# Supplementary material for: Mapping the FtsQBL divisome components in bacterial NTD pathogens as potential drug targets
Source: Front Genet. 2023 Jan 4;13:1010870. doi: 10.3389/fgene.2022.1010870 (PMC9846249; doi:10.3389/fgene.2022.1010870)
Supplement: Supplementary file 1 [file DataSheet1.ZIP]

Archive with 5 entries (5 files):
- NTD_PDBs/ftsKQLBW_ecoli.pdb
- NTD_PDBs/FtsQBLW_chltr.pdb
- NTD_PDBs/FtsQBLW_mycle.pdb
- NTD_PDBs/FtsQBLW_mycul.pdb
- NTD_PDBs/FtsQLBW_vibch.pdb
