# Supplementary material for: Mapping the FtsQBL divisome components in bacterial NTD pathogens as potential drug targets
Source: Front Genet. 2023 Jan 4;13:1010870. doi: 10.3389/fgene.2022.1010870 (PMC9846249; doi:10.3389/fgene.2022.1010870)
Supplement: Supplementary file 1 [file DataSheet1.ZIP › NTD_PDBs/ftsKQLBW_ecoli.pdb]

ATOM      1  N   MET A   1     -65.874  10.026  12.147  1.00 38.99           N  
ATOM      2  H   MET A   1     -66.299  10.109  13.059  1.00 38.99           H  
ATOM      3  H2  MET A   1     -64.898  10.237  12.303  1.00 38.99           H  
ATOM      4  H3  MET A   1     -66.273  10.697  11.506  1.00 38.99           H  
ATOM      5  CA  MET A   1     -65.980   8.634  11.655  1.00 38.99           C  
ATOM      6  HA  MET A   1     -65.390   8.035  12.348  1.00 38.99           H  
ATOM      7  C   MET A   1     -65.264   8.444  10.318  1.00 38.99           C  
ATOM      8  CB  MET A   1     -67.399   8.045  11.690  1.00 38.99           C  
ATOM      9  HB2 MET A   1     -67.371   7.060  11.223  1.00 38.99           H  
ATOM     10  HB3 MET A   1     -68.093   8.676  11.136  1.00 38.99           H  
ATOM     11  O   MET A   1     -64.112   8.055  10.356  1.00 38.99           O  
ATOM     12  CG  MET A   1     -67.889   7.872  13.136  1.00 38.99           C  
ATOM     13  HG2 MET A   1     -67.065   7.504  13.748  1.00 38.99           H  
ATOM     14  HG3 MET A   1     -68.200   8.841  13.526  1.00 38.99           H  
ATOM     15  SD  MET A   1     -69.258   6.700  13.303  1.00 38.99           S  
ATOM     16  CE  MET A   1     -69.658   6.899  15.060  1.00 38.99           C  
ATOM     17  HE1 MET A   1     -69.953   7.930  15.258  1.00 38.99           H  
ATOM     18  HE2 MET A   1     -70.481   6.234  15.321  1.00 38.99           H  
ATOM     19  HE3 MET A   1     -68.788   6.646  15.666  1.00 38.99           H  
ATOM     20  N   SER A   2     -65.850   8.733   9.143  1.00 39.73           N  
ATOM     21  H   SER A   2     -66.823   9.002   9.107  1.00 39.73           H  
ATOM     22  CA  SER A   2     -65.172   8.409   7.861  1.00 39.73           C  
ATOM     23  HA  SER A   2     -64.822   7.378   7.916  1.00 39.73           H  
ATOM     24  C   SER A   2     -63.939   9.268   7.531  1.00 39.73           C  
ATOM     25  CB  SER A   2     -66.158   8.483   6.691  1.00 39.73           C  
ATOM     26  HB2 SER A   2     -66.995   7.810   6.875  1.00 39.73           H  
ATOM     27  HB3 SER A   2     -66.538   9.501   6.605  1.00 39.73           H  
ATOM     28  O   SER A   2     -63.061   8.792   6.821  1.00 39.73           O  
ATOM     29  OG  SER A   2     -65.540   8.125   5.473  1.00 39.73           O  
ATOM     30  HG  SER A   2     -64.588   8.235   5.531  1.00 39.73           H  
ATOM     31  N   GLN A   3     -63.853  10.513   8.016  1.00 44.87           N  
ATOM     32  H   GLN A   3     -64.615  10.886   8.562  1.00 44.87           H  
ATOM     33  CA  GLN A   3     -62.697  11.389   7.755  1.00 44.87           C  
ATOM     34  HA  GLN A   3     -62.393  11.271   6.715  1.00 44.87           H  
ATOM     35  C   GLN A   3     -61.446  11.042   8.583  1.00 44.87           C  
ATOM     36  CB  GLN A   3     -63.092  12.862   7.973  1.00 44.87           C  
ATOM     37  HB2 GLN A   3     -63.727  12.947   8.855  1.00 44.87           H  
ATOM     38  HB3 GLN A   3     -62.192  13.450   8.152  1.00 44.87           H  
ATOM     39  O   GLN A   3     -60.372  11.540   8.273  1.00 44.87           O  
ATOM     40  CG  GLN A   3     -63.796  13.466   6.748  1.00 44.87           C  
ATOM     41  HG2 GLN A   3     -64.727  12.933   6.554  1.00 44.87           H  
ATOM     42  HG3 GLN A   3     -63.147  13.352   5.880  1.00 44.87           H  
ATOM     43  CD  GLN A   3     -64.110  14.950   6.931  1.00 44.87           C  
ATOM     44  NE2 GLN A   3     -64.179  15.720   5.867  1.00 44.87           N  
ATOM     45 HE21 GLN A   3     -63.965  15.359   4.949  1.00 44.87           H  
ATOM     46 HE22 GLN A   3     -64.367  16.696   6.044  1.00 44.87           H  
ATOM     47  OE1 GLN A   3     -64.331  15.442   8.024  1.00 44.87           O  
ATOM     48  N   GLU A   4     -61.552  10.196   9.611  1.00 39.67           N  
ATOM     49  H   GLU A   4     -62.436   9.745   9.800  1.00 39.67           H  
ATOM     50  CA  GLU A   4     -60.427   9.882  10.512  1.00 39.67           C  
ATOM     51  HA  GLU A   4     -59.806  10.769  10.640  1.00 39.67           H  
ATOM     52  C   GLU A   4     -59.481   8.802   9.972  1.00 39.67           C  
ATOM     53  CB  GLU A   4     -60.975   9.486  11.892  1.00 39.67           C  
ATOM     54  HB2 GLU A   4     -60.211   8.963  12.468  1.00 39.67           H  
ATOM     55  HB3 GLU A   4     -61.820   8.811  11.758  1.00 39.67           H  
ATOM     56  O   GLU A   4     -58.416   8.604  10.544  1.00 39.67           O  
ATOM     57  CG  GLU A   4     -61.403  10.725  12.689  1.00 39.67           C  
ATOM     58  HG2 GLU A   4     -60.519  11.223  13.086  1.00 39.67           H  
ATOM     59  HG3 GLU A   4     -61.909  11.427  12.025  1.00 39.67           H  
ATOM     60  CD  GLU A   4     -62.373  10.353  13.812  1.00 39.67           C  
ATOM     61  OE1 GLU A   4     -61.968  10.370  14.992  1.00 39.67           O  
ATOM     62  OE2 GLU A   4     -63.559  10.093  13.464  1.00 39.67           O  
ATOM     63  N   TYR A   5     -59.850   8.115   8.884  1.00 43.58           N  
ATOM     64  H   TYR A   5     -60.741   8.334   8.462  1.00 43.58           H  
ATOM     65  CA  TYR A   5     -59.045   7.037   8.294  1.00 43.58           C  
ATOM     66  HA  TYR A   5     -58.062   7.089   8.762  1.00 43.58           H  
ATOM     67  C   TYR A   5     -58.723   7.228   6.807  1.00 43.58           C  
ATOM     68  CB  TYR A   5     -59.616   5.654   8.655  1.00 43.58           C  
ATOM     69  HB2 TYR A   5     -60.539   5.771   9.223  1.00 43.58           H  
ATOM     70  HB3 TYR A   5     -59.870   5.098   7.753  1.00 43.58           H  
ATOM     71  O   TYR A   5     -58.320   6.286   6.129  1.00 43.58           O  
ATOM     72  CG  TYR A   5     -58.631   4.840   9.473  1.00 43.58           C  
ATOM     73  CD1 TYR A   5     -57.438   4.384   8.877  1.00 43.58           C  
ATOM     74  HD1 TYR A   5     -57.241   4.587   7.835  1.00 43.58           H  
ATOM     75  CD2 TYR A   5     -58.857   4.626  10.847  1.00 43.58           C  
ATOM     76  HD2 TYR A   5     -59.751   5.011  11.314  1.00 43.58           H  
ATOM     77  CE1 TYR A   5     -56.461   3.740   9.658  1.00 43.58           C  
ATOM     78  HE1 TYR A   5     -55.511   3.471   9.220  1.00 43.58           H  
ATOM     79  CE2 TYR A   5     -57.898   3.945  11.623  1.00 43.58           C  
ATOM     80  HE2 TYR A   5     -58.049   3.795  12.681  1.00 43.58           H  
ATOM     81  OH  TYR A   5     -55.729   2.931  11.789  1.00 43.58           O  
ATOM     82  HH  TYR A   5     -54.893   2.963  11.318  1.00 43.58           H  
ATOM     83  CZ  TYR A   5     -56.691   3.517  11.031  1.00 43.58           C  
ATOM     84  N   ILE A   6     -58.782   8.476   6.330  1.00 45.23           N  
ATOM     85  H   ILE A   6     -59.122   9.193   6.954  1.00 45.23           H  
ATOM     86  CA  ILE A   6     -57.843   8.920   5.292  1.00 45.23           C  
ATOM     87  HA  ILE A   6     -57.555   8.056   4.693  1.00 45.23           H  
ATOM     88  C   ILE A   6     -56.570   9.377   6.019  1.00 45.23           C  
ATOM     89  CB  ILE A   6     -58.439   9.949   4.300  1.00 45.23           C  
ATOM     90  HB  ILE A   6     -58.512  10.917   4.796  1.00 45.23           H  
ATOM     91  O   ILE A   6     -56.146  10.527   5.940  1.00 45.23           O  
ATOM     92  CG1 ILE A   6     -59.856   9.534   3.832  1.00 45.23           C  
ATOM     93 HG12 ILE A   6     -60.508   9.442   4.701  1.00 45.23           H  
ATOM     94 HG13 ILE A   6     -59.806   8.561   3.342  1.00 45.23           H  
ATOM     95  CG2 ILE A   6     -57.498  10.075   3.081  1.00 45.23           C  
ATOM     96 HG21 ILE A   6     -57.820  10.884   2.426  1.00 45.23           H  
ATOM     97 HG22 ILE A   6     -57.470   9.142   2.518  1.00 45.23           H  
ATOM     98 HG23 ILE A   6     -56.484  10.316   3.399  1.00 45.23           H  
ATOM     99  CD1 ILE A   6     -60.529  10.535   2.884  1.00 45.23           C  
ATOM    100 HD11 ILE A   6     -60.017  10.555   1.922  1.00 45.23           H  
ATOM    101 HD12 ILE A   6     -61.563  10.232   2.717  1.00 45.23           H  
ATOM    102 HD13 ILE A   6     -60.518  11.531   3.327  1.00 45.23           H  
ATOM    103  N   GLU A   7     -55.939   8.436   6.734  1.00 40.87           N  
ATOM    104  H   GLU A   7     -56.388   7.532   6.792  1.00 40.87           H  
ATOM    105  CA  GLU A   7     -54.487   8.385   6.649  1.00 40.87           C  
ATOM    106  HA  GLU A   7     -54.042   9.313   7.008  1.00 40.87           H  
ATOM    107  C   GLU A   7     -54.211   8.228   5.161  1.00 40.87           C  
ATOM    108  CB  GLU A   7     -53.876   7.186   7.403  1.00 40.87           C  
ATOM    109  HB2 GLU A   7     -52.897   6.982   6.971  1.00 40.87           H  
ATOM    110  HB3 GLU A   7     -54.500   6.305   7.252  1.00 40.87           H  
ATOM    111  O   GLU A   7     -54.415   7.151   4.589  1.00 40.87           O  
ATOM    112  CG  GLU A   7     -53.666   7.418   8.903  1.00 40.87           C  
ATOM    113  HG2 GLU A   7     -53.123   8.353   9.042  1.00 40.87           H  
ATOM    114  HG3 GLU A   7     -54.636   7.512   9.390  1.00 40.87           H  
ATOM    115  CD  GLU A   7     -52.875   6.255   9.534  1.00 40.87           C  
ATOM    116  OE1 GLU A   7     -51.796   6.522  10.113  1.00 40.87           O  
ATOM    117  OE2 GLU A   7     -53.334   5.091   9.418  1.00 40.87           O  
ATOM    118  N   ASP A   8     -53.784   9.317   4.525  1.00 46.17           N  
ATOM    119  H   ASP A   8     -53.798  10.212   4.994  1.00 46.17           H  
ATOM    120  CA  ASP A   8     -53.070   9.199   3.277  1.00 46.17           C  
ATOM    121  HA  ASP A   8     -53.720   8.731   2.538  1.00 46.17           H  
ATOM    122  C   ASP A   8     -51.897   8.257   3.555  1.00 46.17           C  
ATOM    123  CB  ASP A   8     -52.620  10.574   2.739  1.00 46.17           C  
ATOM    124  HB2 ASP A   8     -51.620  10.477   2.316  1.00 46.17           H  
ATOM    125  HB3 ASP A   8     -52.563  11.295   3.554  1.00 46.17           H  
ATOM    126  O   ASP A   8     -50.829   8.648   4.030  1.00 46.17           O  
ATOM    127  CG  ASP A   8     -53.524  11.099   1.618  1.00 46.17           C  
ATOM    128  OD1 ASP A   8     -53.891  12.293   1.676  1.00 46.17           O  
ATOM    129  OD2 ASP A   8     -53.817  10.299   0.698  1.00 46.17           O  
ATOM    130  N   LYS A   9     -52.075   6.998   3.144  1.00 43.60           N  
ATOM    131  H   LYS A   9     -53.034   6.731   2.975  1.00 43.60           H  
ATOM    132  CA  LYS A   9     -51.005   6.229   2.525  1.00 43.60           C  
ATOM    133  HA  LYS A   9     -50.130   6.265   3.174  1.00 43.60           H  
ATOM    134  C   LYS A   9     -50.613   6.947   1.230  1.00 43.60           C  
ATOM    135  CB  LYS A   9     -51.406   4.762   2.293  1.00 43.60           C  
ATOM    136  HB2 LYS A   9     -50.678   4.312   1.618  1.00 43.60           H  
ATOM    137  HB3 LYS A   9     -52.381   4.732   1.807  1.00 43.60           H  
ATOM    138  O   LYS A   9     -50.596   6.348   0.154  1.00 43.60           O  
ATOM    139  CG  LYS A   9     -51.431   3.905   3.566  1.00 43.60           C  
ATOM    140  HG2 LYS A   9     -52.178   4.296   4.258  1.00 43.60           H  
ATOM    141  HG3 LYS A   9     -50.451   3.929   4.041  1.00 43.60           H  
ATOM    142  CD  LYS A   9     -51.785   2.462   3.178  1.00 43.60           C  
ATOM    143  HD2 LYS A   9     -51.063   2.096   2.449  1.00 43.60           H  
ATOM    144  HD3 LYS A   9     -52.777   2.460   2.728  1.00 43.60           H  
ATOM    145  CE  LYS A   9     -51.778   1.549   4.406  1.00 43.60           C  
ATOM    146  HE2 LYS A   9     -52.417   1.998   5.166  1.00 43.60           H  
ATOM    147  HE3 LYS A   9     -50.766   1.509   4.810  1.00 43.60           H  
ATOM    148  NZ  LYS A   9     -52.269   0.190   4.067  1.00 43.60           N  
ATOM    149  HZ1 LYS A   9     -52.284  -0.388   4.896  1.00 43.60           H  
ATOM    150  HZ2 LYS A   9     -51.681  -0.240   3.367  1.00 43.60           H  
ATOM    151  HZ3 LYS A   9     -53.212   0.251   3.712  1.00 43.60           H  
ATOM    152  N   GLU A  10     -50.132   8.187   1.368  1.00 45.69           N  
ATOM    153  H   GLU A  10     -50.291   8.629   2.262  1.00 45.69           H  
ATOM    154  CA  GLU A  10     -48.862   8.519   0.769  1.00 45.69           C  
ATOM    155  HA  GLU A  10     -48.976   8.636  -0.308  1.00 45.69           H  
ATOM    156  C   GLU A  10     -47.967   7.328   1.083  1.00 45.69           C  
ATOM    157  CB  GLU A  10     -48.218   9.787   1.356  1.00 45.69           C  
ATOM    158  HB2 GLU A  10     -48.248   9.755   2.445  1.00 45.69           H  
ATOM    159  HB3 GLU A  10     -47.176   9.760   1.039  1.00 45.69           H  
ATOM    160  O   GLU A  10     -47.464   7.146   2.199  1.00 45.69           O  
ATOM    161  CG  GLU A  10     -48.798  11.120   0.861  1.00 45.69           C  
ATOM    162  HG2 GLU A  10     -49.732  11.326   1.382  1.00 45.69           H  
ATOM    163  HG3 GLU A  10     -49.011  11.026  -0.204  1.00 45.69           H  
ATOM    164  CD  GLU A  10     -47.808  12.285   1.074  1.00 45.69           C  
ATOM    165  OE1 GLU A  10     -47.854  13.244   0.270  1.00 45.69           O  
ATOM    166  OE2 GLU A  10     -46.925  12.180   1.962  1.00 45.69           O  
ATOM    167  N   VAL A  11     -47.776   6.491   0.065  1.00 45.92           N  
ATOM    168  H   VAL A  11     -48.381   6.590  -0.737  1.00 45.92           H  
ATOM    169  CA  VAL A  11     -46.653   5.576  -0.005  1.00 45.92           C  
ATOM    170  HA  VAL A  11     -46.561   5.078   0.960  1.00 45.92           H  
ATOM    171  C   VAL A  11     -45.433   6.469  -0.193  1.00 45.92           C  
ATOM    172  CB  VAL A  11     -46.831   4.488  -1.080  1.00 45.92           C  
ATOM    173  HB  VAL A  11     -46.795   4.937  -2.073  1.00 45.92           H  
ATOM    174  O   VAL A  11     -44.778   6.505  -1.236  1.00 45.92           O  
ATOM    175  CG1 VAL A  11     -45.720   3.432  -0.959  1.00 45.92           C  
ATOM    176 HG11 VAL A  11     -44.745   3.891  -1.116  1.00 45.92           H  
ATOM    177 HG12 VAL A  11     -45.864   2.664  -1.719  1.00 45.92           H  
ATOM    178 HG13 VAL A  11     -45.749   2.969   0.028  1.00 45.92           H  
ATOM    179  CG2 VAL A  11     -48.171   3.756  -0.923  1.00 45.92           C  
ATOM    180 HG21 VAL A  11     -48.999   4.444  -1.093  1.00 45.92           H  
ATOM    181 HG22 VAL A  11     -48.259   3.339   0.080  1.00 45.92           H  
ATOM    182 HG23 VAL A  11     -48.247   2.954  -1.658  1.00 45.92           H  
ATOM    183  N   THR A  12     -45.119   7.194   0.881  1.00 43.89           N  
ATOM    184  H   THR A  12     -45.806   7.186   1.621  1.00 43.89           H  
ATOM    185  CA  THR A  12     -43.782   7.526   1.298  1.00 43.89           C  
ATOM    186  HA  THR A  12     -43.323   8.183   0.559  1.00 43.89           H  
ATOM    187  C   THR A  12     -43.048   6.193   1.312  1.00 43.89           C  
ATOM    188  CB  THR A  12     -43.765   8.233   2.674  1.00 43.89           C  
ATOM    189  HB  THR A  12     -42.730   8.275   3.014  1.00 43.89           H  
ATOM    190  O   THR A  12     -42.965   5.496   2.321  1.00 43.89           O  
ATOM    191  CG2 THR A  12     -44.295   9.661   2.612  1.00 43.89           C  
ATOM    192 HG21 THR A  12     -44.185  10.140   3.585  1.00 43.89           H  
ATOM    193 HG22 THR A  12     -43.747  10.239   1.868  1.00 43.89           H  
ATOM    194 HG23 THR A  12     -45.353   9.666   2.349  1.00 43.89           H  
ATOM    195  OG1 THR A  12     -44.525   7.567   3.655  1.00 43.89           O  
ATOM    196  HG1 THR A  12     -45.445   7.824   3.559  1.00 43.89           H  
ATOM    197  N   LEU A  13     -42.544   5.809   0.130  1.00 43.28           N  
ATOM    198  H   LEU A  13     -42.898   6.296  -0.681  1.00 43.28           H  
ATOM    199  CA  LEU A  13     -41.477   4.838  -0.060  1.00 43.28           C  
ATOM    200  HA  LEU A  13     -41.858   3.819   0.006  1.00 43.28           H  
ATOM    201  C   LEU A  13     -40.513   5.131   1.075  1.00 43.28           C  
ATOM    202  CB  LEU A  13     -40.794   5.114  -1.415  1.00 43.28           C  
ATOM    203  HB2 LEU A  13     -40.666   6.191  -1.519  1.00 43.28           H  
ATOM    204  HB3 LEU A  13     -39.799   4.670  -1.411  1.00 43.28           H  
ATOM    205  O   LEU A  13     -39.959   6.230   1.092  1.00 43.28           O  
ATOM    206  CG  LEU A  13     -41.561   4.584  -2.636  1.00 43.28           C  
ATOM    207  HG  LEU A  13     -42.629   4.771  -2.518  1.00 43.28           H  
ATOM    208  CD1 LEU A  13     -41.071   5.296  -3.896  1.00 43.28           C  
ATOM    209 HD11 LEU A  13     -41.289   6.362  -3.823  1.00 43.28           H  
ATOM    210 HD12 LEU A  13     -40.000   5.144  -4.034  1.00 43.28           H  
ATOM    211 HD13 LEU A  13     -41.604   4.905  -4.762  1.00 43.28           H  
ATOM    212  CD2 LEU A  13     -41.316   3.083  -2.806  1.00 43.28           C  
ATOM    213 HD21 LEU A  13     -41.877   2.726  -3.670  1.00 43.28           H  
ATOM    214 HD22 LEU A  13     -40.257   2.877  -2.962  1.00 43.28           H  
ATOM    215 HD23 LEU A  13     -41.676   2.544  -1.930  1.00 43.28           H  
ATOM    216  N   THR A  14     -40.436   4.240   2.068  1.00 42.45           N  
ATOM    217  H   THR A  14     -40.986   3.400   1.957  1.00 42.45           H  
ATOM    218  CA  THR A  14     -40.305   4.644   3.487  1.00 42.45           C  
ATOM    219  HA  THR A  14     -40.858   5.575   3.614  1.00 42.45           H  
ATOM    220  C   THR A  14     -38.849   4.954   3.828  1.00 42.45           C  
ATOM    221  CB  THR A  14     -40.973   3.605   4.420  1.00 42.45           C  
ATOM    222  HB  THR A  14     -40.221   2.943   4.851  1.00 42.45           H  
ATOM    223  O   THR A  14     -38.156   4.185   4.494  1.00 42.45           O  
ATOM    224  CG2 THR A  14     -41.771   4.267   5.541  1.00 42.45           C  
ATOM    225 HG21 THR A  14     -42.554   4.901   5.125  1.00 42.45           H  
ATOM    226 HG22 THR A  14     -41.109   4.874   6.159  1.00 42.45           H  
ATOM    227 HG23 THR A  14     -42.231   3.501   6.165  1.00 42.45           H  
ATOM    228  OG1 THR A  14     -41.887   2.804   3.706  1.00 42.45           O  
ATOM    229  HG1 THR A  14     -42.696   3.314   3.621  1.00 42.45           H  
ATOM    230  N   LYS A  15     -38.349   6.019   3.178  1.00 46.06           N  
ATOM    231  H   LYS A  15     -39.084   6.622   2.839  1.00 46.06           H  
ATOM    232  CA  LYS A  15     -37.226   5.968   2.210  1.00 46.06           C  
ATOM    233  HA  LYS A  15     -37.650   5.841   1.214  1.00 46.06           H  
ATOM    234  C   LYS A  15     -36.350   4.743   2.361  1.00 46.06           C  
ATOM    235  CB  LYS A  15     -36.481   7.314   2.189  1.00 46.06           C  
ATOM    236  HB2 LYS A  15     -35.438   7.176   1.903  1.00 46.06           H  
ATOM    237  HB3 LYS A  15     -36.514   7.778   3.174  1.00 46.06           H  
ATOM    238  O   LYS A  15     -35.242   4.862   2.882  1.00 46.06           O  
ATOM    239  CG  LYS A  15     -37.148   8.209   1.133  1.00 46.06           C  
ATOM    240  HG2 LYS A  15     -38.230   8.182   1.264  1.00 46.06           H  
ATOM    241  HG3 LYS A  15     -36.906   7.827   0.141  1.00 46.06           H  
ATOM    242  CD  LYS A  15     -36.706   9.663   1.245  1.00 46.06           C  
ATOM    243  HD2 LYS A  15     -35.618   9.728   1.227  1.00 46.06           H  
ATOM    244  HD3 LYS A  15     -37.091  10.043   2.191  1.00 46.06           H  
ATOM    245  CE  LYS A  15     -37.311  10.447   0.075  1.00 46.06           C  
ATOM    246  HE2 LYS A  15     -36.748  10.222  -0.831  1.00 46.06           H  
ATOM    247  HE3 LYS A  15     -38.329  10.090  -0.078  1.00 46.06           H  
ATOM    248  NZ  LYS A  15     -37.346  11.906   0.333  1.00 46.06           N  
ATOM    249  HZ1 LYS A  15     -36.418  12.274   0.489  1.00 46.06           H  
ATOM    250  HZ2 LYS A  15     -37.773  12.382  -0.448  1.00 46.06           H  
ATOM    251  HZ3 LYS A  15     -37.926  12.094   1.139  1.00 46.06           H  
ATOM    252  N   LEU A  16     -36.934   3.607   1.915  1.00 42.05           N  
ATOM    253  H   LEU A  16     -37.838   3.748   1.488  1.00 42.05           H  
ATOM    254  CA  LEU A  16     -36.690   2.222   2.362  1.00 42.05           C  
ATOM    255  HA  LEU A  16     -37.524   1.906   2.989  1.00 42.05           H  
ATOM    256  C   LEU A  16     -35.425   2.193   3.185  1.00 42.05           C  
ATOM    257  CB  LEU A  16     -36.594   1.269   1.146  1.00 42.05           C  
ATOM    258  HB2 LEU A  16     -37.441   1.479   0.493  1.00 42.05           H  
ATOM    259  HB3 LEU A  16     -35.688   1.479   0.578  1.00 42.05           H  
ATOM    260  O   LEU A  16     -34.375   2.153   2.529  1.00 42.05           O  
ATOM    261  CG  LEU A  16     -36.653  -0.241   1.493  1.00 42.05           C  
ATOM    262  HG  LEU A  16     -37.652  -0.445   1.877  1.00 42.05           H  
ATOM    263  CD1 LEU A  16     -36.464  -1.077   0.227  1.00 42.05           C  
ATOM    264 HD11 LEU A  16     -37.016  -0.654  -0.613  1.00 42.05           H  
ATOM    265 HD12 LEU A  16     -36.870  -2.072   0.414  1.00 42.05           H  
ATOM    266 HD13 LEU A  16     -35.407  -1.218   0.003  1.00 42.05           H  
ATOM    267  CD2 LEU A  16     -35.643  -0.751   2.530  1.00 42.05           C  
ATOM    268 HD21 LEU A  16     -35.943  -0.431   3.528  1.00 42.05           H  
ATOM    269 HD22 LEU A  16     -35.636  -1.841   2.532  1.00 42.05           H  
ATOM    270 HD23 LEU A  16     -34.637  -0.393   2.312  1.00 42.05           H  
ATOM    271  N   SER A  17     -35.567   2.361   4.523  1.00 47.36           N  
ATOM    272  H   SER A  17     -36.518   2.388   4.862  1.00 47.36           H  
ATOM    273  CA  SER A  17     -34.581   3.068   5.365  1.00 47.36           C  
ATOM    274  HA  SER A  17     -34.852   4.124   5.376  1.00 47.36           H  
ATOM    275  C   SER A  17     -33.227   2.931   4.730  1.00 47.36           C  
ATOM    276  CB  SER A  17     -34.493   2.594   6.833  1.00 47.36           C  
ATOM    277  HB2 SER A  17     -35.353   2.966   7.389  1.00 47.36           H  
ATOM    278  HB3 SER A  17     -34.484   1.504   6.868  1.00 47.36           H  
ATOM    279  O   SER A  17     -32.724   1.812   4.567  1.00 47.36           O  
ATOM    280  OG  SER A  17     -33.282   3.090   7.406  1.00 47.36           O  
ATOM    281  HG  SER A  17     -33.347   3.225   8.355  1.00 47.36           H  
ATOM    282  N   SER A  18     -32.659   4.046   4.279  1.00 51.09           N  
ATOM    283  H   SER A  18     -33.202   4.897   4.265  1.00 51.09           H  
ATOM    284  CA  SER A  18     -31.334   4.032   3.701  1.00 51.09           C  
ATOM    285  HA  SER A  18     -31.458   3.217   2.988  1.00 51.09           H  
ATOM    286  C   SER A  18     -30.231   3.429   4.610  1.00 51.09           C  
ATOM    287  CB  SER A  18     -31.070   5.136   2.668  1.00 51.09           C  
ATOM    288  HB2 SER A  18     -31.167   6.139   3.084  1.00 51.09           H  
ATOM    289  HB3 SER A  18     -30.063   5.025   2.265  1.00 51.09           H  
ATOM    290  O   SER A  18     -29.112   3.221   4.172  1.00 51.09           O  
ATOM    291  OG  SER A  18     -32.041   5.080   1.638  1.00 51.09           O  
ATOM    292  HG  SER A  18     -32.865   5.399   2.013  1.00 51.09           H  
ATOM    293  N   GLY A  19     -30.610   2.949   5.802  1.00 52.94           N  
ATOM    294  H   GLY A  19     -31.526   3.208   6.140  1.00 52.94           H  
ATOM    295  CA  GLY A  19     -29.948   1.894   6.570  1.00 52.94           C  
ATOM    296  HA2 GLY A  19     -28.874   2.079   6.539  1.00 52.94           H  
ATOM    297  HA3 GLY A  19     -30.286   1.935   7.605  1.00 52.94           H  
ATOM    298  C   GLY A  19     -30.158   0.481   6.073  1.00 52.94           C  
ATOM    299  O   GLY A  19     -29.187  -0.123   5.643  1.00 52.94           O  
ATOM    300  N   ARG A  20     -31.400  -0.030   6.076  1.00 58.29           N  
ATOM    301  H   ARG A  20     -32.146   0.586   6.366  1.00 58.29           H  
ATOM    302  CA  ARG A  20     -31.742  -1.405   5.664  1.00 58.29           C  
ATOM    303  HA  ARG A  20     -31.266  -2.066   6.387  1.00 58.29           H  
ATOM    304  C   ARG A  20     -31.054  -1.812   4.347  1.00 58.29           C  
ATOM    305  CB  ARG A  20     -33.256  -1.705   5.774  1.00 58.29           C  
ATOM    306  HB2 ARG A  20     -33.831  -0.949   5.240  1.00 58.29           H  
ATOM    307  HB3 ARG A  20     -33.443  -2.673   5.307  1.00 58.29           H  
ATOM    308  O   ARG A  20     -30.096  -2.549   4.471  1.00 58.29           O  
ATOM    309  CG  ARG A  20     -33.723  -1.786   7.253  1.00 58.29           C  
ATOM    310  HG2 ARG A  20     -33.690  -0.788   7.690  1.00 58.29           H  
ATOM    311  HG3 ARG A  20     -33.032  -2.422   7.805  1.00 58.29           H  
ATOM    312  CD  ARG A  20     -35.143  -2.369   7.436  1.00 58.29           C  
ATOM    313  HD2 ARG A  20     -35.154  -3.379   7.027  1.00 58.29           H  
ATOM    314  HD3 ARG A  20     -35.848  -1.761   6.871  1.00 58.29           H  
ATOM    315  NE  ARG A  20     -35.575  -2.424   8.863  1.00 58.29           N  
ATOM    316  HE  ARG A  20     -34.894  -2.224   9.580  1.00 58.29           H  
ATOM    317  NH1 ARG A  20     -37.720  -3.205   8.558  1.00 58.29           N  
ATOM    318 HH11 ARG A  20     -37.487  -3.495   7.619  1.00 58.29           H  
ATOM    319 HH12 ARG A  20     -38.551  -3.554   9.012  1.00 58.29           H  
ATOM    320  NH2 ARG A  20     -37.066  -2.679  10.608  1.00 58.29           N  
ATOM    321 HH21 ARG A  20     -37.972  -2.887  11.004  1.00 58.29           H  
ATOM    322 HH22 ARG A  20     -36.428  -2.426  11.350  1.00 58.29           H  
ATOM    323  CZ  ARG A  20     -36.770  -2.773   9.339  1.00 58.29           C  
ATOM    324  N   ARG A  21     -31.335  -1.261   3.144  1.00 59.34           N  
ATOM    325  H   ARG A  21     -32.283  -0.931   3.029  1.00 59.34           H  
ATOM    326  CA  ARG A  21     -30.496  -1.609   1.941  1.00 59.34           C  
ATOM    327  HA  ARG A  21     -30.487  -2.698   1.981  1.00 59.34           H  
ATOM    328  C   ARG A  21     -28.985  -1.294   1.990  1.00 59.34           C  
ATOM    329  CB  ARG A  21     -31.000  -1.291   0.483  1.00 59.34           C  
ATOM    330  HB2 ARG A  21     -30.667  -2.130  -0.128  1.00 59.34           H  
ATOM    331  HB3 ARG A  21     -30.406  -0.469   0.084  1.00 59.34           H  
ATOM    332  O   ARG A  21     -28.292  -1.732   1.088  1.00 59.34           O  
ATOM    333  CG  ARG A  21     -32.469  -1.053   0.064  1.00 59.34           C  
ATOM    334  HG2 ARG A  21     -32.888  -1.979  -0.328  1.00 59.34           H  
ATOM    335  HG3 ARG A  21     -33.068  -0.767   0.929  1.00 59.34           H  
ATOM    336  CD  ARG A  21     -32.547   0.030  -1.045  1.00 59.34           C  
ATOM    337  HD2 ARG A  21     -32.005   0.922  -0.729  1.00 59.34           H  
ATOM    338  HD3 ARG A  21     -32.060  -0.366  -1.935  1.00 59.34           H  
ATOM    339  NE  ARG A  21     -33.932   0.413  -1.382  1.00 59.34           N  
ATOM    340  HE  ARG A  21     -34.632  -0.287  -1.184  1.00 59.34           H  
ATOM    341  NH1 ARG A  21     -33.531   2.390  -2.503  1.00 59.34           N  
ATOM    342 HH11 ARG A  21     -33.877   3.128  -3.099  1.00 59.34           H  
ATOM    343 HH12 ARG A  21     -32.539   2.209  -2.449  1.00 59.34           H  
ATOM    344  NH2 ARG A  21     -35.614   1.612  -2.341  1.00 59.34           N  
ATOM    345 HH21 ARG A  21     -35.928   2.358  -2.944  1.00 59.34           H  
ATOM    346 HH22 ARG A  21     -36.257   0.866  -2.113  1.00 59.34           H  
ATOM    347  CZ  ARG A  21     -34.347   1.470  -2.065  1.00 59.34           C  
ATOM    348  N   LEU A  22     -28.461  -0.476   2.912  1.00 59.34           N  
ATOM    349  H   LEU A  22     -29.010  -0.229   3.723  1.00 59.34           H  
ATOM    350  CA  LEU A  22     -27.000  -0.302   3.004  1.00 59.34           C  
ATOM    351  HA  LEU A  22     -26.576  -0.357   2.002  1.00 59.34           H  
ATOM    352  C   LEU A  22     -26.411  -1.461   3.802  1.00 59.34           C  
ATOM    353  CB  LEU A  22     -26.609   1.063   3.595  1.00 59.34           C  
ATOM    354  HB2 LEU A  22     -27.263   1.823   3.167  1.00 59.34           H  
ATOM    355  HB3 LEU A  22     -26.764   1.058   4.674  1.00 59.34           H  
ATOM    356  O   LEU A  22     -25.352  -1.959   3.461  1.00 59.34           O  
ATOM    357  CG  LEU A  22     -25.137   1.404   3.253  1.00 59.34           C  
ATOM    358  HG  LEU A  22     -24.699   0.607   2.652  1.00 59.34           H  
ATOM    359  CD1 LEU A  22     -25.084   2.681   2.415  1.00 59.34           C  
ATOM    360 HD11 LEU A  22     -25.711   2.560   1.532  1.00 59.34           H  
ATOM    361 HD12 LEU A  22     -24.062   2.834   2.067  1.00 59.34           H  
ATOM    362 HD13 LEU A  22     -25.414   3.537   3.003  1.00 59.34           H  
ATOM    363  CD2 LEU A  22     -24.269   1.573   4.497  1.00 59.34           C  
ATOM    364 HD21 LEU A  22     -23.231   1.723   4.200  1.00 59.34           H  
ATOM    365 HD22 LEU A  22     -24.321   0.668   5.102  1.00 59.34           H  
ATOM    366 HD23 LEU A  22     -24.605   2.428   5.084  1.00 59.34           H  
ATOM    367  N   LEU A  23     -27.169  -1.940   4.786  1.00 67.55           N  
ATOM    368  H   LEU A  23     -28.017  -1.439   5.010  1.00 67.55           H  
ATOM    369  CA  LEU A  23     -26.969  -3.198   5.481  1.00 67.55           C  
ATOM    370  HA  LEU A  23     -25.920  -3.253   5.772  1.00 67.55           H  
ATOM    371  C   LEU A  23     -27.250  -4.398   4.552  1.00 67.55           C  
ATOM    372  CB  LEU A  23     -27.835  -3.149   6.759  1.00 67.55           C  
ATOM    373  HB2 LEU A  23     -28.809  -3.594   6.557  1.00 67.55           H  
ATOM    374  HB3 LEU A  23     -28.003  -2.104   7.019  1.00 67.55           H  
ATOM    375  O   LEU A  23     -26.481  -5.337   4.595  1.00 67.55           O  
ATOM    376  CG  LEU A  23     -27.201  -3.810   7.996  1.00 67.55           C  
ATOM    377  HG  LEU A  23     -26.150  -3.527   8.056  1.00 67.55           H  
ATOM    378  CD1 LEU A  23     -27.897  -3.307   9.264  1.00 67.55           C  
ATOM    379 HD11 LEU A  23     -27.797  -2.224   9.340  1.00 67.55           H  
ATOM    380 HD12 LEU A  23     -27.423  -3.757  10.137  1.00 67.55           H  
ATOM    381 HD13 LEU A  23     -28.951  -3.584   9.254  1.00 67.55           H  
ATOM    382  CD2 LEU A  23     -27.310  -5.330   7.967  1.00 67.55           C  
ATOM    383 HD21 LEU A  23     -26.739  -5.719   7.123  1.00 67.55           H  
ATOM    384 HD22 LEU A  23     -28.349  -5.647   7.873  1.00 67.55           H  
ATOM    385 HD23 LEU A  23     -26.887  -5.753   8.878  1.00 67.55           H  
ATOM    386  N   GLU A  24     -28.242  -4.361   3.646  1.00 66.50           N  
ATOM    387  H   GLU A  24     -28.924  -3.620   3.729  1.00 66.50           H  
ATOM    388  CA  GLU A  24     -28.443  -5.392   2.602  1.00 66.50           C  
ATOM    389  HA  GLU A  24     -28.433  -6.374   3.074  1.00 66.50           H  
ATOM    390  C   GLU A  24     -27.296  -5.364   1.584  1.00 66.50           C  
ATOM    391  CB  GLU A  24     -29.780  -5.270   1.832  1.00 66.50           C  
ATOM    392  HB2 GLU A  24     -29.745  -4.362   1.232  1.00 66.50           H  
ATOM    393  HB3 GLU A  24     -29.831  -6.093   1.119  1.00 66.50           H  
ATOM    394  O   GLU A  24     -26.769  -6.414   1.253  1.00 66.50           O  
ATOM    395  CG  GLU A  24     -31.058  -5.335   2.698  1.00 66.50           C  
ATOM    396  HG2 GLU A  24     -30.910  -4.747   3.603  1.00 66.50           H  
ATOM    397  HG3 GLU A  24     -31.197  -6.369   3.014  1.00 66.50           H  
ATOM    398  CD  GLU A  24     -32.345  -4.823   2.008  1.00 66.50           C  
ATOM    399  OE1 GLU A  24     -33.442  -5.256   2.412  1.00 66.50           O  
ATOM    400  OE2 GLU A  24     -32.272  -3.878   1.188  1.00 66.50           O  
ATOM    401  N   ALA A  25     -26.852  -4.189   1.122  1.00 67.76           N  
ATOM    402  H   ALA A  25     -27.345  -3.342   1.366  1.00 67.76           H  
ATOM    403  CA  ALA A  25     -25.691  -4.076   0.236  1.00 67.76           C  
ATOM    404  HA  ALA A  25     -25.850  -4.719  -0.630  1.00 67.76           H  
ATOM    405  C   ALA A  25     -24.404  -4.553   0.925  1.00 67.76           C  
ATOM    406  CB  ALA A  25     -25.560  -2.629  -0.255  1.00 67.76           C  
ATOM    407  HB1 ALA A  25     -24.706  -2.554  -0.927  1.00 67.76           H  
ATOM    408  HB2 ALA A  25     -25.407  -1.959   0.591  1.00 67.76           H  
ATOM    409  HB3 ALA A  25     -26.461  -2.341  -0.797  1.00 67.76           H  
ATOM    410  O   ALA A  25     -23.607  -5.247   0.305  1.00 67.76           O  
ATOM    411  N   LEU A  26     -24.224  -4.236   2.212  1.00 67.11           N  
ATOM    412  H   LEU A  26     -24.885  -3.612   2.653  1.00 67.11           H  
ATOM    413  CA  LEU A  26     -23.115  -4.734   3.021  1.00 67.11           C  
ATOM    414  HA  LEU A  26     -22.192  -4.556   2.469  1.00 67.11           H  
ATOM    415  C   LEU A  26     -23.225  -6.249   3.247  1.00 67.11           C  
ATOM    416  CB  LEU A  26     -23.067  -3.949   4.344  1.00 67.11           C  
ATOM    417  HB2 LEU A  26     -23.137  -2.881   4.133  1.00 67.11           H  
ATOM    418  HB3 LEU A  26     -23.930  -4.238   4.943  1.00 67.11           H  
ATOM    419  O   LEU A  26     -22.224  -6.932   3.113  1.00 67.11           O  
ATOM    420  CG  LEU A  26     -21.785  -4.176   5.163  1.00 67.11           C  
ATOM    421  HG  LEU A  26     -21.569  -5.243   5.216  1.00 67.11           H  
ATOM    422  CD1 LEU A  26     -20.586  -3.448   4.550  1.00 67.11           C  
ATOM    423 HD11 LEU A  26     -20.377  -3.847   3.558  1.00 67.11           H  
ATOM    424 HD12 LEU A  26     -20.784  -2.379   4.479  1.00 67.11           H  
ATOM    425 HD13 LEU A  26     -19.704  -3.613   5.170  1.00 67.11           H  
ATOM    426  CD2 LEU A  26     -21.983  -3.654   6.586  1.00 67.11           C  
ATOM    427 HD21 LEU A  26     -22.206  -2.587   6.568  1.00 67.11           H  
ATOM    428 HD22 LEU A  26     -22.804  -4.193   7.060  1.00 67.11           H  
ATOM    429 HD23 LEU A  26     -21.076  -3.827   7.165  1.00 67.11           H  
ATOM    430  N   LEU A  27     -24.417  -6.792   3.517  1.00 74.10           N  
ATOM    431  H   LEU A  27     -25.203  -6.170   3.641  1.00 74.10           H  
ATOM    432  CA  LEU A  27     -24.677  -8.235   3.623  1.00 74.10           C  
ATOM    433  HA  LEU A  27     -24.018  -8.664   4.378  1.00 74.10           H  
ATOM    434  C   LEU A  27     -24.362  -8.948   2.306  1.00 74.10           C  
ATOM    435  CB  LEU A  27     -26.148  -8.487   4.020  1.00 74.10           C  
ATOM    436  HB2 LEU A  27     -26.782  -7.794   3.467  1.00 74.10           H  
ATOM    437  HB3 LEU A  27     -26.433  -9.491   3.706  1.00 74.10           H  
ATOM    438  O   LEU A  27     -23.661  -9.951   2.319  1.00 74.10           O  
ATOM    439  CG  LEU A  27     -26.441  -8.360   5.526  1.00 74.10           C  
ATOM    440  HG  LEU A  27     -25.899  -7.508   5.938  1.00 74.10           H  
ATOM    441  CD1 LEU A  27     -27.940  -8.174   5.780  1.00 74.10           C  
ATOM    442 HD11 LEU A  27     -28.496  -9.007   5.349  1.00 74.10           H  
ATOM    443 HD12 LEU A  27     -28.133  -8.132   6.852  1.00 74.10           H  
ATOM    444 HD13 LEU A  27     -28.279  -7.244   5.325  1.00 74.10           H  
ATOM    445  CD2 LEU A  27     -26.013  -9.617   6.275  1.00 74.10           C  
ATOM    446 HD21 LEU A  27     -26.203  -9.494   7.341  1.00 74.10           H  
ATOM    447 HD22 LEU A  27     -24.946  -9.786   6.129  1.00 74.10           H  
ATOM    448 HD23 LEU A  27     -26.575 -10.476   5.909  1.00 74.10           H  
ATOM    449  N   ILE A  28     -24.815  -8.414   1.169  1.00 72.83           N  
ATOM    450  H   ILE A  28     -25.411  -7.602   1.235  1.00 72.83           H  
ATOM    451  CA  ILE A  28     -24.506  -8.938  -0.168  1.00 72.83           C  
ATOM    452  HA  ILE A  28     -24.798  -9.987  -0.211  1.00 72.83           H  
ATOM    453  C   ILE A  28     -22.997  -8.889  -0.422  1.00 72.83           C  
ATOM    454  CB  ILE A  28     -25.307  -8.164  -1.244  1.00 72.83           C  
ATOM    455  HB  ILE A  28     -25.188  -7.096  -1.056  1.00 72.83           H  
ATOM    456  O   ILE A  28     -22.439  -9.868  -0.904  1.00 72.83           O  
ATOM    457  CG1 ILE A  28     -26.809  -8.522  -1.155  1.00 72.83           C  
ATOM    458 HG12 ILE A  28     -26.972  -9.514  -1.579  1.00 72.83           H  
ATOM    459 HG13 ILE A  28     -27.120  -8.565  -0.111  1.00 72.83           H  
ATOM    460  CG2 ILE A  28     -24.790  -8.455  -2.667  1.00 72.83           C  
ATOM    461 HG21 ILE A  28     -25.411  -7.962  -3.415  1.00 72.83           H  
ATOM    462 HG22 ILE A  28     -23.777  -8.073  -2.787  1.00 72.83           H  
ATOM    463 HG23 ILE A  28     -24.791  -9.529  -2.854  1.00 72.83           H  
ATOM    464  CD1 ILE A  28     -27.724  -7.515  -1.866  1.00 72.83           C  
ATOM    465 HD11 ILE A  28     -28.764  -7.782  -1.679  1.00 72.83           H  
ATOM    466 HD12 ILE A  28     -27.552  -7.528  -2.942  1.00 72.83           H  
ATOM    467 HD13 ILE A  28     -27.545  -6.511  -1.480  1.00 72.83           H  
ATOM    468  N   LEU A  29     -22.324  -7.793  -0.062  1.00 71.71           N  
ATOM    469  H   LEU A  29     -22.844  -7.008   0.303  1.00 71.71           H  
ATOM    470  CA  LEU A  29     -20.879  -7.634  -0.239  1.00 71.71           C  
ATOM    471  HA  LEU A  29     -20.635  -7.942  -1.256  1.00 71.71           H  
ATOM    472  C   LEU A  29     -20.075  -8.547   0.702  1.00 71.71           C  
ATOM    473  CB  LEU A  29     -20.544  -6.136  -0.113  1.00 71.71           C  
ATOM    474  HB2 LEU A  29     -21.258  -5.601  -0.739  1.00 71.71           H  
ATOM    475  HB3 LEU A  29     -20.695  -5.806   0.915  1.00 71.71           H  
ATOM    476  O   LEU A  29     -19.061  -9.089   0.280  1.00 71.71           O  
ATOM    477  CG  LEU A  29     -19.128  -5.758  -0.592  1.00 71.71           C  
ATOM    478  HG  LEU A  29     -18.789  -6.472  -1.343  1.00 71.71           H  
ATOM    479  CD1 LEU A  29     -19.150  -4.368  -1.234  1.00 71.71           C  
ATOM    480 HD11 LEU A  29     -18.145  -4.103  -1.564  1.00 71.71           H  
ATOM    481 HD12 LEU A  29     -19.806  -4.377  -2.104  1.00 71.71           H  
ATOM    482 HD13 LEU A  29     -19.504  -3.628  -0.516  1.00 71.71           H  
ATOM    483  CD2 LEU A  29     -18.121  -5.716   0.559  1.00 71.71           C  
ATOM    484 HD21 LEU A  29     -18.046  -6.699   1.024  1.00 71.71           H  
ATOM    485 HD22 LEU A  29     -18.428  -4.986   1.308  1.00 71.71           H  
ATOM    486 HD23 LEU A  29     -17.136  -5.450   0.175  1.00 71.71           H  
ATOM    487  N   ILE A  30     -20.548  -8.790   1.928  1.00 74.83           N  
ATOM    488  H   ILE A  30     -21.368  -8.280   2.225  1.00 74.83           H  
ATOM    489  CA  ILE A  30     -19.972  -9.765   2.866  1.00 74.83           C  
ATOM    490  HA  ILE A  30     -18.892  -9.618   2.897  1.00 74.83           H  
ATOM    491  C   ILE A  30     -20.206 -11.199   2.373  1.00 74.83           C  
ATOM    492  CB  ILE A  30     -20.519  -9.552   4.300  1.00 74.83           C  
ATOM    493  HB  ILE A  30     -21.607  -9.524   4.254  1.00 74.83           H  
ATOM    494  O   ILE A  30     -19.299 -12.014   2.474  1.00 74.83           O  
ATOM    495  CG1 ILE A  30     -19.997  -8.233   4.916  1.00 74.83           C  
ATOM    496 HG12 ILE A  30     -18.953  -8.355   5.206  1.00 74.83           H  
ATOM    497 HG13 ILE A  30     -20.026  -7.435   4.174  1.00 74.83           H  
ATOM    498  CG2 ILE A  30     -20.098 -10.709   5.225  1.00 74.83           C  
ATOM    499 HG21 ILE A  30     -20.545 -11.644   4.887  1.00 74.83           H  
ATOM    500 HG22 ILE A  30     -20.442 -10.543   6.246  1.00 74.83           H  
ATOM    501 HG23 ILE A  30     -19.013 -10.815   5.225  1.00 74.83           H  
ATOM    502  CD1 ILE A  30     -20.807  -7.773   6.139  1.00 74.83           C  
ATOM    503 HD11 ILE A  30     -21.855  -7.653   5.867  1.00 74.83           H  
ATOM    504 HD12 ILE A  30     -20.726  -8.492   6.954  1.00 74.83           H  
ATOM    505 HD13 ILE A  30     -20.413  -6.819   6.490  1.00 74.83           H  
ATOM    506  N   VAL A  31     -21.374 -11.523   1.807  1.00 77.71           N  
ATOM    507  H   VAL A  31     -22.111 -10.833   1.798  1.00 77.71           H  
ATOM    508  CA  VAL A  31     -21.644 -12.846   1.216  1.00 77.71           C  
ATOM    509  HA  VAL A  31     -21.330 -13.611   1.926  1.00 77.71           H  
ATOM    510  C   VAL A  31     -20.803 -13.064  -0.044  1.00 77.71           C  
ATOM    511  CB  VAL A  31     -23.153 -13.047   0.959  1.00 77.71           C  
ATOM    512  HB  VAL A  31     -23.548 -12.174   0.439  1.00 77.71           H  
ATOM    513  O   VAL A  31     -20.210 -14.127  -0.186  1.00 77.71           O  
ATOM    514  CG1 VAL A  31     -23.461 -14.292   0.116  1.00 77.71           C  
ATOM    515 HG11 VAL A  31     -23.065 -14.173  -0.892  1.00 77.71           H  
ATOM    516 HG12 VAL A  31     -23.012 -15.175   0.572  1.00 77.71           H  
ATOM    517 HG13 VAL A  31     -24.539 -14.434   0.040  1.00 77.71           H  
ATOM    518  CG2 VAL A  31     -23.903 -13.219   2.290  1.00 77.71           C  
ATOM    519 HG21 VAL A  31     -23.592 -14.143   2.777  1.00 77.71           H  
ATOM    520 HG22 VAL A  31     -24.977 -13.252   2.106  1.00 77.71           H  
ATOM    521 HG23 VAL A  31     -23.690 -12.387   2.960  1.00 77.71           H  
ATOM    522  N   LEU A  32     -20.661 -12.060  -0.916  1.00 76.09           N  
ATOM    523  H   LEU A  32     -21.197 -11.217  -0.765  1.00 76.09           H  
ATOM    524  CA  LEU A  32     -19.732 -12.094  -2.054  1.00 76.09           C  
ATOM    525  HA  LEU A  32     -19.963 -12.963  -2.669  1.00 76.09           H  
ATOM    526  C   LEU A  32     -18.282 -12.264  -1.594  1.00 76.09           C  
ATOM    527  CB  LEU A  32     -19.884 -10.810  -2.895  1.00 76.09           C  
ATOM    528  HB2 LEU A  32     -20.277 -10.010  -2.267  1.00 76.09           H  
ATOM    529  HB3 LEU A  32     -18.906 -10.479  -3.244  1.00 76.09           H  
ATOM    530  O   LEU A  32     -17.572 -13.105  -2.135  1.00 76.09           O  
ATOM    531  CG  LEU A  32     -20.790 -11.016  -4.119  1.00 76.09           C  
ATOM    532  HG  LEU A  32     -21.633 -11.652  -3.850  1.00 76.09           H  
ATOM    533  CD1 LEU A  32     -21.339  -9.679  -4.614  1.00 76.09           C  
ATOM    534 HD11 LEU A  32     -21.982  -9.844  -5.478  1.00 76.09           H  
ATOM    535 HD12 LEU A  32     -20.518  -9.019  -4.893  1.00 76.09           H  
ATOM    536 HD13 LEU A  32     -21.924  -9.215  -3.820  1.00 76.09           H  
ATOM    537  CD2 LEU A  32     -20.006 -11.664  -5.264  1.00 76.09           C  
ATOM    538 HD21 LEU A  32     -20.666 -11.832  -6.115  1.00 76.09           H  
ATOM    539 HD22 LEU A  32     -19.181 -11.021  -5.573  1.00 76.09           H  
ATOM    540 HD23 LEU A  32     -19.603 -12.625  -4.944  1.00 76.09           H  
ATOM    541  N   PHE A  33     -17.861 -11.523  -0.567  1.00 75.58           N  
ATOM    542  H   PHE A  33     -18.472 -10.809  -0.196  1.00 75.58           H  
ATOM    543  CA  PHE A  33     -16.541 -11.679   0.038  1.00 75.58           C  
ATOM    544  HA  PHE A  33     -15.788 -11.585  -0.744  1.00 75.58           H  
ATOM    545  C   PHE A  33     -16.363 -13.064   0.668  1.00 75.58           C  
ATOM    546  CB  PHE A  33     -16.303 -10.564   1.063  1.00 75.58           C  
ATOM    547  HB2 PHE A  33     -17.066 -10.620   1.839  1.00 75.58           H  
ATOM    548  HB3 PHE A  33     -16.404  -9.600   0.566  1.00 75.58           H  
ATOM    549  O   PHE A  33     -15.298 -13.642   0.528  1.00 75.58           O  
ATOM    550  CG  PHE A  33     -14.934 -10.628   1.711  1.00 75.58           C  
ATOM    551  CD1 PHE A  33     -14.775 -11.216   2.981  1.00 75.58           C  
ATOM    552  HD1 PHE A  33     -15.631 -11.617   3.504  1.00 75.58           H  
ATOM    553  CD2 PHE A  33     -13.808 -10.139   1.022  1.00 75.58           C  
ATOM    554  HD2 PHE A  33     -13.918  -9.710   0.037  1.00 75.58           H  
ATOM    555  CE1 PHE A  33     -13.495 -11.312   3.559  1.00 75.58           C  
ATOM    556  HE1 PHE A  33     -13.370 -11.779   4.525  1.00 75.58           H  
ATOM    557  CE2 PHE A  33     -12.531 -10.228   1.604  1.00 75.58           C  
ATOM    558  HE2 PHE A  33     -11.669  -9.863   1.066  1.00 75.58           H  
ATOM    559  CZ  PHE A  33     -12.374 -10.817   2.870  1.00 75.58           C  
ATOM    560  HZ  PHE A  33     -11.390 -10.903   3.307  1.00 75.58           H  
ATOM    561  N   ALA A  34     -17.388 -13.642   1.299  1.00 79.79           N  
ATOM    562  H   ALA A  34     -18.233 -13.105   1.435  1.00 79.79           H  
ATOM    563  CA  ALA A  34     -17.334 -14.988   1.865  1.00 79.79           C  
ATOM    564  HA  ALA A  34     -16.424 -15.076   2.458  1.00 79.79           H  
ATOM    565  C   ALA A  34     -17.274 -16.075   0.780  1.00 79.79           C  
ATOM    566  CB  ALA A  34     -18.532 -15.191   2.799  1.00 79.79           C  
ATOM    567  HB1 ALA A  34     -19.462 -15.142   2.232  1.00 79.79           H  
ATOM    568  HB2 ALA A  34     -18.534 -14.416   3.565  1.00 79.79           H  
ATOM    569  HB3 ALA A  34     -18.458 -16.166   3.280  1.00 79.79           H  
ATOM    570  O   ALA A  34     -16.541 -17.043   0.945  1.00 79.79           O  
ATOM    571  N   VAL A  35     -17.983 -15.912  -0.342  1.00 79.72           N  
ATOM    572  H   VAL A  35     -18.608 -15.121  -0.400  1.00 79.72           H  
ATOM    573  CA  VAL A  35     -17.875 -16.808  -1.508  1.00 79.72           C  
ATOM    574  HA  VAL A  35     -17.964 -17.839  -1.167  1.00 79.72           H  
ATOM    575  C   VAL A  35     -16.495 -16.685  -2.160  1.00 79.72           C  
ATOM    576  CB  VAL A  35     -19.011 -16.543  -2.518  1.00 79.72           C  
ATOM    577  HB  VAL A  35     -19.057 -15.476  -2.735  1.00 79.72           H  
ATOM    578  O   VAL A  35     -15.885 -17.703  -2.467  1.00 79.72           O  
ATOM    579  CG1 VAL A  35     -18.827 -17.299  -3.841  1.00 79.72           C  
ATOM    580 HG11 VAL A  35     -19.694 -17.145  -4.483  1.00 79.72           H  
ATOM    581 HG12 VAL A  35     -18.705 -18.365  -3.651  1.00 79.72           H  
ATOM    582 HG13 VAL A  35     -17.949 -16.929  -4.369  1.00 79.72           H  
ATOM    583  CG2 VAL A  35     -20.362 -16.989  -1.938  1.00 79.72           C  
ATOM    584 HG21 VAL A  35     -20.364 -18.068  -1.786  1.00 79.72           H  
ATOM    585 HG22 VAL A  35     -21.164 -16.720  -2.624  1.00 79.72           H  
ATOM    586 HG23 VAL A  35     -20.547 -16.502  -0.980  1.00 79.72           H  
ATOM    587  N   TRP A  36     -15.964 -15.468  -2.307  1.00 79.23           N  
ATOM    588  H   TRP A  36     -16.526 -14.664  -2.066  1.00 79.23           H  
ATOM    589  CA  TRP A  36     -14.602 -15.230  -2.796  1.00 79.23           C  
ATOM    590  HA  TRP A  36     -14.471 -15.734  -3.753  1.00 79.23           H  
ATOM    591  C   TRP A  36     -13.537 -15.800  -1.848  1.00 79.23           C  
ATOM    592  CB  TRP A  36     -14.405 -13.725  -3.014  1.00 79.23           C  
ATOM    593  HB2 TRP A  36     -15.091 -13.391  -3.792  1.00 79.23           H  
ATOM    594  HB3 TRP A  36     -14.667 -13.198  -2.096  1.00 79.23           H  
ATOM    595  O   TRP A  36     -12.614 -16.466  -2.301  1.00 79.23           O  
ATOM    596  CG  TRP A  36     -13.015 -13.317  -3.393  1.00 79.23           C  
ATOM    597  CD1 TRP A  36     -12.481 -13.382  -4.634  1.00 79.23           C  
ATOM    598  HD1 TRP A  36     -12.996 -13.737  -5.514  1.00 79.23           H  
ATOM    599  CD2 TRP A  36     -11.944 -12.833  -2.522  1.00 79.23           C  
ATOM    600  CE2 TRP A  36     -10.784 -12.602  -3.321  1.00 79.23           C  
ATOM    601  CE3 TRP A  36     -11.827 -12.587  -1.136  1.00 79.23           C  
ATOM    602  HE3 TRP A  36     -12.675 -12.773  -0.493  1.00 79.23           H  
ATOM    603  NE1 TRP A  36     -11.170 -12.946  -4.598  1.00 79.23           N  
ATOM    604  HE1 TRP A  36     -10.561 -12.938  -5.403  1.00 79.23           H  
ATOM    605  CH2 TRP A  36      -9.491 -11.907  -1.396  1.00 79.23           C  
ATOM    606  HH2 TRP A  36      -8.559 -11.580  -0.959  1.00 79.23           H  
ATOM    607  CZ2 TRP A  36      -9.578 -12.136  -2.779  1.00 79.23           C  
ATOM    608  HZ2 TRP A  36      -8.720 -11.981  -3.417  1.00 79.23           H  
ATOM    609  CZ3 TRP A  36     -10.613 -12.139  -0.580  1.00 79.23           C  
ATOM    610  HZ3 TRP A  36     -10.537 -11.992   0.487  1.00 79.23           H  
ATOM    611  N   LEU A  37     -13.698 -15.622  -0.535  1.00 79.25           N  
ATOM    612  H   LEU A  37     -14.451 -15.025  -0.227  1.00 79.25           H  
ATOM    613  CA  LEU A  37     -12.809 -16.177   0.485  1.00 79.25           C  
ATOM    614  HA  LEU A  37     -11.786 -15.898   0.231  1.00 79.25           H  
ATOM    615  C   LEU A  37     -12.884 -17.707   0.509  1.00 79.25           C  
ATOM    616  CB  LEU A  37     -13.181 -15.575   1.854  1.00 79.25           C  
ATOM    617  HB2 LEU A  37     -13.301 -14.497   1.753  1.00 79.25           H  
ATOM    618  HB3 LEU A  37     -14.138 -15.995   2.162  1.00 79.25           H  
ATOM    619  O   LEU A  37     -11.857 -18.360   0.614  1.00 79.25           O  
ATOM    620  CG  LEU A  37     -12.135 -15.823   2.954  1.00 79.25           C  
ATOM    621  HG  LEU A  37     -11.805 -16.861   2.936  1.00 79.25           H  
ATOM    622  CD1 LEU A  37     -10.930 -14.894   2.771  1.00 79.25           C  
ATOM    623 HD11 LEU A  37     -10.439 -15.107   1.822  1.00 79.25           H  
ATOM    624 HD12 LEU A  37     -10.206 -15.066   3.567  1.00 79.25           H  
ATOM    625 HD13 LEU A  37     -11.246 -13.851   2.786  1.00 79.25           H  
ATOM    626  CD2 LEU A  37     -12.760 -15.540   4.323  1.00 79.25           C  
ATOM    627 HD21 LEU A  37     -13.077 -14.499   4.379  1.00 79.25           H  
ATOM    628 HD22 LEU A  37     -12.031 -15.743   5.107  1.00 79.25           H  
ATOM    629 HD23 LEU A  37     -13.622 -16.190   4.478  1.00 79.25           H  
ATOM    630  N   MET A  38     -14.077 -18.291   0.358  1.00 82.30           N  
ATOM    631  H   MET A  38     -14.898 -17.704   0.310  1.00 82.30           H  
ATOM    632  CA  MET A  38     -14.250 -19.739   0.229  1.00 82.30           C  
ATOM    633  HA  MET A  38     -13.750 -20.219   1.071  1.00 82.30           H  
ATOM    634  C   MET A  38     -13.590 -20.264  -1.050  1.00 82.30           C  
ATOM    635  CB  MET A  38     -15.746 -20.095   0.282  1.00 82.30           C  
ATOM    636  HB2 MET A  38     -16.186 -19.668   1.183  1.00 82.30           H  
ATOM    637  HB3 MET A  38     -16.251 -19.670  -0.585  1.00 82.30           H  
ATOM    638  O   MET A  38     -12.907 -21.279  -0.998  1.00 82.30           O  
ATOM    639  CG  MET A  38     -15.986 -21.608   0.305  1.00 82.30           C  
ATOM    640  HG2 MET A  38     -17.059 -21.792   0.244  1.00 82.30           H  
ATOM    641  HG3 MET A  38     -15.530 -22.048  -0.581  1.00 82.30           H  
ATOM    642  SD  MET A  38     -15.330 -22.457   1.769  1.00 82.30           S  
ATOM    643  CE  MET A  38     -16.855 -22.754   2.699  1.00 82.30           C  
ATOM    644  HE1 MET A  38     -17.505 -23.416   2.128  1.00 82.30           H  
ATOM    645  HE2 MET A  38     -16.605 -23.231   3.647  1.00 82.30           H  
ATOM    646  HE3 MET A  38     -17.371 -21.812   2.886  1.00 82.30           H  
ATOM    647  N   ALA A  39     -13.720 -19.559  -2.178  1.00 80.27           N  
ATOM    648  H   ALA A  39     -14.314 -18.742  -2.183  1.00 80.27           H  
ATOM    649  CA  ALA A  39     -13.000 -19.893  -3.405  1.00 80.27           C  
ATOM    650  HA  ALA A  39     -13.214 -20.932  -3.658  1.00 80.27           H  
ATOM    651  C   ALA A  39     -11.477 -19.778  -3.221  1.00 80.27           C  
ATOM    652  CB  ALA A  39     -13.514 -19.009  -4.548  1.00 80.27           C  
ATOM    653  HB1 ALA A  39     -13.299 -17.961  -4.342  1.00 80.27           H  
ATOM    654  HB2 ALA A  39     -14.590 -19.141  -4.664  1.00 80.27           H  
ATOM    655  HB3 ALA A  39     -13.019 -19.295  -5.476  1.00 80.27           H  
ATOM    656  O   ALA A  39     -10.755 -20.657  -3.672  1.00 80.27           O  
ATOM    657  N   ALA A  40     -10.985 -18.761  -2.506  1.00 79.70           N  
ATOM    658  H   ALA A  40     -11.618 -18.032  -2.209  1.00 79.70           H  
ATOM    659  CA  ALA A  40      -9.561 -18.581  -2.226  1.00 79.70           C  
ATOM    660  HA  ALA A  40      -9.022 -18.707  -3.165  1.00 79.70           H  
ATOM    661  C   ALA A  40      -8.992 -19.617  -1.236  1.00 79.70           C  
ATOM    662  CB  ALA A  40      -9.342 -17.148  -1.726  1.00 79.70           C  
ATOM    663  HB1 ALA A  40      -9.836 -17.006  -0.765  1.00 79.70           H  
ATOM    664  HB2 ALA A  40      -8.273 -16.973  -1.606  1.00 79.70           H  
ATOM    665  HB3 ALA A  40      -9.741 -16.436  -2.448  1.00 79.70           H  
ATOM    666  O   ALA A  40      -7.836 -20.016  -1.363  1.00 79.70           O  
ATOM    667  N   LEU A  41      -9.799 -20.078  -0.274  1.00 80.75           N  
ATOM    668  H   LEU A  41     -10.703 -19.639  -0.176  1.00 80.75           H  
ATOM    669  CA  LEU A  41      -9.457 -21.155   0.662  1.00 80.75           C  
ATOM    670  HA  LEU A  41      -8.441 -21.003   1.028  1.00 80.75           H  
ATOM    671  C   LEU A  41      -9.474 -22.527  -0.032  1.00 80.75           C  
ATOM    672  CB  LEU A  41     -10.433 -21.126   1.856  1.00 80.75           C  
ATOM    673  HB2 LEU A  41     -11.448 -21.076   1.463  1.00 80.75           H  
ATOM    674  HB3 LEU A  41     -10.346 -22.062   2.406  1.00 80.75           H  
ATOM    675  O   LEU A  41      -8.542 -23.302   0.140  1.00 80.75           O  
ATOM    676  CG  LEU A  41     -10.211 -19.962   2.845  1.00 80.75           C  
ATOM    677  HG  LEU A  41     -10.031 -19.033   2.302  1.00 80.75           H  
ATOM    678  CD1 LEU A  41     -11.453 -19.780   3.720  1.00 80.75           C  
ATOM    679 HD11 LEU A  41     -11.665 -20.704   4.260  1.00 80.75           H  
ATOM    680 HD12 LEU A  41     -12.300 -19.525   3.084  1.00 80.75           H  
ATOM    681 HD13 LEU A  41     -11.288 -18.974   4.435  1.00 80.75           H  
ATOM    682  CD2 LEU A  41      -9.028 -20.208   3.779  1.00 80.75           C  
ATOM    683 HD21 LEU A  41      -8.110 -20.293   3.197  1.00 80.75           H  
ATOM    684 HD22 LEU A  41      -9.176 -21.130   4.341  1.00 80.75           H  
ATOM    685 HD23 LEU A  41      -8.917 -19.375   4.473  1.00 80.75           H  
ATOM    686  N   LEU A  42     -10.497 -22.823  -0.844  1.00 79.01           N  
ATOM    687  H   LEU A  42     -11.247 -22.151  -0.930  1.00 79.01           H  
ATOM    688  CA  LEU A  42     -10.595 -24.072  -1.620  1.00 79.01           C  
ATOM    689  HA  LEU A  42     -10.390 -24.919  -0.965  1.00 79.01           H  
ATOM    690  C   LEU A  42      -9.561 -24.149  -2.752  1.00 79.01           C  
ATOM    691  CB  LEU A  42     -12.011 -24.201  -2.213  1.00 79.01           C  
ATOM    692  HB2 LEU A  42     -12.004 -24.997  -2.958  1.00 79.01           H  
ATOM    693  HB3 LEU A  42     -12.248 -23.273  -2.733  1.00 79.01           H  
ATOM    694  O   LEU A  42      -9.113 -25.235  -3.099  1.00 79.01           O  
ATOM    695  CG  LEU A  42     -13.119 -24.513  -1.192  1.00 79.01           C  
ATOM    696  HG  LEU A  42     -13.063 -23.820  -0.353  1.00 79.01           H  
ATOM    697  CD1 LEU A  42     -14.485 -24.361  -1.866  1.00 79.01           C  
ATOM    698 HD11 LEU A  42     -14.584 -23.347  -2.254  1.00 79.01           H  
ATOM    699 HD12 LEU A  42     -14.575 -25.070  -2.689  1.00 79.01           H  
ATOM    700 HD13 LEU A  42     -15.273 -24.543  -1.137  1.00 79.01           H  
ATOM    701  CD2 LEU A  42     -13.024 -25.943  -0.655  1.00 79.01           C  
ATOM    702 HD21 LEU A  42     -13.833 -26.125   0.052  1.00 79.01           H  
ATOM    703 HD22 LEU A  42     -13.088 -26.659  -1.475  1.00 79.01           H  
ATOM    704 HD23 LEU A  42     -12.077 -26.087  -0.135  1.00 79.01           H  
ATOM    705  N   SER A  43      -9.184 -23.002  -3.320  1.00 74.30           N  
ATOM    706  H   SER A  43      -9.659 -22.158  -3.035  1.00 74.30           H  
ATOM    707  CA  SER A  43      -8.147 -22.873  -4.348  1.00 74.30           C  
ATOM    708  HA  SER A  43      -8.095 -23.806  -4.909  1.00 74.30           H  
ATOM    709  C   SER A  43      -6.757 -22.611  -3.766  1.00 74.30           C  
ATOM    710  CB  SER A  43      -8.528 -21.756  -5.318  1.00 74.30           C  
ATOM    711  HB2 SER A  43      -8.391 -20.791  -4.832  1.00 74.30           H  
ATOM    712  HB3 SER A  43      -9.577 -21.870  -5.594  1.00 74.30           H  
ATOM    713  O   SER A  43      -5.862 -22.215  -4.512  1.00 74.30           O  
ATOM    714  OG  SER A  43      -7.745 -21.811  -6.490  1.00 74.30           O  
ATOM    715  HG  SER A  43      -6.841 -22.013  -6.236  1.00 74.30           H  
ATOM    716  N   PHE A  44      -6.565 -22.775  -2.455  1.00 76.68           N  
ATOM    717  H   PHE A  44      -7.319 -23.122  -1.880  1.00 76.68           H  
ATOM    718  CA  PHE A  44      -5.270 -22.560  -1.827  1.00 76.68           C  
ATOM    719  HA  PHE A  44      -4.886 -21.589  -2.139  1.00 76.68           H  
ATOM    720  C   PHE A  44      -4.269 -23.621  -2.287  1.00 76.68           C  
ATOM    721  CB  PHE A  44      -5.426 -22.531  -0.304  1.00 76.68           C  
ATOM    722  HB2 PHE A  44      -6.132 -21.743  -0.042  1.00 76.68           H  
ATOM    723  HB3 PHE A  44      -5.834 -23.482   0.039  1.00 76.68           H  
ATOM    724  O   PHE A  44      -4.306 -24.764  -1.832  1.00 76.68           O  
ATOM    725  CG  PHE A  44      -4.113 -22.266   0.402  1.00 76.68           C  
ATOM    726  CD1 PHE A  44      -3.326 -23.336   0.868  1.00 76.68           C  
ATOM    727  HD1 PHE A  44      -3.682 -24.351   0.768  1.00 76.68           H  
ATOM    728  CD2 PHE A  44      -3.626 -20.951   0.487  1.00 76.68           C  
ATOM    729  HD2 PHE A  44      -4.202 -20.131   0.086  1.00 76.68           H  
ATOM    730  CE1 PHE A  44      -2.051 -23.090   1.406  1.00 76.68           C  
ATOM    731  HE1 PHE A  44      -1.436 -23.921   1.721  1.00 76.68           H  
ATOM    732  CE2 PHE A  44      -2.356 -20.708   1.030  1.00 76.68           C  
ATOM    733  HE2 PHE A  44      -1.959 -19.704   1.033  1.00 76.68           H  
ATOM    734  CZ  PHE A  44      -1.568 -21.772   1.497  1.00 76.68           C  
ATOM    735  HZ  PHE A  44      -0.580 -21.567   1.884  1.00 76.68           H  
ATOM    736  N   ASN A  45      -3.359 -23.229  -3.178  1.00 74.16           N  
ATOM    737  H   ASN A  45      -3.391 -22.291  -3.552  1.00 74.16           H  
ATOM    738  CA  ASN A  45      -2.196 -24.027  -3.518  1.00 74.16           C  
ATOM    739  HA  ASN A  45      -2.410 -25.074  -3.306  1.00 74.16           H  
ATOM    740  C   ASN A  45      -1.023 -23.546  -2.644  1.00 74.16           C  
ATOM    741  CB  ASN A  45      -1.941 -23.900  -5.030  1.00 74.16           C  
ATOM    742  HB2 ASN A  45      -2.868 -24.100  -5.567  1.00 74.16           H  
ATOM    743  HB3 ASN A  45      -1.620 -22.886  -5.264  1.00 74.16           H  
ATOM    744  O   ASN A  45      -0.685 -22.363  -2.701  1.00 74.16           O  
ATOM    745  CG  ASN A  45      -0.885 -24.866  -5.532  1.00 74.16           C  
ATOM    746  ND2 ASN A  45      -0.751 -25.020  -6.826  1.00 74.16           N  
ATOM    747 HD21 ASN A  45       0.026 -25.596  -7.120  1.00 74.16           H  
ATOM    748 HD22 ASN A  45      -1.244 -24.418  -7.469  1.00 74.16           H  
ATOM    749  OD1 ASN A  45      -0.164 -25.493  -4.775  1.00 74.16           O  
ATOM    750  N   PRO A  46      -0.365 -24.407  -1.844  1.00 68.81           N  
ATOM    751  CA  PRO A  46       0.792 -24.001  -1.046  1.00 68.81           C  
ATOM    752  HA  PRO A  46       0.505 -23.186  -0.381  1.00 68.81           H  
ATOM    753  C   PRO A  46       1.990 -23.516  -1.877  1.00 68.81           C  
ATOM    754  CB  PRO A  46       1.165 -25.235  -0.219  1.00 68.81           C  
ATOM    755  HB2 PRO A  46       2.233 -25.299  -0.014  1.00 68.81           H  
ATOM    756  HB3 PRO A  46       0.594 -25.244   0.709  1.00 68.81           H  
ATOM    757  O   PRO A  46       2.950 -23.048  -1.283  1.00 68.81           O  
ATOM    758  CG  PRO A  46       0.700 -26.378  -1.113  1.00 68.81           C  
ATOM    759  HG2 PRO A  46       0.570 -27.301  -0.549  1.00 68.81           H  
ATOM    760  HG3 PRO A  46       1.405 -26.525  -1.931  1.00 68.81           H  
ATOM    761  CD  PRO A  46      -0.616 -25.828  -1.656  1.00 68.81           C  
ATOM    762  HD2 PRO A  46      -0.872 -26.341  -2.584  1.00 68.81           H  
ATOM    763  HD3 PRO A  46      -1.412 -25.964  -0.924  1.00 68.81           H  
ATOM    764  N   SER A  47       1.987 -23.631  -3.209  1.00 64.70           N  
ATOM    765  H   SER A  47       1.234 -24.132  -3.658  1.00 64.70           H  
ATOM    766  CA  SER A  47       2.991 -22.993  -4.077  1.00 64.70           C  
ATOM    767  HA  SER A  47       3.987 -23.189  -3.679  1.00 64.70           H  
ATOM    768  C   SER A  47       2.838 -21.471  -4.190  1.00 64.70           C  
ATOM    769  CB  SER A  47       2.906 -23.585  -5.486  1.00 64.70           C  
ATOM    770  HB2 SER A  47       3.659 -23.124  -6.125  1.00 64.70           H  
ATOM    771  HB3 SER A  47       1.920 -23.380  -5.903  1.00 64.70           H  
ATOM    772  O   SER A  47       3.790 -20.803  -4.595  1.00 64.70           O  
ATOM    773  OG  SER A  47       3.113 -24.985  -5.445  1.00 64.70           O  
ATOM    774  HG  SER A  47       4.045 -25.153  -5.287  1.00 64.70           H  
ATOM    775  N   ASP A  48       1.664 -20.927  -3.858  1.00 70.92           N  
ATOM    776  H   ASP A  48       0.935 -21.510  -3.472  1.00 70.92           H  
ATOM    777  CA  ASP A  48       1.371 -19.505  -4.018  1.00 70.92           C  
ATOM    778  HA  ASP A  48       1.696 -19.225  -5.020  1.00 70.92           H  
ATOM    779  C   ASP A  48       2.124 -18.649  -2.987  1.00 70.92           C  
ATOM    780  CB  ASP A  48      -0.142 -19.252  -3.918  1.00 70.92           C  
ATOM    781  HB2 ASP A  48      -0.314 -18.176  -3.933  1.00 70.92           H  
ATOM    782  HB3 ASP A  48      -0.520 -19.642  -2.974  1.00 70.92           H  
ATOM    783  O   ASP A  48       2.123 -18.989  -1.800  1.00 70.92           O  
ATOM    784  CG  ASP A  48      -0.910 -19.864  -5.087  1.00 70.92           C  
ATOM    785  OD1 ASP A  48      -2.042 -20.355  -4.888  1.00 70.92           O  
ATOM    786  OD2 ASP A  48      -0.418 -19.753  -6.227  1.00 70.92           O  
ATOM    787  N   PRO A  49       2.725 -17.510  -3.394  1.00 69.72           N  
ATOM    788  CA  PRO A  49       3.379 -16.607  -2.460  1.00 69.72           C  
ATOM    789  HA  PRO A  49       4.223 -17.121  -2.000  1.00 69.72           H  
ATOM    790  C   PRO A  49       2.428 -16.126  -1.377  1.00 69.72           C  
ATOM    791  CB  PRO A  49       3.891 -15.416  -3.265  1.00 69.72           C  
ATOM    792  HB2 PRO A  49       4.964 -15.541  -3.411  1.00 69.72           H  
ATOM    793  HB3 PRO A  49       3.707 -14.465  -2.766  1.00 69.72           H  
ATOM    794  O   PRO A  49       1.359 -15.565  -1.642  1.00 69.72           O  
ATOM    795  CG  PRO A  49       3.134 -15.499  -4.591  1.00 69.72           C  
ATOM    796  HG2 PRO A  49       3.730 -15.128  -5.425  1.00 69.72           H  
ATOM    797  HG3 PRO A  49       2.203 -14.939  -4.510  1.00 69.72           H  
ATOM    798  CD  PRO A  49       2.813 -16.984  -4.746  1.00 69.72           C  
ATOM    799  HD2 PRO A  49       1.873 -17.103  -5.286  1.00 69.72           H  
ATOM    800  HD3 PRO A  49       3.619 -17.489  -5.277  1.00 69.72           H  
ATOM    801  N   SER A  50       2.891 -16.259  -0.145  1.00 65.16           N  
ATOM    802  H   SER A  50       3.791 -16.697  -0.015  1.00 65.16           H  
ATOM    803  CA  SER A  50       2.234 -15.737   1.033  1.00 65.16           C  
ATOM    804  HA  SER A  50       1.450 -15.041   0.735  1.00 65.16           H  
ATOM    805  C   SER A  50       3.233 -14.965   1.889  1.00 65.16           C  
ATOM    806  CB  SER A  50       1.570 -16.893   1.777  1.00 65.16           C  
ATOM    807  HB2 SER A  50       0.855 -16.469   2.483  1.00 65.16           H  
ATOM    808  HB3 SER A  50       1.032 -17.524   1.070  1.00 65.16           H  
ATOM    809  O   SER A  50       4.390 -14.766   1.534  1.00 65.16           O  
ATOM    810  OG  SER A  50       2.509 -17.667   2.492  1.00 65.16           O  
ATOM    811  HG  SER A  50       2.059 -18.471   2.764  1.00 65.16           H  
ATOM    812  N   TRP A  51       2.784 -14.488   3.042  1.00 63.73           N  
ATOM    813  H   TRP A  51       1.843 -14.721   3.324  1.00 63.73           H  
ATOM    814  CA  TRP A  51       3.674 -13.921   4.053  1.00 63.73           C  
ATOM    815  HA  TRP A  51       4.373 -13.229   3.582  1.00 63.73           H  
ATOM    816  C   TRP A  51       4.509 -14.988   4.787  1.00 63.73           C  
ATOM    817  CB  TRP A  51       2.799 -13.165   5.046  1.00 63.73           C  
ATOM    818  HB2 TRP A  51       2.181 -12.441   4.516  1.00 63.73           H  
ATOM    819  HB3 TRP A  51       3.447 -12.606   5.721  1.00 63.73           H  
ATOM    820  O   TRP A  51       5.457 -14.636   5.487  1.00 63.73           O  
ATOM    821  CG  TRP A  51       1.926 -14.066   5.853  1.00 63.73           C  
ATOM    822  CD1 TRP A  51       0.842 -14.757   5.428  1.00 63.73           C  
ATOM    823  HD1 TRP A  51       0.415 -14.729   4.436  1.00 63.73           H  
ATOM    824  CD2 TRP A  51       2.141 -14.467   7.231  1.00 63.73           C  
ATOM    825  CE2 TRP A  51       1.118 -15.385   7.592  1.00 63.73           C  
ATOM    826  CE3 TRP A  51       3.107 -14.142   8.207  1.00 63.73           C  
ATOM    827  HE3 TRP A  51       3.923 -13.487   7.941  1.00 63.73           H  
ATOM    828  NE1 TRP A  51       0.428 -15.610   6.425  1.00 63.73           N  
ATOM    829  HE1 TRP A  51      -0.103 -16.445   6.222  1.00 63.73           H  
ATOM    830  CH2 TRP A  51       1.948 -15.499   9.858  1.00 63.73           C  
ATOM    831  HH2 TRP A  51       1.873 -15.859  10.874  1.00 63.73           H  
ATOM    832  CZ2 TRP A  51       1.002 -15.881   8.890  1.00 63.73           C  
ATOM    833  HZ2 TRP A  51       0.180 -16.540   9.128  1.00 63.73           H  
ATOM    834  CZ3 TRP A  51       3.013 -14.654   9.511  1.00 63.73           C  
ATOM    835  HZ3 TRP A  51       3.755 -14.385  10.248  1.00 63.73           H  
ATOM    836  N   SER A  52       4.143 -16.272   4.673  1.00 60.36           N  
ATOM    837  H   SER A  52       3.362 -16.503   4.075  1.00 60.36           H  
ATOM    838  CA  SER A  52       4.809 -17.393   5.347  1.00 60.36           C  
ATOM    839  HA  SER A  52       5.483 -16.993   6.104  1.00 60.36           H  
ATOM    840  C   SER A  52       5.678 -18.242   4.409  1.00 60.36           C  
ATOM    841  CB  SER A  52       3.771 -18.249   6.088  1.00 60.36           C  
ATOM    842  HB2 SER A  52       3.125 -17.605   6.684  1.00 60.36           H  
ATOM    843  HB3 SER A  52       4.301 -18.922   6.762  1.00 60.36           H  
ATOM    844  O   SER A  52       6.547 -18.980   4.887  1.00 60.36           O  
ATOM    845  OG  SER A  52       2.984 -19.029   5.213  1.00 60.36           O  
ATOM    846  HG  SER A  52       2.110 -18.645   5.119  1.00 60.36           H  
ATOM    847  N   GLN A  53       5.484 -18.106   3.093  1.00 68.57           N  
ATOM    848  H   GLN A  53       4.722 -17.523   2.779  1.00 68.57           H  
ATOM    849  CA  GLN A  53       6.226 -18.816   2.058  1.00 68.57           C  
ATOM    850  HA  GLN A  53       7.175 -19.154   2.474  1.00 68.57           H  
ATOM    851  C   GLN A  53       6.524 -17.902   0.862  1.00 68.57           C  
ATOM    852  CB  GLN A  53       5.412 -20.046   1.635  1.00 68.57           C  
ATOM    853  HB2 GLN A  53       4.536 -19.733   1.068  1.00 68.57           H  
ATOM    854  HB3 GLN A  53       5.077 -20.574   2.528  1.00 68.57           H  
ATOM    855  O   GLN A  53       5.634 -17.239   0.327  1.00 68.57           O  
ATOM    856  CG  GLN A  53       6.262 -21.002   0.791  1.00 68.57           C  
ATOM    857  HG2 GLN A  53       6.598 -20.487  -0.109  1.00 68.57           H  
ATOM    858  HG3 GLN A  53       7.141 -21.311   1.356  1.00 68.57           H  
ATOM    859  CD  GLN A  53       5.489 -22.244   0.386  1.00 68.57           C  
ATOM    860  NE2 GLN A  53       5.631 -22.678  -0.842  1.00 68.57           N  
ATOM    861 HE21 GLN A  53       6.101 -22.069  -1.495  1.00 68.57           H  
ATOM    862 HE22 GLN A  53       4.827 -23.208  -1.149  1.00 68.57           H  
ATOM    863  OE1 GLN A  53       4.771 -22.860   1.164  1.00 68.57           O  
ATOM    864  N   THR A  54       7.779 -17.909   0.417  1.00 64.26           N  
ATOM    865  H   THR A  54       8.462 -18.510   0.856  1.00 64.26           H  
ATOM    866  CA  THR A  54       8.216 -17.234  -0.808  1.00 64.26           C  
ATOM    867  HA  THR A  54       8.016 -16.167  -0.705  1.00 64.26           H  
ATOM    868  C   THR A  54       7.470 -17.733  -2.045  1.00 64.26           C  
ATOM    869  CB  THR A  54       9.723 -17.436  -1.026  1.00 64.26           C  
ATOM    870  HB  THR A  54       9.963 -17.278  -2.078  1.00 64.26           H  
ATOM    871  O   THR A  54       7.054 -18.892  -2.110  1.00 64.26           O  
ATOM    872  CG2 THR A  54      10.522 -16.442  -0.201  1.00 64.26           C  
ATOM    873 HG21 THR A  54      10.227 -16.506   0.846  1.00 64.26           H  
ATOM    874 HG22 THR A  54      11.589 -16.652  -0.279  1.00 64.26           H  
ATOM    875 HG23 THR A  54      10.340 -15.440  -0.590  1.00 64.26           H  
ATOM    876  OG1 THR A  54      10.167 -18.717  -0.641  1.00 64.26           O  
ATOM    877  HG1 THR A  54      11.050 -18.759  -1.015  1.00 64.26           H  
ATOM    878  N   ALA A  55       7.336 -16.864  -3.057  1.00 58.75           N  
ATOM    879  H   ALA A  55       7.731 -15.940  -2.959  1.00 58.75           H  
ATOM    880  CA  ALA A  55       6.902 -17.277  -4.392  1.00 58.75           C  
ATOM    881  HA  ALA A  55       5.901 -17.705  -4.338  1.00 58.75           H  
ATOM    882  C   ALA A  55       7.881 -18.335  -4.900  1.00 58.75           C  
ATOM    883  CB  ALA A  55       6.901 -16.073  -5.355  1.00 58.75           C  
ATOM    884  HB1 ALA A  55       7.913 -15.682  -5.466  1.00 58.75           H  
ATOM    885  HB2 ALA A  55       6.550 -16.397  -6.335  1.00 58.75           H  
ATOM    886  HB3 ALA A  55       6.265 -15.260  -5.007  1.00 58.75           H  
ATOM    887  O   ALA A  55       9.011 -17.999  -5.246  1.00 58.75           O  
ATOM    888  N   TRP A  56       7.480 -19.607  -4.910  1.00 58.68           N  
ATOM    889  H   TRP A  56       6.582 -19.853  -4.519  1.00 58.68           H  
ATOM    890  CA  TRP A  56       8.408 -20.641  -5.353  1.00 58.68           C  
ATOM    891  HA  TRP A  56       9.409 -20.326  -5.060  1.00 58.68           H  
ATOM    892  C   TRP A  56       8.437 -20.716  -6.877  1.00 58.68           C  
ATOM    893  CB  TRP A  56       8.133 -21.971  -4.646  1.00 58.68           C  
ATOM    894  HB2 TRP A  56       7.793 -21.770  -3.631  1.00 58.68           H  
ATOM    895  HB3 TRP A  56       7.341 -22.508  -5.168  1.00 58.68           H  
ATOM    896  O   TRP A  56       9.511 -20.743  -7.472  1.00 58.68           O  
ATOM    897  CG  TRP A  56       9.352 -22.831  -4.542  1.00 58.68           C  
ATOM    898  CD1 TRP A  56      10.557 -22.412  -4.088  1.00 58.68           C  
ATOM    899  HD1 TRP A  56      10.785 -21.418  -3.732  1.00 58.68           H  
ATOM    900  CD2 TRP A  56       9.539 -24.230  -4.926  1.00 58.68           C  
ATOM    901  CE2 TRP A  56      10.892 -24.595  -4.653  1.00 58.68           C  
ATOM    902  CE3 TRP A  56       8.716 -25.216  -5.511  1.00 58.68           C  
ATOM    903  HE3 TRP A  56       7.697 -24.970  -5.769  1.00 58.68           H  
ATOM    904  NE1 TRP A  56      11.467 -23.440  -4.182  1.00 58.68           N  
ATOM    905  HE1 TRP A  56      12.438 -23.338  -3.923  1.00 58.68           H  
ATOM    906  CH2 TRP A  56      10.545 -26.836  -5.473  1.00 58.68           C  
ATOM    907  HH2 TRP A  56      10.903 -27.830  -5.694  1.00 58.68           H  
ATOM    908  CZ2 TRP A  56      11.395 -25.879  -4.892  1.00 58.68           C  
ATOM    909  HZ2 TRP A  56      12.425 -26.115  -4.669  1.00 58.68           H  
ATOM    910  CZ3 TRP A  56       9.218 -26.501  -5.789  1.00 58.68           C  
ATOM    911  HZ3 TRP A  56       8.582 -27.239  -6.256  1.00 58.68           H  
ATOM    912  N   HIS A  57       7.267 -20.647  -7.509  1.00 57.87           N  
ATOM    913  H   HIS A  57       6.426 -20.580  -6.954  1.00 57.87           H  
ATOM    914  CA  HIS A  57       7.110 -20.413  -8.939  1.00 57.87           C  
ATOM    915  HA  HIS A  57       8.014 -19.954  -9.339  1.00 57.87           H  
ATOM    916  C   HIS A  57       5.968 -19.422  -9.178  1.00 57.87           C  
ATOM    917  CB  HIS A  57       6.859 -21.742  -9.679  1.00 57.87           C  
ATOM    918  HB2 HIS A  57       6.370 -22.451  -9.010  1.00 57.87           H  
ATOM    919  HB3 HIS A  57       6.169 -21.562 -10.503  1.00 57.87           H  
ATOM    920  O   HIS A  57       4.914 -19.496  -8.548  1.00 57.87           O  
ATOM    921  CG  HIS A  57       8.085 -22.390 -10.276  1.00 57.87           C  
ATOM    922  CD2 HIS A  57       8.092 -23.365 -11.237  1.00 57.87           C  
ATOM    923  HD2 HIS A  57       7.220 -23.804 -11.697  1.00 57.87           H  
ATOM    924  ND1 HIS A  57       9.400 -22.105  -9.993  1.00 57.87           N  
ATOM    925  HD1 HIS A  57       9.728 -21.466  -9.283  1.00 57.87           H  
ATOM    926  CE1 HIS A  57      10.177 -22.910 -10.738  1.00 57.87           C  
ATOM    927  HE1 HIS A  57      11.256 -22.942 -10.699  1.00 57.87           H  
ATOM    928  NE2 HIS A  57       9.421 -23.701 -11.512  1.00 57.87           N  
ATOM    929  N   GLU A  58       6.176 -18.518 -10.128  1.00 53.30           N  
ATOM    930  H   GLU A  58       7.080 -18.511 -10.579  1.00 53.30           H  
ATOM    931  CA  GLU A  58       5.092 -17.912 -10.901  1.00 53.30           C  
ATOM    932  HA  GLU A  58       4.372 -17.450 -10.226  1.00 53.30           H  
ATOM    933  C   GLU A  58       4.413 -19.027 -11.737  1.00 53.30           C  
ATOM    934  CB  GLU A  58       5.695 -16.852 -11.848  1.00 53.30           C  
ATOM    935  HB2 GLU A  58       4.878 -16.298 -12.312  1.00 53.30           H  
ATOM    936  HB3 GLU A  58       6.232 -17.378 -12.637  1.00 53.30           H  
ATOM    937  O   GLU A  58       5.111 -19.958 -12.143  1.00 53.30           O  
ATOM    938  CG  GLU A  58       6.665 -15.853 -11.185  1.00 53.30           C  
ATOM    939  HG2 GLU A  58       6.112 -15.270 -10.448  1.00 53.30           H  
ATOM    940  HG3 GLU A  58       7.459 -16.387 -10.663  1.00 53.30           H  
ATOM    941  CD  GLU A  58       7.319 -14.930 -12.223  1.00 53.30           C  
ATOM    942  OE1 GLU A  58       7.161 -13.697 -12.073  1.00 53.30           O  
ATOM    943  OE2 GLU A  58       7.952 -15.467 -13.158  1.00 53.30           O  
ATOM    944  N   PRO A  59       3.106 -18.989 -12.068  1.00 63.38           N  
ATOM    945  CA  PRO A  59       2.071 -18.022 -11.709  1.00 63.38           C  
ATOM    946  HA  PRO A  59       2.499 -17.029 -11.573  1.00 63.38           H  
ATOM    947  C   PRO A  59       1.274 -18.415 -10.449  1.00 63.38           C  
ATOM    948  CB  PRO A  59       1.149 -18.021 -12.934  1.00 63.38           C  
ATOM    949  HB2 PRO A  59       1.596 -17.419 -13.725  1.00 63.38           H  
ATOM    950  HB3 PRO A  59       0.146 -17.662 -12.705  1.00 63.38           H  
ATOM    951  O   PRO A  59       1.250 -19.571 -10.027  1.00 63.38           O  
ATOM    952  CG  PRO A  59       1.145 -19.493 -13.351  1.00 63.38           C  
ATOM    953  HG2 PRO A  59       0.441 -20.052 -12.734  1.00 63.38           H  
ATOM    954  HG3 PRO A  59       0.909 -19.613 -14.408  1.00 63.38           H  
ATOM    955  CD  PRO A  59       2.570 -19.938 -13.038  1.00 63.38           C  
ATOM    956  HD2 PRO A  59       3.171 -19.903 -13.947  1.00 63.38           H  
ATOM    957  HD3 PRO A  59       2.573 -20.949 -12.631  1.00 63.38           H  
ATOM    958  N   ILE A  60       0.535 -17.449  -9.895  1.00 66.63           N  
ATOM    959  H   ILE A  60       0.554 -16.532 -10.319  1.00 66.63           H  
ATOM    960  CA  ILE A  60      -0.379 -17.668  -8.762  1.00 66.63           C  
ATOM    961  HA  ILE A  60       0.168 -18.200  -7.984  1.00 66.63           H  
ATOM    962  C   ILE A  60      -1.561 -18.540  -9.217  1.00 66.63           C  
ATOM    963  CB  ILE A  60      -0.866 -16.321  -8.179  1.00 66.63           C  
ATOM    964  HB  ILE A  60      -1.408 -15.800  -8.968  1.00 66.63           H  
ATOM    965  O   ILE A  60      -2.324 -18.143 -10.098  1.00 66.63           O  
ATOM    966  CG1 ILE A  60       0.311 -15.426  -7.720  1.00 66.63           C  
ATOM    967 HG12 ILE A  60       0.619 -15.707  -6.713  1.00 66.63           H  
ATOM    968 HG13 ILE A  60       1.174 -15.549  -8.374  1.00 66.63           H  
ATOM    969  CG2 ILE A  60      -1.831 -16.543  -6.997  1.00 66.63           C  
ATOM    970 HG21 ILE A  60      -2.110 -15.594  -6.539  1.00 66.63           H  
ATOM    971 HG22 ILE A  60      -2.741 -17.034  -7.341  1.00 66.63           H  
ATOM    972 HG23 ILE A  60      -1.355 -17.171  -6.244  1.00 66.63           H  
ATOM    973  CD1 ILE A  60      -0.058 -13.940  -7.749  1.00 66.63           C  
ATOM    974 HD11 ILE A  60      -0.891 -13.749  -7.073  1.00 66.63           H  
ATOM    975 HD12 ILE A  60       0.804 -13.349  -7.439  1.00 66.63           H  
ATOM    976 HD13 ILE A  60      -0.338 -13.646  -8.760  1.00 66.63           H  
ATOM    977  N   HIS A  61      -1.724 -19.706  -8.598  1.00 71.38           N  
ATOM    978  H   HIS A  61      -1.089 -19.911  -7.840  1.00 71.38           H  
ATOM    979  CA  HIS A  61      -2.792 -20.671  -8.857  1.00 71.38           C  
ATOM    980  HA  HIS A  61      -3.053 -20.639  -9.915  1.00 71.38           H  
ATOM    981  C   HIS A  61      -4.075 -20.368  -8.070  1.00 71.38           C  
ATOM    982  CB  HIS A  61      -2.273 -22.077  -8.530  1.00 71.38           C  
ATOM    983  HB2 HIS A  61      -1.797 -22.065  -7.549  1.00 71.38           H  
ATOM    984  HB3 HIS A  61      -3.121 -22.760  -8.481  1.00 71.38           H  
ATOM    985  O   HIS A  61      -5.154 -20.813  -8.467  1.00 71.38           O  
ATOM    986  CG  HIS A  61      -1.298 -22.612  -9.549  1.00 71.38           C  
ATOM    987  CD2 HIS A  61      -1.525 -23.646 -10.417  1.00 71.38           C  
ATOM    988  HD2 HIS A  61      -2.433 -24.226 -10.488  1.00 71.38           H  
ATOM    989  ND1 HIS A  61      -0.029 -22.142  -9.809  1.00 71.38           N  
ATOM    990  HD1 HIS A  61       0.398 -21.303  -9.442  1.00 71.38           H  
ATOM    991  CE1 HIS A  61       0.493 -22.880 -10.801  1.00 71.38           C  
ATOM    992  HE1 HIS A  61       1.467 -22.718 -11.239  1.00 71.38           H  
ATOM    993  NE2 HIS A  61      -0.383 -23.815 -11.203  1.00 71.38           N  
ATOM    994  N   ASN A  62      -3.994 -19.613  -6.969  1.00 72.90           N  
ATOM    995  H   ASN A  62      -3.077 -19.454  -6.577  1.00 72.90           H  
ATOM    996  CA  ASN A  62      -5.167 -19.233  -6.189  1.00 72.90           C  
ATOM    997  HA  ASN A  62      -5.647 -20.156  -5.864  1.00 72.90           H  
ATOM    998  C   ASN A  62      -6.182 -18.424  -7.020  1.00 72.90           C  
ATOM    999  CB  ASN A  62      -4.736 -18.449  -4.937  1.00 72.90           C  
ATOM   1000  HB2 ASN A  62      -4.543 -17.406  -5.187  1.00 72.90           H  
ATOM   1001  HB3 ASN A  62      -3.816 -18.869  -4.529  1.00 72.90           H  
ATOM   1002  O   ASN A  62      -5.887 -17.313  -7.462  1.00 72.90           O  
ATOM   1003  CG  ASN A  62      -5.797 -18.520  -3.866  1.00 72.90           C  
ATOM   1004  ND2 ASN A  62      -5.493 -19.118  -2.741  1.00 72.90           N  
ATOM   1005 HD21 ASN A  62      -4.583 -19.549  -2.661  1.00 72.90           H  
ATOM   1006 HD22 ASN A  62      -6.254 -19.336  -2.114  1.00 72.90           H  
ATOM   1007  OD1 ASN A  62      -6.916 -18.071  -4.047  1.00 72.90           O  
ATOM   1008  N   LEU A  63      -7.420 -18.919  -7.137  1.00 71.14           N  
ATOM   1009  H   LEU A  63      -7.562 -19.877  -6.851  1.00 71.14           H  
ATOM   1010  CA  LEU A  63      -8.544 -18.223  -7.784  1.00 71.14           C  
ATOM   1011  HA  LEU A  63      -8.282 -18.044  -8.827  1.00 71.14           H  
ATOM   1012  C   LEU A  63      -8.861 -16.841  -7.177  1.00 71.14           C  
ATOM   1013  CB  LEU A  63      -9.793 -19.126  -7.707  1.00 71.14           C  
ATOM   1014  HB2 LEU A  63     -10.683 -18.518  -7.866  1.00 71.14           H  
ATOM   1015  HB3 LEU A  63      -9.862 -19.538  -6.700  1.00 71.14           H  
ATOM   1016  O   LEU A  63      -9.462 -15.999  -7.843  1.00 71.14           O  
ATOM   1017  CG  LEU A  63      -9.813 -20.273  -8.736  1.00 71.14           C  
ATOM   1018  HG  LEU A  63      -8.857 -20.795  -8.738  1.00 71.14           H  
ATOM   1019  CD1 LEU A  63     -10.923 -21.269  -8.392  1.00 71.14           C  
ATOM   1020 HD11 LEU A  63     -10.739 -21.700  -7.408  1.00 71.14           H  
ATOM   1021 HD12 LEU A  63     -10.923 -22.079  -9.122  1.00 71.14           H  
ATOM   1022 HD13 LEU A  63     -11.893 -20.772  -8.396  1.00 71.14           H  
ATOM   1023  CD2 LEU A  63     -10.104 -19.752 -10.147  1.00 71.14           C  
ATOM   1024 HD21 LEU A  63     -11.054 -19.219 -10.169  1.00 71.14           H  
ATOM   1025 HD22 LEU A  63     -10.138 -20.590 -10.844  1.00 71.14           H  
ATOM   1026 HD23 LEU A  63      -9.305 -19.083 -10.468  1.00 71.14           H  
ATOM   1027  N   GLY A  64      -8.462 -16.580  -5.929  1.00 68.11           N  
ATOM   1028  H   GLY A  64      -7.972 -17.307  -5.426  1.00 68.11           H  
ATOM   1029  CA  GLY A  64      -8.549 -15.261  -5.299  1.00 68.11           C  
ATOM   1030  HA2 GLY A  64      -9.491 -14.795  -5.587  1.00 68.11           H  
ATOM   1031  HA3 GLY A  64      -8.553 -15.397  -4.217  1.00 68.11           H  
ATOM   1032  C   GLY A  64      -7.407 -14.298  -5.666  1.00 68.11           C  
ATOM   1033  O   GLY A  64      -7.388 -13.164  -5.180  1.00 68.11           O  
ATOM   1034  N   GLY A  65      -6.452 -14.728  -6.494  1.00 68.62           N  
ATOM   1035  H   GLY A  65      -6.519 -15.674  -6.843  1.00 68.62           H  
ATOM   1036  CA  GLY A  65      -5.220 -14.009  -6.813  1.00 68.62           C  
ATOM   1037  HA2 GLY A  65      -4.673 -14.568  -7.571  1.00 68.62           H  
ATOM   1038  HA3 GLY A  65      -5.471 -13.029  -7.219  1.00 68.62           H  
ATOM   1039  C   GLY A  65      -4.306 -13.825  -5.598  1.00 68.62           C  
ATOM   1040  O   GLY A  65      -4.553 -14.362  -4.520  1.00 68.62           O  
ATOM   1041  N   MET A  66      -3.266 -13.002  -5.750  1.00 70.89           N  
ATOM   1042  H   MET A  66      -3.090 -12.627  -6.672  1.00 70.89           H  
ATOM   1043  CA  MET A  66      -2.301 -12.682  -4.685  1.00 70.89           C  
ATOM   1044  HA  MET A  66      -1.727 -13.589  -4.498  1.00 70.89           H  
ATOM   1045  C   MET A  66      -2.939 -12.275  -3.336  1.00 70.89           C  
ATOM   1046  CB  MET A  66      -1.335 -11.594  -5.193  1.00 70.89           C  
ATOM   1047  HB2 MET A  66      -1.617 -10.617  -4.801  1.00 70.89           H  
ATOM   1048  HB3 MET A  66      -1.383 -11.539  -6.280  1.00 70.89           H  
ATOM   1049  O   MET A  66      -2.532 -12.821  -2.311  1.00 70.89           O  
ATOM   1050  CG  MET A  66       0.119 -11.883  -4.817  1.00 70.89           C  
ATOM   1051  HG2 MET A  66       0.371 -12.895  -5.135  1.00 70.89           H  
ATOM   1052  HG3 MET A  66       0.241 -11.825  -3.736  1.00 70.89           H  
ATOM   1053  SD  MET A  66       1.263 -10.725  -5.616  1.00 70.89           S  
ATOM   1054  CE  MET A  66       2.796 -11.692  -5.549  1.00 70.89           C  
ATOM   1055  HE1 MET A  66       3.038 -11.930  -4.513  1.00 70.89           H  
ATOM   1056  HE2 MET A  66       2.678 -12.618  -6.112  1.00 70.89           H  
ATOM   1057  HE3 MET A  66       3.611 -11.114  -5.984  1.00 70.89           H  
ATOM   1058  N   PRO A  67      -3.955 -11.380  -3.270  1.00 72.67           N  
ATOM   1059  CA  PRO A  67      -4.584 -11.043  -1.992  1.00 72.67           C  
ATOM   1060  HA  PRO A  67      -3.817 -10.804  -1.255  1.00 72.67           H  
ATOM   1061  C   PRO A  67      -5.434 -12.188  -1.429  1.00 72.67           C  
ATOM   1062  CB  PRO A  67      -5.423  -9.792  -2.261  1.00 72.67           C  
ATOM   1063  HB2 PRO A  67      -6.309  -9.743  -1.628  1.00 72.67           H  
ATOM   1064  HB3 PRO A  67      -4.805  -8.905  -2.118  1.00 72.67           H  
ATOM   1065  O   PRO A  67      -5.534 -12.304  -0.210  1.00 72.67           O  
ATOM   1066  CG  PRO A  67      -5.786  -9.923  -3.738  1.00 72.67           C  
ATOM   1067  HG2 PRO A  67      -6.643 -10.587  -3.850  1.00 72.67           H  
ATOM   1068  HG3 PRO A  67      -5.991  -8.954  -4.194  1.00 72.67           H  
ATOM   1069  CD  PRO A  67      -4.546 -10.580  -4.339  1.00 72.67           C  
ATOM   1070  HD2 PRO A  67      -3.838  -9.811  -4.652  1.00 72.67           H  
ATOM   1071  HD3 PRO A  67      -4.852 -11.181  -5.195  1.00 72.67           H  
ATOM   1072  N   GLY A  68      -6.027 -13.031  -2.282  1.00 72.34           N  
ATOM   1073  H   GLY A  68      -5.871 -12.914  -3.273  1.00 72.34           H  
ATOM   1074  CA  GLY A  68      -6.753 -14.231  -1.866  1.00 72.34           C  
ATOM   1075  HA2 GLY A  68      -7.254 -14.661  -2.733  1.00 72.34           H  
ATOM   1076  HA3 GLY A  68      -7.503 -13.974  -1.118  1.00 72.34           H  
ATOM   1077  C   GLY A  68      -5.825 -15.294  -1.286  1.00 72.34           C  
ATOM   1078  O   GLY A  68      -6.101 -15.792  -0.200  1.00 72.34           O  
ATOM   1079  N   ALA A  69      -4.691 -15.558  -1.943  1.00 75.83           N  
ATOM   1080  H   ALA A  69      -4.546 -15.122  -2.843  1.00 75.83           H  
ATOM   1081  CA  ALA A  69      -3.630 -16.428  -1.437  1.00 75.83           C  
ATOM   1082  HA  ALA A  69      -4.033 -17.430  -1.284  1.00 75.83           H  
ATOM   1083  C   ALA A  69      -3.096 -15.937  -0.085  1.00 75.83           C  
ATOM   1084  CB  ALA A  69      -2.510 -16.507  -2.484  1.00 75.83           C  
ATOM   1085  HB1 ALA A  69      -1.731 -17.182  -2.131  1.00 75.83           H  
ATOM   1086  HB2 ALA A  69      -2.899 -16.885  -3.429  1.00 75.83           H  
ATOM   1087  HB3 ALA A  69      -2.070 -15.523  -2.649  1.00 75.83           H  
ATOM   1088  O   ALA A  69      -3.052 -16.702   0.874  1.00 75.83           O  
ATOM   1089  N   TRP A  70      -2.785 -14.641   0.031  1.00 73.07           N  
ATOM   1090  H   TRP A  70      -2.791 -14.077  -0.807  1.00 73.07           H  
ATOM   1091  CA  TRP A  70      -2.294 -14.036   1.272  1.00 73.07           C  
ATOM   1092  HA  TRP A  70      -1.391 -14.565   1.578  1.00 73.07           H  
ATOM   1093  C   TRP A  70      -3.303 -14.147   2.428  1.00 73.07           C  
ATOM   1094  CB  TRP A  70      -1.929 -12.576   0.980  1.00 73.07           C  
ATOM   1095  HB2 TRP A  70      -2.840 -12.012   0.778  1.00 73.07           H  
ATOM   1096  HB3 TRP A  70      -1.322 -12.548   0.075  1.00 73.07           H  
ATOM   1097  O   TRP A  70      -2.930 -14.517   3.543  1.00 73.07           O  
ATOM   1098  CG  TRP A  70      -1.161 -11.876   2.056  1.00 73.07           C  
ATOM   1099  CD1 TRP A  70       0.186 -11.777   2.097  1.00 73.07           C  
ATOM   1100  HD1 TRP A  70       0.859 -12.192   1.361  1.00 73.07           H  
ATOM   1101  CD2 TRP A  70      -1.651 -11.183   3.248  1.00 73.07           C  
ATOM   1102  CE2 TRP A  70      -0.525 -10.704   3.982  1.00 73.07           C  
ATOM   1103  CE3 TRP A  70      -2.929 -10.919   3.791  1.00 73.07           C  
ATOM   1104  HE3 TRP A  70      -3.802 -11.279   3.267  1.00 73.07           H  
ATOM   1105  NE1 TRP A  70       0.561 -11.061   3.214  1.00 73.07           N  
ATOM   1106  HE1 TRP A  70       1.527 -10.902   3.464  1.00 73.07           H  
ATOM   1107  CH2 TRP A  70      -1.937  -9.801   5.728  1.00 73.07           C  
ATOM   1108  HH2 TRP A  70      -2.052  -9.317   6.687  1.00 73.07           H  
ATOM   1109  CZ2 TRP A  70      -0.653 -10.027   5.204  1.00 73.07           C  
ATOM   1110  HZ2 TRP A  70       0.228  -9.719   5.747  1.00 73.07           H  
ATOM   1111  CZ3 TRP A  70      -3.071 -10.237   5.017  1.00 73.07           C  
ATOM   1112  HZ3 TRP A  70      -4.056 -10.083   5.432  1.00 73.07           H  
ATOM   1113  N   LEU A  71      -4.590 -13.868   2.174  1.00 74.61           N  
ATOM   1114  H   LEU A  71      -4.838 -13.575   1.240  1.00 74.61           H  
ATOM   1115  CA  LEU A  71      -5.660 -14.020   3.169  1.00 74.61           C  
ATOM   1116  HA  LEU A  71      -5.348 -13.519   4.085  1.00 74.61           H  
ATOM   1117  C   LEU A  71      -5.898 -15.484   3.546  1.00 74.61           C  
ATOM   1118  CB  LEU A  71      -6.966 -13.375   2.654  1.00 74.61           C  
ATOM   1119  HB2 LEU A  71      -7.803 -14.055   2.813  1.00 74.61           H  
ATOM   1120  HB3 LEU A  71      -6.903 -13.229   1.575  1.00 74.61           H  
ATOM   1121  O   LEU A  71      -6.034 -15.776   4.731  1.00 74.61           O  
ATOM   1122  CG  LEU A  71      -7.274 -12.042   3.352  1.00 74.61           C  
ATOM   1123  HG  LEU A  71      -6.348 -11.498   3.537  1.00 74.61           H  
ATOM   1124  CD1 LEU A  71      -8.173 -11.162   2.486  1.00 74.61           C  
ATOM   1125 HD11 LEU A  71      -7.669 -10.954   1.542  1.00 74.61           H  
ATOM   1126 HD12 LEU A  71      -8.373 -10.220   2.996  1.00 74.61           H  
ATOM   1127 HD13 LEU A  71      -9.110 -11.682   2.286  1.00 74.61           H  
ATOM   1128  CD2 LEU A  71      -7.996 -12.289   4.681  1.00 74.61           C  
ATOM   1129 HD21 LEU A  71      -8.172 -11.340   5.187  1.00 74.61           H  
ATOM   1130 HD22 LEU A  71      -7.376 -12.918   5.319  1.00 74.61           H  
ATOM   1131 HD23 LEU A  71      -8.946 -12.793   4.505  1.00 74.61           H  
ATOM   1132  N   ALA A  72      -5.936 -16.391   2.570  1.00 77.99           N  
ATOM   1133  H   ALA A  72      -5.814 -16.089   1.614  1.00 77.99           H  
ATOM   1134  CA  ALA A  72      -6.113 -17.819   2.806  1.00 77.99           C  
ATOM   1135  HA  ALA A  72      -7.025 -17.969   3.385  1.00 77.99           H  
ATOM   1136  C   ALA A  72      -4.951 -18.390   3.632  1.00 77.99           C  
ATOM   1137  CB  ALA A  72      -6.282 -18.528   1.457  1.00 77.99           C  
ATOM   1138  HB1 ALA A  72      -6.366 -19.604   1.613  1.00 77.99           H  
ATOM   1139  HB2 ALA A  72      -7.184 -18.170   0.959  1.00 77.99           H  
ATOM   1140  HB3 ALA A  72      -5.422 -18.326   0.819  1.00 77.99           H  
ATOM   1141  O   ALA A  72      -5.202 -19.031   4.649  1.00 77.99           O  
ATOM   1142  N   ASP A  73      -3.702 -18.076   3.277  1.00 77.35           N  
ATOM   1143  H   ASP A  73      -3.557 -17.560   2.422  1.00 77.35           H  
ATOM   1144  CA  ASP A  73      -2.511 -18.472   4.036  1.00 77.35           C  
ATOM   1145  HA  ASP A  73      -2.450 -19.560   4.066  1.00 77.35           H  
ATOM   1146  C   ASP A  73      -2.552 -17.948   5.474  1.00 77.35           C  
ATOM   1147  CB  ASP A  73      -1.260 -17.928   3.345  1.00 77.35           C  
ATOM   1148  HB2 ASP A  73      -1.288 -18.153   2.279  1.00 77.35           H  
ATOM   1149  HB3 ASP A  73      -1.228 -16.843   3.442  1.00 77.35           H  
ATOM   1150  O   ASP A  73      -2.387 -18.711   6.419  1.00 77.35           O  
ATOM   1151  CG  ASP A  73       0.008 -18.533   3.940  1.00 77.35           C  
ATOM   1152  OD1 ASP A  73       0.492 -18.009   4.966  1.00 77.35           O  
ATOM   1153  OD2 ASP A  73       0.565 -19.461   3.323  1.00 77.35           O  
ATOM   1154  N   THR A  74      -2.860 -16.659   5.656  1.00 74.43           N  
ATOM   1155  H   THR A  74      -2.989 -16.084   4.836  1.00 74.43           H  
ATOM   1156  CA  THR A  74      -2.984 -16.047   6.987  1.00 74.43           C  
ATOM   1157  HA  THR A  74      -2.046 -16.183   7.524  1.00 74.43           H  
ATOM   1158  C   THR A  74      -4.088 -16.721   7.813  1.00 74.43           C  
ATOM   1159  CB  THR A  74      -3.258 -14.537   6.871  1.00 74.43           C  
ATOM   1160  HB  THR A  74      -4.230 -14.380   6.403  1.00 74.43           H  
ATOM   1161  O   THR A  74      -3.911 -16.958   9.007  1.00 74.43           O  
ATOM   1162  CG2 THR A  74      -3.242 -13.832   8.226  1.00 74.43           C  
ATOM   1163 HG21 THR A  74      -4.094 -14.161   8.821  1.00 74.43           H  
ATOM   1164 HG22 THR A  74      -2.313 -14.060   8.748  1.00 74.43           H  
ATOM   1165 HG23 THR A  74      -3.312 -12.755   8.072  1.00 74.43           H  
ATOM   1166  OG1 THR A  74      -2.283 -13.877   6.105  1.00 74.43           O  
ATOM   1167  HG1 THR A  74      -2.408 -14.114   5.183  1.00 74.43           H  
ATOM   1168  N   LEU A  75      -5.224 -17.077   7.203  1.00 78.13           N  
ATOM   1169  H   LEU A  75      -5.318 -16.893   6.215  1.00 78.13           H  
ATOM   1170  CA  LEU A  75      -6.321 -17.762   7.892  1.00 78.13           C  
ATOM   1171  HA  LEU A  75      -6.494 -17.264   8.846  1.00 78.13           H  
ATOM   1172  C   LEU A  75      -5.980 -19.216   8.241  1.00 78.13           C  
ATOM   1173  CB  LEU A  75      -7.601 -17.682   7.047  1.00 78.13           C  
ATOM   1174  HB2 LEU A  75      -7.361 -17.993   6.031  1.00 78.13           H  
ATOM   1175  HB3 LEU A  75      -8.330 -18.388   7.446  1.00 78.13           H  
ATOM   1176  O   LEU A  75      -6.239 -19.623   9.374  1.00 78.13           O  
ATOM   1177  CG  LEU A  75      -8.247 -16.286   7.016  1.00 78.13           C  
ATOM   1178  HG  LEU A  75      -7.510 -15.529   6.748  1.00 78.13           H  
ATOM   1179  CD1 LEU A  75      -9.362 -16.278   5.974  1.00 78.13           C  
ATOM   1180 HD11 LEU A  75     -10.121 -17.018   6.228  1.00 78.13           H  
ATOM   1181 HD12 LEU A  75      -9.806 -15.284   5.927  1.00 78.13           H  
ATOM   1182 HD13 LEU A  75      -8.937 -16.521   5.000  1.00 78.13           H  
ATOM   1183  CD2 LEU A  75      -8.860 -15.889   8.362  1.00 78.13           C  
ATOM   1184 HD21 LEU A  75      -9.583 -16.641   8.677  1.00 78.13           H  
ATOM   1185 HD22 LEU A  75      -9.356 -14.923   8.268  1.00 78.13           H  
ATOM   1186 HD23 LEU A  75      -8.077 -15.801   9.115  1.00 78.13           H  
ATOM   1187  N   PHE A  76      -5.373 -19.980   7.328  1.00 79.02           N  
ATOM   1188  H   PHE A  76      -5.193 -19.598   6.410  1.00 79.02           H  
ATOM   1189  CA  PHE A  76      -4.895 -21.336   7.616  1.00 79.02           C  
ATOM   1190  HA  PHE A  76      -5.714 -21.920   8.035  1.00 79.02           H  
ATOM   1191  C   PHE A  76      -3.778 -21.336   8.660  1.00 79.02           C  
ATOM   1192  CB  PHE A  76      -4.396 -22.020   6.338  1.00 79.02           C  
ATOM   1193  HB2 PHE A  76      -3.848 -22.912   6.641  1.00 79.02           H  
ATOM   1194  HB3 PHE A  76      -3.700 -21.360   5.820  1.00 79.02           H  
ATOM   1195  O   PHE A  76      -3.756 -22.192   9.538  1.00 79.02           O  
ATOM   1196  CG  PHE A  76      -5.479 -22.487   5.392  1.00 79.02           C  
ATOM   1197  CD1 PHE A  76      -6.461 -23.382   5.852  1.00 79.02           C  
ATOM   1198  HD1 PHE A  76      -6.430 -23.739   6.871  1.00 79.02           H  
ATOM   1199  CD2 PHE A  76      -5.491 -22.070   4.049  1.00 79.02           C  
ATOM   1200  HD2 PHE A  76      -4.718 -21.416   3.673  1.00 79.02           H  
ATOM   1201  CE1 PHE A  76      -7.492 -23.805   4.999  1.00 79.02           C  
ATOM   1202  HE1 PHE A  76      -8.263 -24.463   5.373  1.00 79.02           H  
ATOM   1203  CE2 PHE A  76      -6.512 -22.510   3.191  1.00 79.02           C  
ATOM   1204  HE2 PHE A  76      -6.530 -22.185   2.161  1.00 79.02           H  
ATOM   1205  CZ  PHE A  76      -7.519 -23.362   3.667  1.00 79.02           C  
ATOM   1206  HZ  PHE A  76      -8.306 -23.672   2.995  1.00 79.02           H  
ATOM   1207  N   PHE A  77      -2.893 -20.345   8.641  1.00 76.32           N  
ATOM   1208  H   PHE A  77      -2.886 -19.709   7.856  1.00 76.32           H  
ATOM   1209  CA  PHE A  77      -1.869 -20.197   9.661  1.00 76.32           C  
ATOM   1210  HA  PHE A  77      -1.305 -21.127   9.732  1.00 76.32           H  
ATOM   1211  C   PHE A  77      -2.468 -19.922  11.046  1.00 76.32           C  
ATOM   1212  CB  PHE A  77      -0.920 -19.083   9.232  1.00 76.32           C  
ATOM   1213  HB2 PHE A  77      -0.516 -19.309   8.245  1.00 76.32           H  
ATOM   1214  HB3 PHE A  77      -1.472 -18.146   9.158  1.00 76.32           H  
ATOM   1215  O   PHE A  77      -2.076 -20.550  12.028  1.00 76.32           O  
ATOM   1216  CG  PHE A  77       0.226 -18.920  10.196  1.00 76.32           C  
ATOM   1217  CD1 PHE A  77       0.124 -18.021  11.273  1.00 76.32           C  
ATOM   1218  HD1 PHE A  77      -0.771 -17.431  11.404  1.00 76.32           H  
ATOM   1219  CD2 PHE A  77       1.382 -19.700  10.033  1.00 76.32           C  
ATOM   1220  HD2 PHE A  77       1.459 -20.397   9.211  1.00 76.32           H  
ATOM   1221  CE1 PHE A  77       1.194 -17.874  12.167  1.00 76.32           C  
ATOM   1222  HE1 PHE A  77       1.115 -17.174  12.986  1.00 76.32           H  
ATOM   1223  CE2 PHE A  77       2.437 -19.575  10.945  1.00 76.32           C  
ATOM   1224  HE2 PHE A  77       3.309 -20.202  10.827  1.00 76.32           H  
ATOM   1225  CZ  PHE A  77       2.356 -18.649  11.999  1.00 76.32           C  
ATOM   1226  HZ  PHE A  77       3.174 -18.558  12.698  1.00 76.32           H  
ATOM   1227  N   ILE A  78      -3.440 -19.009  11.148  1.00 75.90           N  
ATOM   1228  H   ILE A  78      -3.707 -18.503  10.316  1.00 75.90           H  
ATOM   1229  CA  ILE A  78      -4.030 -18.620  12.437  1.00 75.90           C  
ATOM   1230  HA  ILE A  78      -3.225 -18.534  13.168  1.00 75.90           H  
ATOM   1231  C   ILE A  78      -4.986 -19.698  12.982  1.00 75.90           C  
ATOM   1232  CB  ILE A  78      -4.687 -17.223  12.311  1.00 75.90           C  
ATOM   1233  HB  ILE A  78      -5.375 -17.241  11.466  1.00 75.90           H  
ATOM   1234  O   ILE A  78      -4.932 -19.999  14.177  1.00 75.90           O  
ATOM   1235  CG1 ILE A  78      -3.605 -16.140  12.068  1.00 75.90           C  
ATOM   1236 HG12 ILE A  78      -2.947 -16.448  11.256  1.00 75.90           H  
ATOM   1237 HG13 ILE A  78      -2.985 -16.037  12.959  1.00 75.90           H  
ATOM   1238  CG2 ILE A  78      -5.480 -16.854  13.576  1.00 75.90           C  
ATOM   1239 HG21 ILE A  78      -5.963 -15.885  13.459  1.00 75.90           H  
ATOM   1240 HG22 ILE A  78      -6.269 -17.584  13.759  1.00 75.90           H  
ATOM   1241 HG23 ILE A  78      -4.809 -16.827  14.435  1.00 75.90           H  
ATOM   1242  CD1 ILE A  78      -4.176 -14.765  11.698  1.00 75.90           C  
ATOM   1243 HD11 ILE A  78      -4.646 -14.299  12.564  1.00 75.90           H  
ATOM   1244 HD12 ILE A  78      -4.909 -14.872  10.898  1.00 75.90           H  
ATOM   1245 HD13 ILE A  78      -3.365 -14.121  11.359  1.00 75.90           H  
ATOM   1246  N   PHE A  79      -5.835 -20.289  12.130  1.00 78.96           N  
ATOM   1247  H   PHE A  79      -5.798 -20.008  11.161  1.00 78.96           H  
ATOM   1248  CA  PHE A  79      -6.951 -21.166  12.530  1.00 78.96           C  
ATOM   1249  HA  PHE A  79      -6.990 -21.215  13.618  1.00 78.96           H  
ATOM   1250  C   PHE A  79      -6.850 -22.625  12.048  1.00 78.96           C  
ATOM   1251  CB  PHE A  79      -8.274 -20.555  12.035  1.00 78.96           C  
ATOM   1252  HB2 PHE A  79      -8.258 -20.509  10.947  1.00 78.96           H  
ATOM   1253  HB3 PHE A  79      -9.091 -21.222  12.311  1.00 78.96           H  
ATOM   1254  O   PHE A  79      -7.665 -23.453  12.462  1.00 78.96           O  
ATOM   1255  CG  PHE A  79      -8.600 -19.182  12.592  1.00 78.96           C  
ATOM   1256  CD1 PHE A  79      -9.091 -19.058  13.905  1.00 78.96           C  
ATOM   1257  HD1 PHE A  79      -9.213 -19.938  14.518  1.00 78.96           H  
ATOM   1258  CD2 PHE A  79      -8.434 -18.033  11.796  1.00 78.96           C  
ATOM   1259  HD2 PHE A  79      -8.051 -18.127  10.791  1.00 78.96           H  
ATOM   1260  CE1 PHE A  79      -9.414 -17.790  14.422  1.00 78.96           C  
ATOM   1261  HE1 PHE A  79      -9.774 -17.700  15.436  1.00 78.96           H  
ATOM   1262  CE2 PHE A  79      -8.768 -16.766  12.309  1.00 78.96           C  
ATOM   1263  HE2 PHE A  79      -8.635 -15.887  11.695  1.00 78.96           H  
ATOM   1264  CZ  PHE A  79      -9.257 -16.645  13.622  1.00 78.96           C  
ATOM   1265  HZ  PHE A  79      -9.499 -15.670  14.021  1.00 78.96           H  
ATOM   1266  N   GLY A  80      -5.895 -22.964  11.181  1.00 74.66           N  
ATOM   1267  H   GLY A  80      -5.237 -22.269  10.860  1.00 74.66           H  
ATOM   1268  CA  GLY A  80      -5.762 -24.307  10.614  1.00 74.66           C  
ATOM   1269  HA2 GLY A  80      -4.871 -24.370   9.988  1.00 74.66           H  
ATOM   1270  HA3 GLY A  80      -5.647 -25.027  11.424  1.00 74.66           H  
ATOM   1271  C   GLY A  80      -6.976 -24.696   9.775  1.00 74.66           C  
ATOM   1272  O   GLY A  80      -7.548 -23.877   9.054  1.00 74.66           O  
ATOM   1273  N   VAL A  81      -7.421 -25.945   9.906  1.00 77.55           N  
ATOM   1274  H   VAL A  81      -6.954 -26.540  10.575  1.00 77.55           H  
ATOM   1275  CA  VAL A  81      -8.559 -26.505   9.151  1.00 77.55           C  
ATOM   1276  HA  VAL A  81      -8.340 -26.410   8.087  1.00 77.55           H  
ATOM   1277  C   VAL A  81      -9.865 -25.747   9.422  1.00 77.55           C  
ATOM   1278  CB  VAL A  81      -8.739 -28.001   9.481  1.00 77.55           C  
ATOM   1279  HB  VAL A  81      -9.130 -28.103  10.493  1.00 77.55           H  
ATOM   1280  O   VAL A  81     -10.726 -25.651   8.546  1.00 77.55           O  
ATOM   1281  CG1 VAL A  81      -9.707 -28.680   8.503  1.00 77.55           C  
ATOM   1282 HG11 VAL A  81      -9.357 -28.554   7.478  1.00 77.55           H  
ATOM   1283 HG12 VAL A  81      -9.774 -29.744   8.728  1.00 77.55           H  
ATOM   1284 HG13 VAL A  81     -10.706 -28.253   8.598  1.00 77.55           H  
ATOM   1285  CG2 VAL A  81      -7.409 -28.755   9.398  1.00 77.55           C  
ATOM   1286 HG21 VAL A  81      -6.726 -28.445  10.189  1.00 77.55           H  
ATOM   1287 HG22 VAL A  81      -7.578 -29.824   9.529  1.00 77.55           H  
ATOM   1288 HG23 VAL A  81      -6.932 -28.558   8.438  1.00 77.55           H  
ATOM   1289  N   MET A  82      -9.991 -25.124  10.600  1.00 76.17           N  
ATOM   1290  H   MET A  82      -9.213 -25.165  11.243  1.00 76.17           H  
ATOM   1291  CA  MET A  82     -11.147 -24.293  10.958  1.00 76.17           C  
ATOM   1292  HA  MET A  82     -12.047 -24.865  10.735  1.00 76.17           H  
ATOM   1293  C   MET A  82     -11.252 -23.005  10.121  1.00 76.17           C  
ATOM   1294  CB  MET A  82     -11.141 -23.990  12.467  1.00 76.17           C  
ATOM   1295  HB2 MET A  82     -10.207 -23.497  12.735  1.00 76.17           H  
ATOM   1296  HB3 MET A  82     -11.960 -23.311  12.704  1.00 76.17           H  
ATOM   1297  O   MET A  82     -12.276 -22.327  10.172  1.00 76.17           O  
ATOM   1298  CG  MET A  82     -11.306 -25.257  13.316  1.00 76.17           C  
ATOM   1299  HG2 MET A  82     -10.544 -25.981  13.028  1.00 76.17           H  
ATOM   1300  HG3 MET A  82     -11.134 -24.998  14.361  1.00 76.17           H  
ATOM   1301  SD  MET A  82     -12.944 -26.034  13.186  1.00 76.17           S  
ATOM   1302  CE  MET A  82     -12.541 -27.689  13.809  1.00 76.17           C  
ATOM   1303  HE1 MET A  82     -12.062 -27.617  14.786  1.00 76.17           H  
ATOM   1304  HE2 MET A  82     -11.858 -28.181  13.118  1.00 76.17           H  
ATOM   1305  HE3 MET A  82     -13.452 -28.280  13.895  1.00 76.17           H  
ATOM   1306  N   ALA A  83     -10.259 -22.679   9.284  1.00 77.26           N  
ATOM   1307  H   ALA A  83      -9.412 -23.228   9.280  1.00 77.26           H  
ATOM   1308  CA  ALA A  83     -10.399 -21.631   8.276  1.00 77.26           C  
ATOM   1309  HA  ALA A  83     -10.631 -20.697   8.788  1.00 77.26           H  
ATOM   1310  C   ALA A  83     -11.551 -21.916   7.288  1.00 77.26           C  
ATOM   1311  CB  ALA A  83      -9.059 -21.458   7.558  1.00 77.26           C  
ATOM   1312  HB1 ALA A  83      -8.275 -21.229   8.280  1.00 77.26           H  
ATOM   1313  HB2 ALA A  83      -8.802 -22.377   7.031  1.00 77.26           H  
ATOM   1314  HB3 ALA A  83      -9.128 -20.644   6.836  1.00 77.26           H  
ATOM   1315  O   ALA A  83     -12.269 -20.989   6.917  1.00 77.26           O  
ATOM   1316  N   TYR A  84     -11.811 -23.181   6.928  1.00 80.71           N  
ATOM   1317  H   TYR A  84     -11.220 -23.919   7.285  1.00 80.71           H  
ATOM   1318  CA  TYR A  84     -12.926 -23.549   6.038  1.00 80.71           C  
ATOM   1319  HA  TYR A  84     -12.873 -22.934   5.140  1.00 80.71           H  
ATOM   1320  C   TYR A  84     -14.312 -23.314   6.657  1.00 80.71           C  
ATOM   1321  CB  TYR A  84     -12.804 -25.020   5.623  1.00 80.71           C  
ATOM   1322  HB2 TYR A  84     -13.725 -25.316   5.122  1.00 80.71           H  
ATOM   1323  HB3 TYR A  84     -12.710 -25.638   6.515  1.00 80.71           H  
ATOM   1324  O   TYR A  84     -15.281 -23.070   5.936  1.00 80.71           O  
ATOM   1325  CG  TYR A  84     -11.665 -25.315   4.669  1.00 80.71           C  
ATOM   1326  CD1 TYR A  84     -11.720 -24.831   3.347  1.00 80.71           C  
ATOM   1327  HD1 TYR A  84     -12.554 -24.228   3.019  1.00 80.71           H  
ATOM   1328  CD2 TYR A  84     -10.580 -26.111   5.087  1.00 80.71           C  
ATOM   1329  HD2 TYR A  84     -10.543 -26.488   6.098  1.00 80.71           H  
ATOM   1330  CE1 TYR A  84     -10.690 -25.146   2.442  1.00 80.71           C  
ATOM   1331  HE1 TYR A  84     -10.708 -24.777   1.427  1.00 80.71           H  
ATOM   1332  CE2 TYR A  84      -9.553 -26.434   4.180  1.00 80.71           C  
ATOM   1333  HE2 TYR A  84      -8.723 -27.049   4.496  1.00 80.71           H  
ATOM   1334  OH  TYR A  84      -8.621 -26.243   1.976  1.00 80.71           O  
ATOM   1335  HH  TYR A  84      -7.904 -26.737   2.381  1.00 80.71           H  
ATOM   1336  CZ  TYR A  84      -9.611 -25.952   2.854  1.00 80.71           C  
ATOM   1337  N   THR A  85     -14.436 -23.343   7.987  1.00 78.17           N  
ATOM   1338  H   THR A  85     -13.636 -23.558   8.563  1.00 78.17           H  
ATOM   1339  CA  THR A  85     -15.690 -23.005   8.675  1.00 78.17           C  
ATOM   1340  HA  THR A  85     -16.513 -23.383   8.069  1.00 78.17           H  
ATOM   1341  C   THR A  85     -15.922 -21.495   8.764  1.00 78.17           C  
ATOM   1342  CB  THR A  85     -15.803 -23.674  10.063  1.00 78.17           C  
ATOM   1343  HB  THR A  85     -16.272 -22.987  10.768  1.00 78.17           H  
ATOM   1344  O   THR A  85     -17.073 -21.086   8.911  1.00 78.17           O  
ATOM   1345  CG2 THR A  85     -16.647 -24.945   9.994  1.00 78.17           C  
ATOM   1346 HG21 THR A  85     -16.196 -25.650   9.295  1.00 78.17           H  
ATOM   1347 HG22 THR A  85     -17.654 -24.699   9.659  1.00 78.17           H  
ATOM   1348 HG23 THR A  85     -16.707 -25.405  10.980  1.00 78.17           H  
ATOM   1349  OG1 THR A  85     -14.554 -24.076  10.569  1.00 78.17           O  
ATOM   1350  HG1 THR A  85     -14.679 -24.529  11.407  1.00 78.17           H  
ATOM   1351  N   ILE A  86     -14.899 -20.644   8.600  1.00 74.79           N  
ATOM   1352  H   ILE A  86     -13.978 -21.027   8.443  1.00 74.79           H  
ATOM   1353  CA  ILE A  86     -15.042 -19.178   8.695  1.00 74.79           C  
ATOM   1354  HA  ILE A  86     -15.501 -18.973   9.663  1.00 74.79           H  
ATOM   1355  C   ILE A  86     -16.029 -18.611   7.655  1.00 74.79           C  
ATOM   1356  CB  ILE A  86     -13.670 -18.455   8.708  1.00 74.79           C  
ATOM   1357  HB  ILE A  86     -13.077 -18.776   7.852  1.00 74.79           H  
ATOM   1358  O   ILE A  86     -16.957 -17.917   8.077  1.00 74.79           O  
ATOM   1359  CG1 ILE A  86     -12.899 -18.835   9.990  1.00 74.79           C  
ATOM   1360 HG12 ILE A  86     -13.438 -18.473  10.866  1.00 74.79           H  
ATOM   1361 HG13 ILE A  86     -12.846 -19.921  10.060  1.00 74.79           H  
ATOM   1362  CG2 ILE A  86     -13.836 -16.926   8.612  1.00 74.79           C  
ATOM   1363 HG21 ILE A  86     -14.287 -16.657   7.657  1.00 74.79           H  
ATOM   1364 HG22 ILE A  86     -12.863 -16.436   8.650  1.00 74.79           H  
ATOM   1365 HG23 ILE A  86     -14.457 -16.562   9.430  1.00 74.79           H  
ATOM   1366  CD1 ILE A  86     -11.461 -18.312  10.041  1.00 74.79           C  
ATOM   1367 HD11 ILE A  86     -10.951 -18.522   9.101  1.00 74.79           H  
ATOM   1368 HD12 ILE A  86     -10.935 -18.814  10.853  1.00 74.79           H  
ATOM   1369 HD13 ILE A  86     -11.452 -17.239  10.234  1.00 74.79           H  
ATOM   1370  N   PRO A  87     -15.948 -18.908   6.339  1.00 80.66           N  
ATOM   1371  CA  PRO A  87     -16.949 -18.436   5.380  1.00 80.66           C  
ATOM   1372  HA  PRO A  87     -16.938 -17.346   5.372  1.00 80.66           H  
ATOM   1373  C   PRO A  87     -18.369 -18.919   5.703  1.00 80.66           C  
ATOM   1374  CB  PRO A  87     -16.501 -18.947   4.009  1.00 80.66           C  
ATOM   1375  HB2 PRO A  87     -17.007 -19.883   3.772  1.00 80.66           H  
ATOM   1376  HB3 PRO A  87     -16.694 -18.208   3.232  1.00 80.66           H  
ATOM   1377  O   PRO A  87     -19.324 -18.159   5.551  1.00 80.66           O  
ATOM   1378  CG  PRO A  87     -15.008 -19.212   4.167  1.00 80.66           C  
ATOM   1379  HG2 PRO A  87     -14.450 -18.297   3.965  1.00 80.66           H  
ATOM   1380  HG3 PRO A  87     -14.670 -20.017   3.515  1.00 80.66           H  
ATOM   1381  CD  PRO A  87     -14.865 -19.587   5.639  1.00 80.66           C  
ATOM   1382  HD2 PRO A  87     -13.884 -19.266   5.989  1.00 80.66           H  
ATOM   1383  HD3 PRO A  87     -14.973 -20.665   5.755  1.00 80.66           H  
ATOM   1384  N   VAL A  88     -18.520 -20.151   6.204  1.00 81.37           N  
ATOM   1385  H   VAL A  88     -17.693 -20.714   6.342  1.00 81.37           H  
ATOM   1386  CA  VAL A  88     -19.824 -20.714   6.598  1.00 81.37           C  
ATOM   1387  HA  VAL A  88     -20.523 -20.566   5.775  1.00 81.37           H  
ATOM   1388  C   VAL A  88     -20.393 -19.977   7.815  1.00 81.37           C  
ATOM   1389  CB  VAL A  88     -19.725 -22.230   6.870  1.00 81.37           C  
ATOM   1390  HB  VAL A  88     -19.099 -22.402   7.745  1.00 81.37           H  
ATOM   1391  O   VAL A  88     -21.575 -19.639   7.827  1.00 81.37           O  
ATOM   1392  CG1 VAL A  88     -21.107 -22.842   7.136  1.00 81.37           C  
ATOM   1393 HG11 VAL A  88     -21.548 -22.408   8.034  1.00 81.37           H  
ATOM   1394 HG12 VAL A  88     -21.767 -22.664   6.287  1.00 81.37           H  
ATOM   1395 HG13 VAL A  88     -21.010 -23.916   7.294  1.00 81.37           H  
ATOM   1396  CG2 VAL A  88     -19.108 -22.978   5.681  1.00 81.37           C  
ATOM   1397 HG21 VAL A  88     -19.107 -24.051   5.875  1.00 81.37           H  
ATOM   1398 HG22 VAL A  88     -19.676 -22.780   4.771  1.00 81.37           H  
ATOM   1399 HG23 VAL A  88     -18.072 -22.671   5.537  1.00 81.37           H  
ATOM   1400  N   ILE A  89     -19.554 -19.649   8.803  1.00 77.84           N  
ATOM   1401  H   ILE A  89     -18.600 -19.976   8.740  1.00 77.84           H  
ATOM   1402  CA  ILE A  89     -19.925 -18.830   9.967  1.00 77.84           C  
ATOM   1403  HA  ILE A  89     -20.821 -19.255  10.418  1.00 77.84           H  
ATOM   1404  C   ILE A  89     -20.280 -17.400   9.533  1.00 77.84           C  
ATOM   1405  CB  ILE A  89     -18.795 -18.858  11.026  1.00 77.84           C  
ATOM   1406  HB  ILE A  89     -17.859 -18.590  10.537  1.00 77.84           H  
ATOM   1407  O   ILE A  89     -21.254 -16.844  10.035  1.00 77.84           O  
ATOM   1408  CG1 ILE A  89     -18.651 -20.273  11.638  1.00 77.84           C  
ATOM   1409 HG12 ILE A  89     -19.466 -20.454  12.338  1.00 77.84           H  
ATOM   1410 HG13 ILE A  89     -18.727 -21.029  10.856  1.00 77.84           H  
ATOM   1411  CG2 ILE A  89     -19.054 -17.843  12.159  1.00 77.84           C  
ATOM   1412 HG21 ILE A  89     -18.270 -17.905  12.914  1.00 77.84           H  
ATOM   1413 HG22 ILE A  89     -19.046 -16.825  11.769  1.00 77.84           H  
ATOM   1414 HG23 ILE A  89     -20.017 -18.042  12.628  1.00 77.84           H  
ATOM   1415  CD1 ILE A  89     -17.312 -20.495  12.357  1.00 77.84           C  
ATOM   1416 HD11 ILE A  89     -17.233 -19.856  13.237  1.00 77.84           H  
ATOM   1417 HD12 ILE A  89     -16.485 -20.285  11.680  1.00 77.84           H  
ATOM   1418 HD13 ILE A  89     -17.246 -21.534  12.680  1.00 77.84           H  
ATOM   1419  N   ILE A  90     -19.557 -16.811   8.573  1.00 75.91           N  
ATOM   1420  H   ILE A  90     -18.744 -17.300   8.225  1.00 75.91           H  
ATOM   1421  CA  ILE A  90     -19.870 -15.483   8.022  1.00 75.91           C  
ATOM   1422  HA  ILE A  90     -19.963 -14.783   8.853  1.00 75.91           H  
ATOM   1423  C   ILE A  90     -21.232 -15.498   7.313  1.00 75.91           C  
ATOM   1424  CB  ILE A  90     -18.727 -14.978   7.107  1.00 75.91           C  
ATOM   1425  HB  ILE A  90     -18.485 -15.758   6.386  1.00 75.91           H  
ATOM   1426  O   ILE A  90     -22.070 -14.641   7.595  1.00 75.91           O  
ATOM   1427  CG1 ILE A  90     -17.467 -14.653   7.943  1.00 75.91           C  
ATOM   1428 HG12 ILE A  90     -17.648 -13.760   8.542  1.00 75.91           H  
ATOM   1429 HG13 ILE A  90     -17.265 -15.469   8.638  1.00 75.91           H  
ATOM   1430  CG2 ILE A  90     -19.160 -13.720   6.332  1.00 75.91           C  
ATOM   1431 HG21 ILE A  90     -19.979 -13.951   5.650  1.00 75.91           H  
ATOM   1432 HG22 ILE A  90     -19.476 -12.943   7.029  1.00 75.91           H  
ATOM   1433 HG23 ILE A  90     -18.340 -13.340   5.723  1.00 75.91           H  
ATOM   1434  CD1 ILE A  90     -16.201 -14.440   7.101  1.00 75.91           C  
ATOM   1435 HD11 ILE A  90     -15.343 -14.331   7.765  1.00 75.91           H  
ATOM   1436 HD12 ILE A  90     -16.282 -13.536   6.499  1.00 75.91           H  
ATOM   1437 HD13 ILE A  90     -16.037 -15.299   6.450  1.00 75.91           H  
ATOM   1438  N   VAL A  91     -21.499 -16.478   6.443  1.00 79.46           N  
ATOM   1439  H   VAL A  91     -20.768 -17.145   6.238  1.00 79.46           H  
ATOM   1440  CA  VAL A  91     -22.789 -16.614   5.739  1.00 79.46           C  
ATOM   1441  HA  VAL A  91     -23.027 -15.658   5.272  1.00 79.46           H  
ATOM   1442  C   VAL A  91     -23.929 -16.921   6.718  1.00 79.46           C  
ATOM   1443  CB  VAL A  91     -22.692 -17.669   4.617  1.00 79.46           C  
ATOM   1444  HB  VAL A  91     -22.281 -18.592   5.027  1.00 79.46           H  
ATOM   1445  O   VAL A  91     -24.991 -16.306   6.627  1.00 79.46           O  
ATOM   1446  CG1 VAL A  91     -24.051 -17.984   3.977  1.00 79.46           C  
ATOM   1447 HG11 VAL A  91     -24.518 -17.067   3.616  1.00 79.46           H  
ATOM   1448 HG12 VAL A  91     -23.914 -18.669   3.140  1.00 79.46           H  
ATOM   1449 HG13 VAL A  91     -24.709 -18.466   4.700  1.00 79.46           H  
ATOM   1450  CG2 VAL A  91     -21.777 -17.170   3.490  1.00 79.46           C  
ATOM   1451 HG21 VAL A  91     -21.658 -17.949   2.737  1.00 79.46           H  
ATOM   1452 HG22 VAL A  91     -20.789 -16.924   3.881  1.00 79.46           H  
ATOM   1453 HG23 VAL A  91     -22.199 -16.280   3.023  1.00 79.46           H  
ATOM   1454  N   GLY A  92     -23.708 -17.793   7.704  1.00 76.95           N  
ATOM   1455  H   GLY A  92     -22.828 -18.290   7.717  1.00 76.95           H  
ATOM   1456  CA  GLY A  92     -24.669 -18.080   8.773  1.00 76.95           C  
ATOM   1457  HA2 GLY A  92     -25.604 -18.431   8.338  1.00 76.95           H  
ATOM   1458  HA3 GLY A  92     -24.260 -18.865   9.409  1.00 76.95           H  
ATOM   1459  C   GLY A  92     -24.961 -16.857   9.648  1.00 76.95           C  
ATOM   1460  O   GLY A  92     -26.119 -16.574   9.950  1.00 76.95           O  
ATOM   1461  N   GLY A  93     -23.934 -16.071   9.980  1.00 71.88           N  
ATOM   1462  H   GLY A  93     -23.003 -16.378   9.735  1.00 71.88           H  
ATOM   1463  CA  GLY A  93     -24.056 -14.792  10.678  1.00 71.88           C  
ATOM   1464  HA2 GLY A  93     -23.055 -14.409  10.878  1.00 71.88           H  
ATOM   1465  HA3 GLY A  93     -24.573 -14.941  11.626  1.00 71.88           H  
ATOM   1466  C   GLY A  93     -24.815 -13.748   9.859  1.00 71.88           C  
ATOM   1467  O   GLY A  93     -25.679 -13.060  10.401  1.00 71.88           O  
ATOM   1468  N   CYS A  94     -24.577 -13.680   8.545  1.00 75.49           N  
ATOM   1469  H   CYS A  94     -23.829 -14.244   8.167  1.00 75.49           H  
ATOM   1470  CA  CYS A  94     -25.345 -12.844   7.621  1.00 75.49           C  
ATOM   1471  HA  CYS A  94     -25.326 -11.814   7.979  1.00 75.49           H  
ATOM   1472  C   CYS A  94     -26.818 -13.270   7.557  1.00 75.49           C  
ATOM   1473  CB  CYS A  94     -24.706 -12.888   6.226  1.00 75.49           C  
ATOM   1474  HB2 CYS A  94     -25.366 -12.404   5.506  1.00 75.49           H  
ATOM   1475  HB3 CYS A  94     -24.551 -13.919   5.908  1.00 75.49           H  
ATOM   1476  O   CYS A  94     -27.704 -12.418   7.621  1.00 75.49           O  
ATOM   1477  SG  CYS A  94     -23.126 -12.004   6.247  1.00 75.49           S  
ATOM   1478  HG  CYS A  94     -22.454 -12.926   6.942  1.00 75.49           H  
ATOM   1479  N   TRP A  95     -27.099 -14.574   7.489  1.00 76.28           N  
ATOM   1480  H   TRP A  95     -26.334 -15.228   7.400  1.00 76.28           H  
ATOM   1481  CA  TRP A  95     -28.466 -15.096   7.482  1.00 76.28           C  
ATOM   1482  HA  TRP A  95     -29.022 -14.577   6.700  1.00 76.28           H  
ATOM   1483  C   TRP A  95     -29.191 -14.830   8.804  1.00 76.28           C  
ATOM   1484  CB  TRP A  95     -28.455 -16.594   7.154  1.00 76.28           C  
ATOM   1485  HB2 TRP A  95     -27.924 -16.741   6.214  1.00 76.28           H  
ATOM   1486  HB3 TRP A  95     -27.900 -17.122   7.929  1.00 76.28           H  
ATOM   1487  O   TRP A  95     -30.339 -14.383   8.792  1.00 76.28           O  
ATOM   1488  CG  TRP A  95     -29.809 -17.228   7.020  1.00 76.28           C  
ATOM   1489  CD1 TRP A  95     -30.863 -16.691   6.364  1.00 76.28           C  
ATOM   1490  HD1 TRP A  95     -30.845 -15.736   5.860  1.00 76.28           H  
ATOM   1491  CD2 TRP A  95     -30.263 -18.538   7.487  1.00 76.28           C  
ATOM   1492  CE2 TRP A  95     -31.611 -18.730   7.053  1.00 76.28           C  
ATOM   1493  CE3 TRP A  95     -29.665 -19.601   8.198  1.00 76.28           C  
ATOM   1494  HE3 TRP A  95     -28.642 -19.501   8.531  1.00 76.28           H  
ATOM   1495  NE1 TRP A  95     -31.931 -17.565   6.388  1.00 76.28           N  
ATOM   1496  HE1 TRP A  95     -32.782 -17.403   5.869  1.00 76.28           H  
ATOM   1497  CH2 TRP A  95     -31.689 -20.960   7.990  1.00 76.28           C  
ATOM   1498  HH2 TRP A  95     -32.197 -21.898   8.156  1.00 76.28           H  
ATOM   1499  CZ2 TRP A  95     -32.320 -19.918   7.288  1.00 76.28           C  
ATOM   1500  HZ2 TRP A  95     -33.313 -20.052   6.883  1.00 76.28           H  
ATOM   1501  CZ3 TRP A  95     -30.369 -20.795   8.448  1.00 76.28           C  
ATOM   1502  HZ3 TRP A  95     -29.881 -21.603   8.974  1.00 76.28           H  
ATOM   1503  N   PHE A  96     -28.518 -15.022   9.943  1.00 76.74           N  
ATOM   1504  H   PHE A  96     -27.593 -15.426   9.894  1.00 76.74           H  
ATOM   1505  CA  PHE A  96     -29.070 -14.704  11.258  1.00 76.74           C  
ATOM   1506  HA  PHE A  96     -30.029 -15.213  11.356  1.00 76.74           H  
ATOM   1507  C   PHE A  96     -29.335 -13.199  11.399  1.00 76.74           C  
ATOM   1508  CB  PHE A  96     -28.141 -15.228  12.362  1.00 76.74           C  
ATOM   1509  HB2 PHE A  96     -27.820 -16.237  12.102  1.00 76.74           H  
ATOM   1510  HB3 PHE A  96     -27.247 -14.607  12.417  1.00 76.74           H  
ATOM   1511  O   PHE A  96     -30.425 -12.810  11.812  1.00 76.74           O  
ATOM   1512  CG  PHE A  96     -28.810 -15.280  13.724  1.00 76.74           C  
ATOM   1513  CD1 PHE A  96     -28.881 -14.128  14.533  1.00 76.74           C  
ATOM   1514  HD1 PHE A  96     -28.439 -13.203  14.196  1.00 76.74           H  
ATOM   1515  CD2 PHE A  96     -29.407 -16.477  14.164  1.00 76.74           C  
ATOM   1516  HD2 PHE A  96     -29.351 -17.366  13.553  1.00 76.74           H  
ATOM   1517  CE1 PHE A  96     -29.559 -14.171  15.765  1.00 76.74           C  
ATOM   1518  HE1 PHE A  96     -29.645 -13.277  16.365  1.00 76.74           H  
ATOM   1519  CE2 PHE A  96     -30.072 -16.523  15.402  1.00 76.74           C  
ATOM   1520  HE2 PHE A  96     -30.519 -17.447  15.740  1.00 76.74           H  
ATOM   1521  CZ  PHE A  96     -30.153 -15.370  16.200  1.00 76.74           C  
ATOM   1522  HZ  PHE A  96     -30.677 -15.406  17.143  1.00 76.74           H  
ATOM   1523  N   ALA A  97     -28.388 -12.348  10.986  1.00 71.04           N  
ATOM   1524  H   ALA A  97     -27.508 -12.725  10.663  1.00 71.04           H  
ATOM   1525  CA  ALA A  97     -28.544 -10.895  10.991  1.00 71.04           C  
ATOM   1526  HA  ALA A  97     -28.773 -10.576  12.007  1.00 71.04           H  
ATOM   1527  C   ALA A  97     -29.703 -10.431  10.095  1.00 71.04           C  
ATOM   1528  CB  ALA A  97     -27.218 -10.251  10.569  1.00 71.04           C  
ATOM   1529  HB1 ALA A  97     -27.316  -9.165  10.584  1.00 71.04           H  
ATOM   1530  HB2 ALA A  97     -26.949 -10.571   9.562  1.00 71.04           H  
ATOM   1531  HB3 ALA A  97     -26.428 -10.545  11.260  1.00 71.04           H  
ATOM   1532  O   ALA A  97     -30.490  -9.589  10.521  1.00 71.04           O  
ATOM   1533  N   TRP A  98     -29.858 -11.007   8.898  1.00 73.33           N  
ATOM   1534  H   TRP A  98     -29.151 -11.657   8.584  1.00 73.33           H  
ATOM   1535  CA  TRP A  98     -30.976 -10.717   7.996  1.00 73.33           C  
ATOM   1536  HA  TRP A  98     -31.043  -9.638   7.854  1.00 73.33           H  
ATOM   1537  C   TRP A  98     -32.318 -11.179   8.581  1.00 73.33           C  
ATOM   1538  CB  TRP A  98     -30.700 -11.366   6.632  1.00 73.33           C  
ATOM   1539  HB2 TRP A  98     -29.708 -11.062   6.300  1.00 73.33           H  
ATOM   1540  HB3 TRP A  98     -30.686 -12.450   6.750  1.00 73.33           H  
ATOM   1541  O   TRP A  98     -33.293 -10.432   8.570  1.00 73.33           O  
ATOM   1542  CG  TRP A  98     -31.664 -11.010   5.541  1.00 73.33           C  
ATOM   1543  CD1 TRP A  98     -31.947  -9.752   5.133  1.00 73.33           C  
ATOM   1544  HD1 TRP A  98     -31.529  -8.852   5.559  1.00 73.33           H  
ATOM   1545  CD2 TRP A  98     -32.474 -11.892   4.697  1.00 73.33           C  
ATOM   1546  CE2 TRP A  98     -33.212 -11.085   3.779  1.00 73.33           C  
ATOM   1547  CE3 TRP A  98     -32.660 -13.290   4.610  1.00 73.33           C  
ATOM   1548  HE3 TRP A  98     -32.120 -13.929   5.294  1.00 73.33           H  
ATOM   1549  NE1 TRP A  98     -32.856  -9.791   4.094  1.00 73.33           N  
ATOM   1550  HE1 TRP A  98     -33.211  -8.960   3.642  1.00 73.33           H  
ATOM   1551  CH2 TRP A  98     -34.231 -13.029   2.755  1.00 73.33           C  
ATOM   1552  HH2 TRP A  98     -34.887 -13.467   2.017  1.00 73.33           H  
ATOM   1553  CZ2 TRP A  98     -34.078 -11.633   2.821  1.00 73.33           C  
ATOM   1554  HZ2 TRP A  98     -34.615 -10.988   2.141  1.00 73.33           H  
ATOM   1555  CZ3 TRP A  98     -33.525 -13.854   3.649  1.00 73.33           C  
ATOM   1556  HZ3 TRP A  98     -33.642 -14.926   3.589  1.00 73.33           H  
ATOM   1557  N   ARG A  99     -32.364 -12.374   9.186  1.00 70.68           N  
ATOM   1558  H   ARG A  99     -31.531 -12.944   9.163  1.00 70.68           H  
ATOM   1559  CA  ARG A  99     -33.581 -12.929   9.798  1.00 70.68           C  
ATOM   1560  HA  ARG A  99     -34.396 -12.775   9.091  1.00 70.68           H  
ATOM   1561  C   ARG A  99     -34.001 -12.193  11.077  1.00 70.68           C  
ATOM   1562  CB  ARG A  99     -33.385 -14.442   9.994  1.00 70.68           C  
ATOM   1563  HB2 ARG A  99     -32.954 -14.849   9.079  1.00 70.68           H  
ATOM   1564  HB3 ARG A  99     -32.686 -14.622  10.811  1.00 70.68           H  
ATOM   1565  O   ARG A  99     -35.198 -12.073  11.322  1.00 70.68           O  
ATOM   1566  CG  ARG A  99     -34.705 -15.176  10.262  1.00 70.68           C  
ATOM   1567  HG2 ARG A  99     -35.438 -14.875   9.513  1.00 70.68           H  
ATOM   1568  HG3 ARG A  99     -35.080 -14.914  11.251  1.00 70.68           H  
ATOM   1569  CD  ARG A  99     -34.500 -16.694  10.169  1.00 70.68           C  
ATOM   1570  HD2 ARG A  99     -33.820 -17.011  10.961  1.00 70.68           H  
ATOM   1571  HD3 ARG A  99     -34.038 -16.918   9.208  1.00 70.68           H  
ATOM   1572  NE  ARG A  99     -35.782 -17.416  10.296  1.00 70.68           N  
ATOM   1573  HE  ARG A  99     -36.491 -16.972  10.862  1.00 70.68           H  
ATOM   1574  NH1 ARG A  99     -35.257 -19.260   9.019  1.00 70.68           N  
ATOM   1575 HH11 ARG A  99     -35.510 -20.164   8.648  1.00 70.68           H  
ATOM   1576 HH12 ARG A  99     -34.305 -18.932   8.935  1.00 70.68           H  
ATOM   1577  NH2 ARG A  99     -37.289 -19.081   9.918  1.00 70.68           N  
ATOM   1578 HH21 ARG A  99     -37.526 -19.973   9.508  1.00 70.68           H  
ATOM   1579 HH22 ARG A  99     -37.970 -18.597  10.485  1.00 70.68           H  
ATOM   1580  CZ  ARG A  99     -36.100 -18.576   9.744  1.00 70.68           C  
ATOM   1581  N   HIS A 100     -33.054 -11.659  11.854  1.00 66.15           N  
ATOM   1582  H   HIS A 100     -32.090 -11.862  11.631  1.00 66.15           H  
ATOM   1583  CA  HIS A 100     -33.329 -10.761  12.986  1.00 66.15           C  
ATOM   1584  HA  HIS A 100     -34.227 -11.110  13.496  1.00 66.15           H  
ATOM   1585  C   HIS A 100     -33.642  -9.316  12.564  1.00 66.15           C  
ATOM   1586  CB  HIS A 100     -32.171 -10.789  14.005  1.00 66.15           C  
ATOM   1587  HB2 HIS A 100     -31.939  -9.766  14.303  1.00 66.15           H  
ATOM   1588  HB3 HIS A 100     -31.267 -11.190  13.548  1.00 66.15           H  
ATOM   1589  O   HIS A 100     -34.259  -8.597  13.340  1.00 66.15           O  
ATOM   1590  CG  HIS A 100     -32.473 -11.564  15.265  1.00 66.15           C  
ATOM   1591  CD2 HIS A 100     -32.214 -11.156  16.546  1.00 66.15           C  
ATOM   1592  HD2 HIS A 100     -31.768 -10.215  16.833  1.00 66.15           H  
ATOM   1593  ND1 HIS A 100     -33.062 -12.805  15.352  1.00 66.15           N  
ATOM   1594  HD1 HIS A 100     -33.397 -13.360  14.578  1.00 66.15           H  
ATOM   1595  CE1 HIS A 100     -33.159 -13.131  16.653  1.00 66.15           C  
ATOM   1596  HE1 HIS A 100     -33.604 -14.038  17.035  1.00 66.15           H  
ATOM   1597  NE2 HIS A 100     -32.614 -12.173  17.419  1.00 66.15           N  
ATOM   1598  N   GLN A 101     -33.290  -8.879  11.348  1.00 61.86           N  
ATOM   1599  H   GLN A 101     -32.752  -9.489  10.750  1.00 61.86           H  
ATOM   1600  CA  GLN A 101     -33.540  -7.506  10.870  1.00 61.86           C  
ATOM   1601  HA  GLN A 101     -33.077  -6.823  11.582  1.00 61.86           H  
ATOM   1602  C   GLN A 101     -35.037  -7.138  10.786  1.00 61.86           C  
ATOM   1603  CB  GLN A 101     -32.872  -7.336   9.494  1.00 61.86           C  
ATOM   1604  HB2 GLN A 101     -33.549  -7.691   8.717  1.00 61.86           H  
ATOM   1605  HB3 GLN A 101     -31.964  -7.936   9.447  1.00 61.86           H  
ATOM   1606  O   GLN A 101     -35.386  -5.960  10.689  1.00 61.86           O  
ATOM   1607  CG  GLN A 101     -32.466  -5.885   9.209  1.00 61.86           C  
ATOM   1608  HG2 GLN A 101     -33.349  -5.245   9.214  1.00 61.86           H  
ATOM   1609  HG3 GLN A 101     -31.792  -5.549   9.997  1.00 61.86           H  
ATOM   1610  CD  GLN A 101     -31.767  -5.724   7.862  1.00 61.86           C  
ATOM   1611  NE2 GLN A 101     -31.034  -4.652   7.662  1.00 61.86           N  
ATOM   1612 HE21 GLN A 101     -30.542  -4.661   6.780  1.00 61.86           H  
ATOM   1613 HE22 GLN A 101     -30.805  -4.050   8.441  1.00 61.86           H  
ATOM   1614  OE1 GLN A 101     -31.859  -6.519   6.948  1.00 61.86           O  
ATOM   1615  N   SER A 102     -35.905  -8.153  10.801  1.00 58.91           N  
ATOM   1616  H   SER A 102     -35.519  -9.085  10.770  1.00 58.91           H  
ATOM   1617  CA  SER A 102     -37.367  -8.043  10.847  1.00 58.91           C  
ATOM   1618  HA  SER A 102     -37.697  -7.270  10.153  1.00 58.91           H  
ATOM   1619  C   SER A 102     -37.902  -7.704  12.240  1.00 58.91           C  
ATOM   1620  CB  SER A 102     -37.985  -9.380  10.425  1.00 58.91           C  
ATOM   1621  HB2 SER A 102     -37.788 -10.123  11.199  1.00 58.91           H  
ATOM   1622  HB3 SER A 102     -39.063  -9.267  10.313  1.00 58.91           H  
ATOM   1623  O   SER A 102     -38.937  -7.049  12.345  1.00 58.91           O  
ATOM   1624  OG  SER A 102     -37.421  -9.832   9.208  1.00 58.91           O  
ATOM   1625  HG  SER A 102     -37.291 -10.781   9.265  1.00 58.91           H  
ATOM   1626  N   SER A 103     -37.209  -8.134  13.298  1.00 59.63           N  
ATOM   1627  H   SER A 103     -36.315  -8.581  13.152  1.00 59.63           H  
ATOM   1628  CA  SER A 103     -37.511  -7.722  14.665  1.00 59.63           C  
ATOM   1629  HA  SER A 103     -38.590  -7.656  14.805  1.00 59.63           H  
ATOM   1630  C   SER A 103     -36.897  -6.344  14.896  1.00 59.63           C  
ATOM   1631  CB  SER A 103     -36.960  -8.718  15.703  1.00 59.63           C  
ATOM   1632  HB2 SER A 103     -36.858  -8.196  16.654  1.00 59.63           H  
ATOM   1633  HB3 SER A 103     -35.973  -9.071  15.403  1.00 59.63           H  
ATOM   1634  O   SER A 103     -35.693  -6.223  15.099  1.00 59.63           O  
ATOM   1635  OG  SER A 103     -37.826  -9.815  15.919  1.00 59.63           O  
ATOM   1636  HG  SER A 103     -37.747 -10.048  16.846  1.00 59.63           H  
ATOM   1637  N   ASP A 104     -37.733  -5.308  14.994  1.00 52.85           N  
ATOM   1638  H   ASP A 104     -38.700  -5.447  14.739  1.00 52.85           H  
ATOM   1639  CA  ASP A 104     -37.354  -4.034  15.635  1.00 52.85           C  
ATOM   1640  HA  ASP A 104     -36.352  -3.778  15.294  1.00 52.85           H  
ATOM   1641  C   ASP A 104     -37.229  -4.184  17.179  1.00 52.85           C  
ATOM   1642  CB  ASP A 104     -38.287  -2.893  15.172  1.00 52.85           C  
ATOM   1643  HB2 ASP A 104     -39.325  -3.204  15.293  1.00 52.85           H  
ATOM   1644  HB3 ASP A 104     -38.126  -2.020  15.804  1.00 52.85           H  
ATOM   1645  O   ASP A 104     -37.289  -3.213  17.939  1.00 52.85           O  
ATOM   1646  CG  ASP A 104     -38.032  -2.451  13.715  1.00 52.85           C  
ATOM   1647  OD1 ASP A 104     -38.976  -2.458  12.890  1.00 52.85           O  
ATOM   1648  OD2 ASP A 104     -36.887  -2.065  13.375  1.00 52.85           O  
ATOM   1649  N   GLU A 105     -37.023  -5.416  17.661  1.00 53.87           N  
ATOM   1650  H   GLU A 105     -36.883  -6.149  16.980  1.00 53.87           H  
ATOM   1651  CA  GLU A 105     -36.514  -5.687  18.996  1.00 53.87           C  
ATOM   1652  HA  GLU A 105     -37.159  -5.188  19.720  1.00 53.87           H  
ATOM   1653  C   GLU A 105     -35.110  -5.110  19.105  1.00 53.87           C  
ATOM   1654  CB  GLU A 105     -36.490  -7.187  19.323  1.00 53.87           C  
ATOM   1655  HB2 GLU A 105     -35.929  -7.720  18.556  1.00 53.87           H  
ATOM   1656  HB3 GLU A 105     -35.983  -7.329  20.278  1.00 53.87           H  
ATOM   1657  O   GLU A 105     -34.251  -5.268  18.234  1.00 53.87           O  
ATOM   1658  CG  GLU A 105     -37.911  -7.745  19.443  1.00 53.87           C  
ATOM   1659  HG2 GLU A 105     -38.458  -7.551  18.521  1.00 53.87           H  
ATOM   1660  HG3 GLU A 105     -38.425  -7.226  20.252  1.00 53.87           H  
ATOM   1661  CD  GLU A 105     -37.895  -9.252  19.702  1.00 53.87           C  
ATOM   1662  OE1 GLU A 105     -38.280  -9.643  20.826  1.00 53.87           O  
ATOM   1663  OE2 GLU A 105     -37.515  -9.981  18.753  1.00 53.87           O  
ATOM   1664  N   TYR A 106     -34.866  -4.426  20.216  1.00 58.29           N  
ATOM   1665  H   TYR A 106     -35.580  -4.381  20.928  1.00 58.29           H  
ATOM   1666  CA  TYR A 106     -33.537  -3.928  20.490  1.00 58.29           C  
ATOM   1667  HA  TYR A 106     -33.226  -3.297  19.658  1.00 58.29           H  
ATOM   1668  C   TYR A 106     -32.570  -5.094  20.587  1.00 58.29           C  
ATOM   1669  CB  TYR A 106     -33.534  -3.097  21.768  1.00 58.29           C  
ATOM   1670  HB2 TYR A 106     -34.358  -3.390  22.419  1.00 58.29           H  
ATOM   1671  HB3 TYR A 106     -32.610  -3.280  22.317  1.00 58.29           H  
ATOM   1672  O   TYR A 106     -32.682  -5.912  21.497  1.00 58.29           O  
ATOM   1673  CG  TYR A 106     -33.614  -1.627  21.456  1.00 58.29           C  
ATOM   1674  CD1 TYR A 106     -32.425  -0.879  21.386  1.00 58.29           C  
ATOM   1675  HD1 TYR A 106     -31.472  -1.370  21.514  1.00 58.29           H  
ATOM   1676  CD2 TYR A 106     -34.858  -1.019  21.196  1.00 58.29           C  
ATOM   1677  HD2 TYR A 106     -35.754  -1.620  21.154  1.00 58.29           H  
ATOM   1678  CE1 TYR A 106     -32.487   0.509  21.169  1.00 58.29           C  
ATOM   1679  HE1 TYR A 106     -31.587   1.106  21.135  1.00 58.29           H  
ATOM   1680  CE2 TYR A 106     -34.923   0.370  20.973  1.00 58.29           C  
ATOM   1681  HE2 TYR A 106     -35.876   0.836  20.773  1.00 58.29           H  
ATOM   1682  OH  TYR A 106     -33.795   2.488  20.881  1.00 58.29           O  
ATOM   1683  HH  TYR A 106     -34.659   2.783  20.584  1.00 58.29           H  
ATOM   1684  CZ  TYR A 106     -33.737   1.137  20.993  1.00 58.29           C  
ATOM   1685  N   ILE A 107     -31.589  -5.099  19.684  1.00 57.39           N  
ATOM   1686  H   ILE A 107     -31.696  -4.498  18.878  1.00 57.39           H  
ATOM   1687  CA  ILE A 107     -30.402  -5.937  19.776  1.00 57.39           C  
ATOM   1688  HA  ILE A 107     -30.694  -6.982  19.672  1.00 57.39           H  
ATOM   1689  C   ILE A 107     -29.815  -5.716  21.169  1.00 57.39           C  
ATOM   1690  CB  ILE A 107     -29.394  -5.576  18.660  1.00 57.39           C  
ATOM   1691  HB  ILE A 107     -29.117  -4.527  18.762  1.00 57.39           H  
ATOM   1692  O   ILE A 107     -29.214  -4.670  21.442  1.00 57.39           O  
ATOM   1693  CG1 ILE A 107     -30.016  -5.784  17.258  1.00 57.39           C  
ATOM   1694 HG12 ILE A 107     -30.935  -5.203  17.179  1.00 57.39           H  
ATOM   1695 HG13 ILE A 107     -30.278  -6.835  17.129  1.00 57.39           H  
ATOM   1696  CG2 ILE A 107     -28.128  -6.432  18.812  1.00 57.39           C  
ATOM   1697 HG21 ILE A 107     -28.393  -7.480  18.673  1.00 57.39           H  
ATOM   1698 HG22 ILE A 107     -27.379  -6.145  18.074  1.00 57.39           H  
ATOM   1699 HG23 ILE A 107     -27.682  -6.298  19.797  1.00 57.39           H  
ATOM   1700  CD1 ILE A 107     -29.111  -5.352  16.096  1.00 57.39           C  
ATOM   1701 HD11 ILE A 107     -28.770  -4.328  16.251  1.00 57.39           H  
ATOM   1702 HD12 ILE A 107     -29.678  -5.399  15.166  1.00 57.39           H  
ATOM   1703 HD13 ILE A 107     -28.254  -6.019  16.007  1.00 57.39           H  
ATOM   1704  N   ASP A 108     -30.030  -6.676  22.068  1.00 66.33           N  
ATOM   1705  H   ASP A 108     -30.672  -7.425  21.853  1.00 66.33           H  
ATOM   1706  CA  ASP A 108     -29.451  -6.600  23.394  1.00 66.33           C  
ATOM   1707  HA  ASP A 108     -29.585  -5.582  23.758  1.00 66.33           H  
ATOM   1708  C   ASP A 108     -27.957  -6.860  23.233  1.00 66.33           C  
ATOM   1709  CB  ASP A 108     -30.143  -7.513  24.416  1.00 66.33           C  
ATOM   1710  HB2 ASP A 108     -29.862  -8.553  24.251  1.00 66.33           H  
ATOM   1711  HB3 ASP A 108     -31.223  -7.422  24.294  1.00 66.33           H  
ATOM   1712  O   ASP A 108     -27.498  -7.989  23.049  1.00 66.33           O  
ATOM   1713  CG  ASP A 108     -29.767  -7.081  25.841  1.00 66.33           C  
ATOM   1714  OD1 ASP A 108     -30.612  -7.228  26.747  1.00 66.33           O  
ATOM   1715  OD2 ASP A 108     -28.644  -6.538  26.011  1.00 66.33           O  
ATOM   1716  N   TYR A 109     -27.189  -5.773  23.229  1.00 70.23           N  
ATOM   1717  H   TYR A 109     -27.663  -4.882  23.202  1.00 70.23           H  
ATOM   1718  CA  TYR A 109     -25.746  -5.812  23.044  1.00 70.23           C  
ATOM   1719  HA  TYR A 109     -25.532  -6.215  22.055  1.00 70.23           H  
ATOM   1720  C   TYR A 109     -25.063  -6.718  24.072  1.00 70.23           C  
ATOM   1721  CB  TYR A 109     -25.191  -4.390  23.128  1.00 70.23           C  
ATOM   1722  HB2 TYR A 109     -25.468  -3.957  24.089  1.00 70.23           H  
ATOM   1723  HB3 TYR A 109     -24.103  -4.439  23.089  1.00 70.23           H  
ATOM   1724  O   TYR A 109     -23.982  -7.224  23.787  1.00 70.23           O  
ATOM   1725  CG  TYR A 109     -25.663  -3.470  22.020  1.00 70.23           C  
ATOM   1726  CD1 TYR A 109     -24.973  -3.446  20.793  1.00 70.23           C  
ATOM   1727  HD1 TYR A 109     -24.143  -4.118  20.631  1.00 70.23           H  
ATOM   1728  CD2 TYR A 109     -26.770  -2.622  22.224  1.00 70.23           C  
ATOM   1729  HD2 TYR A 109     -27.320  -2.665  23.152  1.00 70.23           H  
ATOM   1730  CE1 TYR A 109     -25.372  -2.560  19.775  1.00 70.23           C  
ATOM   1731  HE1 TYR A 109     -24.845  -2.554  18.832  1.00 70.23           H  
ATOM   1732  CE2 TYR A 109     -27.168  -1.729  21.211  1.00 70.23           C  
ATOM   1733  HE2 TYR A 109     -28.029  -1.092  21.346  1.00 70.23           H  
ATOM   1734  OH  TYR A 109     -26.835  -0.814  19.021  1.00 70.23           O  
ATOM   1735  HH  TYR A 109     -26.431  -1.037  18.179  1.00 70.23           H  
ATOM   1736  CZ  TYR A 109     -26.467  -1.694  19.988  1.00 70.23           C  
ATOM   1737  N   PHE A 110     -25.683  -6.967  25.232  1.00 77.56           N  
ATOM   1738  H   PHE A 110     -26.618  -6.613  25.375  1.00 77.56           H  
ATOM   1739  CA  PHE A 110     -25.186  -7.941  26.195  1.00 77.56           C  
ATOM   1740  HA  PHE A 110     -24.117  -7.780  26.334  1.00 77.56           H  
ATOM   1741  C   PHE A 110     -25.362  -9.385  25.696  1.00 77.56           C  
ATOM   1742  CB  PHE A 110     -25.883  -7.705  27.537  1.00 77.56           C  
ATOM   1743  HB2 PHE A 110     -26.939  -7.964  27.449  1.00 77.56           H  
ATOM   1744  HB3 PHE A 110     -25.824  -6.648  27.794  1.00 77.56           H  
ATOM   1745  O   PHE A 110     -24.396 -10.145  25.704  1.00 77.56           O  
ATOM   1746  CG  PHE A 110     -25.260  -8.500  28.661  1.00 77.56           C  
ATOM   1747  CD1 PHE A 110     -25.932  -9.609  29.203  1.00 77.56           C  
ATOM   1748  HD1 PHE A 110     -26.908  -9.890  28.835  1.00 77.56           H  
ATOM   1749  CD2 PHE A 110     -23.981  -8.151  29.135  1.00 77.56           C  
ATOM   1750  HD2 PHE A 110     -23.453  -7.312  28.708  1.00 77.56           H  
ATOM   1751  CE1 PHE A 110     -25.328 -10.364  30.223  1.00 77.56           C  
ATOM   1752  HE1 PHE A 110     -25.842 -11.219  30.635  1.00 77.56           H  
ATOM   1753  CE2 PHE A 110     -23.369  -8.919  30.140  1.00 77.56           C  
ATOM   1754  HE2 PHE A 110     -22.372  -8.677  30.478  1.00 77.56           H  
ATOM   1755  CZ  PHE A 110     -24.043 -10.027  30.683  1.00 77.56           C  
ATOM   1756  HZ  PHE A 110     -23.569 -10.629  31.445  1.00 77.56           H  
ATOM   1757  N   ALA A 111     -26.536  -9.738  25.163  1.00 75.79           N  
ATOM   1758  H   ALA A 111     -27.274  -9.051  25.114  1.00 75.79           H  
ATOM   1759  CA  ALA A 111     -26.772 -11.040  24.534  1.00 75.79           C  
ATOM   1760  HA  ALA A 111     -26.515 -11.824  25.247  1.00 75.79           H  
ATOM   1761  C   ALA A 111     -25.890 -11.244  23.289  1.00 75.79           C  
ATOM   1762  CB  ALA A 111     -28.262 -11.171  24.199  1.00 75.79           C  
ATOM   1763  HB1 ALA A 111     -28.861 -11.024  25.097  1.00 75.79           H  
ATOM   1764  HB2 ALA A 111     -28.549 -10.434  23.448  1.00 75.79           H  
ATOM   1765  HB3 ALA A 111     -28.459 -12.169  23.807  1.00 75.79           H  
ATOM   1766  O   ALA A 111     -25.304 -12.308  23.115  1.00 75.79           O  
ATOM   1767  N   VAL A 112     -25.704 -10.211  22.457  1.00 74.15           N  
ATOM   1768  H   VAL A 112     -26.245  -9.373  22.618  1.00 74.15           H  
ATOM   1769  CA  VAL A 112     -24.758 -10.270  21.327  1.00 74.15           C  
ATOM   1770  HA  VAL A 112     -24.975 -11.168  20.749  1.00 74.15           H  
ATOM   1771  C   VAL A 112     -23.313 -10.419  21.802  1.00 74.15           C  
ATOM   1772  CB  VAL A 112     -24.918  -9.063  20.386  1.00 74.15           C  
ATOM   1773  HB  VAL A 112     -24.871  -8.140  20.965  1.00 74.15           H  
ATOM   1774  O   VAL A 112     -22.563 -11.175  21.197  1.00 74.15           O  
ATOM   1775  CG1 VAL A 112     -23.846  -8.997  19.290  1.00 74.15           C  
ATOM   1776 HG11 VAL A 112     -24.063  -8.185  18.596  1.00 74.15           H  
ATOM   1777 HG12 VAL A 112     -22.870  -8.804  19.734  1.00 74.15           H  
ATOM   1778 HG13 VAL A 112     -23.810  -9.939  18.742  1.00 74.15           H  
ATOM   1779  CG2 VAL A 112     -26.276  -9.149  19.688  1.00 74.15           C  
ATOM   1780 HG21 VAL A 112     -26.397 -10.125  19.217  1.00 74.15           H  
ATOM   1781 HG22 VAL A 112     -26.332  -8.384  18.913  1.00 74.15           H  
ATOM   1782 HG23 VAL A 112     -27.080  -8.993  20.407  1.00 74.15           H  
ATOM   1783  N   SER A 113     -22.918  -9.772  22.902  1.00 73.15           N  
ATOM   1784  H   SER A 113     -23.572  -9.162  23.372  1.00 73.15           H  
ATOM   1785  CA  SER A 113     -21.585  -9.974  23.491  1.00 73.15           C  
ATOM   1786  HA  SER A 113     -20.824  -9.771  22.737  1.00 73.15           H  
ATOM   1787  C   SER A 113     -21.393 -11.408  23.978  1.00 73.15           C  
ATOM   1788  CB  SER A 113     -21.341  -9.054  24.682  1.00 73.15           C  
ATOM   1789  HB2 SER A 113     -20.335  -9.233  25.063  1.00 73.15           H  
ATOM   1790  HB3 SER A 113     -22.057  -9.288  25.470  1.00 73.15           H  
ATOM   1791  O   SER A 113     -20.361 -12.001  23.691  1.00 73.15           O  
ATOM   1792  OG  SER A 113     -21.457  -7.694  24.339  1.00 73.15           O  
ATOM   1793  HG  SER A 113     -22.368  -7.517  24.091  1.00 73.15           H  
ATOM   1794  N   LEU A 114     -22.383 -11.980  24.673  1.00 80.10           N  
ATOM   1795  H   LEU A 114     -23.204 -11.433  24.888  1.00 80.10           H  
ATOM   1796  CA  LEU A 114     -22.354 -13.377  25.118  1.00 80.10           C  
ATOM   1797  HA  LEU A 114     -21.445 -13.545  25.696  1.00 80.10           H  
ATOM   1798  C   LEU A 114     -22.286 -14.344  23.933  1.00 80.10           C  
ATOM   1799  CB  LEU A 114     -23.576 -13.665  26.007  1.00 80.10           C  
ATOM   1800  HB2 LEU A 114     -23.721 -14.743  26.078  1.00 80.10           H  
ATOM   1801  HB3 LEU A 114     -24.463 -13.248  25.531  1.00 80.10           H  
ATOM   1802  O   LEU A 114     -21.466 -15.255  23.961  1.00 80.10           O  
ATOM   1803  CG  LEU A 114     -23.436 -13.097  27.430  1.00 80.10           C  
ATOM   1804  HG  LEU A 114     -23.059 -12.075  27.385  1.00 80.10           H  
ATOM   1805  CD1 LEU A 114     -24.802 -13.079  28.110  1.00 80.10           C  
ATOM   1806 HD11 LEU A 114     -24.690 -12.773  29.151  1.00 80.10           H  
ATOM   1807 HD12 LEU A 114     -25.246 -14.074  28.079  1.00 80.10           H  
ATOM   1808 HD13 LEU A 114     -25.456 -12.375  27.597  1.00 80.10           H  
ATOM   1809  CD2 LEU A 114     -22.498 -13.933  28.303  1.00 80.10           C  
ATOM   1810 HD21 LEU A 114     -21.521 -14.038  27.831  1.00 80.10           H  
ATOM   1811 HD22 LEU A 114     -22.928 -14.922  28.465  1.00 80.10           H  
ATOM   1812 HD23 LEU A 114     -22.367 -13.446  29.269  1.00 80.10           H  
ATOM   1813  N   ARG A 115     -23.036 -14.086  22.853  1.00 73.89           N  
ATOM   1814  H   ARG A 115     -23.738 -13.363  22.923  1.00 73.89           H  
ATOM   1815  CA  ARG A 115     -22.922 -14.853  21.605  1.00 73.89           C  
ATOM   1816  HA  ARG A 115     -23.014 -15.911  21.851  1.00 73.89           H  
ATOM   1817  C   ARG A 115     -21.556 -14.708  20.944  1.00 73.89           C  
ATOM   1818  CB  ARG A 115     -24.037 -14.482  20.620  1.00 73.89           C  
ATOM   1819  HB2 ARG A 115     -23.788 -14.909  19.649  1.00 73.89           H  
ATOM   1820  HB3 ARG A 115     -24.102 -13.399  20.514  1.00 73.89           H  
ATOM   1821  O   ARG A 115     -21.026 -15.706  20.482  1.00 73.89           O  
ATOM   1822  CG  ARG A 115     -25.391 -15.052  21.058  1.00 73.89           C  
ATOM   1823  HG2 ARG A 115     -25.739 -14.559  21.965  1.00 73.89           H  
ATOM   1824  HG3 ARG A 115     -25.271 -16.113  21.276  1.00 73.89           H  
ATOM   1825  CD  ARG A 115     -26.426 -14.875  19.942  1.00 73.89           C  
ATOM   1826  HD2 ARG A 115     -26.626 -13.810  19.822  1.00 73.89           H  
ATOM   1827  HD3 ARG A 115     -26.014 -15.268  19.013  1.00 73.89           H  
ATOM   1828  NE  ARG A 115     -27.659 -15.618  20.248  1.00 73.89           N  
ATOM   1829  HE  ARG A 115     -27.521 -16.542  20.631  1.00 73.89           H  
ATOM   1830  NH1 ARG A 115     -29.215 -14.138  19.423  1.00 73.89           N  
ATOM   1831 HH11 ARG A 115     -28.459 -13.566  19.074  1.00 73.89           H  
ATOM   1832 HH12 ARG A 115     -30.182 -13.878  19.288  1.00 73.89           H  
ATOM   1833  NH2 ARG A 115     -29.883 -16.022  20.425  1.00 73.89           N  
ATOM   1834 HH21 ARG A 115     -29.668 -16.909  20.856  1.00 73.89           H  
ATOM   1835 HH22 ARG A 115     -30.852 -15.751  20.338  1.00 73.89           H  
ATOM   1836  CZ  ARG A 115     -28.909 -15.255  20.031  1.00 73.89           C  
ATOM   1837  N   ILE A 116     -20.957 -13.515  20.916  1.00 74.13           N  
ATOM   1838  H   ILE A 116     -21.466 -12.721  21.278  1.00 74.13           H  
ATOM   1839  CA  ILE A 116     -19.599 -13.308  20.379  1.00 74.13           C  
ATOM   1840  HA  ILE A 116     -19.550 -13.754  19.385  1.00 74.13           H  
ATOM   1841  C   ILE A 116     -18.560 -14.047  21.227  1.00 74.13           C  
ATOM   1842  CB  ILE A 116     -19.276 -11.801  20.237  1.00 74.13           C  
ATOM   1843  HB  ILE A 116     -19.565 -11.299  21.161  1.00 74.13           H  
ATOM   1844  O   ILE A 116     -17.680 -14.685  20.659  1.00 74.13           O  
ATOM   1845  CG1 ILE A 116     -20.087 -11.207  19.063  1.00 74.13           C  
ATOM   1846 HG12 ILE A 116     -19.666 -11.550  18.118  1.00 74.13           H  
ATOM   1847 HG13 ILE A 116     -21.116 -11.562  19.108  1.00 74.13           H  
ATOM   1848  CG2 ILE A 116     -17.772 -11.547  20.004  1.00 74.13           C  
ATOM   1849 HG21 ILE A 116     -17.573 -10.485  19.859  1.00 74.13           H  
ATOM   1850 HG22 ILE A 116     -17.191 -11.866  20.869  1.00 74.13           H  
ATOM   1851 HG23 ILE A 116     -17.429 -12.098  19.128  1.00 74.13           H  
ATOM   1852  CD1 ILE A 116     -20.127  -9.675  19.068  1.00 74.13           C  
ATOM   1853 HD11 ILE A 116     -19.139  -9.258  18.873  1.00 74.13           H  
ATOM   1854 HD12 ILE A 116     -20.488  -9.328  20.036  1.00 74.13           H  
ATOM   1855 HD13 ILE A 116     -20.808  -9.330  18.288  1.00 74.13           H  
ATOM   1856  N   ILE A 117     -18.677 -14.022  22.560  1.00 77.91           N  
ATOM   1857  H   ILE A 117     -19.412 -13.462  22.967  1.00 77.91           H  
ATOM   1858  CA  ILE A 117     -17.839 -14.834  23.457  1.00 77.91           C  
ATOM   1859  HA  ILE A 117     -16.791 -14.627  23.239  1.00 77.91           H  
ATOM   1860  C   ILE A 117     -18.065 -16.326  23.181  1.00 77.91           C  
ATOM   1861  CB  ILE A 117     -18.103 -14.486  24.941  1.00 77.91           C  
ATOM   1862  HB  ILE A 117     -19.171 -14.592  25.131  1.00 77.91           H  
ATOM   1863  O   ILE A 117     -17.091 -17.063  23.098  1.00 77.91           O  
ATOM   1864  CG1 ILE A 117     -17.681 -13.035  25.270  1.00 77.91           C  
ATOM   1865 HG12 ILE A 117     -17.988 -12.365  24.467  1.00 77.91           H  
ATOM   1866 HG13 ILE A 117     -16.595 -12.975  25.345  1.00 77.91           H  
ATOM   1867  CG2 ILE A 117     -17.349 -15.451  25.880  1.00 77.91           C  
ATOM   1868 HG21 ILE A 117     -17.515 -15.192  26.925  1.00 77.91           H  
ATOM   1869 HG22 ILE A 117     -16.280 -15.423  25.669  1.00 77.91           H  
ATOM   1870 HG23 ILE A 117     -17.706 -16.472  25.748  1.00 77.91           H  
ATOM   1871  CD1 ILE A 117     -18.313 -12.521  26.572  1.00 77.91           C  
ATOM   1872 HD11 ILE A 117     -17.963 -13.096  27.429  1.00 77.91           H  
ATOM   1873 HD12 ILE A 117     -19.399 -12.586  26.509  1.00 77.91           H  
ATOM   1874 HD13 ILE A 117     -18.033 -11.479  26.729  1.00 77.91           H  
ATOM   1875  N   GLY A 118     -19.313 -16.760  22.979  1.00 79.25           N  
ATOM   1876  H   GLY A 118     -20.072 -16.110  23.125  1.00 79.25           H  
ATOM   1877  CA  GLY A 118     -19.667 -18.127  22.591  1.00 79.25           C  
ATOM   1878  HA2 GLY A 118     -19.356 -18.821  23.372  1.00 79.25           H  
ATOM   1879  HA3 GLY A 118     -20.749 -18.198  22.478  1.00 79.25           H  
ATOM   1880  C   GLY A 118     -19.020 -18.552  21.272  1.00 79.25           C  
ATOM   1881  O   GLY A 118     -18.373 -19.591  21.228  1.00 79.25           O  
ATOM   1882  N   VAL A 119     -19.087 -17.717  20.227  1.00 77.75           N  
ATOM   1883  H   VAL A 119     -19.652 -16.886  20.329  1.00 77.75           H  
ATOM   1884  CA  VAL A 119     -18.397 -17.943  18.942  1.00 77.75           C  
ATOM   1885  HA  VAL A 119     -18.693 -18.919  18.556  1.00 77.75           H  
ATOM   1886  C   VAL A 119     -16.882 -17.980  19.125  1.00 77.75           C  
ATOM   1887  CB  VAL A 119     -18.766 -16.881  17.883  1.00 77.75           C  
ATOM   1888  HB  VAL A 119     -18.594 -15.886  18.294  1.00 77.75           H  
ATOM   1889  O   VAL A 119     -16.240 -18.879  18.594  1.00 77.75           O  
ATOM   1890  CG1 VAL A 119     -17.955 -17.018  16.587  1.00 77.75           C  
ATOM   1891 HG11 VAL A 119     -18.330 -16.329  15.830  1.00 77.75           H  
ATOM   1892 HG12 VAL A 119     -16.910 -16.770  16.773  1.00 77.75           H  
ATOM   1893 HG13 VAL A 119     -18.021 -18.038  16.208  1.00 77.75           H  
ATOM   1894  CG2 VAL A 119     -20.233 -16.991  17.469  1.00 77.75           C  
ATOM   1895 HG21 VAL A 119     -20.424 -17.966  17.021  1.00 77.75           H  
ATOM   1896 HG22 VAL A 119     -20.865 -16.875  18.349  1.00 77.75           H  
ATOM   1897 HG23 VAL A 119     -20.484 -16.205  16.757  1.00 77.75           H  
ATOM   1898  N   LEU A 120     -16.292 -17.049  19.882  1.00 75.99           N  
ATOM   1899  H   LEU A 120     -16.858 -16.321  20.296  1.00 75.99           H  
ATOM   1900  CA  LEU A 120     -14.849 -17.056  20.133  1.00 75.99           C  
ATOM   1901  HA  LEU A 120     -14.346 -17.088  19.166  1.00 75.99           H  
ATOM   1902  C   LEU A 120     -14.426 -18.321  20.884  1.00 75.99           C  
ATOM   1903  CB  LEU A 120     -14.401 -15.804  20.916  1.00 75.99           C  
ATOM   1904  HB2 LEU A 120     -13.954 -16.129  21.856  1.00 75.99           H  
ATOM   1905  HB3 LEU A 120     -15.259 -15.191  21.193  1.00 75.99           H  
ATOM   1906  O   LEU A 120     -13.438 -18.939  20.507  1.00 75.99           O  
ATOM   1907  CG  LEU A 120     -13.371 -14.955  20.146  1.00 75.99           C  
ATOM   1908  HG  LEU A 120     -12.886 -15.549  19.371  1.00 75.99           H  
ATOM   1909  CD1 LEU A 120     -14.044 -13.745  19.496  1.00 75.99           C  
ATOM   1910 HD11 LEU A 120     -14.480 -13.101  20.260  1.00 75.99           H  
ATOM   1911 HD12 LEU A 120     -14.833 -14.090  18.828  1.00 75.99           H  
ATOM   1912 HD13 LEU A 120     -13.310 -13.183  18.918  1.00 75.99           H  
ATOM   1913  CD2 LEU A 120     -12.282 -14.457  21.092  1.00 75.99           C  
ATOM   1914 HD21 LEU A 120     -11.588 -13.814  20.551  1.00 75.99           H  
ATOM   1915 HD22 LEU A 120     -11.728 -15.310  21.485  1.00 75.99           H  
ATOM   1916 HD23 LEU A 120     -12.734 -13.912  21.920  1.00 75.99           H  
ATOM   1917  N   ALA A 121     -15.180 -18.716  21.912  1.00 81.91           N  
ATOM   1918  H   ALA A 121     -15.975 -18.149  22.168  1.00 81.91           H  
ATOM   1919  CA  ALA A 121     -14.946 -19.931  22.680  1.00 81.91           C  
ATOM   1920  HA  ALA A 121     -13.926 -19.911  23.064  1.00 81.91           H  
ATOM   1921  C   ALA A 121     -15.082 -21.174  21.795  1.00 81.91           C  
ATOM   1922  CB  ALA A 121     -15.911 -19.970  23.872  1.00 81.91           C  
ATOM   1923  HB1 ALA A 121     -16.943 -19.971  23.523  1.00 81.91           H  
ATOM   1924  HB2 ALA A 121     -15.735 -20.874  24.456  1.00 81.91           H  
ATOM   1925  HB3 ALA A 121     -15.749 -19.100  24.508  1.00 81.91           H  
ATOM   1926  O   ALA A 121     -14.198 -22.023  21.834  1.00 81.91           O  
ATOM   1927  N   LEU A 122     -16.116 -21.254  20.951  1.00 81.04           N  
ATOM   1928  H   LEU A 122     -16.819 -20.530  20.990  1.00 81.04           H  
ATOM   1929  CA  LEU A 122     -16.290 -22.316  19.957  1.00 81.04           C  
ATOM   1930  HA  LEU A 122     -16.323 -23.279  20.465  1.00 81.04           H  
ATOM   1931  C   LEU A 122     -15.116 -22.374  18.976  1.00 81.04           C  
ATOM   1932  CB  LEU A 122     -17.601 -22.104  19.179  1.00 81.04           C  
ATOM   1933  HB2 LEU A 122     -17.678 -21.051  18.908  1.00 81.04           H  
ATOM   1934  HB3 LEU A 122     -17.554 -22.672  18.250  1.00 81.04           H  
ATOM   1935  O   LEU A 122     -14.594 -23.458  18.753  1.00 81.04           O  
ATOM   1936  CG  LEU A 122     -18.874 -22.528  19.927  1.00 81.04           C  
ATOM   1937  HG  LEU A 122     -18.880 -22.109  20.933  1.00 81.04           H  
ATOM   1938  CD1 LEU A 122     -20.089 -22.004  19.160  1.00 81.04           C  
ATOM   1939 HD11 LEU A 122     -21.006 -22.292  19.674  1.00 81.04           H  
ATOM   1940 HD12 LEU A 122     -20.101 -22.412  18.149  1.00 81.04           H  
ATOM   1941 HD13 LEU A 122     -20.051 -20.916  19.116  1.00 81.04           H  
ATOM   1942  CD2 LEU A 122     -18.979 -24.049  20.025  1.00 81.04           C  
ATOM   1943 HD21 LEU A 122     -18.915 -24.506  19.037  1.00 81.04           H  
ATOM   1944 HD22 LEU A 122     -18.185 -24.446  20.658  1.00 81.04           H  
ATOM   1945 HD23 LEU A 122     -19.933 -24.320  20.479  1.00 81.04           H  
ATOM   1946  N   ILE A 123     -14.663 -21.247  18.420  1.00 78.16           N  
ATOM   1947  H   ILE A 123     -15.148 -20.384  18.622  1.00 78.16           H  
ATOM   1948  CA  ILE A 123     -13.521 -21.212  17.490  1.00 78.16           C  
ATOM   1949  HA  ILE A 123     -13.690 -21.954  16.709  1.00 78.16           H  
ATOM   1950  C   ILE A 123     -12.234 -21.634  18.211  1.00 78.16           C  
ATOM   1951  CB  ILE A 123     -13.408 -19.829  16.802  1.00 78.16           C  
ATOM   1952  HB  ILE A 123     -13.427 -19.057  17.572  1.00 78.16           H  
ATOM   1953  O   ILE A 123     -11.566 -22.556  17.757  1.00 78.16           O  
ATOM   1954  CG1 ILE A 123     -14.602 -19.611  15.840  1.00 78.16           C  
ATOM   1955 HG12 ILE A 123     -14.514 -20.291  14.992  1.00 78.16           H  
ATOM   1956 HG13 ILE A 123     -15.535 -19.853  16.349  1.00 78.16           H  
ATOM   1957  CG2 ILE A 123     -12.087 -19.700  16.018  1.00 78.16           C  
ATOM   1958 HG21 ILE A 123     -11.230 -19.773  16.687  1.00 78.16           H  
ATOM   1959 HG22 ILE A 123     -12.015 -20.489  15.270  1.00 78.16           H  
ATOM   1960 HG23 ILE A 123     -12.027 -18.733  15.519  1.00 78.16           H  
ATOM   1961  CD1 ILE A 123     -14.725 -18.175  15.312  1.00 78.16           C  
ATOM   1962 HD11 ILE A 123     -13.912 -17.949  14.622  1.00 78.16           H  
ATOM   1963 HD12 ILE A 123     -14.704 -17.471  16.144  1.00 78.16           H  
ATOM   1964 HD13 ILE A 123     -15.667 -18.069  14.775  1.00 78.16           H  
ATOM   1965  N   LEU A 124     -11.923 -21.039  19.369  1.00 78.91           N  
ATOM   1966  H   LEU A 124     -12.539 -20.312  19.703  1.00 78.91           H  
ATOM   1967  CA  LEU A 124     -10.747 -21.369  20.188  1.00 78.91           C  
ATOM   1968  HA  LEU A 124      -9.844 -21.172  19.609  1.00 78.91           H  
ATOM   1969  C   LEU A 124     -10.708 -22.853  20.575  1.00 78.91           C  
ATOM   1970  CB  LEU A 124     -10.755 -20.492  21.460  1.00 78.91           C  
ATOM   1971  HB2 LEU A 124     -10.165 -20.979  22.237  1.00 78.91           H  
ATOM   1972  HB3 LEU A 124     -11.776 -20.425  21.836  1.00 78.91           H  
ATOM   1973  O   LEU A 124      -9.681 -23.510  20.413  1.00 78.91           O  
ATOM   1974  CG  LEU A 124     -10.185 -19.081  21.233  1.00 78.91           C  
ATOM   1975  HG  LEU A 124     -10.485 -18.711  20.252  1.00 78.91           H  
ATOM   1976  CD1 LEU A 124     -10.666 -18.097  22.301  1.00 78.91           C  
ATOM   1977 HD11 LEU A 124     -11.749 -17.990  22.239  1.00 78.91           H  
ATOM   1978 HD12 LEU A 124     -10.399 -18.462  23.292  1.00 78.91           H  
ATOM   1979 HD13 LEU A 124     -10.203 -17.124  22.135  1.00 78.91           H  
ATOM   1980  CD2 LEU A 124      -8.661 -19.117  21.325  1.00 78.91           C  
ATOM   1981 HD21 LEU A 124      -8.342 -19.271  22.356  1.00 78.91           H  
ATOM   1982 HD22 LEU A 124      -8.242 -18.183  20.949  1.00 78.91           H  
ATOM   1983 HD23 LEU A 124      -8.283 -19.951  20.732  1.00 78.91           H  
ATOM   1984  N   THR A 125     -11.826 -23.394  21.062  1.00 81.53           N  
ATOM   1985  H   THR A 125     -12.642 -22.807  21.157  1.00 81.53           H  
ATOM   1986  CA  THR A 125     -11.916 -24.805  21.464  1.00 81.53           C  
ATOM   1987  HA  THR A 125     -11.014 -25.054  22.022  1.00 81.53           H  
ATOM   1988  C   THR A 125     -11.950 -25.754  20.274  1.00 81.53           C  
ATOM   1989  CB  THR A 125     -13.111 -25.099  22.378  1.00 81.53           C  
ATOM   1990  HB  THR A 125     -13.185 -26.177  22.524  1.00 81.53           H  
ATOM   1991  O   THR A 125     -11.359 -26.822  20.372  1.00 81.53           O  
ATOM   1992  CG2 THR A 125     -12.975 -24.442  23.744  1.00 81.53           C  
ATOM   1993 HG21 THR A 125     -13.867 -24.683  24.322  1.00 81.53           H  
ATOM   1994 HG22 THR A 125     -12.875 -23.361  23.653  1.00 81.53           H  
ATOM   1995 HG23 THR A 125     -12.102 -24.844  24.260  1.00 81.53           H  
ATOM   1996  OG1 THR A 125     -14.309 -24.630  21.822  1.00 81.53           O  
ATOM   1997  HG1 THR A 125     -14.295 -23.672  21.874  1.00 81.53           H  
ATOM   1998  N   SER A 126     -12.544 -25.375  19.138  1.00 79.32           N  
ATOM   1999  H   SER A 126     -13.035 -24.492  19.119  1.00 79.32           H  
ATOM   2000  CA  SER A 126     -12.503 -26.182  17.908  1.00 79.32           C  
ATOM   2001  HA  SER A 126     -12.790 -27.204  18.153  1.00 79.32           H  
ATOM   2002  C   SER A 126     -11.091 -26.230  17.318  1.00 79.32           C  
ATOM   2003  CB  SER A 126     -13.484 -25.671  16.846  1.00 79.32           C  
ATOM   2004  HB2 SER A 126     -13.456 -26.345  15.990  1.00 79.32           H  
ATOM   2005  HB3 SER A 126     -13.192 -24.673  16.520  1.00 79.32           H  
ATOM   2006  O   SER A 126     -10.636 -27.305  16.940  1.00 79.32           O  
ATOM   2007  OG  SER A 126     -14.807 -25.638  17.343  1.00 79.32           O  
ATOM   2008  HG  SER A 126     -14.842 -24.871  17.919  1.00 79.32           H  
ATOM   2009  N   CYS A 127     -10.361 -25.109  17.310  1.00 78.72           N  
ATOM   2010  H   CYS A 127     -10.799 -24.238  17.573  1.00 78.72           H  
ATOM   2011  CA  CYS A 127      -8.938 -25.068  16.964  1.00 78.72           C  
ATOM   2012  HA  CYS A 127      -8.794 -25.466  15.960  1.00 78.72           H  
ATOM   2013  C   CYS A 127      -8.108 -25.939  17.923  1.00 78.72           C  
ATOM   2014  CB  CYS A 127      -8.454 -23.609  16.997  1.00 78.72           C  
ATOM   2015  HB2 CYS A 127      -8.781 -23.134  17.922  1.00 78.72           H  
ATOM   2016  HB3 CYS A 127      -7.365 -23.588  16.966  1.00 78.72           H  
ATOM   2017  O   CYS A 127      -7.299 -26.743  17.471  1.00 78.72           O  
ATOM   2018  SG  CYS A 127      -9.082 -22.676  15.572  1.00 78.72           S  
ATOM   2019  HG  CYS A 127      -8.026 -22.886  14.781  1.00 78.72           H  
ATOM   2020  N   GLY A 128      -8.328 -25.835  19.238  1.00 78.95           N  
ATOM   2021  H   GLY A 128      -8.972 -25.128  19.566  1.00 78.95           H  
ATOM   2022  CA  GLY A 128      -7.642 -26.671  20.231  1.00 78.95           C  
ATOM   2023  HA2 GLY A 128      -6.564 -26.539  20.136  1.00 78.95           H  
ATOM   2024  HA3 GLY A 128      -7.944 -26.351  21.228  1.00 78.95           H  
ATOM   2025  C   GLY A 128      -7.956 -28.167  20.098  1.00 78.95           C  
ATOM   2026  O   GLY A 128      -7.058 -28.993  20.220  1.00 78.95           O  
ATOM   2027  N   LEU A 129      -9.210 -28.528  19.806  1.00 81.55           N  
ATOM   2028  H   LEU A 129      -9.916 -27.808  19.754  1.00 81.55           H  
ATOM   2029  CA  LEU A 129      -9.630 -29.915  19.572  1.00 81.55           C  
ATOM   2030  HA  LEU A 129      -9.238 -30.534  20.379  1.00 81.55           H  
ATOM   2031  C   LEU A 129      -9.038 -30.480  18.279  1.00 81.55           C  
ATOM   2032  CB  LEU A 129     -11.170 -30.007  19.557  1.00 81.55           C  
ATOM   2033  HB2 LEU A 129     -11.567 -29.161  18.996  1.00 81.55           H  
ATOM   2034  HB3 LEU A 129     -11.472 -30.914  19.033  1.00 81.55           H  
ATOM   2035  O   LEU A 129      -8.589 -31.625  18.292  1.00 81.55           O  
ATOM   2036  CG  LEU A 129     -11.786 -30.036  20.966  1.00 81.55           C  
ATOM   2037  HG  LEU A 129     -11.294 -29.286  21.585  1.00 81.55           H  
ATOM   2038  CD1 LEU A 129     -13.282 -29.719  20.924  1.00 81.55           C  
ATOM   2039 HD11 LEU A 129     -13.433 -28.728  20.495  1.00 81.55           H  
ATOM   2040 HD12 LEU A 129     -13.690 -29.725  21.934  1.00 81.55           H  
ATOM   2041 HD13 LEU A 129     -13.805 -30.457  20.316  1.00 81.55           H  
ATOM   2042  CD2 LEU A 129     -11.613 -31.409  21.623  1.00 81.55           C  
ATOM   2043 HD21 LEU A 129     -12.122 -32.175  21.039  1.00 81.55           H  
ATOM   2044 HD22 LEU A 129     -12.028 -31.387  22.631  1.00 81.55           H  
ATOM   2045 HD23 LEU A 129     -10.555 -31.659  21.699  1.00 81.55           H  
ATOM   2046  N   ALA A 130      -8.989 -29.683  17.205  1.00 79.58           N  
ATOM   2047  H   ALA A 130      -9.410 -28.766  17.259  1.00 79.58           H  
ATOM   2048  CA  ALA A 130      -8.309 -30.045  15.964  1.00 79.58           C  
ATOM   2049  HA  ALA A 130      -8.727 -30.983  15.597  1.00 79.58           H  
ATOM   2050  C   ALA A 130      -6.813 -30.286  16.216  1.00 79.58           C  
ATOM   2051  CB  ALA A 130      -8.565 -28.964  14.905  1.00 79.58           C  
ATOM   2052  HB1 ALA A 130      -9.635 -28.869  14.722  1.00 79.58           H  
ATOM   2053  HB2 ALA A 130      -8.170 -28.004  15.240  1.00 79.58           H  
ATOM   2054  HB3 ALA A 130      -8.068 -29.242  13.976  1.00 79.58           H  
ATOM   2055  O   ALA A 130      -6.340 -31.382  15.944  1.00 79.58           O  
ATOM   2056  N   ALA A 131      -6.115 -29.349  16.870  1.00 78.02           N  
ATOM   2057  H   ALA A 131      -6.578 -28.482  17.099  1.00 78.02           H  
ATOM   2058  CA  ALA A 131      -4.689 -29.465  17.211  1.00 78.02           C  
ATOM   2059  HA  ALA A 131      -4.121 -29.604  16.291  1.00 78.02           H  
ATOM   2060  C   ALA A 131      -4.322 -30.655  18.125  1.00 78.02           C  
ATOM   2061  CB  ALA A 131      -4.244 -28.143  17.850  1.00 78.02           C  
ATOM   2062  HB1 ALA A 131      -4.413 -27.319  17.157  1.00 78.02           H  
ATOM   2063  HB2 ALA A 131      -3.179 -28.189  18.079  1.00 78.02           H  
ATOM   2064  HB3 ALA A 131      -4.799 -27.968  18.771  1.00 78.02           H  
ATOM   2065  O   ALA A 131      -3.139 -30.923  18.320  1.00 78.02           O  
ATOM   2066  N   ILE A 132      -5.306 -31.337  18.725  1.00 80.14           N  
ATOM   2067  H   ILE A 132      -6.252 -31.028  18.555  1.00 80.14           H  
ATOM   2068  CA  ILE A 132      -5.100 -32.526  19.570  1.00 80.14           C  
ATOM   2069  HA  ILE A 132      -4.031 -32.665  19.732  1.00 80.14           H  
ATOM   2070  C   ILE A 132      -5.576 -33.823  18.884  1.00 80.14           C  
ATOM   2071  CB  ILE A 132      -5.745 -32.293  20.963  1.00 80.14           C  
ATOM   2072  HB  ILE A 132      -6.788 -32.014  20.813  1.00 80.14           H  
ATOM   2073  O   ILE A 132      -5.047 -34.885  19.201  1.00 80.14           O  
ATOM   2074  CG1 ILE A 132      -5.024 -31.143  21.712  1.00 80.14           C  
ATOM   2075 HG12 ILE A 132      -4.015 -31.457  21.979  1.00 80.14           H  
ATOM   2076 HG13 ILE A 132      -4.932 -30.279  21.054  1.00 80.14           H  
ATOM   2077  CG2 ILE A 132      -5.707 -33.561  21.838  1.00 80.14           C  
ATOM   2078 HG21 ILE A 132      -4.685 -33.930  21.922  1.00 80.14           H  
ATOM   2079 HG22 ILE A 132      -6.327 -34.344  21.401  1.00 80.14           H  
ATOM   2080 HG23 ILE A 132      -6.101 -33.364  22.835  1.00 80.14           H  
ATOM   2081  CD1 ILE A 132      -5.755 -30.670  22.975  1.00 80.14           C  
ATOM   2082 HD11 ILE A 132      -5.681 -31.412  23.770  1.00 80.14           H  
ATOM   2083 HD12 ILE A 132      -5.305 -29.741  23.325  1.00 80.14           H  
ATOM   2084 HD13 ILE A 132      -6.803 -30.493  22.734  1.00 80.14           H  
ATOM   2085  N   ASN A 133      -6.549 -33.767  17.962  1.00 78.25           N  
ATOM   2086  H   ASN A 133      -6.899 -32.859  17.692  1.00 78.25           H  
ATOM   2087  CA  ASN A 133      -7.201 -34.959  17.384  1.00 78.25           C  
ATOM   2088  HA  ASN A 133      -6.720 -35.857  17.772  1.00 78.25           H  
ATOM   2089  C   ASN A 133      -7.116 -35.085  15.852  1.00 78.25           C  
ATOM   2090  CB  ASN A 133      -8.679 -35.008  17.817  1.00 78.25           C  
ATOM   2091  HB2 ASN A 133      -9.156 -35.865  17.341  1.00 78.25           H  
ATOM   2092  HB3 ASN A 133      -9.194 -34.108  17.479  1.00 78.25           H  
ATOM   2093  O   ASN A 133      -7.525 -36.115  15.322  1.00 78.25           O  
ATOM   2094  CG  ASN A 133      -8.864 -35.178  19.309  1.00 78.25           C  
ATOM   2095  ND2 ASN A 133      -9.023 -34.095  20.031  1.00 78.25           N  
ATOM   2096 HD21 ASN A 133      -9.002 -34.231  21.032  1.00 78.25           H  
ATOM   2097 HD22 ASN A 133      -8.909 -33.200  19.576  1.00 78.25           H  
ATOM   2098  OD1 ASN A 133      -8.881 -36.272  19.844  1.00 78.25           O  
ATOM   2099  N   ALA A 134      -6.651 -34.063  15.133  1.00 72.59           N  
ATOM   2100  H   ALA A 134      -6.288 -33.249  15.609  1.00 72.59           H  
ATOM   2101  CA  ALA A 134      -6.528 -34.066  13.678  1.00 72.59           C  
ATOM   2102  HA  ALA A 134      -6.793 -35.049  13.289  1.00 72.59           H  
ATOM   2103  C   ALA A 134      -5.080 -33.784  13.263  1.00 72.59           C  
ATOM   2104  CB  ALA A 134      -7.503 -33.039  13.085  1.00 72.59           C  
ATOM   2105  HB1 ALA A 134      -7.250 -32.041  13.442  1.00 72.59           H  
ATOM   2106  HB2 ALA A 134      -8.523 -33.285  13.379  1.00 72.59           H  
ATOM   2107  HB3 ALA A 134      -7.427 -33.055  11.998  1.00 72.59           H  
ATOM   2108  O   ALA A 134      -4.447 -32.882  13.815  1.00 72.59           O  
ATOM   2109  N   ASP A 135      -4.585 -34.523  12.271  1.00 68.29           N  
ATOM   2110  H   ASP A 135      -5.130 -35.286  11.895  1.00 68.29           H  
ATOM   2111  CA  ASP A 135      -3.263 -34.303  11.685  1.00 68.29           C  
ATOM   2112  HA  ASP A 135      -2.527 -34.289  12.489  1.00 68.29           H  
ATOM   2113  C   ASP A 135      -3.173 -32.958  10.948  1.00 68.29           C  
ATOM   2114  CB  ASP A 135      -2.901 -35.456  10.737  1.00 68.29           C  
ATOM   2115  HB2 ASP A 135      -1.989 -35.199  10.198  1.00 68.29           H  
ATOM   2116  HB3 ASP A 135      -3.697 -35.584  10.003  1.00 68.29           H  
ATOM   2117  O   ASP A 135      -4.163 -32.444  10.411  1.00 68.29           O  
ATOM   2118  CG  ASP A 135      -2.655 -36.765  11.487  1.00 68.29           C  
ATOM   2119  OD1 ASP A 135      -3.389 -37.738  11.203  1.00 68.29           O  
ATOM   2120  OD2 ASP A 135      -1.737 -36.777  12.336  1.00 68.29           O  
ATOM   2121  N   ASP A 136      -1.965 -32.394  10.920  1.00 67.24           N  
ATOM   2122  H   ASP A 136      -1.215 -32.862  11.407  1.00 67.24           H  
ATOM   2123  CA  ASP A 136      -1.640 -31.147  10.226  1.00 67.24           C  
ATOM   2124  HA  ASP A 136      -2.203 -30.330  10.678  1.00 67.24           H  
ATOM   2125  C   ASP A 136      -2.018 -31.216   8.742  1.00 67.24           C  
ATOM   2126  CB  ASP A 136      -0.140 -30.842  10.376  1.00 67.24           C  
ATOM   2127  HB2 ASP A 136       0.437 -31.741  10.160  1.00 67.24           H  
ATOM   2128  HB3 ASP A 136       0.136 -30.090   9.637  1.00 67.24           H  
ATOM   2129  O   ASP A 136      -1.623 -32.134   8.020  1.00 67.24           O  
ATOM   2130  CG  ASP A 136       0.257 -30.303  11.754  1.00 67.24           C  
ATOM   2131  OD1 ASP A 136       1.461 -29.985  11.898  1.00 67.24           O  
ATOM   2132  OD2 ASP A 136      -0.639 -30.131  12.618  1.00 67.24           O  
ATOM   2133  N   ILE A 137      -2.764 -30.216   8.263  1.00 68.34           N  
ATOM   2134  H   ILE A 137      -2.944 -29.426   8.866  1.00 68.34           H  
ATOM   2135  CA  ILE A 137      -3.201 -30.166   6.865  1.00 68.34           C  
ATOM   2136  HA  ILE A 137      -3.065 -31.161   6.442  1.00 68.34           H  
ATOM   2137  C   ILE A 137      -2.269 -29.240   6.074  1.00 68.34           C  
ATOM   2138  CB  ILE A 137      -4.718 -29.885   6.734  1.00 68.34           C  
ATOM   2139  HB  ILE A 137      -4.935 -28.904   7.156  1.00 68.34           H  
ATOM   2140  O   ILE A 137      -2.036 -28.082   6.433  1.00 68.34           O  
ATOM   2141  CG1 ILE A 137      -5.515 -30.967   7.513  1.00 68.34           C  
ATOM   2142 HG12 ILE A 137      -5.025 -31.932   7.385  1.00 68.34           H  
ATOM   2143 HG13 ILE A 137      -5.467 -30.727   8.575  1.00 68.34           H  
ATOM   2144  CG2 ILE A 137      -5.136 -29.880   5.253  1.00 68.34           C  
ATOM   2145 HG21 ILE A 137      -5.014 -30.875   4.826  1.00 68.34           H  
ATOM   2146 HG22 ILE A 137      -4.516 -29.180   4.693  1.00 68.34           H  
ATOM   2147 HG23 ILE A 137      -6.172 -29.560   5.147  1.00 68.34           H  
ATOM   2148  CD1 ILE A 137      -6.990 -31.159   7.120  1.00 68.34           C  
ATOM   2149 HD11 ILE A 137      -7.053 -31.681   6.165  1.00 68.34           H  
ATOM   2150 HD12 ILE A 137      -7.487 -31.768   7.875  1.00 68.34           H  
ATOM   2151 HD13 ILE A 137      -7.502 -30.201   7.031  1.00 68.34           H  
ATOM   2152  N   TRP A 138      -1.740 -29.772   4.969  1.00 63.56           N  
ATOM   2153  H   TRP A 138      -1.977 -30.735   4.780  1.00 63.56           H  
ATOM   2154  CA  TRP A 138      -0.651 -29.198   4.172  1.00 63.56           C  
ATOM   2155  HA  TRP A 138      -0.413 -29.925   3.396  1.00 63.56           H  
ATOM   2156  C   TRP A 138       0.648 -29.048   4.983  1.00 63.56           C  
ATOM   2157  CB  TRP A 138      -1.105 -27.920   3.439  1.00 63.56           C  
ATOM   2158  HB2 TRP A 138      -0.283 -27.582   2.808  1.00 63.56           H  
ATOM   2159  HB3 TRP A 138      -1.298 -27.127   4.161  1.00 63.56           H  
ATOM   2160  O   TRP A 138       1.406 -30.002   5.118  1.00 63.56           O  
ATOM   2161  CG  TRP A 138      -2.314 -28.051   2.567  1.00 63.56           C  
ATOM   2162  CD1 TRP A 138      -3.572 -27.684   2.898  1.00 63.56           C  
ATOM   2163  HD1 TRP A 138      -3.854 -27.260   3.851  1.00 63.56           H  
ATOM   2164  CD2 TRP A 138      -2.379 -28.462   1.170  1.00 63.56           C  
ATOM   2165  CE2 TRP A 138      -3.721 -28.312   0.713  1.00 63.56           C  
ATOM   2166  CE3 TRP A 138      -1.422 -28.886   0.226  1.00 63.56           C  
ATOM   2167  HE3 TRP A 138      -0.400 -29.036   0.542  1.00 63.56           H  
ATOM   2168  NE1 TRP A 138      -4.417 -27.895   1.825  1.00 63.56           N  
ATOM   2169  HE1 TRP A 138      -5.390 -27.625   1.812  1.00 63.56           H  
ATOM   2170  CH2 TRP A 138      -3.101 -28.896  -1.549  1.00 63.56           C  
ATOM   2171  HH2 TRP A 138      -3.359 -29.035  -2.588  1.00 63.56           H  
ATOM   2172  CZ2 TRP A 138      -4.089 -28.525  -0.622  1.00 63.56           C  
ATOM   2173  HZ2 TRP A 138      -5.107 -28.361  -0.943  1.00 63.56           H  
ATOM   2174  CZ3 TRP A 138      -1.774 -29.085  -1.123  1.00 63.56           C  
ATOM   2175  HZ3 TRP A 138      -1.022 -29.380  -1.839  1.00 63.56           H  
ATOM   2176  N   TYR A 139       0.904 -27.857   5.524  1.00 66.15           N  
ATOM   2177  H   TYR A 139       0.196 -27.146   5.408  1.00 66.15           H  
ATOM   2178  CA  TYR A 139       2.009 -27.577   6.451  1.00 66.15           C  
ATOM   2179  HA  TYR A 139       2.304 -28.501   6.946  1.00 66.15           H  
ATOM   2180  C   TYR A 139       1.562 -26.584   7.541  1.00 66.15           C  
ATOM   2181  CB  TYR A 139       3.231 -26.985   5.735  1.00 66.15           C  
ATOM   2182  HB2 TYR A 139       4.052 -26.948   6.451  1.00 66.15           H  
ATOM   2183  HB3 TYR A 139       2.954 -25.952   5.528  1.00 66.15           H  
ATOM   2184  O   TYR A 139       2.379 -25.865   8.120  1.00 66.15           O  
ATOM   2185  CG  TYR A 139       3.755 -27.571   4.433  1.00 66.15           C  
ATOM   2186  CD1 TYR A 139       5.075 -28.059   4.387  1.00 66.15           C  
ATOM   2187  HD1 TYR A 139       5.660 -28.079   5.294  1.00 66.15           H  
ATOM   2188  CD2 TYR A 139       3.010 -27.472   3.240  1.00 66.15           C  
ATOM   2189  HD2 TYR A 139       2.022 -27.035   3.249  1.00 66.15           H  
ATOM   2190  CE1 TYR A 139       5.640 -28.481   3.168  1.00 66.15           C  
ATOM   2191  HE1 TYR A 139       6.658 -28.841   3.131  1.00 66.15           H  
ATOM   2192  CE2 TYR A 139       3.558 -27.918   2.023  1.00 66.15           C  
ATOM   2193  HE2 TYR A 139       2.993 -27.856   1.105  1.00 66.15           H  
ATOM   2194  OH  TYR A 139       5.398 -28.827   0.800  1.00 66.15           O  
ATOM   2195  HH  TYR A 139       6.319 -29.091   0.862  1.00 66.15           H  
ATOM   2196  CZ  TYR A 139       4.873 -28.423   1.984  1.00 66.15           C  
ATOM   2197  N   PHE A 140       0.253 -26.462   7.759  1.00 71.43           N  
ATOM   2198  H   PHE A 140      -0.378 -27.122   7.326  1.00 71.43           H  
ATOM   2199  CA  PHE A 140      -0.292 -25.685   8.860  1.00 71.43           C  
ATOM   2200  HA  PHE A 140       0.461 -24.997   9.243  1.00 71.43           H  
ATOM   2201  C   PHE A 140      -0.672 -26.644   9.976  1.00 71.43           C  
ATOM   2202  CB  PHE A 140      -1.490 -24.858   8.393  1.00 71.43           C  
ATOM   2203  HB2 PHE A 140      -2.280 -25.534   8.064  1.00 71.43           H  
ATOM   2204  HB3 PHE A 140      -1.878 -24.294   9.241  1.00 71.43           H  
ATOM   2205  O   PHE A 140      -1.247 -27.702   9.708  1.00 71.43           O  
ATOM   2206  CG  PHE A 140      -1.159 -23.887   7.280  1.00 71.43           C  
ATOM   2207  CD1 PHE A 140      -0.393 -22.735   7.547  1.00 71.43           C  
ATOM   2208  HD1 PHE A 140      -0.011 -22.558   8.542  1.00 71.43           H  
ATOM   2209  CD2 PHE A 140      -1.633 -24.128   5.978  1.00 71.43           C  
ATOM   2210  HD2 PHE A 140      -2.224 -25.008   5.772  1.00 71.43           H  
ATOM   2211  CE1 PHE A 140      -0.147 -21.801   6.525  1.00 71.43           C  
ATOM   2212  HE1 PHE A 140       0.418 -20.901   6.719  1.00 71.43           H  
ATOM   2213  CE2 PHE A 140      -1.411 -23.181   4.967  1.00 71.43           C  
ATOM   2214  HE2 PHE A 140      -1.853 -23.325   3.992  1.00 71.43           H  
ATOM   2215  CZ  PHE A 140      -0.677 -22.015   5.243  1.00 71.43           C  
ATOM   2216  HZ  PHE A 140      -0.528 -21.277   4.470  1.00 71.43           H  
ATOM   2217  N   ALA A 141      -0.399 -26.234  11.217  1.00 70.01           N  
ATOM   2218  H   ALA A 141       0.103 -25.369  11.360  1.00 70.01           H  
ATOM   2219  CA  ALA A 141      -0.933 -26.919  12.382  1.00 70.01           C  
ATOM   2220  HA  ALA A 141      -0.439 -27.887  12.461  1.00 70.01           H  
ATOM   2221  C   ALA A 141      -2.447 -27.112  12.193  1.00 70.01           C  
ATOM   2222  CB  ALA A 141      -0.597 -26.119  13.646  1.00 70.01           C  
ATOM   2223  HB1 ALA A 141       0.485 -26.031  13.746  1.00 70.01           H  
ATOM   2224  HB2 ALA A 141      -0.986 -26.645  14.518  1.00 70.01           H  
ATOM   2225  HB3 ALA A 141      -1.042 -25.125  13.596  1.00 70.01           H  
ATOM   2226  O   ALA A 141      -3.132 -26.173  11.773  1.00 70.01           O  
ATOM   2227  N   SER A 142      -2.996 -28.289  12.484  1.00 70.05           N  
ATOM   2228  H   SER A 142      -2.387 -29.048  12.755  1.00 70.05           H  
ATOM   2229  CA  SER A 142      -4.411 -28.578  12.183  1.00 70.05           C  
ATOM   2230  HA  SER A 142      -4.549 -28.479  11.107  1.00 70.05           H  
ATOM   2231  C   SER A 142      -5.402 -27.615  12.868  1.00 70.05           C  
ATOM   2232  CB  SER A 142      -4.714 -30.024  12.553  1.00 70.05           C  
ATOM   2233  HB2 SER A 142      -3.995 -30.668  12.048  1.00 70.05           H  
ATOM   2234  HB3 SER A 142      -5.724 -30.292  12.241  1.00 70.05           H  
ATOM   2235  O   SER A 142      -6.451 -27.287  12.309  1.00 70.05           O  
ATOM   2236  OG  SER A 142      -4.573 -30.198  13.941  1.00 70.05           O  
ATOM   2237  HG  SER A 142      -4.465 -31.142  14.078  1.00 70.05           H  
ATOM   2238  N   GLY A 143      -5.042 -27.076  14.037  1.00 69.15           N  
ATOM   2239  H   GLY A 143      -4.196 -27.443  14.449  1.00 69.15           H  
ATOM   2240  CA  GLY A 143      -5.758 -25.993  14.728  1.00 69.15           C  
ATOM   2241  HA2 GLY A 143      -5.698 -26.181  15.799  1.00 69.15           H  
ATOM   2242  HA3 GLY A 143      -6.809 -26.004  14.436  1.00 69.15           H  
ATOM   2243  C   GLY A 143      -5.221 -24.575  14.495  1.00 69.15           C  
ATOM   2244  O   GLY A 143      -5.658 -23.642  15.173  1.00 69.15           O  
ATOM   2245  N   GLY A 144      -4.248 -24.410  13.599  1.00 71.07           N  
ATOM   2246  H   GLY A 144      -3.970 -25.211  13.050  1.00 71.07           H  
ATOM   2247  CA  GLY A 144      -3.456 -23.194  13.427  1.00 71.07           C  
ATOM   2248  HA2 GLY A 144      -4.115 -22.357  13.199  1.00 71.07           H  
ATOM   2249  HA3 GLY A 144      -2.770 -23.324  12.590  1.00 71.07           H  
ATOM   2250  C   GLY A 144      -2.648 -22.844  14.676  1.00 71.07           C  
ATOM   2251  O   GLY A 144      -2.671 -23.562  15.679  1.00 71.07           O  
ATOM   2252  N   VAL A 145      -1.970 -21.698  14.638  1.00 74.79           N  
ATOM   2253  H   VAL A 145      -1.964 -21.183  13.769  1.00 74.79           H  
ATOM   2254  CA  VAL A 145      -1.187 -21.180  15.770  1.00 74.79           C  
ATOM   2255  HA  VAL A 145      -0.405 -21.901  16.010  1.00 74.79           H  
ATOM   2256  C   VAL A 145      -2.022 -21.021  17.037  1.00 74.79           C  
ATOM   2257  CB  VAL A 145      -0.519 -19.851  15.384  1.00 74.79           C  
ATOM   2258  HB  VAL A 145      -1.260 -19.171  14.965  1.00 74.79           H  
ATOM   2259  O   VAL A 145      -1.514 -21.213  18.138  1.00 74.79           O  
ATOM   2260  CG1 VAL A 145       0.152 -19.146  16.567  1.00 74.79           C  
ATOM   2261 HG11 VAL A 145       0.713 -18.284  16.207  1.00 74.79           H  
ATOM   2262 HG12 VAL A 145       0.822 -19.834  17.084  1.00 74.79           H  
ATOM   2263 HG13 VAL A 145      -0.602 -18.781  17.264  1.00 74.79           H  
ATOM   2264  CG2 VAL A 145       0.545 -20.143  14.326  1.00 74.79           C  
ATOM   2265 HG21 VAL A 145       0.086 -20.208  13.339  1.00 74.79           H  
ATOM   2266 HG22 VAL A 145       1.303 -19.359  14.325  1.00 74.79           H  
ATOM   2267 HG23 VAL A 145       1.034 -21.094  14.534  1.00 74.79           H  
ATOM   2268  N   ILE A 146      -3.313 -20.701  16.913  1.00 76.70           N  
ATOM   2269  H   ILE A 146      -3.696 -20.587  15.985  1.00 76.70           H  
ATOM   2270  CA  ILE A 146      -4.197 -20.569  18.074  1.00 76.70           C  
ATOM   2271  HA  ILE A 146      -3.704 -19.937  18.812  1.00 76.70           H  
ATOM   2272  C   ILE A 146      -4.426 -21.925  18.750  1.00 76.70           C  
ATOM   2273  CB  ILE A 146      -5.516 -19.882  17.662  1.00 76.70           C  
ATOM   2274  HB  ILE A 146      -5.936 -20.407  16.804  1.00 76.70           H  
ATOM   2275  O   ILE A 146      -4.259 -22.034  19.966  1.00 76.70           O  
ATOM   2276  CG1 ILE A 146      -5.231 -18.414  17.264  1.00 76.70           C  
ATOM   2277 HG12 ILE A 146      -4.773 -17.893  18.105  1.00 76.70           H  
ATOM   2278 HG13 ILE A 146      -4.521 -18.401  16.437  1.00 76.70           H  
ATOM   2279  CG2 ILE A 146      -6.539 -19.940  18.807  1.00 76.70           C  
ATOM   2280 HG21 ILE A 146      -6.140 -19.434  19.686  1.00 76.70           H  
ATOM   2281 HG22 ILE A 146      -6.777 -20.973  19.060  1.00 76.70           H  
ATOM   2282 HG23 ILE A 146      -7.476 -19.475  18.501  1.00 76.70           H  
ATOM   2283  CD1 ILE A 146      -6.471 -17.628  16.820  1.00 76.70           C  
ATOM   2284 HD11 ILE A 146      -7.140 -17.452  17.662  1.00 76.70           H  
ATOM   2285 HD12 ILE A 146      -6.162 -16.658  16.430  1.00 76.70           H  
ATOM   2286 HD13 ILE A 146      -6.995 -18.179  16.039  1.00 76.70           H  
ATOM   2287  N   GLY A 147      -4.808 -22.957  17.991  1.00 76.20           N  
ATOM   2288  H   GLY A 147      -4.865 -22.840  16.989  1.00 76.20           H  
ATOM   2289  CA  GLY A 147      -5.080 -24.284  18.548  1.00 76.20           C  
ATOM   2290  HA2 GLY A 147      -5.438 -24.931  17.747  1.00 76.20           H  
ATOM   2291  HA3 GLY A 147      -5.845 -24.210  19.321  1.00 76.20           H  
ATOM   2292  C   GLY A 147      -3.836 -24.932  19.147  1.00 76.20           C  
ATOM   2293  O   GLY A 147      -3.911 -25.581  20.190  1.00 76.20           O  
ATOM   2294  N   SER A 148      -2.684 -24.695  18.527  1.00 76.71           N  
ATOM   2295  H   SER A 148      -2.687 -24.145  17.679  1.00 76.71           H  
ATOM   2296  CA  SER A 148      -1.409 -25.280  18.918  1.00 76.71           C  
ATOM   2297  HA  SER A 148      -1.584 -26.310  19.229  1.00 76.71           H  
ATOM   2298  C   SER A 148      -0.730 -24.550  20.093  1.00 76.71           C  
ATOM   2299  CB  SER A 148      -0.555 -25.327  17.663  1.00 76.71           C  
ATOM   2300  HB2 SER A 148      -1.136 -25.737  16.838  1.00 76.71           H  
ATOM   2301  HB3 SER A 148       0.284 -26.000  17.845  1.00 76.71           H  
ATOM   2302  O   SER A 148      -0.112 -25.185  20.952  1.00 76.71           O  
ATOM   2303  OG  SER A 148      -0.128 -24.022  17.334  1.00 76.71           O  
ATOM   2304  HG  SER A 148       0.829 -24.045  17.260  1.00 76.71           H  
ATOM   2305  N   LEU A 149      -0.934 -23.233  20.229  1.00 76.10           N  
ATOM   2306  H   LEU A 149      -1.326 -22.734  19.443  1.00 76.10           H  
ATOM   2307  CA  LEU A 149      -0.681 -22.498  21.475  1.00 76.10           C  
ATOM   2308  HA  LEU A 149       0.368 -22.611  21.749  1.00 76.10           H  
ATOM   2309  C   LEU A 149      -1.515 -23.055  22.630  1.00 76.10           C  
ATOM   2310  CB  LEU A 149      -1.034 -21.008  21.284  1.00 76.10           C  
ATOM   2311  HB2 LEU A 149      -1.902 -20.920  20.632  1.00 76.10           H  
ATOM   2312  HB3 LEU A 149      -1.314 -20.575  22.244  1.00 76.10           H  
ATOM   2313  O   LEU A 149      -1.000 -23.279  23.730  1.00 76.10           O  
ATOM   2314  CG  LEU A 149       0.133 -20.191  20.721  1.00 76.10           C  
ATOM   2315  HG  LEU A 149       0.530 -20.680  19.831  1.00 76.10           H  
ATOM   2316  CD1 LEU A 149      -0.333 -18.785  20.338  1.00 76.10           C  
ATOM   2317 HD11 LEU A 149       0.503 -18.231  19.910  1.00 76.10           H  
ATOM   2318 HD12 LEU A 149      -0.710 -18.260  21.215  1.00 76.10           H  
ATOM   2319 HD13 LEU A 149      -1.124 -18.858  19.591  1.00 76.10           H  
ATOM   2320  CD2 LEU A 149       1.243 -20.086  21.773  1.00 76.10           C  
ATOM   2321 HD21 LEU A 149       0.996 -20.630  22.685  1.00 76.10           H  
ATOM   2322 HD22 LEU A 149       2.157 -20.512  21.358  1.00 76.10           H  
ATOM   2323 HD23 LEU A 149       1.420 -19.046  22.049  1.00 76.10           H  
ATOM   2324  N   LEU A 150      -2.806 -23.291  22.376  1.00 78.04           N  
ATOM   2325  H   LEU A 150      -3.162 -23.062  21.459  1.00 78.04           H  
ATOM   2326  CA  LEU A 150      -3.726 -23.829  23.371  1.00 78.04           C  
ATOM   2327  HA  LEU A 150      -3.688 -23.178  24.244  1.00 78.04           H  
ATOM   2328  C   LEU A 150      -3.285 -25.226  23.825  1.00 78.04           C  
ATOM   2329  CB  LEU A 150      -5.160 -23.845  22.804  1.00 78.04           C  
ATOM   2330  HB2 LEU A 150      -5.391 -24.854  22.463  1.00 78.04           H  
ATOM   2331  HB3 LEU A 150      -5.238 -23.193  21.934  1.00 78.04           H  
ATOM   2332  O   LEU A 150      -3.214 -25.470  25.028  1.00 78.04           O  
ATOM   2333  CG  LEU A 150      -6.209 -23.396  23.832  1.00 78.04           C  
ATOM   2334  HG  LEU A 150      -5.986 -23.838  24.803  1.00 78.04           H  
ATOM   2335  CD1 LEU A 150      -6.250 -21.869  23.959  1.00 78.04           C  
ATOM   2336 HD11 LEU A 150      -6.486 -21.421  22.994  1.00 78.04           H  
ATOM   2337 HD12 LEU A 150      -5.279 -21.501  24.292  1.00 78.04           H  
ATOM   2338 HD13 LEU A 150      -7.006 -21.581  24.690  1.00 78.04           H  
ATOM   2339  CD2 LEU A 150      -7.595 -23.859  23.394  1.00 78.04           C  
ATOM   2340 HD21 LEU A 150      -7.868 -23.377  22.455  1.00 78.04           H  
ATOM   2341 HD22 LEU A 150      -8.330 -23.611  24.159  1.00 78.04           H  
ATOM   2342 HD23 LEU A 150      -7.583 -24.937  23.235  1.00 78.04           H  
ATOM   2343  N   SER A 151      -2.935 -26.118  22.890  1.00 78.15           N  
ATOM   2344  H   SER A 151      -3.009 -25.859  21.917  1.00 78.15           H  
ATOM   2345  CA  SER A 151      -2.494 -27.482  23.204  1.00 78.15           C  
ATOM   2346  HA  SER A 151      -3.241 -27.929  23.859  1.00 78.15           H  
ATOM   2347  C   SER A 151      -1.164 -27.497  23.964  1.00 78.15           C  
ATOM   2348  CB  SER A 151      -2.432 -28.353  21.941  1.00 78.15           C  
ATOM   2349  HB2 SER A 151      -2.299 -29.393  22.237  1.00 78.15           H  
ATOM   2350  HB3 SER A 151      -3.371 -28.264  21.395  1.00 78.15           H  
ATOM   2351  O   SER A 151      -1.061 -28.198  24.967  1.00 78.15           O  
ATOM   2352  OG  SER A 151      -1.364 -27.978  21.102  1.00 78.15           O  
ATOM   2353  HG  SER A 151      -1.324 -28.589  20.362  1.00 78.15           H  
ATOM   2354  N   THR A 152      -0.197 -26.654  23.585  1.00 78.08           N  
ATOM   2355  H   THR A 152      -0.333 -26.153  22.718  1.00 78.08           H  
ATOM   2356  CA  THR A 152       1.100 -26.526  24.277  1.00 78.08           C  
ATOM   2357  HA  THR A 152       1.552 -27.515  24.358  1.00 78.08           H  
ATOM   2358  C   THR A 152       0.938 -25.979  25.702  1.00 78.08           C  
ATOM   2359  CB  THR A 152       2.053 -25.623  23.472  1.00 78.08           C  
ATOM   2360  HB  THR A 152       1.655 -24.609  23.449  1.00 78.08           H  
ATOM   2361  O   THR A 152       1.662 -26.374  26.613  1.00 78.08           O  
ATOM   2362  CG2 THR A 152       3.468 -25.590  24.051  1.00 78.08           C  
ATOM   2363 HG21 THR A 152       3.854 -26.604  24.148  1.00 78.08           H  
ATOM   2364 HG22 THR A 152       3.461 -25.107  25.028  1.00 78.08           H  
ATOM   2365 HG23 THR A 152       4.118 -25.022  23.385  1.00 78.08           H  
ATOM   2366  OG1 THR A 152       2.188 -26.076  22.146  1.00 78.08           O  
ATOM   2367  HG1 THR A 152       1.396 -25.841  21.657  1.00 78.08           H  
ATOM   2368  N   THR A 153      -0.054 -25.112  25.931  1.00 74.50           N  
ATOM   2369  H   THR A 153      -0.596 -24.796  25.139  1.00 74.50           H  
ATOM   2370  CA  THR A 153      -0.379 -24.587  27.270  1.00 74.50           C  
ATOM   2371  HA  THR A 153       0.553 -24.400  27.804  1.00 74.50           H  
ATOM   2372  C   THR A 153      -1.189 -25.591  28.108  1.00 74.50           C  
ATOM   2373  CB  THR A 153      -1.129 -23.247  27.161  1.00 74.50           C  
ATOM   2374  HB  THR A 153      -2.145 -23.427  26.810  1.00 74.50           H  
ATOM   2375  O   THR A 153      -1.020 -25.659  29.324  1.00 74.50           O  
ATOM   2376  CG2 THR A 153      -1.175 -22.498  28.494  1.00 74.50           C  
ATOM   2377 HG21 THR A 153      -0.163 -22.340  28.864  1.00 74.50           H  
ATOM   2378 HG22 THR A 153      -1.744 -23.070  29.227  1.00 74.50           H  
ATOM   2379 HG23 THR A 153      -1.660 -21.532  28.351  1.00 74.50           H  
ATOM   2380  OG1 THR A 153      -0.491 -22.367  26.262  1.00 74.50           O  
ATOM   2381  HG1 THR A 153      -0.609 -22.704  25.371  1.00 74.50           H  
ATOM   2382  N   LEU A 154      -2.060 -26.394  27.482  1.00 74.31           N  
ATOM   2383  H   LEU A 154      -2.179 -26.269  26.487  1.00 74.31           H  
ATOM   2384  CA  LEU A 154      -2.938 -27.366  28.154  1.00 74.31           C  
ATOM   2385  HA  LEU A 154      -3.219 -26.960  29.126  1.00 74.31           H  
ATOM   2386  C   LEU A 154      -2.272 -28.718  28.444  1.00 74.31           C  
ATOM   2387  CB  LEU A 154      -4.215 -27.573  27.316  1.00 74.31           C  
ATOM   2388  HB2 LEU A 154      -4.674 -28.525  27.584  1.00 74.31           H  
ATOM   2389  HB3 LEU A 154      -3.937 -27.642  26.264  1.00 74.31           H  
ATOM   2390  O   LEU A 154      -2.562 -29.306  29.485  1.00 74.31           O  
ATOM   2391  CG  LEU A 154      -5.261 -26.461  27.513  1.00 74.31           C  
ATOM   2392  HG  LEU A 154      -4.771 -25.488  27.530  1.00 74.31           H  
ATOM   2393  CD1 LEU A 154      -6.284 -26.471  26.380  1.00 74.31           C  
ATOM   2394 HD11 LEU A 154      -5.775 -26.320  25.428  1.00 74.31           H  
ATOM   2395 HD12 LEU A 154      -7.002 -25.664  26.526  1.00 74.31           H  
ATOM   2396 HD13 LEU A 154      -6.808 -27.427  26.355  1.00 74.31           H  
ATOM   2397  CD2 LEU A 154      -6.033 -26.666  28.820  1.00 74.31           C  
ATOM   2398 HD21 LEU A 154      -6.547 -27.627  28.804  1.00 74.31           H  
ATOM   2399 HD22 LEU A 154      -6.768 -25.869  28.939  1.00 74.31           H  
ATOM   2400 HD23 LEU A 154      -5.347 -26.633  29.666  1.00 74.31           H  
ATOM   2401  N   GLN A 155      -1.380 -29.210  27.578  1.00 73.58           N  
ATOM   2402  H   GLN A 155      -1.193 -28.686  26.735  1.00 73.58           H  
ATOM   2403  CA  GLN A 155      -0.649 -30.472  27.768  1.00 73.58           C  
ATOM   2404  HA  GLN A 155      -1.362 -31.291  27.673  1.00 73.58           H  
ATOM   2405  C   GLN A 155      -0.013 -30.615  29.165  1.00 73.58           C  
ATOM   2406  CB  GLN A 155       0.436 -30.649  26.688  1.00 73.58           C  
ATOM   2407  HB2 GLN A 155       1.252 -31.232  27.116  1.00 73.58           H  
ATOM   2408  HB3 GLN A 155       0.840 -29.679  26.398  1.00 73.58           H  
ATOM   2409  O   GLN A 155      -0.300 -31.620  29.824  1.00 73.58           O  
ATOM   2410  CG  GLN A 155      -0.047 -31.400  25.437  1.00 73.58           C  
ATOM   2411  HG2 GLN A 155      -0.497 -32.346  25.739  1.00 73.58           H  
ATOM   2412  HG3 GLN A 155      -0.802 -30.810  24.918  1.00 73.58           H  
ATOM   2413  CD  GLN A 155       1.100 -31.702  24.471  1.00 73.58           C  
ATOM   2414  NE2 GLN A 155       0.864 -32.459  23.422  1.00 73.58           N  
ATOM   2415 HE21 GLN A 155       1.647 -32.583  22.797  1.00 73.58           H  
ATOM   2416 HE22 GLN A 155      -0.068 -32.773  23.190  1.00 73.58           H  
ATOM   2417  OE1 GLN A 155       2.233 -31.291  24.644  1.00 73.58           O  
ATOM   2418  N   PRO A 156       0.790 -29.648  29.667  1.00 77.58           N  
ATOM   2419  CA  PRO A 156       1.400 -29.753  30.995  1.00 77.58           C  
ATOM   2420  HA  PRO A 156       1.888 -30.721  31.101  1.00 77.58           H  
ATOM   2421  C   PRO A 156       0.393 -29.608  32.149  1.00 77.58           C  
ATOM   2422  CB  PRO A 156       2.466 -28.650  31.035  1.00 77.58           C  
ATOM   2423  HB2 PRO A 156       2.612 -28.249  32.038  1.00 77.58           H  
ATOM   2424  HB3 PRO A 156       3.406 -29.043  30.647  1.00 77.58           H  
ATOM   2425  O   PRO A 156       0.691 -30.019  33.266  1.00 77.58           O  
ATOM   2426  CG  PRO A 156       1.928 -27.592  30.075  1.00 77.58           C  
ATOM   2427  HG2 PRO A 156       2.723 -26.967  29.666  1.00 77.58           H  
ATOM   2428  HG3 PRO A 156       1.177 -26.982  30.577  1.00 77.58           H  
ATOM   2429  CD  PRO A 156       1.267 -28.441  28.995  1.00 77.58           C  
ATOM   2430  HD2 PRO A 156       2.007 -28.710  28.242  1.00 77.58           H  
ATOM   2431  HD3 PRO A 156       0.462 -27.866  28.538  1.00 77.58           H  
ATOM   2432  N   LEU A 157      -0.789 -29.035  31.897  1.00 73.70           N  
ATOM   2433  H   LEU A 157      -0.984 -28.760  30.945  1.00 73.70           H  
ATOM   2434  CA  LEU A 157      -1.819 -28.765  32.907  1.00 73.70           C  
ATOM   2435  HA  LEU A 157      -1.339 -28.655  33.880  1.00 73.70           H  
ATOM   2436  C   LEU A 157      -2.836 -29.904  33.070  1.00 73.70           C  
ATOM   2437  CB  LEU A 157      -2.514 -27.436  32.534  1.00 73.70           C  
ATOM   2438  HB2 LEU A 157      -2.349 -27.223  31.478  1.00 73.70           H  
ATOM   2439  HB3 LEU A 157      -3.591 -27.526  32.674  1.00 73.70           H  
ATOM   2440  O   LEU A 157      -3.315 -30.138  34.176  1.00 73.70           O  
ATOM   2441  CG  LEU A 157      -2.001 -26.257  33.378  1.00 73.70           C  
ATOM   2442  HG  LEU A 157      -0.928 -26.359  33.539  1.00 73.70           H  
ATOM   2443  CD1 LEU A 157      -2.248 -24.927  32.669  1.00 73.70           C  
ATOM   2444 HD11 LEU A 157      -3.312 -24.801  32.466  1.00 73.70           H  
ATOM   2445 HD12 LEU A 157      -1.699 -24.912  31.727  1.00 73.70           H  
ATOM   2446 HD13 LEU A 157      -1.892 -24.104  33.289  1.00 73.70           H  
ATOM   2447  CD2 LEU A 157      -2.715 -26.210  34.731  1.00 73.70           C  
ATOM   2448 HD21 LEU A 157      -3.785 -26.059  34.588  1.00 73.70           H  
ATOM   2449 HD22 LEU A 157      -2.557 -27.149  35.262  1.00 73.70           H  
ATOM   2450 HD23 LEU A 157      -2.310 -25.396  35.333  1.00 73.70           H  
ATOM   2451  N   LEU A 158      -3.199 -30.580  31.976  1.00 75.46           N  
ATOM   2452  H   LEU A 158      -2.795 -30.279  31.101  1.00 75.46           H  
ATOM   2453  CA  LEU A 158      -4.348 -31.493  31.919  1.00 75.46           C  
ATOM   2454  HA  LEU A 158      -4.622 -31.781  32.934  1.00 75.46           H  
ATOM   2455  C   LEU A 158      -4.074 -32.824  31.196  1.00 75.46           C  
ATOM   2456  CB  LEU A 158      -5.527 -30.724  31.287  1.00 75.46           C  
ATOM   2457  HB2 LEU A 158      -6.192 -31.426  30.784  1.00 75.46           H  
ATOM   2458  HB3 LEU A 158      -5.144 -30.043  30.527  1.00 75.46           H  
ATOM   2459  O   LEU A 158      -4.964 -33.676  31.154  1.00 75.46           O  
ATOM   2460  CG  LEU A 158      -6.369 -29.944  32.314  1.00 75.46           C  
ATOM   2461  HG  LEU A 158      -5.719 -29.458  33.041  1.00 75.46           H  
ATOM   2462  CD1 LEU A 158      -7.189 -28.863  31.614  1.00 75.46           C  
ATOM   2463 HD11 LEU A 158      -7.840 -28.366  32.334  1.00 75.46           H  
ATOM   2464 HD12 LEU A 158      -7.790 -29.307  30.821  1.00 75.46           H  
ATOM   2465 HD13 LEU A 158      -6.510 -28.123  31.190  1.00 75.46           H  
ATOM   2466  CD2 LEU A 158      -7.346 -30.871  33.043  1.00 75.46           C  
ATOM   2467 HD21 LEU A 158      -7.908 -30.301  33.783  1.00 75.46           H  
ATOM   2468 HD22 LEU A 158      -8.038 -31.323  32.333  1.00 75.46           H  
ATOM   2469 HD23 LEU A 158      -6.794 -31.658  33.558  1.00 75.46           H  
ATOM   2470  N   HIS A 159      -2.865 -33.036  30.658  1.00 76.84           N  
ATOM   2471  H   HIS A 159      -2.173 -32.304  30.740  1.00 76.84           H  
ATOM   2472  CA  HIS A 159      -2.535 -34.175  29.788  1.00 76.84           C  
ATOM   2473  HA  HIS A 159      -1.508 -34.024  29.456  1.00 76.84           H  
ATOM   2474  C   HIS A 159      -3.400 -34.222  28.504  1.00 76.84           C  
ATOM   2475  CB  HIS A 159      -2.572 -35.486  30.612  1.00 76.84           C  
ATOM   2476  HB2 HIS A 159      -2.734 -35.258  31.665  1.00 76.84           H  
ATOM   2477  HB3 HIS A 159      -3.418 -36.093  30.290  1.00 76.84           H  
ATOM   2478  O   HIS A 159      -4.356 -33.463  28.347  1.00 76.84           O  
ATOM   2479  CG  HIS A 159      -1.311 -36.307  30.539  1.00 76.84           C  
ATOM   2480  CD2 HIS A 159      -1.203 -37.612  30.139  1.00 76.84           C  
ATOM   2481  HD2 HIS A 159      -2.009 -38.241  29.789  1.00 76.84           H  
ATOM   2482  ND1 HIS A 159      -0.059 -35.906  30.952  1.00 76.84           N  
ATOM   2483  HD1 HIS A 159       0.186 -34.999  31.324  1.00 76.84           H  
ATOM   2484  CE1 HIS A 159       0.783 -36.941  30.791  1.00 76.84           C  
ATOM   2485  HE1 HIS A 159       1.837 -36.929  31.026  1.00 76.84           H  
ATOM   2486  NE2 HIS A 159       0.129 -38.000  30.292  1.00 76.84           N  
ATOM   2487  N   SER A 160      -3.078 -35.113  27.558  1.00 72.17           N  
ATOM   2488  H   SER A 160      -2.271 -35.703  27.707  1.00 72.17           H  
ATOM   2489  CA  SER A 160      -3.808 -35.218  26.275  1.00 72.17           C  
ATOM   2490  HA  SER A 160      -3.699 -34.281  25.730  1.00 72.17           H  
ATOM   2491  C   SER A 160      -5.323 -35.447  26.466  1.00 72.17           C  
ATOM   2492  CB  SER A 160      -3.178 -36.329  25.421  1.00 72.17           C  
ATOM   2493  HB2 SER A 160      -2.183 -36.019  25.102  1.00 72.17           H  
ATOM   2494  HB3 SER A 160      -3.098 -37.245  26.006  1.00 72.17           H  
ATOM   2495  O   SER A 160      -6.159 -34.669  25.990  1.00 72.17           O  
ATOM   2496  OG  SER A 160      -3.982 -36.580  24.292  1.00 72.17           O  
ATOM   2497  HG  SER A 160      -3.494 -37.072  23.628  1.00 72.17           H  
ATOM   2498  N   SER A 161      -5.694 -36.465  27.249  1.00 72.56           N  
ATOM   2499  H   SER A 161      -4.995 -37.137  27.531  1.00 72.56           H  
ATOM   2500  CA  SER A 161      -7.098 -36.846  27.447  1.00 72.56           C  
ATOM   2501  HA  SER A 161      -7.574 -36.912  26.469  1.00 72.56           H  
ATOM   2502  C   SER A 161      -7.884 -35.824  28.276  1.00 72.56           C  
ATOM   2503  CB  SER A 161      -7.189 -38.229  28.105  1.00 72.56           C  
ATOM   2504  HB2 SER A 161      -8.194 -38.626  27.962  1.00 72.56           H  
ATOM   2505  HB3 SER A 161      -6.993 -38.142  29.173  1.00 72.56           H  
ATOM   2506  O   SER A 161      -9.015 -35.488  27.929  1.00 72.56           O  
ATOM   2507  OG  SER A 161      -6.236 -39.114  27.543  1.00 72.56           O  
ATOM   2508  HG  SER A 161      -6.594 -40.005  27.534  1.00 72.56           H  
ATOM   2509  N   GLY A 162      -7.292 -35.292  29.353  1.00 72.36           N  
ATOM   2510  H   GLY A 162      -6.333 -35.529  29.559  1.00 72.36           H  
ATOM   2511  CA  GLY A 162      -7.947 -34.285  30.193  1.00 72.36           C  
ATOM   2512  HA2 GLY A 162      -7.363 -34.129  31.101  1.00 72.36           H  
ATOM   2513  HA3 GLY A 162      -8.938 -34.636  30.479  1.00 72.36           H  
ATOM   2514  C   GLY A 162      -8.098 -32.943  29.477  1.00 72.36           C  
ATOM   2515  O   GLY A 162      -9.136 -32.297  29.618  1.00 72.36           O  
ATOM   2516  N   GLY A 163      -7.125 -32.563  28.640  1.00 75.18           N  
ATOM   2517  H   GLY A 163      -6.277 -33.110  28.599  1.00 75.18           H  
ATOM   2518  CA  GLY A 163      -7.221 -31.396  27.764  1.00 75.18           C  
ATOM   2519  HA2 GLY A 163      -6.297 -31.305  27.193  1.00 75.18           H  
ATOM   2520  HA3 GLY A 163      -7.359 -30.495  28.362  1.00 75.18           H  
ATOM   2521  C   GLY A 163      -8.386 -31.524  26.782  1.00 75.18           C  
ATOM   2522  O   GLY A 163      -9.197 -30.608  26.674  1.00 75.18           O  
ATOM   2523  N   THR A 164      -8.538 -32.690  26.150  1.00 79.69           N  
ATOM   2524  H   THR A 164      -7.818 -33.389  26.266  1.00 79.69           H  
ATOM   2525  CA  THR A 164      -9.652 -32.981  25.228  1.00 79.69           C  
ATOM   2526  HA  THR A 164      -9.637 -32.245  24.424  1.00 79.69           H  
ATOM   2527  C   THR A 164     -11.018 -32.876  25.918  1.00 79.69           C  
ATOM   2528  CB  THR A 164      -9.476 -34.371  24.594  1.00 79.69           C  
ATOM   2529  HB  THR A 164      -9.542 -35.144  25.359  1.00 79.69           H  
ATOM   2530  O   THR A 164     -11.926 -32.233  25.392  1.00 79.69           O  
ATOM   2531  CG2 THR A 164     -10.509 -34.653  23.502  1.00 79.69           C  
ATOM   2532 HG21 THR A 164     -10.479 -33.867  22.748  1.00 79.69           H  
ATOM   2533 HG22 THR A 164     -11.510 -34.707  23.930  1.00 79.69           H  
ATOM   2534 HG23 THR A 164     -10.282 -35.607  23.026  1.00 79.69           H  
ATOM   2535  OG1 THR A 164      -8.220 -34.449  23.965  1.00 79.69           O  
ATOM   2536  HG1 THR A 164      -7.531 -34.605  24.615  1.00 79.69           H  
ATOM   2537  N   ILE A 165     -11.167 -33.439  27.125  1.00 83.38           N  
ATOM   2538  H   ILE A 165     -10.391 -33.963  27.505  1.00 83.38           H  
ATOM   2539  CA  ILE A 165     -12.418 -33.364  27.903  1.00 83.38           C  
ATOM   2540  HA  ILE A 165     -13.244 -33.669  27.261  1.00 83.38           H  
ATOM   2541  C   ILE A 165     -12.711 -31.922  28.343  1.00 83.38           C  
ATOM   2542  CB  ILE A 165     -12.365 -34.337  29.106  1.00 83.38           C  
ATOM   2543  HB  ILE A 165     -11.461 -34.126  29.676  1.00 83.38           H  
ATOM   2544  O   ILE A 165     -13.839 -31.452  28.202  1.00 83.38           O  
ATOM   2545  CG1 ILE A 165     -12.316 -35.803  28.613  1.00 83.38           C  
ATOM   2546 HG12 ILE A 165     -11.595 -35.898  27.801  1.00 83.38           H  
ATOM   2547 HG13 ILE A 165     -13.290 -36.086  28.214  1.00 83.38           H  
ATOM   2548  CG2 ILE A 165     -13.582 -34.146  30.037  1.00 83.38           C  
ATOM   2549 HG21 ILE A 165     -13.582 -33.146  30.470  1.00 83.38           H  
ATOM   2550 HG22 ILE A 165     -14.506 -34.290  29.478  1.00 83.38           H  
ATOM   2551 HG23 ILE A 165     -13.549 -34.856  30.864  1.00 83.38           H  
ATOM   2552  CD1 ILE A 165     -11.905 -36.806  29.699  1.00 83.38           C  
ATOM   2553 HD11 ILE A 165     -10.954 -36.507  30.140  1.00 83.38           H  
ATOM   2554 HD12 ILE A 165     -11.790 -37.792  29.249  1.00 83.38           H  
ATOM   2555 HD13 ILE A 165     -12.667 -36.869  30.476  1.00 83.38           H  
ATOM   2556  N   ALA A 166     -11.707 -31.191  28.837  1.00 82.21           N  
ATOM   2557  H   ALA A 166     -10.795 -31.615  28.935  1.00 82.21           H  
ATOM   2558  CA  ALA A 166     -11.867 -29.795  29.237  1.00 82.21           C  
ATOM   2559  HA  ALA A 166     -12.665 -29.735  29.978  1.00 82.21           H  
ATOM   2560  C   ALA A 166     -12.272 -28.905  28.050  1.00 82.21           C  
ATOM   2561  CB  ALA A 166     -10.564 -29.320  29.888  1.00 82.21           C  
ATOM   2562  HB1 ALA A 166      -9.745 -29.379  29.171  1.00 82.21           H  
ATOM   2563  HB2 ALA A 166     -10.331 -29.947  30.748  1.00 82.21           H  
ATOM   2564  HB3 ALA A 166     -10.674 -28.287  30.220  1.00 82.21           H  
ATOM   2565  O   ALA A 166     -13.179 -28.081  28.180  1.00 82.21           O  
ATOM   2566  N   LEU A 167     -11.660 -29.110  26.879  1.00 80.76           N  
ATOM   2567  H   LEU A 167     -10.915 -29.791  26.837  1.00 80.76           H  
ATOM   2568  CA  LEU A 167     -12.015 -28.400  25.652  1.00 80.76           C  
ATOM   2569  HA  LEU A 167     -12.016 -27.330  25.859  1.00 80.76           H  
ATOM   2570  C   LEU A 167     -13.430 -28.739  25.181  1.00 80.76           C  
ATOM   2571  CB  LEU A 167     -10.985 -28.697  24.553  1.00 80.76           C  
ATOM   2572  HB2 LEU A 167     -10.862 -29.777  24.471  1.00 80.76           H  
ATOM   2573  HB3 LEU A 167     -11.377 -28.331  23.604  1.00 80.76           H  
ATOM   2574  O   LEU A 167     -14.152 -27.818  24.821  1.00 80.76           O  
ATOM   2575  CG  LEU A 167      -9.618 -28.038  24.794  1.00 80.76           C  
ATOM   2576  HG  LEU A 167      -9.285 -28.216  25.817  1.00 80.76           H  
ATOM   2577  CD1 LEU A 167      -8.593 -28.629  23.834  1.00 80.76           C  
ATOM   2578 HD11 LEU A 167      -8.500 -29.697  24.034  1.00 80.76           H  
ATOM   2579 HD12 LEU A 167      -7.620 -28.160  23.981  1.00 80.76           H  
ATOM   2580 HD13 LEU A 167      -8.915 -28.487  22.803  1.00 80.76           H  
ATOM   2581  CD2 LEU A 167      -9.665 -26.529  24.567  1.00 80.76           C  
ATOM   2582 HD21 LEU A 167      -9.944 -26.314  23.535  1.00 80.76           H  
ATOM   2583 HD22 LEU A 167     -10.370 -26.064  25.256  1.00 80.76           H  
ATOM   2584 HD23 LEU A 167      -8.677 -26.117  24.774  1.00 80.76           H  
ATOM   2585  N   LEU A 168     -13.866 -30.002  25.253  1.00 83.61           N  
ATOM   2586  H   LEU A 168     -13.211 -30.723  25.518  1.00 83.61           H  
ATOM   2587  CA  LEU A 168     -15.255 -30.391  24.966  1.00 83.61           C  
ATOM   2588  HA  LEU A 168     -15.508 -30.046  23.963  1.00 83.61           H  
ATOM   2589  C   LEU A 168     -16.261 -29.723  25.917  1.00 83.61           C  
ATOM   2590  CB  LEU A 168     -15.384 -31.925  25.023  1.00 83.61           C  
ATOM   2591  HB2 LEU A 168     -16.402 -32.195  25.303  1.00 83.61           H  
ATOM   2592  HB3 LEU A 168     -14.723 -32.309  25.801  1.00 83.61           H  
ATOM   2593  O   LEU A 168     -17.301 -29.246  25.466  1.00 83.61           O  
ATOM   2594  CG  LEU A 168     -15.056 -32.607  23.684  1.00 83.61           C  
ATOM   2595  HG  LEU A 168     -14.152 -32.168  23.261  1.00 83.61           H  
ATOM   2596  CD1 LEU A 168     -14.814 -34.100  23.901  1.00 83.61           C  
ATOM   2597 HD11 LEU A 168     -14.566 -34.573  22.950  1.00 83.61           H  
ATOM   2598 HD12 LEU A 168     -15.703 -34.570  24.320  1.00 83.61           H  
ATOM   2599 HD13 LEU A 168     -13.974 -34.236  24.582  1.00 83.61           H  
ATOM   2600  CD2 LEU A 168     -16.208 -32.453  22.685  1.00 83.61           C  
ATOM   2601 HD21 LEU A 168     -17.120 -32.893  23.087  1.00 83.61           H  
ATOM   2602 HD22 LEU A 168     -16.382 -31.400  22.464  1.00 83.61           H  
ATOM   2603 HD23 LEU A 168     -15.949 -32.955  21.753  1.00 83.61           H  
ATOM   2604  N   CYS A 169     -15.948 -29.619  27.212  1.00 85.47           N  
ATOM   2605  H   CYS A 169     -15.122 -30.095  27.545  1.00 85.47           H  
ATOM   2606  CA  CYS A 169     -16.788 -28.904  28.176  1.00 85.47           C  
ATOM   2607  HA  CYS A 169     -17.799 -29.310  28.134  1.00 85.47           H  
ATOM   2608  C   CYS A 169     -16.897 -27.403  27.855  1.00 85.47           C  
ATOM   2609  CB  CYS A 169     -16.232 -29.126  29.589  1.00 85.47           C  
ATOM   2610  HB2 CYS A 169     -15.156 -28.951  29.593  1.00 85.47           H  
ATOM   2611  HB3 CYS A 169     -16.709 -28.431  30.280  1.00 85.47           H  
ATOM   2612  O   CYS A 169     -17.997 -26.847  27.878  1.00 85.47           O  
ATOM   2613  SG  CYS A 169     -16.584 -30.824  30.130  1.00 85.47           S  
ATOM   2614  HG  CYS A 169     -15.810 -30.819  31.219  1.00 85.47           H  
ATOM   2615  N   VAL A 170     -15.783 -26.740  27.519  1.00 81.44           N  
ATOM   2616  H   VAL A 170     -14.906 -27.241  27.527  1.00 81.44           H  
ATOM   2617  CA  VAL A 170     -15.789 -25.318  27.125  1.00 81.44           C  
ATOM   2618  HA  VAL A 170     -16.407 -24.771  27.837  1.00 81.44           H  
ATOM   2619  C   VAL A 170     -16.440 -25.121  25.750  1.00 81.44           C  
ATOM   2620  CB  VAL A 170     -14.371 -24.711  27.188  1.00 81.44           C  
ATOM   2621  HB  VAL A 170     -13.708 -25.281  26.538  1.00 81.44           H  
ATOM   2622  O   VAL A 170     -17.129 -24.124  25.555  1.00 81.44           O  
ATOM   2623  CG1 VAL A 170     -14.330 -23.229  26.778  1.00 81.44           C  
ATOM   2624 HG11 VAL A 170     -14.715 -23.092  25.767  1.00 81.44           H  
ATOM   2625 HG12 VAL A 170     -14.930 -22.630  27.463  1.00 81.44           H  
ATOM   2626 HG13 VAL A 170     -13.299 -22.874  26.795  1.00 81.44           H  
ATOM   2627  CG2 VAL A 170     -13.816 -24.756  28.619  1.00 81.44           C  
ATOM   2628 HG21 VAL A 170     -12.811 -24.333  28.641  1.00 81.44           H  
ATOM   2629 HG22 VAL A 170     -14.462 -24.191  29.291  1.00 81.44           H  
ATOM   2630 HG23 VAL A 170     -13.758 -25.785  28.975  1.00 81.44           H  
ATOM   2631  N   TRP A 171     -16.308 -26.076  24.825  1.00 83.47           N  
ATOM   2632  H   TRP A 171     -15.682 -26.845  25.017  1.00 83.47           H  
ATOM   2633  CA  TRP A 171     -16.985 -26.072  23.525  1.00 83.47           C  
ATOM   2634  HA  TRP A 171     -16.769 -25.132  23.016  1.00 83.47           H  
ATOM   2635  C   TRP A 171     -18.504 -26.165  23.701  1.00 83.47           C  
ATOM   2636  CB  TRP A 171     -16.441 -27.216  22.656  1.00 83.47           C  
ATOM   2637  HB2 TRP A 171     -16.712 -28.171  23.106  1.00 83.47           H  
ATOM   2638  HB3 TRP A 171     -15.353 -27.159  22.648  1.00 83.47           H  
ATOM   2639  O   TRP A 171     -19.231 -25.334  23.166  1.00 83.47           O  
ATOM   2640  CG  TRP A 171     -16.893 -27.227  21.227  1.00 83.47           C  
ATOM   2641  CD1 TRP A 171     -16.226 -26.664  20.196  1.00 83.47           C  
ATOM   2642  HD1 TRP A 171     -15.286 -26.138  20.276  1.00 83.47           H  
ATOM   2643  CD2 TRP A 171     -18.053 -27.885  20.628  1.00 83.47           C  
ATOM   2644  CE2 TRP A 171     -18.028 -27.649  19.218  1.00 83.47           C  
ATOM   2645  CE3 TRP A 171     -19.101 -28.691  21.124  1.00 83.47           C  
ATOM   2646  HE3 TRP A 171     -19.141 -28.907  22.182  1.00 83.47           H  
ATOM   2647  NE1 TRP A 171     -16.895 -26.894  19.015  1.00 83.47           N  
ATOM   2648  HE1 TRP A 171     -16.515 -26.618  18.121  1.00 83.47           H  
ATOM   2649  CH2 TRP A 171     -20.017 -28.981  18.875  1.00 83.47           C  
ATOM   2650  HH2 TRP A 171     -20.761 -29.407  18.219  1.00 83.47           H  
ATOM   2651  CZ2 TRP A 171     -18.993 -28.175  18.349  1.00 83.47           C  
ATOM   2652  HZ2 TRP A 171     -18.930 -27.984  17.288  1.00 83.47           H  
ATOM   2653  CZ3 TRP A 171     -20.068 -29.238  20.258  1.00 83.47           C  
ATOM   2654  HZ3 TRP A 171     -20.853 -29.863  20.656  1.00 83.47           H  
ATOM   2655  N   ALA A 172     -18.990 -27.091  24.535  1.00 84.36           N  
ATOM   2656  H   ALA A 172     -18.347 -27.757  24.940  1.00 84.36           H  
ATOM   2657  CA  ALA A 172     -20.410 -27.214  24.868  1.00 84.36           C  
ATOM   2658  HA  ALA A 172     -20.971 -27.346  23.943  1.00 84.36           H  
ATOM   2659  C   ALA A 172     -20.963 -25.955  25.565  1.00 84.36           C  
ATOM   2660  CB  ALA A 172     -20.595 -28.469  25.730  1.00 84.36           C  
ATOM   2661  HB1 ALA A 172     -21.653 -28.606  25.954  1.00 84.36           H  
ATOM   2662  HB2 ALA A 172     -20.230 -29.343  25.191  1.00 84.36           H  
ATOM   2663  HB3 ALA A 172     -20.040 -28.369  26.662  1.00 84.36           H  
ATOM   2664  O   ALA A 172     -22.053 -25.495  25.225  1.00 84.36           O  
ATOM   2665  N   ALA A 173     -20.200 -25.354  26.487  1.00 83.74           N  
ATOM   2666  H   ALA A 173     -19.336 -25.799  26.759  1.00 83.74           H  
ATOM   2667  CA  ALA A 173     -20.557 -24.082  27.121  1.00 83.74           C  
ATOM   2668  HA  ALA A 173     -21.570 -24.162  27.516  1.00 83.74           H  
ATOM   2669  C   ALA A 173     -20.543 -22.897  26.132  1.00 83.74           C  
ATOM   2670  CB  ALA A 173     -19.600 -23.842  28.294  1.00 83.74           C  
ATOM   2671  HB1 ALA A 173     -18.578 -23.742  27.926  1.00 83.74           H  
ATOM   2672  HB2 ALA A 173     -19.650 -24.679  28.991  1.00 83.74           H  
ATOM   2673  HB3 ALA A 173     -19.883 -22.927  28.813  1.00 83.74           H  
ATOM   2674  O   ALA A 173     -21.388 -22.008  26.205  1.00 83.74           O  
ATOM   2675  N   GLY A 174     -19.607 -22.887  25.180  1.00 76.87           N  
ATOM   2676  H   GLY A 174     -18.898 -23.606  25.199  1.00 76.87           H  
ATOM   2677  CA  GLY A 174     -19.571 -21.931  24.073  1.00 76.87           C  
ATOM   2678  HA2 GLY A 174     -19.555 -20.914  24.465  1.00 76.87           H  
ATOM   2679  HA3 GLY A 174     -18.664 -22.101  23.492  1.00 76.87           H  
ATOM   2680  C   GLY A 174     -20.769 -22.088  23.137  1.00 76.87           C  
ATOM   2681  O   GLY A 174     -21.318 -21.090  22.674  1.00 76.87           O  
ATOM   2682  N   LEU A 175     -21.220 -23.326  22.917  1.00 83.27           N  
ATOM   2683  H   LEU A 175     -20.678 -24.095  23.285  1.00 83.27           H  
ATOM   2684  CA  LEU A 175     -22.382 -23.649  22.093  1.00 83.27           C  
ATOM   2685  HA  LEU A 175     -22.279 -23.089  21.164  1.00 83.27           H  
ATOM   2686  C   LEU A 175     -23.684 -23.166  22.739  1.00 83.27           C  
ATOM   2687  CB  LEU A 175     -22.371 -25.155  21.758  1.00 83.27           C  
ATOM   2688  HB2 LEU A 175     -22.882 -25.722  22.537  1.00 83.27           H  
ATOM   2689  HB3 LEU A 175     -21.337 -25.500  21.749  1.00 83.27           H  
ATOM   2690  O   LEU A 175     -24.470 -22.512  22.058  1.00 83.27           O  
ATOM   2691  CG  LEU A 175     -22.979 -25.465  20.376  1.00 83.27           C  
ATOM   2692  HG  LEU A 175     -22.810 -24.627  19.700  1.00 83.27           H  
ATOM   2693  CD1 LEU A 175     -22.308 -26.690  19.763  1.00 83.27           C  
ATOM   2694 HD11 LEU A 175     -22.736 -26.902  18.784  1.00 83.27           H  
ATOM   2695 HD12 LEU A 175     -21.241 -26.499  19.641  1.00 83.27           H  
ATOM   2696 HD13 LEU A 175     -22.441 -27.554  20.414  1.00 83.27           H  
ATOM   2697  CD2 LEU A 175     -24.480 -25.741  20.456  1.00 83.27           C  
ATOM   2698 HD21 LEU A 175     -24.871 -25.948  19.460  1.00 83.27           H  
ATOM   2699 HD22 LEU A 175     -24.670 -26.596  21.105  1.00 83.27           H  
ATOM   2700 HD23 LEU A 175     -24.996 -24.868  20.857  1.00 83.27           H  
ATOM   2701  N   THR A 176     -23.869 -23.375  24.047  1.00 80.97           N  
ATOM   2702  H   THR A 176     -23.187 -23.911  24.564  1.00 80.97           H  
ATOM   2703  CA  THR A 176     -25.013 -22.802  24.780  1.00 80.97           C  
ATOM   2704  HA  THR A 176     -25.923 -23.039  24.228  1.00 80.97           H  
ATOM   2705  C   THR A 176     -24.949 -21.274  24.856  1.00 80.97           C  
ATOM   2706  CB  THR A 176     -25.172 -23.401  26.186  1.00 80.97           C  
ATOM   2707  HB  THR A 176     -25.946 -22.849  26.721  1.00 80.97           H  
ATOM   2708  O   THR A 176     -25.955 -20.607  24.640  1.00 80.97           O  
ATOM   2709  CG2 THR A 176     -25.576 -24.873  26.143  1.00 80.97           C  
ATOM   2710 HG21 THR A 176     -26.500 -24.976  25.574  1.00 80.97           H  
ATOM   2711 HG22 THR A 176     -24.796 -25.465  25.664  1.00 80.97           H  
ATOM   2712 HG23 THR A 176     -25.745 -25.242  27.154  1.00 80.97           H  
ATOM   2713  OG1 THR A 176     -23.976 -23.345  26.921  1.00 80.97           O  
ATOM   2714  HG1 THR A 176     -24.058 -23.978  27.638  1.00 80.97           H  
ATOM   2715  N   LEU A 177     -23.769 -20.675  25.055  1.00 81.61           N  
ATOM   2716  H   LEU A 177     -22.977 -21.254  25.295  1.00 81.61           H  
ATOM   2717  CA  LEU A 177     -23.594 -19.214  24.974  1.00 81.61           C  
ATOM   2718  HA  LEU A 177     -24.301 -18.744  25.657  1.00 81.61           H  
ATOM   2719  C   LEU A 177     -23.901 -18.639  23.582  1.00 81.61           C  
ATOM   2720  CB  LEU A 177     -22.154 -18.856  25.381  1.00 81.61           C  
ATOM   2721  HB2 LEU A 177     -21.477 -19.608  24.973  1.00 81.61           H  
ATOM   2722  HB3 LEU A 177     -21.877 -17.900  24.936  1.00 81.61           H  
ATOM   2723  O   LEU A 177     -24.340 -17.493  23.468  1.00 81.61           O  
ATOM   2724  CG  LEU A 177     -21.965 -18.756  26.901  1.00 81.61           C  
ATOM   2725  HG  LEU A 177     -22.455 -19.593  27.399  1.00 81.61           H  
ATOM   2726  CD1 LEU A 177     -20.477 -18.777  27.251  1.00 81.61           C  
ATOM   2727 HD11 LEU A 177     -20.045 -19.721  26.918  1.00 81.61           H  
ATOM   2728 HD12 LEU A 177     -20.349 -18.701  28.331  1.00 81.61           H  
ATOM   2729 HD13 LEU A 177     -19.962 -17.953  26.756  1.00 81.61           H  
ATOM   2730  CD2 LEU A 177     -22.540 -17.439  27.429  1.00 81.61           C  
ATOM   2731 HD21 LEU A 177     -22.370 -17.374  28.504  1.00 81.61           H  
ATOM   2732 HD22 LEU A 177     -22.057 -16.600  26.927  1.00 81.61           H  
ATOM   2733 HD23 LEU A 177     -23.613 -17.400  27.245  1.00 81.61           H  
ATOM   2734  N   PHE A 178     -23.664 -19.414  22.523  1.00 76.52           N  
ATOM   2735  H   PHE A 178     -23.241 -20.317  22.683  1.00 76.52           H  
ATOM   2736  CA  PHE A 178     -23.947 -19.023  21.147  1.00 76.52           C  
ATOM   2737  HA  PHE A 178     -23.672 -17.976  21.023  1.00 76.52           H  
ATOM   2738  C   PHE A 178     -25.437 -19.137  20.793  1.00 76.52           C  
ATOM   2739  CB  PHE A 178     -23.075 -19.855  20.202  1.00 76.52           C  
ATOM   2740  HB2 PHE A 178     -22.027 -19.633  20.400  1.00 76.52           H  
ATOM   2741  HB3 PHE A 178     -23.235 -20.914  20.405  1.00 76.52           H  
ATOM   2742  O   PHE A 178     -25.992 -18.223  20.173  1.00 76.52           O  
ATOM   2743  CG  PHE A 178     -23.357 -19.584  18.740  1.00 76.52           C  
ATOM   2744  CD1 PHE A 178     -23.820 -20.612  17.899  1.00 76.52           C  
ATOM   2745  HD1 PHE A 178     -23.962 -21.609  18.291  1.00 76.52           H  
ATOM   2746  CD2 PHE A 178     -23.197 -18.284  18.231  1.00 76.52           C  
ATOM   2747  HD2 PHE A 178     -22.880 -17.488  18.888  1.00 76.52           H  
ATOM   2748  CE1 PHE A 178     -24.095 -20.342  16.547  1.00 76.52           C  
ATOM   2749  HE1 PHE A 178     -24.443 -21.136  15.902  1.00 76.52           H  
ATOM   2750  CE2 PHE A 178     -23.457 -18.016  16.876  1.00 76.52           C  
ATOM   2751  HE2 PHE A 178     -23.318 -17.019  16.486  1.00 76.52           H  
ATOM   2752  CZ  PHE A 178     -23.904 -19.047  16.033  1.00 76.52           C  
ATOM   2753  HZ  PHE A 178     -24.106 -18.846  14.991  1.00 76.52           H  
ATOM   2754  N   THR A 179     -26.116 -20.208  21.213  1.00 74.62           N  
ATOM   2755  H   THR A 179     -25.640 -20.941  21.719  1.00 74.62           H  
ATOM   2756  CA  THR A 179     -27.573 -20.327  21.035  1.00 74.62           C  
ATOM   2757  HA  THR A 179     -27.812 -20.130  19.990  1.00 74.62           H  
ATOM   2758  C   THR A 179     -28.325 -19.284  21.861  1.00 74.62           C  
ATOM   2759  CB  THR A 179     -28.080 -21.740  21.370  1.00 74.62           C  
ATOM   2760  HB  THR A 179     -29.170 -21.741  21.345  1.00 74.62           H  
ATOM   2761  O   THR A 179     -29.275 -18.668  21.358  1.00 74.62           O  
ATOM   2762  CG2 THR A 179     -27.577 -22.747  20.330  1.00 74.62           C  
ATOM   2763 HG21 THR A 179     -27.976 -22.495  19.347  1.00 74.62           H  
ATOM   2764 HG22 THR A 179     -27.914 -23.746  20.607  1.00 74.62           H  
ATOM   2765 HG23 THR A 179     -26.488 -22.743  20.292  1.00 74.62           H  
ATOM   2766  OG1 THR A 179     -27.659 -22.177  22.641  1.00 74.62           O  
ATOM   2767  HG1 THR A 179     -28.140 -21.697  23.319  1.00 74.62           H  
ATOM   2768  N   GLY A 180     -27.831 -18.997  23.069  1.00 67.66           N  
ATOM   2769  H   GLY A 180     -27.066 -19.574  23.386  1.00 67.66           H  
ATOM   2770  CA  GLY A 180     -28.624 -18.412  24.153  1.00 67.66           C  
ATOM   2771  HA2 GLY A 180     -27.962 -18.000  24.914  1.00 67.66           H  
ATOM   2772  HA3 GLY A 180     -29.289 -17.633  23.780  1.00 67.66           H  
ATOM   2773  C   GLY A 180     -29.485 -19.471  24.831  1.00 67.66           C  
ATOM   2774  O   GLY A 180     -30.424 -19.036  25.526  1.00 67.66           O  
ATOM   2775  OXT GLY A 180     -29.205 -20.674  24.612  1.00 67.66           O  
TER    2776      GLY A 180                                                       
ATOM   2776  N   MET B   1     -58.840  11.530  37.458  1.00 44.63           N  
ATOM   2777  H   MET B   1     -58.247  12.348  37.446  1.00 44.63           H  
ATOM   2778  H2  MET B   1     -59.478  11.565  36.676  1.00 44.63           H  
ATOM   2779  H3  MET B   1     -59.384  11.548  38.309  1.00 44.63           H  
ATOM   2780  CA  MET B   1     -58.019  10.295  37.417  1.00 44.63           C  
ATOM   2781  HA  MET B   1     -57.369  10.298  38.292  1.00 44.63           H  
ATOM   2782  C   MET B   1     -57.060  10.260  36.225  1.00 44.63           C  
ATOM   2783  CB  MET B   1     -58.869   9.022  37.520  1.00 44.63           C  
ATOM   2784  HB2 MET B   1     -59.663   9.037  36.773  1.00 44.63           H  
ATOM   2785  HB3 MET B   1     -58.236   8.153  37.344  1.00 44.63           H  
ATOM   2786  O   MET B   1     -55.863  10.200  36.468  1.00 44.63           O  
ATOM   2787  CG  MET B   1     -59.473   8.903  38.925  1.00 44.63           C  
ATOM   2788  HG2 MET B   1     -60.121   9.758  39.119  1.00 44.63           H  
ATOM   2789  HG3 MET B   1     -58.667   8.904  39.659  1.00 44.63           H  
ATOM   2790  SD  MET B   1     -60.446   7.403  39.158  1.00 44.63           S  
ATOM   2791  CE  MET B   1     -60.952   7.604  40.889  1.00 44.63           C  
ATOM   2792  HE1 MET B   1     -60.072   7.658  41.530  1.00 44.63           H  
ATOM   2793  HE2 MET B   1     -61.544   8.513  41.001  1.00 44.63           H  
ATOM   2794  HE3 MET B   1     -61.557   6.749  41.189  1.00 44.63           H  
ATOM   2795  N   SER B   2     -57.533  10.356  34.971  1.00 49.14           N  
ATOM   2796  H   SER B   2     -58.530  10.334  34.811  1.00 49.14           H  
ATOM   2797  CA  SER B   2     -56.690  10.140  33.772  1.00 49.14           C  
ATOM   2798  HA  SER B   2     -56.384   9.094  33.773  1.00 49.14           H  
ATOM   2799  C   SER B   2     -55.388  10.962  33.701  1.00 49.14           C  
ATOM   2800  CB  SER B   2     -57.519  10.345  32.497  1.00 49.14           C  
ATOM   2801  HB2 SER B   2     -58.390   9.691  32.522  1.00 49.14           H  
ATOM   2802  HB3 SER B   2     -57.849  11.381  32.429  1.00 49.14           H  
ATOM   2803  O   SER B   2     -54.358  10.388  33.391  1.00 49.14           O  
ATOM   2804  OG  SER B   2     -56.739  10.028  31.369  1.00 49.14           O  
ATOM   2805  HG  SER B   2     -57.283  10.001  30.579  1.00 49.14           H  
ATOM   2806  N   GLN B   3     -55.355  12.254  34.062  1.00 54.48           N  
ATOM   2807  H   GLN B   3     -56.217  12.741  34.264  1.00 54.48           H  
ATOM   2808  CA  GLN B   3     -54.094  13.027  34.031  1.00 54.48           C  
ATOM   2809  HA  GLN B   3     -53.677  12.977  33.025  1.00 54.48           H  
ATOM   2810  C   GLN B   3     -53.007  12.490  34.973  1.00 54.48           C  
ATOM   2811  CB  GLN B   3     -54.342  14.496  34.382  1.00 54.48           C  
ATOM   2812  HB2 GLN B   3     -53.407  14.926  34.743  1.00 54.48           H  
ATOM   2813  HB3 GLN B   3     -55.077  14.569  35.183  1.00 54.48           H  
ATOM   2814  O   GLN B   3     -51.844  12.449  34.588  1.00 54.48           O  
ATOM   2815  CG  GLN B   3     -54.787  15.333  33.176  1.00 54.48           C  
ATOM   2816  HG2 GLN B   3     -55.765  14.999  32.831  1.00 54.48           H  
ATOM   2817  HG3 GLN B   3     -54.069  15.209  32.365  1.00 54.48           H  
ATOM   2818  CD  GLN B   3     -54.862  16.817  33.529  1.00 54.48           C  
ATOM   2819  NE2 GLN B   3     -55.016  17.693  32.564  1.00 54.48           N  
ATOM   2820 HE21 GLN B   3     -55.071  18.659  32.855  1.00 54.48           H  
ATOM   2821 HE22 GLN B   3     -55.089  17.413  31.596  1.00 54.48           H  
ATOM   2822  OE1 GLN B   3     -54.796  17.213  34.679  1.00 54.48           O  
ATOM   2823  N   ALA B   4     -53.370  12.055  36.183  1.00 56.36           N  
ATOM   2824  H   ALA B   4     -54.349  12.043  36.432  1.00 56.36           H  
ATOM   2825  CA  ALA B   4     -52.416  11.419  37.088  1.00 56.36           C  
ATOM   2826  HA  ALA B   4     -51.535  12.055  37.177  1.00 56.36           H  
ATOM   2827  C   ALA B   4     -51.956  10.076  36.509  1.00 56.36           C  
ATOM   2828  CB  ALA B   4     -53.042  11.277  38.479  1.00 56.36           C  
ATOM   2829  HB1 ALA B   4     -53.322  12.258  38.863  1.00 56.36           H  
ATOM   2830  HB2 ALA B   4     -53.921  10.634  38.437  1.00 56.36           H  
ATOM   2831  HB3 ALA B   4     -52.314  10.831  39.157  1.00 56.36           H  
ATOM   2832  O   ALA B   4     -50.761   9.831  36.469  1.00 56.36           O  
ATOM   2833  N   ALA B   5     -52.882   9.277  35.963  1.00 55.07           N  
ATOM   2834  H   ALA B   5     -53.851   9.561  36.009  1.00 55.07           H  
ATOM   2835  CA  ALA B   5     -52.577   8.009  35.297  1.00 55.07           C  
ATOM   2836  HA  ALA B   5     -52.015   7.388  35.994  1.00 55.07           H  
ATOM   2837  C   ALA B   5     -51.727   8.169  34.017  1.00 55.07           C  
ATOM   2838  CB  ALA B   5     -53.896   7.288  35.002  1.00 55.07           C  
ATOM   2839  HB1 ALA B   5     -53.680   6.299  34.598  1.00 55.07           H  
ATOM   2840  HB2 ALA B   5     -54.472   7.172  35.921  1.00 55.07           H  
ATOM   2841  HB3 ALA B   5     -54.476   7.847  34.269  1.00 55.07           H  
ATOM   2842  O   ALA B   5     -50.946   7.287  33.684  1.00 55.07           O  
ATOM   2843  N   LEU B   6     -51.858   9.293  33.306  1.00 56.53           N  
ATOM   2844  H   LEU B   6     -52.604   9.919  33.574  1.00 56.53           H  
ATOM   2845  CA  LEU B   6     -51.040   9.680  32.154  1.00 56.53           C  
ATOM   2846  HA  LEU B   6     -50.857   8.805  31.530  1.00 56.53           H  
ATOM   2847  C   LEU B   6     -49.671  10.195  32.591  1.00 56.53           C  
ATOM   2848  CB  LEU B   6     -51.774  10.752  31.327  1.00 56.53           C  
ATOM   2849  HB2 LEU B   6     -51.046  11.308  30.736  1.00 56.53           H  
ATOM   2850  HB3 LEU B   6     -52.240  11.462  32.011  1.00 56.53           H  
ATOM   2851  O   LEU B   6     -48.686   9.883  31.939  1.00 56.53           O  
ATOM   2852  CG  LEU B   6     -52.832  10.176  30.371  1.00 56.53           C  
ATOM   2853  HG  LEU B   6     -53.401   9.395  30.875  1.00 56.53           H  
ATOM   2854  CD1 LEU B   6     -53.799  11.276  29.933  1.00 56.53           C  
ATOM   2855 HD11 LEU B   6     -54.318  11.671  30.806  1.00 56.53           H  
ATOM   2856 HD12 LEU B   6     -54.538  10.859  29.249  1.00 56.53           H  
ATOM   2857 HD13 LEU B   6     -53.254  12.078  29.433  1.00 56.53           H  
ATOM   2858  CD2 LEU B   6     -52.179   9.594  29.114  1.00 56.53           C  
ATOM   2859 HD21 LEU B   6     -51.624  10.366  28.581  1.00 56.53           H  
ATOM   2860 HD22 LEU B   6     -51.493   8.791  29.381  1.00 56.53           H  
ATOM   2861 HD23 LEU B   6     -52.945   9.188  28.454  1.00 56.53           H  
ATOM   2862  N   ASN B   7     -49.575  10.927  33.704  1.00 54.66           N  
ATOM   2863  H   ASN B   7     -50.421  11.214  34.176  1.00 54.66           H  
ATOM   2864  CA  ASN B   7     -48.285  11.279  34.292  1.00 54.66           C  
ATOM   2865  HA  ASN B   7     -47.635  11.657  33.502  1.00 54.66           H  
ATOM   2866  C   ASN B   7     -47.568  10.046  34.854  1.00 54.66           C  
ATOM   2867  CB  ASN B   7     -48.454  12.372  35.365  1.00 54.66           C  
ATOM   2868  HB2 ASN B   7     -49.449  12.317  35.808  1.00 54.66           H  
ATOM   2869  HB3 ASN B   7     -47.730  12.195  36.161  1.00 54.66           H  
ATOM   2870  O   ASN B   7     -46.357   9.944  34.677  1.00 54.66           O  
ATOM   2871  CG  ASN B   7     -48.202  13.783  34.859  1.00 54.66           C  
ATOM   2872  ND2 ASN B   7     -48.256  14.754  35.740  1.00 54.66           N  
ATOM   2873 HD21 ASN B   7     -48.450  14.556  36.711  1.00 54.66           H  
ATOM   2874 HD22 ASN B   7     -48.059  15.681  35.390  1.00 54.66           H  
ATOM   2875  OD1 ASN B   7     -47.932  14.050  33.700  1.00 54.66           O  
ATOM   2876  N   THR B   8     -48.268   9.094  35.481  1.00 58.14           N  
ATOM   2877  H   THR B   8     -49.252   9.231  35.665  1.00 58.14           H  
ATOM   2878  CA  THR B   8     -47.662   7.829  35.922  1.00 58.14           C  
ATOM   2879  HA  THR B   8     -46.714   8.055  36.409  1.00 58.14           H  
ATOM   2880  C   THR B   8     -47.322   6.940  34.737  1.00 58.14           C  
ATOM   2881  CB  THR B   8     -48.471   7.057  36.968  1.00 58.14           C  
ATOM   2882  HB  THR B   8     -47.963   6.116  37.178  1.00 58.14           H  
ATOM   2883  O   THR B   8     -46.207   6.455  34.712  1.00 58.14           O  
ATOM   2884  CG2 THR B   8     -48.588   7.832  38.280  1.00 58.14           C  
ATOM   2885 HG21 THR B   8     -49.160   7.242  38.996  1.00 58.14           H  
ATOM   2886 HG22 THR B   8     -47.592   8.011  38.687  1.00 58.14           H  
ATOM   2887 HG23 THR B   8     -49.089   8.786  38.119  1.00 58.14           H  
ATOM   2888  OG1 THR B   8     -49.763   6.769  36.504  1.00 58.14           O  
ATOM   2889  HG1 THR B   8     -49.733   5.882  36.138  1.00 58.14           H  
ATOM   2890  N   ARG B   9     -48.161   6.817  33.696  1.00 53.89           N  
ATOM   2891  H   ARG B   9     -49.097   7.188  33.774  1.00 53.89           H  
ATOM   2892  CA  ARG B   9     -47.765   6.112  32.460  1.00 53.89           C  
ATOM   2893  HA  ARG B   9     -47.412   5.119  32.740  1.00 53.89           H  
ATOM   2894  C   ARG B   9     -46.572   6.766  31.777  1.00 53.89           C  
ATOM   2895  CB  ARG B   9     -48.920   5.969  31.457  1.00 53.89           C  
ATOM   2896  HB2 ARG B   9     -49.654   6.764  31.586  1.00 53.89           H  
ATOM   2897  HB3 ARG B   9     -48.518   6.055  30.447  1.00 53.89           H  
ATOM   2898  O   ARG B   9     -45.626   6.066  31.455  1.00 53.89           O  
ATOM   2899  CG  ARG B   9     -49.575   4.589  31.572  1.00 53.89           C  
ATOM   2900  HG2 ARG B   9     -48.804   3.829  31.438  1.00 53.89           H  
ATOM   2901  HG3 ARG B   9     -50.026   4.468  32.556  1.00 53.89           H  
ATOM   2902  CD  ARG B   9     -50.638   4.418  30.482  1.00 53.89           C  
ATOM   2903  HD2 ARG B   9     -51.528   4.978  30.770  1.00 53.89           H  
ATOM   2904  HD3 ARG B   9     -50.249   4.824  29.548  1.00 53.89           H  
ATOM   2905  NE  ARG B   9     -50.963   2.997  30.270  1.00 53.89           N  
ATOM   2906  HE  ARG B   9     -50.364   2.331  30.739  1.00 53.89           H  
ATOM   2907  NH1 ARG B   9     -52.679   3.295  28.777  1.00 53.89           N  
ATOM   2908 HH11 ARG B   9     -53.323   2.912  28.100  1.00 53.89           H  
ATOM   2909 HH12 ARG B   9     -52.555   4.294  28.868  1.00 53.89           H  
ATOM   2910  NH2 ARG B   9     -51.970   1.232  29.244  1.00 53.89           N  
ATOM   2911 HH21 ARG B   9     -52.639   0.863  28.584  1.00 53.89           H  
ATOM   2912 HH22 ARG B   9     -51.330   0.605  29.710  1.00 53.89           H  
ATOM   2913  CZ  ARG B   9     -51.867   2.516  29.436  1.00 53.89           C  
ATOM   2914  N   ASN B  10     -46.563   8.089  31.610  1.00 54.65           N  
ATOM   2915  H   ASN B  10     -47.393   8.615  31.845  1.00 54.65           H  
ATOM   2916  CA  ASN B  10     -45.425   8.789  31.013  1.00 54.65           C  
ATOM   2917  HA  ASN B  10     -45.207   8.336  30.046  1.00 54.65           H  
ATOM   2918  C   ASN B  10     -44.161   8.634  31.867  1.00 54.65           C  
ATOM   2919  CB  ASN B  10     -45.751  10.278  30.797  1.00 54.65           C  
ATOM   2920  HB2 ASN B  10     -44.820  10.813  30.614  1.00 54.65           H  
ATOM   2921  HB3 ASN B  10     -46.200  10.694  31.699  1.00 54.65           H  
ATOM   2922  O   ASN B  10     -43.090   8.431  31.309  1.00 54.65           O  
ATOM   2923  CG  ASN B  10     -46.653  10.552  29.606  1.00 54.65           C  
ATOM   2924  ND2 ASN B  10     -47.196  11.744  29.514  1.00 54.65           N  
ATOM   2925 HD21 ASN B  10     -47.080  12.409  30.266  1.00 54.65           H  
ATOM   2926 HD22 ASN B  10     -47.802  11.873  28.717  1.00 54.65           H  
ATOM   2927  OD1 ASN B  10     -46.870   9.745  28.724  1.00 54.65           O  
ATOM   2928  N   SER B  11     -44.259   8.677  33.201  1.00 53.49           N  
ATOM   2929  H   SER B  11     -45.163   8.838  33.621  1.00 53.49           H  
ATOM   2930  CA  SER B  11     -43.091   8.472  34.071  1.00 53.49           C  
ATOM   2931  HA  SER B  11     -42.249   8.974  33.593  1.00 53.49           H  
ATOM   2932  C   SER B  11     -42.672   7.001  34.188  1.00 53.49           C  
ATOM   2933  CB  SER B  11     -43.227   9.163  35.432  1.00 53.49           C  
ATOM   2934  HB2 SER B  11     -42.373   8.892  36.054  1.00 53.49           H  
ATOM   2935  HB3 SER B  11     -43.201  10.242  35.277  1.00 53.49           H  
ATOM   2936  O   SER B  11     -41.478   6.737  34.257  1.00 53.49           O  
ATOM   2937  OG  SER B  11     -44.417   8.838  36.111  1.00 53.49           O  
ATOM   2938  HG  SER B  11     -45.140   9.222  35.610  1.00 53.49           H  
ATOM   2939  N   GLU B  12     -43.582   6.030  34.100  1.00 53.55           N  
ATOM   2940  H   GLU B  12     -44.560   6.281  34.111  1.00 53.55           H  
ATOM   2941  CA  GLU B  12     -43.262   4.602  33.954  1.00 53.55           C  
ATOM   2942  HA  GLU B  12     -42.522   4.326  34.705  1.00 53.55           H  
ATOM   2943  C   GLU B  12     -42.632   4.306  32.584  1.00 53.55           C  
ATOM   2944  CB  GLU B  12     -44.507   3.723  34.172  1.00 53.55           C  
ATOM   2945  HB2 GLU B  12     -44.293   2.723  33.796  1.00 53.55           H  
ATOM   2946  HB3 GLU B  12     -45.343   4.127  33.601  1.00 53.55           H  
ATOM   2947  O   GLU B  12     -41.685   3.528  32.509  1.00 53.55           O  
ATOM   2948  CG  GLU B  12     -44.880   3.593  35.659  1.00 53.55           C  
ATOM   2949  HG2 GLU B  12     -44.012   3.205  36.191  1.00 53.55           H  
ATOM   2950  HG3 GLU B  12     -45.101   4.576  36.075  1.00 53.55           H  
ATOM   2951  CD  GLU B  12     -46.080   2.660  35.890  1.00 53.55           C  
ATOM   2952  OE1 GLU B  12     -46.002   1.868  36.855  1.00 53.55           O  
ATOM   2953  OE2 GLU B  12     -47.068   2.754  35.122  1.00 53.55           O  
ATOM   2954  N   GLU B  13     -43.067   4.969  31.510  1.00 52.15           N  
ATOM   2955  H   GLU B  13     -43.900   5.533  31.609  1.00 52.15           H  
ATOM   2956  CA  GLU B  13     -42.454   4.893  30.179  1.00 52.15           C  
ATOM   2957  HA  GLU B  13     -42.254   3.848  29.945  1.00 52.15           H  
ATOM   2958  C   GLU B  13     -41.106   5.631  30.095  1.00 52.15           C  
ATOM   2959  CB  GLU B  13     -43.408   5.439  29.109  1.00 52.15           C  
ATOM   2960  HB2 GLU B  13     -42.821   5.612  28.206  1.00 52.15           H  
ATOM   2961  HB3 GLU B  13     -43.818   6.395  29.433  1.00 52.15           H  
ATOM   2962  O   GLU B  13     -40.204   5.196  29.373  1.00 52.15           O  
ATOM   2963  CG  GLU B  13     -44.543   4.464  28.751  1.00 52.15           C  
ATOM   2964  HG2 GLU B  13     -45.169   4.290  29.626  1.00 52.15           H  
ATOM   2965  HG3 GLU B  13     -44.096   3.510  28.469  1.00 52.15           H  
ATOM   2966  CD  GLU B  13     -45.406   4.970  27.583  1.00 52.15           C  
ATOM   2967  OE1 GLU B  13     -46.402   4.280  27.269  1.00 52.15           O  
ATOM   2968  OE2 GLU B  13     -45.032   6.004  26.977  1.00 52.15           O  
ATOM   2969  N   GLU B  14     -40.913   6.729  30.829  1.00 51.38           N  
ATOM   2970  H   GLU B  14     -41.710   7.140  31.294  1.00 51.38           H  
ATOM   2971  CA  GLU B  14     -39.603   7.373  30.984  1.00 51.38           C  
ATOM   2972  HA  GLU B  14     -39.135   7.467  30.005  1.00 51.38           H  
ATOM   2973  C   GLU B  14     -38.659   6.519  31.843  1.00 51.38           C  
ATOM   2974  CB  GLU B  14     -39.724   8.786  31.580  1.00 51.38           C  
ATOM   2975  HB2 GLU B  14     -40.424   8.776  32.416  1.00 51.38           H  
ATOM   2976  HB3 GLU B  14     -38.746   9.068  31.968  1.00 51.38           H  
ATOM   2977  O   GLU B  14     -37.482   6.377  31.504  1.00 51.38           O  
ATOM   2978  CG  GLU B  14     -40.130   9.850  30.548  1.00 51.38           C  
ATOM   2979  HG2 GLU B  14     -39.496   9.732  29.669  1.00 51.38           H  
ATOM   2980  HG3 GLU B  14     -41.161   9.695  30.229  1.00 51.38           H  
ATOM   2981  CD  GLU B  14     -39.962  11.273  31.106  1.00 51.38           C  
ATOM   2982  OE1 GLU B  14     -39.375  12.110  30.378  1.00 51.38           O  
ATOM   2983  OE2 GLU B  14     -40.362  11.509  32.270  1.00 51.38           O  
ATOM   2984  N   VAL B  15     -39.150   5.893  32.917  1.00 54.07           N  
ATOM   2985  H   VAL B  15     -40.111   6.073  33.169  1.00 54.07           H  
ATOM   2986  CA  VAL B  15     -38.361   5.000  33.782  1.00 54.07           C  
ATOM   2987  HA  VAL B  15     -37.411   5.490  33.995  1.00 54.07           H  
ATOM   2988  C   VAL B  15     -38.019   3.689  33.067  1.00 54.07           C  
ATOM   2989  CB  VAL B  15     -39.068   4.772  35.135  1.00 54.07           C  
ATOM   2990  HB  VAL B  15     -40.115   4.526  34.959  1.00 54.07           H  
ATOM   2991  O   VAL B  15     -36.870   3.242  33.146  1.00 54.07           O  
ATOM   2992  CG1 VAL B  15     -38.441   3.640  35.962  1.00 54.07           C  
ATOM   2993 HG11 VAL B  15     -38.603   2.683  35.465  1.00 54.07           H  
ATOM   2994 HG12 VAL B  15     -38.925   3.592  36.937  1.00 54.07           H  
ATOM   2995 HG13 VAL B  15     -37.373   3.811  36.093  1.00 54.07           H  
ATOM   2996  CG2 VAL B  15     -38.972   6.038  36.002  1.00 54.07           C  
ATOM   2997 HG21 VAL B  15     -39.309   6.912  35.444  1.00 54.07           H  
ATOM   2998 HG22 VAL B  15     -37.943   6.205  36.321  1.00 54.07           H  
ATOM   2999 HG23 VAL B  15     -39.612   5.927  36.877  1.00 54.07           H  
ATOM   3000  N   SER B  16     -38.949   3.099  32.308  1.00 50.35           N  
ATOM   3001  H   SER B  16     -39.884   3.481  32.291  1.00 50.35           H  
ATOM   3002  CA  SER B  16     -38.672   1.915  31.488  1.00 50.35           C  
ATOM   3003  HA  SER B  16     -38.196   1.172  32.128  1.00 50.35           H  
ATOM   3004  C   SER B  16     -37.678   2.251  30.372  1.00 50.35           C  
ATOM   3005  CB  SER B  16     -39.962   1.276  30.952  1.00 50.35           C  
ATOM   3006  HB2 SER B  16     -39.744   0.257  30.633  1.00 50.35           H  
ATOM   3007  HB3 SER B  16     -40.704   1.233  31.750  1.00 50.35           H  
ATOM   3008  O   SER B  16     -36.692   1.534  30.204  1.00 50.35           O  
ATOM   3009  OG  SER B  16     -40.484   1.985  29.849  1.00 50.35           O  
ATOM   3010  HG  SER B  16     -41.440   1.907  29.875  1.00 50.35           H  
ATOM   3011  N   SER B  17     -37.831   3.405  29.708  1.00 48.40           N  
ATOM   3012  H   SER B  17     -38.697   3.905  29.852  1.00 48.40           H  
ATOM   3013  CA  SER B  17     -36.868   3.930  28.730  1.00 48.40           C  
ATOM   3014  HA  SER B  17     -36.767   3.206  27.922  1.00 48.40           H  
ATOM   3015  C   SER B  17     -35.478   4.154  29.338  1.00 48.40           C  
ATOM   3016  CB  SER B  17     -37.415   5.230  28.138  1.00 48.40           C  
ATOM   3017  HB2 SER B  17     -37.529   5.977  28.923  1.00 48.40           H  
ATOM   3018  HB3 SER B  17     -38.393   5.015  27.707  1.00 48.40           H  
ATOM   3019  O   SER B  17     -34.479   3.766  28.728  1.00 48.40           O  
ATOM   3020  OG  SER B  17     -36.596   5.750  27.106  1.00 48.40           O  
ATOM   3021  HG  SER B  17     -35.720   5.917  27.461  1.00 48.40           H  
ATOM   3022  N   ARG B  18     -35.391   4.715  30.555  1.00 50.02           N  
ATOM   3023  H   ARG B  18     -36.243   5.063  30.972  1.00 50.02           H  
ATOM   3024  CA  ARG B  18     -34.130   4.885  31.300  1.00 50.02           C  
ATOM   3025  HA  ARG B  18     -33.434   5.453  30.683  1.00 50.02           H  
ATOM   3026  C   ARG B  18     -33.441   3.555  31.573  1.00 50.02           C  
ATOM   3027  CB  ARG B  18     -34.369   5.629  32.628  1.00 50.02           C  
ATOM   3028  HB2 ARG B  18     -33.664   5.268  33.377  1.00 50.02           H  
ATOM   3029  HB3 ARG B  18     -35.377   5.430  32.995  1.00 50.02           H  
ATOM   3030  O   ARG B  18     -32.244   3.431  31.309  1.00 50.02           O  
ATOM   3031  CG  ARG B  18     -34.158   7.136  32.483  1.00 50.02           C  
ATOM   3032  HG2 ARG B  18     -34.833   7.523  31.720  1.00 50.02           H  
ATOM   3033  HG3 ARG B  18     -33.122   7.300  32.186  1.00 50.02           H  
ATOM   3034  CD  ARG B  18     -34.408   7.865  33.808  1.00 50.02           C  
ATOM   3035  HD2 ARG B  18     -35.448   7.710  34.094  1.00 50.02           H  
ATOM   3036  HD3 ARG B  18     -33.762   7.432  34.572  1.00 50.02           H  
ATOM   3037  NE  ARG B  18     -34.144   9.314  33.700  1.00 50.02           N  
ATOM   3038  HE  ARG B  18     -34.041   9.705  32.775  1.00 50.02           H  
ATOM   3039  NH1 ARG B  18     -34.392   9.874  35.913  1.00 50.02           N  
ATOM   3040 HH11 ARG B  18     -34.668   8.921  36.105  1.00 50.02           H  
ATOM   3041 HH12 ARG B  18     -34.483  10.589  36.620  1.00 50.02           H  
ATOM   3042  NH2 ARG B  18     -33.950  11.462  34.418  1.00 50.02           N  
ATOM   3043 HH21 ARG B  18     -34.084  12.178  35.118  1.00 50.02           H  
ATOM   3044 HH22 ARG B  18     -33.832  11.724  33.450  1.00 50.02           H  
ATOM   3045  CZ  ARG B  18     -34.158  10.205  34.675  1.00 50.02           C  
ATOM   3046  N   ARG B  19     -34.175   2.555  32.081  1.00 53.08           N  
ATOM   3047  H   ARG B  19     -35.150   2.735  32.273  1.00 53.08           H  
ATOM   3048  CA  ARG B  19     -33.618   1.212  32.326  1.00 53.08           C  
ATOM   3049  HA  ARG B  19     -32.716   1.322  32.928  1.00 53.08           H  
ATOM   3050  C   ARG B  19     -33.133   0.572  31.030  1.00 53.08           C  
ATOM   3051  CB  ARG B  19     -34.619   0.307  33.080  1.00 53.08           C  
ATOM   3052  HB2 ARG B  19     -35.621   0.734  33.035  1.00 53.08           H  
ATOM   3053  HB3 ARG B  19     -34.652  -0.679  32.615  1.00 53.08           H  
ATOM   3054  O   ARG B  19     -32.029   0.041  31.021  1.00 53.08           O  
ATOM   3055  CG  ARG B  19     -34.185   0.141  34.546  1.00 53.08           C  
ATOM   3056  HG2 ARG B  19     -33.209  -0.342  34.590  1.00 53.08           H  
ATOM   3057  HG3 ARG B  19     -34.087   1.137  34.978  1.00 53.08           H  
ATOM   3058  CD  ARG B  19     -35.183  -0.643  35.413  1.00 53.08           C  
ATOM   3059  HD2 ARG B  19     -36.194  -0.307  35.184  1.00 53.08           H  
ATOM   3060  HD3 ARG B  19     -34.973  -0.394  36.453  1.00 53.08           H  
ATOM   3061  NE  ARG B  19     -35.089  -2.111  35.254  1.00 53.08           N  
ATOM   3062  HE  ARG B  19     -34.555  -2.463  34.472  1.00 53.08           H  
ATOM   3063  NH1 ARG B  19     -36.402  -2.671  37.061  1.00 53.08           N  
ATOM   3064 HH11 ARG B  19     -36.598  -1.695  37.226  1.00 53.08           H  
ATOM   3065 HH12 ARG B  19     -36.852  -3.377  37.627  1.00 53.08           H  
ATOM   3066  NH2 ARG B  19     -35.475  -4.288  35.847  1.00 53.08           N  
ATOM   3067 HH21 ARG B  19     -35.922  -4.966  36.448  1.00 53.08           H  
ATOM   3068 HH22 ARG B  19     -34.925  -4.619  35.067  1.00 53.08           H  
ATOM   3069  CZ  ARG B  19     -35.651  -3.012  36.049  1.00 53.08           C  
ATOM   3070  N   ASN B  20     -33.899   0.695  29.946  1.00 52.63           N  
ATOM   3071  H   ASN B  20     -34.798   1.145  30.048  1.00 52.63           H  
ATOM   3072  CA  ASN B  20     -33.580   0.076  28.661  1.00 52.63           C  
ATOM   3073  HA  ASN B  20     -33.321  -0.965  28.857  1.00 52.63           H  
ATOM   3074  C   ASN B  20     -32.342   0.710  27.988  1.00 52.63           C  
ATOM   3075  CB  ASN B  20     -34.857   0.099  27.795  1.00 52.63           C  
ATOM   3076  HB2 ASN B  20     -35.735   0.144  28.439  1.00 52.63           H  
ATOM   3077  HB3 ASN B  20     -34.866   0.979  27.151  1.00 52.63           H  
ATOM   3078  O   ASN B  20     -31.499   0.006  27.441  1.00 52.63           O  
ATOM   3079  CG  ASN B  20     -35.036  -1.149  26.951  1.00 52.63           C  
ATOM   3080  ND2 ASN B  20     -36.248  -1.457  26.552  1.00 52.63           N  
ATOM   3081 HD21 ASN B  20     -36.358  -2.360  26.111  1.00 52.63           H  
ATOM   3082 HD22 ASN B  20     -37.048  -0.934  26.877  1.00 52.63           H  
ATOM   3083  OD1 ASN B  20     -34.101  -1.845  26.600  1.00 52.63           O  
ATOM   3084  N   ASN B  21     -32.135   2.028  28.095  1.00 56.81           N  
ATOM   3085  H   ASN B  21     -32.856   2.613  28.493  1.00 56.81           H  
ATOM   3086  CA  ASN B  21     -30.871   2.633  27.652  1.00 56.81           C  
ATOM   3087  HA  ASN B  21     -30.586   2.193  26.697  1.00 56.81           H  
ATOM   3088  C   ASN B  21     -29.694   2.321  28.594  1.00 56.81           C  
ATOM   3089  CB  ASN B  21     -31.048   4.141  27.433  1.00 56.81           C  
ATOM   3090  HB2 ASN B  21     -31.661   4.566  28.228  1.00 56.81           H  
ATOM   3091  HB3 ASN B  21     -30.060   4.601  27.453  1.00 56.81           H  
ATOM   3092  O   ASN B  21     -28.566   2.174  28.125  1.00 56.81           O  
ATOM   3093  CG  ASN B  21     -31.634   4.511  26.084  1.00 56.81           C  
ATOM   3094  ND2 ASN B  21     -31.863   5.786  25.876  1.00 56.81           N  
ATOM   3095 HD21 ASN B  21     -31.688   6.453  26.613  1.00 56.81           H  
ATOM   3096 HD22 ASN B  21     -32.046   6.086  24.929  1.00 56.81           H  
ATOM   3097  OD1 ASN B  21     -31.828   3.686  25.200  1.00 56.81           O  
ATOM   3098  N   GLY B  22     -29.934   2.175  29.901  1.00 57.45           N  
ATOM   3099  H   GLY B  22     -30.871   2.343  30.239  1.00 57.45           H  
ATOM   3100  CA  GLY B  22     -28.915   1.760  30.869  1.00 57.45           C  
ATOM   3101  HA2 GLY B  22     -28.082   2.462  30.839  1.00 57.45           H  
ATOM   3102  HA3 GLY B  22     -29.356   1.777  31.865  1.00 57.45           H  
ATOM   3103  C   GLY B  22     -28.379   0.347  30.609  1.00 57.45           C  
ATOM   3104  O   GLY B  22     -27.159   0.154  30.619  1.00 57.45           O  
ATOM   3105  N   THR B  23     -29.265  -0.615  30.319  1.00 63.87           N  
ATOM   3106  H   THR B  23     -30.252  -0.402  30.331  1.00 63.87           H  
ATOM   3107  CA  THR B  23     -28.888  -1.980  29.914  1.00 63.87           C  
ATOM   3108  HA  THR B  23     -28.182  -2.380  30.642  1.00 63.87           H  
ATOM   3109  C   THR B  23     -28.176  -1.980  28.568  1.00 63.87           C  
ATOM   3110  CB  THR B  23     -30.082  -2.946  29.859  1.00 63.87           C  
ATOM   3111  HB  THR B  23     -29.768  -3.877  29.387  1.00 63.87           H  
ATOM   3112  O   THR B  23     -27.112  -2.578  28.475  1.00 63.87           O  
ATOM   3113  CG2 THR B  23     -30.620  -3.260  31.253  1.00 63.87           C  
ATOM   3114 HG21 THR B  23     -29.835  -3.719  31.854  1.00 63.87           H  
ATOM   3115 HG22 THR B  23     -31.449  -3.963  31.168  1.00 63.87           H  
ATOM   3116 HG23 THR B  23     -30.968  -2.349  31.739  1.00 63.87           H  
ATOM   3117  OG1 THR B  23     -31.135  -2.384  29.120  1.00 63.87           O  
ATOM   3118  HG1 THR B  23     -31.584  -3.101  28.666  1.00 63.87           H  
ATOM   3119  N   ARG B  24     -28.635  -1.217  27.567  1.00 62.30           N  
ATOM   3120  H   ARG B  24     -29.554  -0.811  27.671  1.00 62.30           H  
ATOM   3121  CA  ARG B  24     -27.920  -1.086  26.279  1.00 62.30           C  
ATOM   3122  HA  ARG B  24     -27.778  -2.079  25.854  1.00 62.30           H  
ATOM   3123  C   ARG B  24     -26.534  -0.479  26.432  1.00 62.30           C  
ATOM   3124  CB  ARG B  24     -28.725  -0.235  25.300  1.00 62.30           C  
ATOM   3125  HB2 ARG B  24     -28.957   0.711  25.788  1.00 62.30           H  
ATOM   3126  HB3 ARG B  24     -28.127  -0.025  24.413  1.00 62.30           H  
ATOM   3127  O   ARG B  24     -25.586  -1.005  25.871  1.00 62.30           O  
ATOM   3128  CG  ARG B  24     -30.007  -0.946  24.861  1.00 62.30           C  
ATOM   3129  HG2 ARG B  24     -30.454  -1.476  25.702  1.00 62.30           H  
ATOM   3130  HG3 ARG B  24     -29.789  -1.673  24.079  1.00 62.30           H  
ATOM   3131  CD  ARG B  24     -30.985   0.106  24.347  1.00 62.30           C  
ATOM   3132  HD2 ARG B  24     -30.739   0.354  23.314  1.00 62.30           H  
ATOM   3133  HD3 ARG B  24     -30.903   1.012  24.947  1.00 62.30           H  
ATOM   3134  NE  ARG B  24     -32.363  -0.375  24.448  1.00 62.30           N  
ATOM   3135  HE  ARG B  24     -32.508  -1.337  24.719  1.00 62.30           H  
ATOM   3136  NH1 ARG B  24     -34.590  -0.244  24.128  1.00 62.30           N  
ATOM   3137 HH11 ARG B  24     -34.623  -1.243  24.271  1.00 62.30           H  
ATOM   3138 HH12 ARG B  24     -35.399   0.248  23.777  1.00 62.30           H  
ATOM   3139  NH2 ARG B  24     -33.420   1.642  24.091  1.00 62.30           N  
ATOM   3140 HH21 ARG B  24     -34.251   2.146  23.816  1.00 62.30           H  
ATOM   3141 HH22 ARG B  24     -32.581   2.166  24.294  1.00 62.30           H  
ATOM   3142  CZ  ARG B  24     -33.439   0.345  24.222  1.00 62.30           C  
ATOM   3143  N   LEU B  25     -26.366   0.591  27.209  1.00 62.56           N  
ATOM   3144  H   LEU B  25     -27.184   1.018  27.620  1.00 62.56           H  
ATOM   3145  CA  LEU B  25     -25.041   1.163  27.473  1.00 62.56           C  
ATOM   3146  HA  LEU B  25     -24.526   1.286  26.520  1.00 62.56           H  
ATOM   3147  C   LEU B  25     -24.159   0.234  28.304  1.00 62.56           C  
ATOM   3148  CB  LEU B  25     -25.177   2.535  28.151  1.00 62.56           C  
ATOM   3149  HB2 LEU B  25     -24.353   2.693  28.847  1.00 62.56           H  
ATOM   3150  HB3 LEU B  25     -26.099   2.564  28.732  1.00 62.56           H  
ATOM   3151  O   LEU B  25     -22.943   0.293  28.164  1.00 62.56           O  
ATOM   3152  CG  LEU B  25     -25.159   3.672  27.118  1.00 62.56           C  
ATOM   3153  HG  LEU B  25     -25.729   3.378  26.237  1.00 62.56           H  
ATOM   3154  CD1 LEU B  25     -25.802   4.918  27.705  1.00 62.56           C  
ATOM   3155 HD11 LEU B  25     -25.823   5.685  26.931  1.00 62.56           H  
ATOM   3156 HD12 LEU B  25     -25.238   5.274  28.567  1.00 62.56           H  
ATOM   3157 HD13 LEU B  25     -26.829   4.701  28.000  1.00 62.56           H  
ATOM   3158  CD2 LEU B  25     -23.723   4.017  26.699  1.00 62.56           C  
ATOM   3159 HD21 LEU B  25     -23.264   3.168  26.194  1.00 62.56           H  
ATOM   3160 HD22 LEU B  25     -23.128   4.284  27.573  1.00 62.56           H  
ATOM   3161 HD23 LEU B  25     -23.740   4.869  26.019  1.00 62.56           H  
ATOM   3162  N   ALA B  26     -24.729  -0.618  29.161  1.00 68.35           N  
ATOM   3163  H   ALA B  26     -25.734  -0.614  29.256  1.00 68.35           H  
ATOM   3164  CA  ALA B  26     -23.984  -1.688  29.816  1.00 68.35           C  
ATOM   3165  HA  ALA B  26     -23.047  -1.281  30.194  1.00 68.35           H  
ATOM   3166  C   ALA B  26     -23.575  -2.782  28.824  1.00 68.35           C  
ATOM   3167  CB  ALA B  26     -24.790  -2.231  31.001  1.00 68.35           C  
ATOM   3168  HB1 ALA B  26     -25.694  -2.725  30.644  1.00 68.35           H  
ATOM   3169  HB2 ALA B  26     -25.077  -1.425  31.676  1.00 68.35           H  
ATOM   3170  HB3 ALA B  26     -24.195  -2.967  31.542  1.00 68.35           H  
ATOM   3171  O   ALA B  26     -22.401  -3.122  28.796  1.00 68.35           O  
ATOM   3172  N   GLY B  27     -24.485  -3.239  27.965  1.00 65.86           N  
ATOM   3173  H   GLY B  27     -25.445  -2.947  28.080  1.00 65.86           H  
ATOM   3174  CA  GLY B  27     -24.214  -4.193  26.896  1.00 65.86           C  
ATOM   3175  HA2 GLY B  27     -23.836  -5.123  27.322  1.00 65.86           H  
ATOM   3176  HA3 GLY B  27     -25.146  -4.407  26.372  1.00 65.86           H  
ATOM   3177  C   GLY B  27     -23.196  -3.674  25.883  1.00 65.86           C  
ATOM   3178  O   GLY B  27     -22.352  -4.439  25.454  1.00 65.86           O  
ATOM   3179  N   ILE B  28     -23.195  -2.378  25.552  1.00 66.68           N  
ATOM   3180  H   ILE B  28     -23.974  -1.817  25.866  1.00 66.68           H  
ATOM   3181  CA  ILE B  28     -22.219  -1.783  24.624  1.00 66.68           C  
ATOM   3182  HA  ILE B  28     -22.025  -2.509  23.835  1.00 66.68           H  
ATOM   3183  C   ILE B  28     -20.878  -1.515  25.310  1.00 66.68           C  
ATOM   3184  CB  ILE B  28     -22.766  -0.507  23.945  1.00 66.68           C  
ATOM   3185  HB  ILE B  28     -22.997   0.223  24.721  1.00 66.68           H  
ATOM   3186  O   ILE B  28     -19.845  -1.677  24.671  1.00 66.68           O  
ATOM   3187  CG1 ILE B  28     -24.045  -0.813  23.137  1.00 66.68           C  
ATOM   3188 HG12 ILE B  28     -23.779  -1.259  22.179  1.00 66.68           H  
ATOM   3189 HG13 ILE B  28     -24.643  -1.554  23.669  1.00 66.68           H  
ATOM   3190  CG2 ILE B  28     -21.695   0.077  23.000  1.00 66.68           C  
ATOM   3191 HG21 ILE B  28     -22.129   0.729  22.242  1.00 66.68           H  
ATOM   3192 HG22 ILE B  28     -21.195  -0.732  22.467  1.00 66.68           H  
ATOM   3193 HG23 ILE B  28     -20.946   0.627  23.570  1.00 66.68           H  
ATOM   3194  CD1 ILE B  28     -24.960   0.396  22.903  1.00 66.68           C  
ATOM   3195 HD11 ILE B  28     -26.001   0.073  22.931  1.00 66.68           H  
ATOM   3196 HD12 ILE B  28     -24.764   0.807  21.913  1.00 66.68           H  
ATOM   3197 HD13 ILE B  28     -24.820   1.150  23.677  1.00 66.68           H  
ATOM   3198  N   LEU B  29     -20.858  -1.138  26.596  1.00 69.77           N  
ATOM   3199  H   LEU B  29     -21.732  -0.996  27.081  1.00 69.77           H  
ATOM   3200  CA  LEU B  29     -19.609  -1.113  27.368  1.00 69.77           C  
ATOM   3201  HA  LEU B  29     -18.874  -0.518  26.826  1.00 69.77           H  
ATOM   3202  C   LEU B  29     -19.018  -2.515  27.476  1.00 69.77           C  
ATOM   3203  CB  LEU B  29     -19.818  -0.511  28.771  1.00 69.77           C  
ATOM   3204  HB2 LEU B  29     -20.868  -0.592  29.053  1.00 69.77           H  
ATOM   3205  HB3 LEU B  29     -19.262  -1.094  29.505  1.00 69.77           H  
ATOM   3206  O   LEU B  29     -17.828  -2.661  27.257  1.00 69.77           O  
ATOM   3207  CG  LEU B  29     -19.336   0.946  28.849  1.00 69.77           C  
ATOM   3208  HG  LEU B  29     -19.561   1.461  27.915  1.00 69.77           H  
ATOM   3209  CD1 LEU B  29     -20.046   1.690  29.982  1.00 69.77           C  
ATOM   3210 HD11 LEU B  29     -19.837   1.195  30.931  1.00 69.77           H  
ATOM   3211 HD12 LEU B  29     -21.116   1.706  29.777  1.00 69.77           H  
ATOM   3212 HD13 LEU B  29     -19.679   2.716  30.020  1.00 69.77           H  
ATOM   3213  CD2 LEU B  29     -17.829   0.997  29.113  1.00 69.77           C  
ATOM   3214 HD21 LEU B  29     -17.299   0.459  28.326  1.00 69.77           H  
ATOM   3215 HD22 LEU B  29     -17.589   0.532  30.069  1.00 69.77           H  
ATOM   3216 HD23 LEU B  29     -17.485   2.031  29.114  1.00 69.77           H  
ATOM   3217  N   PHE B  30     -19.838  -3.526  27.758  1.00 74.76           N  
ATOM   3218  H   PHE B  30     -20.813  -3.332  27.934  1.00 74.76           H  
ATOM   3219  CA  PHE B  30     -19.406  -4.917  27.830  1.00 74.76           C  
ATOM   3220  HA  PHE B  30     -18.552  -4.977  28.503  1.00 74.76           H  
ATOM   3221  C   PHE B  30     -18.926  -5.415  26.462  1.00 74.76           C  
ATOM   3222  CB  PHE B  30     -20.541  -5.761  28.421  1.00 74.76           C  
ATOM   3223  HB2 PHE B  30     -21.396  -5.735  27.746  1.00 74.76           H  
ATOM   3224  HB3 PHE B  30     -20.852  -5.319  29.367  1.00 74.76           H  
ATOM   3225  O   PHE B  30     -17.821  -5.932  26.388  1.00 74.76           O  
ATOM   3226  CG  PHE B  30     -20.155  -7.200  28.690  1.00 74.76           C  
ATOM   3227  CD1 PHE B  30     -20.679  -8.226  27.888  1.00 74.76           C  
ATOM   3228  HD1 PHE B  30     -21.370  -7.979  27.095  1.00 74.76           H  
ATOM   3229  CD2 PHE B  30     -19.274  -7.516  29.741  1.00 74.76           C  
ATOM   3230  HD2 PHE B  30     -18.862  -6.733  30.361  1.00 74.76           H  
ATOM   3231  CE1 PHE B  30     -20.318  -9.564  28.120  1.00 74.76           C  
ATOM   3232  HE1 PHE B  30     -20.726 -10.354  27.506  1.00 74.76           H  
ATOM   3233  CE2 PHE B  30     -18.914  -8.855  29.978  1.00 74.76           C  
ATOM   3234  HE2 PHE B  30     -18.229  -9.102  30.776  1.00 74.76           H  
ATOM   3235  CZ  PHE B  30     -19.432  -9.878  29.165  1.00 74.76           C  
ATOM   3236  HZ  PHE B  30     -19.152 -10.906  29.341  1.00 74.76           H  
ATOM   3237  N   LEU B  31     -19.654  -5.137  25.374  1.00 70.41           N  
ATOM   3238  H   LEU B  31     -20.596  -4.795  25.505  1.00 70.41           H  
ATOM   3239  CA  LEU B  31     -19.224  -5.402  23.998  1.00 70.41           C  
ATOM   3240  HA  LEU B  31     -19.106  -6.479  23.874  1.00 70.41           H  
ATOM   3241  C   LEU B  31     -17.876  -4.736  23.697  1.00 70.41           C  
ATOM   3242  CB  LEU B  31     -20.296  -4.894  23.011  1.00 70.41           C  
ATOM   3243  HB2 LEU B  31     -21.282  -5.239  23.323  1.00 70.41           H  
ATOM   3244  HB3 LEU B  31     -20.301  -3.805  23.053  1.00 70.41           H  
ATOM   3245  O   LEU B  31     -16.985  -5.394  23.182  1.00 70.41           O  
ATOM   3246  CG  LEU B  31     -20.060  -5.346  21.555  1.00 70.41           C  
ATOM   3247  HG  LEU B  31     -18.993  -5.434  21.351  1.00 70.41           H  
ATOM   3248  CD1 LEU B  31     -20.735  -6.685  21.262  1.00 70.41           C  
ATOM   3249 HD11 LEU B  31     -21.805  -6.634  21.468  1.00 70.41           H  
ATOM   3250 HD12 LEU B  31     -20.578  -6.953  20.217  1.00 70.41           H  
ATOM   3251 HD13 LEU B  31     -20.288  -7.457  21.888  1.00 70.41           H  
ATOM   3252  CD2 LEU B  31     -20.630  -4.307  20.588  1.00 70.41           C  
ATOM   3253 HD21 LEU B  31     -20.468  -4.640  19.563  1.00 70.41           H  
ATOM   3254 HD22 LEU B  31     -21.699  -4.182  20.765  1.00 70.41           H  
ATOM   3255 HD23 LEU B  31     -20.116  -3.357  20.731  1.00 70.41           H  
ATOM   3256  N   LEU B  32     -17.701  -3.454  24.040  1.00 68.93           N  
ATOM   3257  H   LEU B  32     -18.481  -2.962  24.452  1.00 68.93           H  
ATOM   3258  CA  LEU B  32     -16.437  -2.730  23.862  1.00 68.93           C  
ATOM   3259  HA  LEU B  32     -16.114  -2.849  22.828  1.00 68.93           H  
ATOM   3260  C   LEU B  32     -15.318  -3.306  24.728  1.00 68.93           C  
ATOM   3261  CB  LEU B  32     -16.625  -1.233  24.174  1.00 68.93           C  
ATOM   3262  HB2 LEU B  32     -15.680  -0.819  24.527  1.00 68.93           H  
ATOM   3263  HB3 LEU B  32     -17.340  -1.128  24.990  1.00 68.93           H  
ATOM   3264  O   LEU B  32     -14.201  -3.423  24.240  1.00 68.93           O  
ATOM   3265  CG  LEU B  32     -17.081  -0.407  22.960  1.00 68.93           C  
ATOM   3266  HG  LEU B  32     -17.861  -0.943  22.420  1.00 68.93           H  
ATOM   3267  CD1 LEU B  32     -17.644   0.942  23.410  1.00 68.93           C  
ATOM   3268 HD11 LEU B  32     -16.874   1.510  23.933  1.00 68.93           H  
ATOM   3269 HD12 LEU B  32     -18.490   0.775  24.077  1.00 68.93           H  
ATOM   3270 HD13 LEU B  32     -17.981   1.504  22.538  1.00 68.93           H  
ATOM   3271  CD2 LEU B  32     -15.906  -0.123  22.017  1.00 68.93           C  
ATOM   3272 HD21 LEU B  32     -15.110   0.397  22.549  1.00 68.93           H  
ATOM   3273 HD22 LEU B  32     -16.240   0.488  21.179  1.00 68.93           H  
ATOM   3274 HD23 LEU B  32     -15.510  -1.059  21.623  1.00 68.93           H  
ATOM   3275  N   THR B  33     -15.586  -3.682  25.981  1.00 71.82           N  
ATOM   3276  H   THR B  33     -16.513  -3.523  26.349  1.00 71.82           H  
ATOM   3277  CA  THR B  33     -14.606  -4.351  26.844  1.00 71.82           C  
ATOM   3278  HA  THR B  33     -13.702  -3.743  26.879  1.00 71.82           H  
ATOM   3279  C   THR B  33     -14.210  -5.692  26.246  1.00 71.82           C  
ATOM   3280  CB  THR B  33     -15.117  -4.530  28.282  1.00 71.82           C  
ATOM   3281  HB  THR B  33     -16.011  -5.154  28.286  1.00 71.82           H  
ATOM   3282  O   THR B  33     -13.023  -5.916  26.087  1.00 71.82           O  
ATOM   3283  CG2 THR B  33     -14.063  -5.143  29.204  1.00 71.82           C  
ATOM   3284 HG21 THR B  33     -13.141  -4.562  29.167  1.00 71.82           H  
ATOM   3285 HG22 THR B  33     -14.440  -5.165  30.226  1.00 71.82           H  
ATOM   3286 HG23 THR B  33     -13.848  -6.166  28.896  1.00 71.82           H  
ATOM   3287  OG1 THR B  33     -15.418  -3.276  28.853  1.00 71.82           O  
ATOM   3288  HG1 THR B  33     -14.658  -2.712  28.696  1.00 71.82           H  
ATOM   3289  N   VAL B  34     -15.161  -6.525  25.816  1.00 71.38           N  
ATOM   3290  H   VAL B  34     -16.125  -6.260  25.954  1.00 71.38           H  
ATOM   3291  CA  VAL B  34     -14.904  -7.803  25.134  1.00 71.38           C  
ATOM   3292  HA  VAL B  34     -14.298  -8.434  25.785  1.00 71.38           H  
ATOM   3293  C   VAL B  34     -14.097  -7.583  23.856  1.00 71.38           C  
ATOM   3294  CB  VAL B  34     -16.228  -8.542  24.846  1.00 71.38           C  
ATOM   3295  HB  VAL B  34     -16.916  -7.858  24.350  1.00 71.38           H  
ATOM   3296  O   VAL B  34     -13.069  -8.226  23.688  1.00 71.38           O  
ATOM   3297  CG1 VAL B  34     -16.056  -9.778  23.951  1.00 71.38           C  
ATOM   3298 HG11 VAL B  34     -15.706  -9.489  22.960  1.00 71.38           H  
ATOM   3299 HG12 VAL B  34     -15.341 -10.470  24.395  1.00 71.38           H  
ATOM   3300 HG13 VAL B  34     -17.016 -10.281  23.831  1.00 71.38           H  
ATOM   3301  CG2 VAL B  34     -16.872  -9.018  26.154  1.00 71.38           C  
ATOM   3302 HG21 VAL B  34     -16.940  -8.209  26.881  1.00 71.38           H  
ATOM   3303 HG22 VAL B  34     -17.882  -9.372  25.947  1.00 71.38           H  
ATOM   3304 HG23 VAL B  34     -16.281  -9.823  26.591  1.00 71.38           H  
ATOM   3305  N   LEU B  35     -14.479  -6.635  22.993  1.00 66.59           N  
ATOM   3306  H   LEU B  35     -15.347  -6.148  23.168  1.00 66.59           H  
ATOM   3307  CA  LEU B  35     -13.736  -6.319  21.768  1.00 66.59           C  
ATOM   3308  HA  LEU B  35     -13.648  -7.236  21.185  1.00 66.59           H  
ATOM   3309  C   LEU B  35     -12.313  -5.834  22.076  1.00 66.59           C  
ATOM   3310  CB  LEU B  35     -14.480  -5.249  20.938  1.00 66.59           C  
ATOM   3311  HB2 LEU B  35     -15.510  -5.135  21.278  1.00 66.59           H  
ATOM   3312  HB3 LEU B  35     -13.991  -4.286  21.085  1.00 66.59           H  
ATOM   3313  O   LEU B  35     -11.373  -6.221  21.393  1.00 66.59           O  
ATOM   3314  CG  LEU B  35     -14.505  -5.588  19.438  1.00 66.59           C  
ATOM   3315  HG  LEU B  35     -13.577  -6.082  19.152  1.00 66.59           H  
ATOM   3316  CD1 LEU B  35     -15.692  -6.504  19.124  1.00 66.59           C  
ATOM   3317 HD11 LEU B  35     -16.632  -6.008  19.366  1.00 66.59           H  
ATOM   3318 HD12 LEU B  35     -15.612  -7.421  19.708  1.00 66.59           H  
ATOM   3319 HD13 LEU B  35     -15.682  -6.767  18.067  1.00 66.59           H  
ATOM   3320  CD2 LEU B  35     -14.646  -4.317  18.602  1.00 66.59           C  
ATOM   3321 HD21 LEU B  35     -14.693  -4.580  17.546  1.00 66.59           H  
ATOM   3322 HD22 LEU B  35     -15.552  -3.779  18.884  1.00 66.59           H  
ATOM   3323 HD23 LEU B  35     -13.776  -3.680  18.761  1.00 66.59           H  
ATOM   3324  N   THR B  36     -12.151  -5.010  23.116  1.00 69.21           N  
ATOM   3325  H   THR B  36     -12.972  -4.753  23.644  1.00 69.21           H  
ATOM   3326  CA  THR B  36     -10.844  -4.504  23.559  1.00 69.21           C  
ATOM   3327  HA  THR B  36     -10.303  -4.127  22.691  1.00 69.21           H  
ATOM   3328  C   THR B  36     -10.011  -5.627  24.167  1.00 69.21           C  
ATOM   3329  CB  THR B  36     -10.972  -3.353  24.572  1.00 69.21           C  
ATOM   3330  HB  THR B  36     -11.383  -3.736  25.507  1.00 69.21           H  
ATOM   3331  O   THR B  36      -8.828  -5.705  23.877  1.00 69.21           O  
ATOM   3332  CG2 THR B  36      -9.634  -2.673  24.858  1.00 69.21           C  
ATOM   3333 HG21 THR B  36      -9.794  -1.826  25.525  1.00 69.21           H  
ATOM   3334 HG22 THR B  36      -9.187  -2.321  23.928  1.00 69.21           H  
ATOM   3335 HG23 THR B  36      -8.955  -3.377  25.339  1.00 69.21           H  
ATOM   3336  OG1 THR B  36     -11.818  -2.333  24.095  1.00 69.21           O  
ATOM   3337  HG1 THR B  36     -12.698  -2.714  24.042  1.00 69.21           H  
ATOM   3338  N   THR B  37     -10.600  -6.531  24.954  1.00 69.57           N  
ATOM   3339  H   THR B  37     -11.574  -6.415  25.192  1.00 69.57           H  
ATOM   3340  CA  THR B  37      -9.918  -7.714  25.488  1.00 69.57           C  
ATOM   3341  HA  THR B  37      -9.000  -7.397  25.984  1.00 69.57           H  
ATOM   3342  C   THR B  37      -9.511  -8.649  24.359  1.00 69.57           C  
ATOM   3343  CB  THR B  37     -10.784  -8.452  26.522  1.00 69.57           C  
ATOM   3344  HB  THR B  37     -11.725  -8.756  26.063  1.00 69.57           H  
ATOM   3345  O   THR B  37      -8.367  -9.061  24.342  1.00 69.57           O  
ATOM   3346  CG2 THR B  37     -10.087  -9.674  27.119  1.00 69.57           C  
ATOM   3347 HG21 THR B  37      -9.953 -10.438  26.352  1.00 69.57           H  
ATOM   3348 HG22 THR B  37     -10.699 -10.096  27.916  1.00 69.57           H  
ATOM   3349 HG23 THR B  37      -9.108  -9.400  27.513  1.00 69.57           H  
ATOM   3350  OG1 THR B  37     -11.052  -7.609  27.619  1.00 69.57           O  
ATOM   3351  HG1 THR B  37     -10.258  -7.597  28.159  1.00 69.57           H  
ATOM   3352  N   VAL B  38     -10.370  -8.919  23.372  1.00 69.02           N  
ATOM   3353  H   VAL B  38     -11.309  -8.554  23.436  1.00 69.02           H  
ATOM   3354  CA  VAL B  38     -10.022  -9.744  22.202  1.00 69.02           C  
ATOM   3355  HA  VAL B  38      -9.621 -10.694  22.557  1.00 69.02           H  
ATOM   3356  C   VAL B  38      -8.910  -9.094  21.373  1.00 69.02           C  
ATOM   3357  CB  VAL B  38     -11.275 -10.046  21.354  1.00 69.02           C  
ATOM   3358  HB  VAL B  38     -11.807  -9.117  21.150  1.00 69.02           H  
ATOM   3359  O   VAL B  38      -7.957  -9.777  21.009  1.00 69.02           O  
ATOM   3360  CG1 VAL B  38     -10.951 -10.720  20.015  1.00 69.02           C  
ATOM   3361 HG11 VAL B  38     -10.399 -10.037  19.370  1.00 69.02           H  
ATOM   3362 HG12 VAL B  38     -10.352 -11.616  20.179  1.00 69.02           H  
ATOM   3363 HG13 VAL B  38     -11.873 -10.995  19.502  1.00 69.02           H  
ATOM   3364  CG2 VAL B  38     -12.205 -10.995  22.122  1.00 69.02           C  
ATOM   3365 HG21 VAL B  38     -12.516 -10.555  23.070  1.00 69.02           H  
ATOM   3366 HG22 VAL B  38     -13.095 -11.209  21.530  1.00 69.02           H  
ATOM   3367 HG23 VAL B  38     -11.676 -11.924  22.338  1.00 69.02           H  
ATOM   3368  N   LEU B  39      -8.969  -7.778  21.138  1.00 64.02           N  
ATOM   3369  H   LEU B  39      -9.792  -7.273  21.433  1.00 64.02           H  
ATOM   3370  CA  LEU B  39      -7.903  -7.034  20.456  1.00 64.02           C  
ATOM   3371  HA  LEU B  39      -7.688  -7.525  19.507  1.00 64.02           H  
ATOM   3372  C   LEU B  39      -6.588  -7.047  21.247  1.00 64.02           C  
ATOM   3373  CB  LEU B  39      -8.361  -5.586  20.192  1.00 64.02           C  
ATOM   3374  HB2 LEU B  39      -7.484  -4.958  20.039  1.00 64.02           H  
ATOM   3375  HB3 LEU B  39      -8.873  -5.215  21.080  1.00 64.02           H  
ATOM   3376  O   LEU B  39      -5.541  -7.296  20.662  1.00 64.02           O  
ATOM   3377  CG  LEU B  39      -9.277  -5.440  18.963  1.00 64.02           C  
ATOM   3378  HG  LEU B  39     -10.044  -6.215  18.975  1.00 64.02           H  
ATOM   3379  CD1 LEU B  39      -9.967  -4.074  18.983  1.00 64.02           C  
ATOM   3380 HD11 LEU B  39      -9.221  -3.279  18.970  1.00 64.02           H  
ATOM   3381 HD12 LEU B  39     -10.616  -3.980  18.113  1.00 64.02           H  
ATOM   3382 HD13 LEU B  39     -10.575  -3.989  19.884  1.00 64.02           H  
ATOM   3383  CD2 LEU B  39      -8.483  -5.539  17.657  1.00 64.02           C  
ATOM   3384 HD21 LEU B  39      -9.154  -5.413  16.807  1.00 64.02           H  
ATOM   3385 HD22 LEU B  39      -7.710  -4.772  17.624  1.00 64.02           H  
ATOM   3386 HD23 LEU B  39      -8.014  -6.520  17.576  1.00 64.02           H  
ATOM   3387  N   VAL B  40      -6.627  -6.820  22.563  1.00 71.19           N  
ATOM   3388  H   VAL B  40      -7.522  -6.613  22.983  1.00 71.19           H  
ATOM   3389  CA  VAL B  40      -5.440  -6.843  23.434  1.00 71.19           C  
ATOM   3390  HA  VAL B  40      -4.654  -6.256  22.961  1.00 71.19           H  
ATOM   3391  C   VAL B  40      -4.887  -8.260  23.575  1.00 71.19           C  
ATOM   3392  CB  VAL B  40      -5.742  -6.208  24.809  1.00 71.19           C  
ATOM   3393  HB  VAL B  40      -6.662  -6.634  25.208  1.00 71.19           H  
ATOM   3394  O   VAL B  40      -3.679  -8.426  23.537  1.00 71.19           O  
ATOM   3395  CG1 VAL B  40      -4.629  -6.431  25.844  1.00 71.19           C  
ATOM   3396 HG11 VAL B  40      -4.855  -5.884  26.760  1.00 71.19           H  
ATOM   3397 HG12 VAL B  40      -3.673  -6.090  25.446  1.00 71.19           H  
ATOM   3398 HG13 VAL B  40      -4.552  -7.489  26.093  1.00 71.19           H  
ATOM   3399  CG2 VAL B  40      -5.909  -4.687  24.672  1.00 71.19           C  
ATOM   3400 HG21 VAL B  40      -6.654  -4.450  23.912  1.00 71.19           H  
ATOM   3401 HG22 VAL B  40      -4.962  -4.235  24.376  1.00 71.19           H  
ATOM   3402 HG23 VAL B  40      -6.231  -4.264  25.623  1.00 71.19           H  
ATOM   3403  N   SER B  41      -5.723  -9.292  23.676  1.00 64.98           N  
ATOM   3404  H   SER B  41      -6.715  -9.112  23.747  1.00 64.98           H  
ATOM   3405  CA  SER B  41      -5.287 -10.691  23.687  1.00 64.98           C  
ATOM   3406  HA  SER B  41      -4.524 -10.817  24.455  1.00 64.98           H  
ATOM   3407  C   SER B  41      -4.652 -11.082  22.355  1.00 64.98           C  
ATOM   3408  CB  SER B  41      -6.453 -11.631  24.005  1.00 64.98           C  
ATOM   3409  HB2 SER B  41      -6.145 -12.662  23.828  1.00 64.98           H  
ATOM   3410  HB3 SER B  41      -7.298 -11.402  23.356  1.00 64.98           H  
ATOM   3411  O   SER B  41      -3.566 -11.648  22.366  1.00 64.98           O  
ATOM   3412  OG  SER B  41      -6.840 -11.497  25.361  1.00 64.98           O  
ATOM   3413  HG  SER B  41      -6.142 -11.864  25.909  1.00 64.98           H  
ATOM   3414  N   GLY B  42      -5.258 -10.720  21.219  1.00 63.07           N  
ATOM   3415  H   GLY B  42      -6.159 -10.266  21.264  1.00 63.07           H  
ATOM   3416  CA  GLY B  42      -4.654 -10.917  19.897  1.00 63.07           C  
ATOM   3417  HA2 GLY B  42      -5.332 -10.534  19.134  1.00 63.07           H  
ATOM   3418  HA3 GLY B  42      -4.488 -11.980  19.723  1.00 63.07           H  
ATOM   3419  C   GLY B  42      -3.316 -10.187  19.760  1.00 63.07           C  
ATOM   3420  O   GLY B  42      -2.355 -10.744  19.243  1.00 63.07           O  
ATOM   3421  N   TRP B  43      -3.215  -8.979  20.311  1.00 68.34           N  
ATOM   3422  H   TRP B  43      -4.050  -8.547  20.680  1.00 68.34           H  
ATOM   3423  CA  TRP B  43      -1.972  -8.214  20.353  1.00 68.34           C  
ATOM   3424  HA  TRP B  43      -1.558  -8.149  19.346  1.00 68.34           H  
ATOM   3425  C   TRP B  43      -0.904  -8.828  21.258  1.00 68.34           C  
ATOM   3426  CB  TRP B  43      -2.295  -6.813  20.843  1.00 68.34           C  
ATOM   3427  HB2 TRP B  43      -2.475  -6.819  21.918  1.00 68.34           H  
ATOM   3428  HB3 TRP B  43      -3.212  -6.478  20.356  1.00 68.34           H  
ATOM   3429  O   TRP B  43       0.265  -8.850  20.896  1.00 68.34           O  
ATOM   3430  CG  TRP B  43      -1.257  -5.801  20.541  1.00 68.34           C  
ATOM   3431  CD1 TRP B  43       0.010  -5.756  21.016  1.00 68.34           C  
ATOM   3432  HD1 TRP B  43       0.468  -6.492  21.660  1.00 68.34           H  
ATOM   3433  CD2 TRP B  43      -1.430  -4.629  19.710  1.00 68.34           C  
ATOM   3434  CE2 TRP B  43      -0.253  -3.848  19.824  1.00 68.34           C  
ATOM   3435  CE3 TRP B  43      -2.503  -4.109  18.953  1.00 68.34           C  
ATOM   3436  HE3 TRP B  43      -3.398  -4.701  18.835  1.00 68.34           H  
ATOM   3437  NE1 TRP B  43       0.630  -4.620  20.545  1.00 68.34           N  
ATOM   3438  HE1 TRP B  43       1.601  -4.409  20.724  1.00 68.34           H  
ATOM   3439  CH2 TRP B  43      -1.309  -2.013  18.655  1.00 68.34           C  
ATOM   3440  HH2 TRP B  43      -1.299  -0.982  18.333  1.00 68.34           H  
ATOM   3441  CZ2 TRP B  43      -0.198  -2.554  19.322  1.00 68.34           C  
ATOM   3442  HZ2 TRP B  43       0.680  -1.966  19.546  1.00 68.34           H  
ATOM   3443  CZ3 TRP B  43      -2.447  -2.805  18.432  1.00 68.34           C  
ATOM   3444  HZ3 TRP B  43      -3.296  -2.399  17.903  1.00 68.34           H  
ATOM   3445  N   VAL B  44      -1.285  -9.325  22.435  1.00 72.51           N  
ATOM   3446  H   VAL B  44      -2.255  -9.230  22.700  1.00 72.51           H  
ATOM   3447  CA  VAL B  44      -0.371 -10.008  23.358  1.00 72.51           C  
ATOM   3448  HA  VAL B  44       0.513  -9.387  23.503  1.00 72.51           H  
ATOM   3449  C   VAL B  44       0.124 -11.312  22.740  1.00 72.51           C  
ATOM   3450  CB  VAL B  44      -1.037 -10.221  24.733  1.00 72.51           C  
ATOM   3451  HB  VAL B  44      -2.049 -10.601  24.589  1.00 72.51           H  
ATOM   3452  O   VAL B  44       1.301 -11.613  22.881  1.00 72.51           O  
ATOM   3453  CG1 VAL B  44      -0.283 -11.205  25.637  1.00 72.51           C  
ATOM   3454 HG11 VAL B  44      -0.302 -12.204  25.203  1.00 72.51           H  
ATOM   3455 HG12 VAL B  44      -0.757 -11.253  26.617  1.00 72.51           H  
ATOM   3456 HG13 VAL B  44       0.755 -10.889  25.751  1.00 72.51           H  
ATOM   3457  CG2 VAL B  44      -1.108  -8.890  25.498  1.00 72.51           C  
ATOM   3458 HG21 VAL B  44      -1.615  -8.132  24.901  1.00 72.51           H  
ATOM   3459 HG22 VAL B  44      -1.655  -9.027  26.431  1.00 72.51           H  
ATOM   3460 HG23 VAL B  44      -0.101  -8.537  25.718  1.00 72.51           H  
ATOM   3461  N   VAL B  45      -0.719 -12.044  22.003  1.00 67.44           N  
ATOM   3462  H   VAL B  45      -1.686 -11.756  21.945  1.00 67.44           H  
ATOM   3463  CA  VAL B  45      -0.295 -13.221  21.227  1.00 67.44           C  
ATOM   3464  HA  VAL B  45       0.252 -13.893  21.888  1.00 67.44           H  
ATOM   3465  C   VAL B  45       0.685 -12.825  20.118  1.00 67.44           C  
ATOM   3466  CB  VAL B  45      -1.514 -13.995  20.682  1.00 67.44           C  
ATOM   3467  HB  VAL B  45      -2.188 -13.302  20.179  1.00 67.44           H  
ATOM   3468  O   VAL B  45       1.732 -13.452  20.005  1.00 67.44           O  
ATOM   3469  CG1 VAL B  45      -1.126 -15.099  19.690  1.00 67.44           C  
ATOM   3470 HG11 VAL B  45      -2.004 -15.681  19.409  1.00 67.44           H  
ATOM   3471 HG12 VAL B  45      -0.706 -14.664  18.783  1.00 67.44           H  
ATOM   3472 HG13 VAL B  45      -0.384 -15.761  20.137  1.00 67.44           H  
ATOM   3473  CG2 VAL B  45      -2.272 -14.676  21.832  1.00 67.44           C  
ATOM   3474 HG21 VAL B  45      -1.642 -15.438  22.290  1.00 67.44           H  
ATOM   3475 HG22 VAL B  45      -2.549 -13.948  22.594  1.00 67.44           H  
ATOM   3476 HG23 VAL B  45      -3.178 -15.144  21.448  1.00 67.44           H  
ATOM   3477  N   LEU B  46       0.414 -11.757  19.358  1.00 65.91           N  
ATOM   3478  H   LEU B  46      -0.476 -11.294  19.472  1.00 65.91           H  
ATOM   3479  CA  LEU B  46       1.342 -11.248  18.336  1.00 65.91           C  
ATOM   3480  HA  LEU B  46       1.576 -12.057  17.644  1.00 65.91           H  
ATOM   3481  C   LEU B  46       2.689 -10.814  18.942  1.00 65.91           C  
ATOM   3482  CB  LEU B  46       0.675 -10.097  17.559  1.00 65.91           C  
ATOM   3483  HB2 LEU B  46       0.239  -9.400  18.275  1.00 65.91           H  
ATOM   3484  HB3 LEU B  46       1.443  -9.557  17.004  1.00 65.91           H  
ATOM   3485  O   LEU B  46       3.732 -11.273  18.493  1.00 65.91           O  
ATOM   3486  CG  LEU B  46      -0.408 -10.560  16.567  1.00 65.91           C  
ATOM   3487  HG  LEU B  46      -1.069 -11.283  17.046  1.00 65.91           H  
ATOM   3488  CD1 LEU B  46      -1.250  -9.365  16.114  1.00 65.91           C  
ATOM   3489 HD11 LEU B  46      -0.610  -8.625  15.634  1.00 65.91           H  
ATOM   3490 HD12 LEU B  46      -2.012  -9.701  15.410  1.00 65.91           H  
ATOM   3491 HD13 LEU B  46      -1.740  -8.919  16.980  1.00 65.91           H  
ATOM   3492  CD2 LEU B  46       0.200 -11.212  15.324  1.00 65.91           C  
ATOM   3493 HD21 LEU B  46      -0.588 -11.503  14.630  1.00 65.91           H  
ATOM   3494 HD22 LEU B  46       0.755 -12.106  15.607  1.00 65.91           H  
ATOM   3495 HD23 LEU B  46       0.882 -10.520  14.829  1.00 65.91           H  
ATOM   3496  N   GLY B  47       2.678 -10.021  20.015  1.00 69.61           N  
ATOM   3497  H   GLY B  47       1.790  -9.667  20.340  1.00 69.61           H  
ATOM   3498  CA  GLY B  47       3.901  -9.600  20.708  1.00 69.61           C  
ATOM   3499  HA2 GLY B  47       3.641  -8.875  21.480  1.00 69.61           H  
ATOM   3500  HA3 GLY B  47       4.572  -9.121  19.995  1.00 69.61           H  
ATOM   3501  C   GLY B  47       4.655 -10.757  21.376  1.00 69.61           C  
ATOM   3502  O   GLY B  47       5.874 -10.719  21.475  1.00 69.61           O  
ATOM   3503  N   TRP B  48       3.955 -11.818  21.789  1.00 69.33           N  
ATOM   3504  H   TRP B  48       2.947 -11.782  21.727  1.00 69.33           H  
ATOM   3505  CA  TRP B  48       4.565 -13.059  22.281  1.00 69.33           C  
ATOM   3506  HA  TRP B  48       5.362 -12.807  22.980  1.00 69.33           H  
ATOM   3507  C   TRP B  48       5.217 -13.875  21.150  1.00 69.33           C  
ATOM   3508  CB  TRP B  48       3.489 -13.853  23.035  1.00 69.33           C  
ATOM   3509  HB2 TRP B  48       2.676 -14.084  22.347  1.00 69.33           H  
ATOM   3510  HB3 TRP B  48       3.083 -13.213  23.819  1.00 69.33           H  
ATOM   3511  O   TRP B  48       6.216 -14.546  21.390  1.00 69.33           O  
ATOM   3512  CG  TRP B  48       3.913 -15.133  23.681  1.00 69.33           C  
ATOM   3513  CD1 TRP B  48       4.273 -15.279  24.975  1.00 69.33           C  
ATOM   3514  HD1 TRP B  48       4.303 -14.470  25.690  1.00 69.33           H  
ATOM   3515  CD2 TRP B  48       3.984 -16.468  23.093  1.00 69.33           C  
ATOM   3516  CE2 TRP B  48       4.415 -17.382  24.100  1.00 69.33           C  
ATOM   3517  CE3 TRP B  48       3.727 -16.998  21.813  1.00 69.33           C  
ATOM   3518  HE3 TRP B  48       3.401 -16.335  21.024  1.00 69.33           H  
ATOM   3519  NE1 TRP B  48       4.540 -16.611  25.234  1.00 69.33           N  
ATOM   3520  HE1 TRP B  48       4.721 -16.986  26.154  1.00 69.33           H  
ATOM   3521  CH2 TRP B  48       4.368 -19.238  22.558  1.00 69.33           C  
ATOM   3522  HH2 TRP B  48       4.524 -20.284  22.339  1.00 69.33           H  
ATOM   3523  CZ2 TRP B  48       4.602 -18.749  23.853  1.00 69.33           C  
ATOM   3524  HZ2 TRP B  48       4.930 -19.416  24.636  1.00 69.33           H  
ATOM   3525  CZ3 TRP B  48       3.932 -18.363  21.545  1.00 69.33           C  
ATOM   3526  HZ3 TRP B  48       3.749 -18.741  20.550  1.00 69.33           H  
ATOM   3527  N   MET B  49       4.704 -13.779  19.917  1.00 62.14           N  
ATOM   3528  H   MET B  49       3.869 -13.224  19.790  1.00 62.14           H  
ATOM   3529  CA  MET B  49       5.323 -14.355  18.713  1.00 62.14           C  
ATOM   3530  HA  MET B  49       5.743 -15.328  18.967  1.00 62.14           H  
ATOM   3531  C   MET B  49       6.484 -13.518  18.144  1.00 62.14           C  
ATOM   3532  CB  MET B  49       4.271 -14.557  17.615  1.00 62.14           C  
ATOM   3533  HB2 MET B  49       3.741 -13.623  17.429  1.00 62.14           H  
ATOM   3534  HB3 MET B  49       4.788 -14.837  16.698  1.00 62.14           H  
ATOM   3535  O   MET B  49       7.300 -14.054  17.395  1.00 62.14           O  
ATOM   3536  CG  MET B  49       3.257 -15.653  17.943  1.00 62.14           C  
ATOM   3537  HG2 MET B  49       3.787 -16.574  18.185  1.00 62.14           H  
ATOM   3538  HG3 MET B  49       2.681 -15.355  18.819  1.00 62.14           H  
ATOM   3539  SD  MET B  49       2.105 -15.975  16.583  1.00 62.14           S  
ATOM   3540  CE  MET B  49       3.194 -16.929  15.489  1.00 62.14           C  
ATOM   3541  HE1 MET B  49       4.035 -16.314  15.168  1.00 62.14           H  
ATOM   3542  HE2 MET B  49       3.568 -17.805  16.018  1.00 62.14           H  
ATOM   3543  HE3 MET B  49       2.632 -17.254  14.614  1.00 62.14           H  
ATOM   3544  N   GLU B  50       6.587 -12.231  18.485  1.00 65.77           N  
ATOM   3545  H   GLU B  50       5.809 -11.804  18.968  1.00 65.77           H  
ATOM   3546  CA  GLU B  50       7.760 -11.381  18.201  1.00 65.77           C  
ATOM   3547  HA  GLU B  50       8.180 -11.651  17.232  1.00 65.77           H  
ATOM   3548  C   GLU B  50       8.897 -11.555  19.230  1.00 65.77           C  
ATOM   3549  CB  GLU B  50       7.343  -9.900  18.125  1.00 65.77           C  
ATOM   3550  HB2 GLU B  50       8.241  -9.283  18.141  1.00 65.77           H  
ATOM   3551  HB3 GLU B  50       6.745  -9.650  19.002  1.00 65.77           H  
ATOM   3552  O   GLU B  50      10.024 -11.127  18.986  1.00 65.77           O  
ATOM   3553  CG  GLU B  50       6.566  -9.554  16.845  1.00 65.77           C  
ATOM   3554  HG2 GLU B  50       5.628 -10.109  16.830  1.00 65.77           H  
ATOM   3555  HG3 GLU B  50       7.155  -9.872  15.985  1.00 65.77           H  
ATOM   3556  CD  GLU B  50       6.268  -8.046  16.743  1.00 65.77           C  
ATOM   3557  OE1 GLU B  50       6.562  -7.456  15.678  1.00 65.77           O  
ATOM   3558  OE2 GLU B  50       5.719  -7.478  17.719  1.00 65.77           O  
ATOM   3559  N   ASP B  51       8.632 -12.205  20.366  1.00 66.02           N  
ATOM   3560  H   ASP B  51       7.689 -12.538  20.509  1.00 66.02           H  
ATOM   3561  CA  ASP B  51       9.562 -12.320  21.493  1.00 66.02           C  
ATOM   3562  HA  ASP B  51      10.046 -11.350  21.611  1.00 66.02           H  
ATOM   3563  C   ASP B  51      10.668 -13.370  21.221  1.00 66.02           C  
ATOM   3564  CB  ASP B  51       8.729 -12.578  22.769  1.00 66.02           C  
ATOM   3565  HB2 ASP B  51       7.746 -12.122  22.647  1.00 66.02           H  
ATOM   3566  HB3 ASP B  51       8.564 -13.648  22.901  1.00 66.02           H  
ATOM   3567  O   ASP B  51      10.502 -14.564  21.493  1.00 66.02           O  
ATOM   3568  CG  ASP B  51       9.319 -11.990  24.053  1.00 66.02           C  
ATOM   3569  OD1 ASP B  51       8.603 -12.061  25.086  1.00 66.02           O  
ATOM   3570  OD2 ASP B  51      10.473 -11.520  24.042  1.00 66.02           O  
ATOM   3571  N   ALA B  52      11.799 -12.910  20.653  1.00 60.88           N  
ATOM   3572  H   ALA B  52      11.772 -11.934  20.396  1.00 60.88           H  
ATOM   3573  CA  ALA B  52      12.937 -13.691  20.113  1.00 60.88           C  
ATOM   3574  HA  ALA B  52      12.714 -14.075  19.117  1.00 60.88           H  
ATOM   3575  C   ALA B  52      13.356 -14.915  20.941  1.00 60.88           C  
ATOM   3576  CB  ALA B  52      14.114 -12.729  19.920  1.00 60.88           C  
ATOM   3577  HB1 ALA B  52      14.953 -13.264  19.476  1.00 60.88           H  
ATOM   3578  HB2 ALA B  52      14.422 -12.315  20.880  1.00 60.88           H  
ATOM   3579  HB3 ALA B  52      13.824 -11.918  19.252  1.00 60.88           H  
ATOM   3580  O   ALA B  52      13.755 -15.941  20.398  1.00 60.88           O  
ATOM   3581  N   GLN B  53      13.240 -14.818  22.262  1.00 61.43           N  
ATOM   3582  H   GLN B  53      12.824 -13.973  22.628  1.00 61.43           H  
ATOM   3583  CA  GLN B  53      13.738 -15.814  23.203  1.00 61.43           C  
ATOM   3584  HA  GLN B  53      14.663 -16.234  22.806  1.00 61.43           H  
ATOM   3585  C   GLN B  53      12.795 -17.007  23.438  1.00 61.43           C  
ATOM   3586  CB  GLN B  53      14.066 -15.089  24.516  1.00 61.43           C  
ATOM   3587  HB2 GLN B  53      14.377 -15.820  25.263  1.00 61.43           H  
ATOM   3588  HB3 GLN B  53      13.174 -14.579  24.881  1.00 61.43           H  
ATOM   3589  O   GLN B  53      13.217 -17.978  24.062  1.00 61.43           O  
ATOM   3590  CG  GLN B  53      15.206 -14.074  24.323  1.00 61.43           C  
ATOM   3591  HG2 GLN B  53      16.086 -14.604  23.959  1.00 61.43           H  
ATOM   3592  HG3 GLN B  53      14.929 -13.327  23.580  1.00 61.43           H  
ATOM   3593  CD  GLN B  53      15.573 -13.332  25.602  1.00 61.43           C  
ATOM   3594  NE2 GLN B  53      16.806 -12.895  25.733  1.00 61.43           N  
ATOM   3595 HE21 GLN B  53      17.479 -13.036  24.993  1.00 61.43           H  
ATOM   3596 HE22 GLN B  53      17.010 -12.389  26.583  1.00 61.43           H  
ATOM   3597  OE1 GLN B  53      14.780 -13.118  26.504  1.00 61.43           O  
ATOM   3598  N   ARG B  54      11.526 -16.962  22.997  1.00 63.84           N  
ATOM   3599  H   ARG B  54      11.234 -16.148  22.475  1.00 63.84           H  
ATOM   3600  CA  ARG B  54      10.522 -17.986  23.371  1.00 63.84           C  
ATOM   3601  HA  ARG B  54      10.836 -18.464  24.299  1.00 63.84           H  
ATOM   3602  C   ARG B  54      10.373 -19.134  22.378  1.00 63.84           C  
ATOM   3603  CB  ARG B  54       9.154 -17.341  23.612  1.00 63.84           C  
ATOM   3604  HB2 ARG B  54       8.450 -18.122  23.901  1.00 63.84           H  
ATOM   3605  HB3 ARG B  54       8.799 -16.884  22.689  1.00 63.84           H  
ATOM   3606  O   ARG B  54      10.065 -20.247  22.792  1.00 63.84           O  
ATOM   3607  CG  ARG B  54       9.201 -16.280  24.715  1.00 63.84           C  
ATOM   3608  HG2 ARG B  54       9.689 -16.679  25.604  1.00 63.84           H  
ATOM   3609  HG3 ARG B  54       9.759 -15.416  24.356  1.00 63.84           H  
ATOM   3610  CD  ARG B  54       7.774 -15.858  25.063  1.00 63.84           C  
ATOM   3611  HD2 ARG B  54       7.215 -15.721  24.138  1.00 63.84           H  
ATOM   3612  HD3 ARG B  54       7.300 -16.652  25.640  1.00 63.84           H  
ATOM   3613  NE  ARG B  54       7.775 -14.579  25.783  1.00 63.84           N  
ATOM   3614  HE  ARG B  54       8.240 -13.812  25.320  1.00 63.84           H  
ATOM   3615  NH1 ARG B  54       6.486 -15.055  27.621  1.00 63.84           N  
ATOM   3616 HH11 ARG B  54       6.584 -16.032  27.382  1.00 63.84           H  
ATOM   3617 HH12 ARG B  54       6.076 -14.745  28.489  1.00 63.84           H  
ATOM   3618  NH2 ARG B  54       7.187 -12.963  27.207  1.00 63.84           N  
ATOM   3619 HH21 ARG B  54       6.754 -12.582  28.036  1.00 63.84           H  
ATOM   3620 HH22 ARG B  54       7.709 -12.378  26.570  1.00 63.84           H  
ATOM   3621  CZ  ARG B  54       7.143 -14.215  26.871  1.00 63.84           C  
ATOM   3622  N   LEU B  55      10.551 -18.857  21.088  1.00 65.32           N  
ATOM   3623  H   LEU B  55      10.824 -17.913  20.852  1.00 65.32           H  
ATOM   3624  CA  LEU B  55      10.370 -19.813  19.990  1.00 65.32           C  
ATOM   3625  HA  LEU B  55      10.412 -20.831  20.376  1.00 65.32           H  
ATOM   3626  C   LEU B  55      11.526 -19.689  18.979  1.00 65.32           C  
ATOM   3627  CB  LEU B  55       8.983 -19.598  19.344  1.00 65.32           C  
ATOM   3628  HB2 LEU B  55       8.845 -18.530  19.171  1.00 65.32           H  
ATOM   3629  HB3 LEU B  55       8.966 -20.090  18.371  1.00 65.32           H  
ATOM   3630  O   LEU B  55      11.316 -19.204  17.862  1.00 65.32           O  
ATOM   3631  CG  LEU B  55       7.794 -20.141  20.158  1.00 65.32           C  
ATOM   3632  HG  LEU B  55       7.851 -19.797  21.191  1.00 65.32           H  
ATOM   3633  CD1 LEU B  55       6.492 -19.616  19.555  1.00 65.32           C  
ATOM   3634 HD11 LEU B  55       5.644 -20.067  20.072  1.00 65.32           H  
ATOM   3635 HD12 LEU B  55       6.448 -18.533  19.668  1.00 65.32           H  
ATOM   3636 HD13 LEU B  55       6.444 -19.878  18.498  1.00 65.32           H  
ATOM   3637  CD2 LEU B  55       7.733 -21.671  20.131  1.00 65.32           C  
ATOM   3638 HD21 LEU B  55       6.846 -22.020  20.660  1.00 65.32           H  
ATOM   3639 HD22 LEU B  55       7.704 -22.025  19.100  1.00 65.32           H  
ATOM   3640 HD23 LEU B  55       8.610 -22.086  20.626  1.00 65.32           H  
ATOM   3641  N   PRO B  56      12.756 -20.088  19.360  1.00 68.97           N  
ATOM   3642  CA  PRO B  56      13.858 -20.192  18.414  1.00 68.97           C  
ATOM   3643  HA  PRO B  56      13.986 -19.250  17.881  1.00 68.97           H  
ATOM   3644  C   PRO B  56      13.575 -21.316  17.408  1.00 68.97           C  
ATOM   3645  CB  PRO B  56      15.103 -20.468  19.263  1.00 68.97           C  
ATOM   3646  HB2 PRO B  56      15.538 -19.521  19.582  1.00 68.97           H  
ATOM   3647  HB3 PRO B  56      15.843 -21.064  18.728  1.00 68.97           H  
ATOM   3648  O   PRO B  56      13.211 -22.432  17.791  1.00 68.97           O  
ATOM   3649  CG  PRO B  56      14.546 -21.208  20.480  1.00 68.97           C  
ATOM   3650  HG2 PRO B  56      14.435 -22.268  20.251  1.00 68.97           H  
ATOM   3651  HG3 PRO B  56      15.178 -21.073  21.359  1.00 68.97           H  
ATOM   3652  CD  PRO B  56      13.167 -20.577  20.673  1.00 68.97           C  
ATOM   3653  HD2 PRO B  56      13.246 -19.737  21.363  1.00 68.97           H  
ATOM   3654  HD3 PRO B  56      12.471 -21.320  21.063  1.00 68.97           H  
ATOM   3655  N   LEU B  57      13.777 -21.035  16.118  1.00 70.34           N  
ATOM   3656  H   LEU B  57      14.064 -20.096  15.881  1.00 70.34           H  
ATOM   3657  CA  LEU B  57      13.682 -22.021  15.036  1.00 70.34           C  
ATOM   3658  HA  LEU B  57      12.714 -22.520  15.088  1.00 70.34           H  
ATOM   3659  C   LEU B  57      14.769 -23.091  15.228  1.00 70.34           C  
ATOM   3660  CB  LEU B  57      13.791 -21.287  13.685  1.00 70.34           C  
ATOM   3661  HB2 LEU B  57      14.027 -22.007  12.901  1.00 70.34           H  
ATOM   3662  HB3 LEU B  57      14.622 -20.583  13.741  1.00 70.34           H  
ATOM   3663  O   LEU B  57      15.933 -22.890  14.884  1.00 70.34           O  
ATOM   3664  CG  LEU B  57      12.498 -20.538  13.302  1.00 70.34           C  
ATOM   3665  HG  LEU B  57      12.047 -20.097  14.191  1.00 70.34           H  
ATOM   3666  CD1 LEU B  57      12.797 -19.406  12.320  1.00 70.34           C  
ATOM   3667 HD11 LEU B  57      13.457 -18.679  12.795  1.00 70.34           H  
ATOM   3668 HD12 LEU B  57      13.280 -19.802  11.427  1.00 70.34           H  
ATOM   3669 HD13 LEU B  57      11.872 -18.899  12.044  1.00 70.34           H  
ATOM   3670  CD2 LEU B  57      11.481 -21.477  12.644  1.00 70.34           C  
ATOM   3671 HD21 LEU B  57      10.570 -20.928  12.408  1.00 70.34           H  
ATOM   3672 HD22 LEU B  57      11.890 -21.901  11.727  1.00 70.34           H  
ATOM   3673 HD23 LEU B  57      11.226 -22.288  13.326  1.00 70.34           H  
ATOM   3674  N   SER B  58      14.384 -24.208  15.847  1.00 73.42           N  
ATOM   3675  H   SER B  58      13.405 -24.291  16.078  1.00 73.42           H  
ATOM   3676  CA  SER B  58      15.311 -25.198  16.412  1.00 73.42           C  
ATOM   3677  HA  SER B  58      16.280 -24.731  16.588  1.00 73.42           H  
ATOM   3678  C   SER B  58      15.539 -26.394  15.492  1.00 73.42           C  
ATOM   3679  CB  SER B  58      14.771 -25.683  17.761  1.00 73.42           C  
ATOM   3680  HB2 SER B  58      13.778 -26.112  17.630  1.00 73.42           H  
ATOM   3681  HB3 SER B  58      15.435 -26.450  18.159  1.00 73.42           H  
ATOM   3682  O   SER B  58      16.601 -27.019  15.535  1.00 73.42           O  
ATOM   3683  OG  SER B  58      14.709 -24.608  18.681  1.00 73.42           O  
ATOM   3684  HG  SER B  58      14.114 -23.936  18.341  1.00 73.42           H  
ATOM   3685  N   LYS B  59      14.556 -26.718  14.647  1.00 79.52           N  
ATOM   3686  H   LYS B  59      13.721 -26.151  14.645  1.00 79.52           H  
ATOM   3687  CA  LYS B  59      14.611 -27.848  13.719  1.00 79.52           C  
ATOM   3688  HA  LYS B  59      15.486 -28.464  13.923  1.00 79.52           H  
ATOM   3689  C   LYS B  59      14.671 -27.358  12.282  1.00 79.52           C  
ATOM   3690  CB  LYS B  59      13.363 -28.700  13.889  1.00 79.52           C  
ATOM   3691  HB2 LYS B  59      13.303 -29.409  13.063  1.00 79.52           H  
ATOM   3692  HB3 LYS B  59      12.528 -28.004  13.800  1.00 79.52           H  
ATOM   3693  O   LYS B  59      13.829 -26.582  11.834  1.00 79.52           O  
ATOM   3694  CG  LYS B  59      13.240 -29.481  15.208  1.00 79.52           C  
ATOM   3695  HG2 LYS B  59      13.415 -28.827  16.062  1.00 79.52           H  
ATOM   3696  HG3 LYS B  59      13.926 -30.327  15.224  1.00 79.52           H  
ATOM   3697  CD  LYS B  59      11.787 -29.951  15.207  1.00 79.52           C  
ATOM   3698  HD2 LYS B  59      11.606 -30.573  14.330  1.00 79.52           H  
ATOM   3699  HD3 LYS B  59      11.189 -29.044  15.117  1.00 79.52           H  
ATOM   3700  CE  LYS B  59      11.235 -30.662  16.426  1.00 79.52           C  
ATOM   3701  HE2 LYS B  59      11.599 -30.161  17.323  1.00 79.52           H  
ATOM   3702  HE3 LYS B  59      11.539 -31.709  16.418  1.00 79.52           H  
ATOM   3703  NZ  LYS B  59       9.763 -30.510  16.335  1.00 79.52           N  
ATOM   3704  HZ1 LYS B  59       9.253 -31.043  17.025  1.00 79.52           H  
ATOM   3705  HZ2 LYS B  59       9.437 -30.729  15.404  1.00 79.52           H  
ATOM   3706  HZ3 LYS B  59       9.539 -29.533  16.457  1.00 79.52           H  
ATOM   3707  N   LEU B  60      15.625 -27.903  11.536  1.00 77.41           N  
ATOM   3708  H   LEU B  60      16.255 -28.557  11.977  1.00 77.41           H  
ATOM   3709  CA  LEU B  60      15.718 -27.744  10.093  1.00 77.41           C  
ATOM   3710  HA  LEU B  60      15.041 -26.953   9.769  1.00 77.41           H  
ATOM   3711  C   LEU B  60      15.300 -29.055   9.424  1.00 77.41           C  
ATOM   3712  CB  LEU B  60      17.159 -27.345   9.745  1.00 77.41           C  
ATOM   3713  HB2 LEU B  60      17.814 -28.195   9.934  1.00 77.41           H  
ATOM   3714  HB3 LEU B  60      17.479 -26.527  10.392  1.00 77.41           H  
ATOM   3715  O   LEU B  60      15.981 -30.068   9.580  1.00 77.41           O  
ATOM   3716  CG  LEU B  60      17.298 -26.910   8.280  1.00 77.41           C  
ATOM   3717  HG  LEU B  60      16.784 -27.618   7.629  1.00 77.41           H  
ATOM   3718  CD1 LEU B  60      16.704 -25.521   8.079  1.00 77.41           C  
ATOM   3719 HD11 LEU B  60      17.083 -24.830   8.832  1.00 77.41           H  
ATOM   3720 HD12 LEU B  60      15.617 -25.568   8.143  1.00 77.41           H  
ATOM   3721 HD13 LEU B  60      16.964 -25.159   7.084  1.00 77.41           H  
ATOM   3722  CD2 LEU B  60      18.770 -26.879   7.880  1.00 77.41           C  
ATOM   3723 HD21 LEU B  60      19.312 -26.167   8.502  1.00 77.41           H  
ATOM   3724 HD22 LEU B  60      19.206 -27.871   7.998  1.00 77.41           H  
ATOM   3725 HD23 LEU B  60      18.854 -26.582   6.834  1.00 77.41           H  
ATOM   3726  N   VAL B  61      14.201 -29.041   8.674  1.00 82.07           N  
ATOM   3727  H   VAL B  61      13.710 -28.167   8.556  1.00 82.07           H  
ATOM   3728  CA  VAL B  61      13.716 -30.216   7.939  1.00 82.07           C  
ATOM   3729  HA  VAL B  61      14.259 -31.102   8.268  1.00 82.07           H  
ATOM   3730  C   VAL B  61      14.008 -30.015   6.460  1.00 82.07           C  
ATOM   3731  CB  VAL B  61      12.230 -30.489   8.221  1.00 82.07           C  
ATOM   3732  HB  VAL B  61      11.654 -29.600   7.961  1.00 82.07           H  
ATOM   3733  O   VAL B  61      13.371 -29.204   5.792  1.00 82.07           O  
ATOM   3734  CG1 VAL B  61      11.719 -31.687   7.406  1.00 82.07           C  
ATOM   3735 HG11 VAL B  61      11.751 -31.460   6.340  1.00 82.07           H  
ATOM   3736 HG12 VAL B  61      10.686 -31.901   7.680  1.00 82.07           H  
ATOM   3737 HG13 VAL B  61      12.328 -32.567   7.610  1.00 82.07           H  
ATOM   3738  CG2 VAL B  61      11.992 -30.792   9.705  1.00 82.07           C  
ATOM   3739 HG21 VAL B  61      12.281 -29.936  10.315  1.00 82.07           H  
ATOM   3740 HG22 VAL B  61      12.568 -31.664  10.013  1.00 82.07           H  
ATOM   3741 HG23 VAL B  61      10.933 -30.979   9.884  1.00 82.07           H  
ATOM   3742  N   LEU B  62      14.990 -30.756   5.950  1.00 82.33           N  
ATOM   3743  H   LEU B  62      15.464 -31.407   6.560  1.00 82.33           H  
ATOM   3744  CA  LEU B  62      15.436 -30.655   4.565  1.00 82.33           C  
ATOM   3745  HA  LEU B  62      15.104 -29.693   4.174  1.00 82.33           H  
ATOM   3746  C   LEU B  62      14.806 -31.725   3.680  1.00 82.33           C  
ATOM   3747  CB  LEU B  62      16.966 -30.691   4.517  1.00 82.33           C  
ATOM   3748  HB2 LEU B  62      17.282 -30.976   3.513  1.00 82.33           H  
ATOM   3749  HB3 LEU B  62      17.331 -31.442   5.218  1.00 82.33           H  
ATOM   3750  O   LEU B  62      14.958 -32.921   3.929  1.00 82.33           O  
ATOM   3751  CG  LEU B  62      17.565 -29.318   4.841  1.00 82.33           C  
ATOM   3752  HG  LEU B  62      17.032 -28.865   5.677  1.00 82.33           H  
ATOM   3753  CD1 LEU B  62      19.032 -29.484   5.237  1.00 82.33           C  
ATOM   3754 HD11 LEU B  62      19.472 -28.506   5.431  1.00 82.33           H  
ATOM   3755 HD12 LEU B  62      19.583 -29.980   4.438  1.00 82.33           H  
ATOM   3756 HD13 LEU B  62      19.101 -30.081   6.146  1.00 82.33           H  
ATOM   3757  CD2 LEU B  62      17.436 -28.418   3.612  1.00 82.33           C  
ATOM   3758 HD21 LEU B  62      16.398 -28.328   3.293  1.00 82.33           H  
ATOM   3759 HD22 LEU B  62      17.992 -28.841   2.775  1.00 82.33           H  
ATOM   3760 HD23 LEU B  62      17.799 -27.416   3.844  1.00 82.33           H  
ATOM   3761  N   THR B  63      14.143 -31.280   2.618  1.00 80.76           N  
ATOM   3762  H   THR B  63      14.160 -30.285   2.440  1.00 80.76           H  
ATOM   3763  CA  THR B  63      13.455 -32.125   1.633  1.00 80.76           C  
ATOM   3764  HA  THR B  63      13.721 -33.167   1.809  1.00 80.76           H  
ATOM   3765  C   THR B  63      13.921 -31.793   0.212  1.00 80.76           C  
ATOM   3766  CB  THR B  63      11.927 -32.015   1.782  1.00 80.76           C  
ATOM   3767  HB  THR B  63      11.455 -32.616   1.004  1.00 80.76           H  
ATOM   3768  O   THR B  63      14.539 -30.753  -0.001  1.00 80.76           O  
ATOM   3769  CG2 THR B  63      11.428 -32.516   3.136  1.00 80.76           C  
ATOM   3770 HG21 THR B  63      11.778 -31.862   3.935  1.00 80.76           H  
ATOM   3771 HG22 THR B  63      10.339 -32.531   3.136  1.00 80.76           H  
ATOM   3772 HG23 THR B  63      11.796 -33.527   3.313  1.00 80.76           H  
ATOM   3773  OG1 THR B  63      11.480 -30.687   1.661  1.00 80.76           O  
ATOM   3774  HG1 THR B  63      12.044 -30.130   2.202  1.00 80.76           H  
ATOM   3775  N   GLY B  64      13.659 -32.690  -0.742  1.00 77.84           N  
ATOM   3776  H   GLY B  64      13.184 -33.546  -0.494  1.00 77.84           H  
ATOM   3777  CA  GLY B  64      14.148 -32.586  -2.123  1.00 77.84           C  
ATOM   3778  HA2 GLY B  64      13.357 -32.895  -2.806  1.00 77.84           H  
ATOM   3779  HA3 GLY B  64      14.384 -31.548  -2.358  1.00 77.84           H  
ATOM   3780  C   GLY B  64      15.388 -33.446  -2.399  1.00 77.84           C  
ATOM   3781  O   GLY B  64      16.085 -33.870  -1.465  1.00 77.84           O  
ATOM   3782  N   GLU B  65      15.616 -33.757  -3.678  1.00 79.36           N  
ATOM   3783  H   GLU B  65      15.062 -33.309  -4.394  1.00 79.36           H  
ATOM   3784  CA  GLU B  65      16.741 -34.583  -4.130  1.00 79.36           C  
ATOM   3785  HA  GLU B  65      16.795 -35.470  -3.498  1.00 79.36           H  
ATOM   3786  C   GLU B  65      18.058 -33.824  -3.988  1.00 79.36           C  
ATOM   3787  CB  GLU B  65      16.577 -35.057  -5.581  1.00 79.36           C  
ATOM   3788  HB2 GLU B  65      17.527 -35.489  -5.897  1.00 79.36           H  
ATOM   3789  HB3 GLU B  65      16.351 -34.206  -6.225  1.00 79.36           H  
ATOM   3790  O   GLU B  65      18.217 -32.716  -4.496  1.00 79.36           O  
ATOM   3791  CG  GLU B  65      15.493 -36.132  -5.729  1.00 79.36           C  
ATOM   3792  HG2 GLU B  65      14.513 -35.668  -5.621  1.00 79.36           H  
ATOM   3793  HG3 GLU B  65      15.613 -36.856  -4.922  1.00 79.36           H  
ATOM   3794  CD  GLU B  65      15.580 -36.865  -7.077  1.00 79.36           C  
ATOM   3795  OE1 GLU B  65      15.220 -38.064  -7.092  1.00 79.36           O  
ATOM   3796  OE2 GLU B  65      16.026 -36.241  -8.064  1.00 79.36           O  
ATOM   3797  N   ARG B  66      19.005 -34.435  -3.270  1.00 81.30           N  
ATOM   3798  H   ARG B  66      18.815 -35.363  -2.919  1.00 81.30           H  
ATOM   3799  CA  ARG B  66      20.289 -33.822  -2.932  1.00 81.30           C  
ATOM   3800  HA  ARG B  66      20.423 -32.931  -3.546  1.00 81.30           H  
ATOM   3801  C   ARG B  66      21.431 -34.760  -3.287  1.00 81.30           C  
ATOM   3802  CB  ARG B  66      20.291 -33.374  -1.465  1.00 81.30           C  
ATOM   3803  HB2 ARG B  66      19.984 -34.207  -0.832  1.00 81.30           H  
ATOM   3804  HB3 ARG B  66      21.300 -33.073  -1.186  1.00 81.30           H  
ATOM   3805  O   ARG B  66      21.792 -35.631  -2.497  1.00 81.30           O  
ATOM   3806  CG  ARG B  66      19.348 -32.174  -1.275  1.00 81.30           C  
ATOM   3807  HG2 ARG B  66      18.356 -32.389  -1.673  1.00 81.30           H  
ATOM   3808  HG3 ARG B  66      19.751 -31.321  -1.820  1.00 81.30           H  
ATOM   3809  CD  ARG B  66      19.201 -31.796   0.195  1.00 81.30           C  
ATOM   3810  HD2 ARG B  66      20.199 -31.654   0.610  1.00 81.30           H  
ATOM   3811  HD3 ARG B  66      18.661 -30.850   0.236  1.00 81.30           H  
ATOM   3812  NE  ARG B  66      18.420 -32.796   0.951  1.00 81.30           N  
ATOM   3813  HE  ARG B  66      17.690 -33.263   0.432  1.00 81.30           H  
ATOM   3814  NH1 ARG B  66      19.507 -32.518   2.932  1.00 81.30           N  
ATOM   3815 HH11 ARG B  66      20.166 -31.938   2.432  1.00 81.30           H  
ATOM   3816 HH12 ARG B  66      19.720 -32.777   3.885  1.00 81.30           H  
ATOM   3817  NH2 ARG B  66      17.727 -33.867   2.846  1.00 81.30           N  
ATOM   3818 HH21 ARG B  66      17.771 -33.966   3.850  1.00 81.30           H  
ATOM   3819 HH22 ARG B  66      16.926 -34.222   2.344  1.00 81.30           H  
ATOM   3820  CZ  ARG B  66      18.554 -33.068   2.236  1.00 81.30           C  
ATOM   3821  N   HIS B  67      21.965 -34.585  -4.489  1.00 83.81           N  
ATOM   3822  H   HIS B  67      21.646 -33.793  -5.029  1.00 83.81           H  
ATOM   3823  CA  HIS B  67      23.162 -35.264  -4.976  1.00 83.81           C  
ATOM   3824  HA  HIS B  67      23.227 -36.260  -4.538  1.00 83.81           H  
ATOM   3825  C   HIS B  67      24.427 -34.500  -4.571  1.00 83.81           C  
ATOM   3826  CB  HIS B  67      23.067 -35.404  -6.502  1.00 83.81           C  
ATOM   3827  HB2 HIS B  67      22.786 -34.449  -6.946  1.00 83.81           H  
ATOM   3828  HB3 HIS B  67      24.048 -35.672  -6.893  1.00 83.81           H  
ATOM   3829  O   HIS B  67      25.441 -35.113  -4.232  1.00 83.81           O  
ATOM   3830  CG  HIS B  67      22.088 -36.469  -6.926  1.00 83.81           C  
ATOM   3831  CD2 HIS B  67      22.383 -37.787  -7.140  1.00 83.81           C  
ATOM   3832  HD2 HIS B  67      23.359 -38.240  -7.045  1.00 83.81           H  
ATOM   3833  ND1 HIS B  67      20.735 -36.318  -7.143  1.00 83.81           N  
ATOM   3834  HD1 HIS B  67      20.216 -35.452  -7.120  1.00 83.81           H  
ATOM   3835  CE1 HIS B  67      20.230 -37.518  -7.480  1.00 83.81           C  
ATOM   3836  HE1 HIS B  67      19.196 -37.705  -7.729  1.00 83.81           H  
ATOM   3837  NE2 HIS B  67      21.202 -38.449  -7.487  1.00 83.81           N  
ATOM   3838  N   TYR B  68      24.362 -33.167  -4.562  1.00 83.00           N  
ATOM   3839  H   TYR B  68      23.512 -32.737  -4.899  1.00 83.00           H  
ATOM   3840  CA  TYR B  68      25.503 -32.301  -4.291  1.00 83.00           C  
ATOM   3841  HA  TYR B  68      26.412 -32.901  -4.326  1.00 83.00           H  
ATOM   3842  C   TYR B  68      25.467 -31.677  -2.897  1.00 83.00           C  
ATOM   3843  CB  TYR B  68      25.611 -31.254  -5.407  1.00 83.00           C  
ATOM   3844  HB2 TYR B  68      26.489 -30.631  -5.231  1.00 83.00           H  
ATOM   3845  HB3 TYR B  68      24.732 -30.610  -5.375  1.00 83.00           H  
ATOM   3846  O   TYR B  68      26.524 -31.564  -2.277  1.00 83.00           O  
ATOM   3847  CG  TYR B  68      25.730 -31.882  -6.785  1.00 83.00           C  
ATOM   3848  CD1 TYR B  68      26.792 -32.767  -7.064  1.00 83.00           C  
ATOM   3849  HD1 TYR B  68      27.545 -32.964  -6.315  1.00 83.00           H  
ATOM   3850  CD2 TYR B  68      24.731 -31.664  -7.754  1.00 83.00           C  
ATOM   3851  HD2 TYR B  68      23.890 -31.021  -7.538  1.00 83.00           H  
ATOM   3852  CE1 TYR B  68      26.850 -33.439  -8.299  1.00 83.00           C  
ATOM   3853  HE1 TYR B  68      27.637 -34.152  -8.494  1.00 83.00           H  
ATOM   3854  CE2 TYR B  68      24.797 -32.321  -8.998  1.00 83.00           C  
ATOM   3855  HE2 TYR B  68      24.023 -32.158  -9.733  1.00 83.00           H  
ATOM   3856  OH  TYR B  68      25.912 -33.867 -10.464  1.00 83.00           O  
ATOM   3857  HH  TYR B  68      26.745 -34.323 -10.605  1.00 83.00           H  
ATOM   3858  CZ  TYR B  68      25.857 -33.211  -9.274  1.00 83.00           C  
ATOM   3859  N   THR B  69      24.303 -31.297  -2.368  1.00 82.13           N  
ATOM   3860  H   THR B  69      23.471 -31.430  -2.924  1.00 82.13           H  
ATOM   3861  CA  THR B  69      24.173 -30.527  -1.119  1.00 82.13           C  
ATOM   3862  HA  THR B  69      24.972 -29.785  -1.108  1.00 82.13           H  
ATOM   3863  C   THR B  69      24.311 -31.396   0.128  1.00 82.13           C  
ATOM   3864  CB  THR B  69      22.841 -29.766  -1.029  1.00 82.13           C  
ATOM   3865  HB  THR B  69      22.029 -30.446  -0.772  1.00 82.13           H  
ATOM   3866  O   THR B  69      23.543 -32.334   0.346  1.00 82.13           O  
ATOM   3867  CG2 THR B  69      22.934 -28.654   0.012  1.00 82.13           C  
ATOM   3868 HG21 THR B  69      22.061 -28.007  -0.072  1.00 82.13           H  
ATOM   3869 HG22 THR B  69      22.981 -29.081   1.014  1.00 82.13           H  
ATOM   3870 HG23 THR B  69      23.827 -28.054  -0.161  1.00 82.13           H  
ATOM   3871  OG1 THR B  69      22.522 -29.123  -2.228  1.00 82.13           O  
ATOM   3872  HG1 THR B  69      22.231 -29.812  -2.830  1.00 82.13           H  
ATOM   3873  N   ARG B  70      25.234 -31.033   1.023  1.00 84.34           N  
ATOM   3874  H   ARG B  70      25.740 -30.174   0.860  1.00 84.34           H  
ATOM   3875  CA  ARG B  70      25.363 -31.632   2.357  1.00 84.34           C  
ATOM   3876  HA  ARG B  70      24.941 -32.637   2.328  1.00 84.34           H  
ATOM   3877  C   ARG B  70      24.547 -30.821   3.364  1.00 84.34           C  
ATOM   3878  CB  ARG B  70      26.847 -31.737   2.754  1.00 84.34           C  
ATOM   3879  HB2 ARG B  70      27.296 -30.744   2.731  1.00 84.34           H  
ATOM   3880  HB3 ARG B  70      26.912 -32.113   3.775  1.00 84.34           H  
ATOM   3881  O   ARG B  70      24.422 -29.605   3.250  1.00 84.34           O  
ATOM   3882  CG  ARG B  70      27.637 -32.679   1.829  1.00 84.34           C  
ATOM   3883  HG2 ARG B  70      27.201 -33.677   1.871  1.00 84.34           H  
ATOM   3884  HG3 ARG B  70      27.582 -32.318   0.803  1.00 84.34           H  
ATOM   3885  CD  ARG B  70      29.110 -32.750   2.255  1.00 84.34           C  
ATOM   3886  HD2 ARG B  70      29.169 -33.189   3.250  1.00 84.34           H  
ATOM   3887  HD3 ARG B  70      29.501 -31.733   2.300  1.00 84.34           H  
ATOM   3888  NE  ARG B  70      29.916 -33.550   1.307  1.00 84.34           N  
ATOM   3889  HE  ARG B  70      29.402 -34.074   0.613  1.00 84.34           H  
ATOM   3890  NH1 ARG B  70      31.997 -32.942   2.079  1.00 84.34           N  
ATOM   3891 HH11 ARG B  70      31.565 -32.411   2.822  1.00 84.34           H  
ATOM   3892 HH12 ARG B  70      33.000 -32.925   1.964  1.00 84.34           H  
ATOM   3893  NH2 ARG B  70      31.836 -34.266   0.299  1.00 84.34           N  
ATOM   3894 HH21 ARG B  70      31.300 -34.787  -0.380  1.00 84.34           H  
ATOM   3895 HH22 ARG B  70      32.843 -34.240   0.226  1.00 84.34           H  
ATOM   3896  CZ  ARG B  70      31.238 -33.588   1.238  1.00 84.34           C  
ATOM   3897  N   ASN B  71      24.025 -31.490   4.395  1.00 81.15           N  
ATOM   3898  H   ASN B  71      24.152 -32.491   4.421  1.00 81.15           H  
ATOM   3899  CA  ASN B  71      23.221 -30.846   5.446  1.00 81.15           C  
ATOM   3900  HA  ASN B  71      22.307 -30.449   5.005  1.00 81.15           H  
ATOM   3901  C   ASN B  71      23.947 -29.656   6.111  1.00 81.15           C  
ATOM   3902  CB  ASN B  71      22.853 -31.899   6.509  1.00 81.15           C  
ATOM   3903  HB2 ASN B  71      22.354 -31.399   7.339  1.00 81.15           H  
ATOM   3904  HB3 ASN B  71      23.766 -32.350   6.898  1.00 81.15           H  
ATOM   3905  O   ASN B  71      23.312 -28.661   6.459  1.00 81.15           O  
ATOM   3906  CG  ASN B  71      21.913 -32.986   6.014  1.00 81.15           C  
ATOM   3907  ND2 ASN B  71      22.082 -34.202   6.477  1.00 81.15           N  
ATOM   3908 HD21 ASN B  71      21.449 -34.914   6.143  1.00 81.15           H  
ATOM   3909 HD22 ASN B  71      22.802 -34.396   7.158  1.00 81.15           H  
ATOM   3910  OD1 ASN B  71      21.015 -32.771   5.218  1.00 81.15           O  
ATOM   3911  N   ASP B  72      25.273 -29.745   6.263  1.00 80.86           N  
ATOM   3912  H   ASP B  72      25.745 -30.599   5.999  1.00 80.86           H  
ATOM   3913  CA  ASP B  72      26.079 -28.702   6.898  1.00 80.86           C  
ATOM   3914  HA  ASP B  72      25.590 -28.411   7.828  1.00 80.86           H  
ATOM   3915  C   ASP B  72      26.212 -27.425   6.061  1.00 80.86           C  
ATOM   3916  CB  ASP B  72      27.464 -29.253   7.260  1.00 80.86           C  
ATOM   3917  HB2 ASP B  72      28.094 -28.434   7.606  1.00 80.86           H  
ATOM   3918  HB3 ASP B  72      27.925 -29.687   6.373  1.00 80.86           H  
ATOM   3919  O   ASP B  72      26.297 -26.349   6.649  1.00 80.86           O  
ATOM   3920  CG  ASP B  72      27.371 -30.290   8.378  1.00 80.86           C  
ATOM   3921  OD1 ASP B  72      27.862 -31.416   8.148  1.00 80.86           O  
ATOM   3922  OD2 ASP B  72      26.764 -29.964   9.428  1.00 80.86           O  
ATOM   3923  N   ASP B  73      26.162 -27.496   4.725  1.00 82.03           N  
ATOM   3924  H   ASP B  73      26.022 -28.390   4.277  1.00 82.03           H  
ATOM   3925  CA  ASP B  73      26.302 -26.300   3.878  1.00 82.03           C  
ATOM   3926  HA  ASP B  73      27.236 -25.797   4.130  1.00 82.03           H  
ATOM   3927  C   ASP B  73      25.134 -25.322   4.133  1.00 82.03           C  
ATOM   3928  CB  ASP B  73      26.338 -26.663   2.380  1.00 82.03           C  
ATOM   3929  HB2 ASP B  73      26.724 -25.788   1.858  1.00 82.03           H  
ATOM   3930  HB3 ASP B  73      25.319 -26.842   2.038  1.00 82.03           H  
ATOM   3931  O   ASP B  73      25.299 -24.107   4.275  1.00 82.03           O  
ATOM   3932  CG  ASP B  73      27.203 -27.849   1.944  1.00 82.03           C  
ATOM   3933  OD1 ASP B  73      26.717 -28.658   1.123  1.00 82.03           O  
ATOM   3934  OD2 ASP B  73      28.382 -27.984   2.336  1.00 82.03           O  
ATOM   3935  N   ILE B  74      23.929 -25.877   4.277  1.00 81.96           N  
ATOM   3936  H   ILE B  74      23.872 -26.877   4.152  1.00 81.96           H  
ATOM   3937  CA  ILE B  74      22.697 -25.130   4.552  1.00 81.96           C  
ATOM   3938  HA  ILE B  74      22.656 -24.253   3.906  1.00 81.96           H  
ATOM   3939  C   ILE B  74      22.679 -24.659   6.006  1.00 81.96           C  
ATOM   3940  CB  ILE B  74      21.478 -26.016   4.254  1.00 81.96           C  
ATOM   3941  HB  ILE B  74      21.512 -26.860   4.944  1.00 81.96           H  
ATOM   3942  O   ILE B  74      22.330 -23.514   6.288  1.00 81.96           O  
ATOM   3943  CG1 ILE B  74      21.498 -26.553   2.802  1.00 81.96           C  
ATOM   3944 HG12 ILE B  74      20.926 -25.897   2.146  1.00 81.96           H  
ATOM   3945 HG13 ILE B  74      22.508 -26.623   2.398  1.00 81.96           H  
ATOM   3946  CG2 ILE B  74      20.172 -25.242   4.507  1.00 81.96           C  
ATOM   3947 HG21 ILE B  74      20.081 -24.966   5.558  1.00 81.96           H  
ATOM   3948 HG22 ILE B  74      19.310 -25.852   4.237  1.00 81.96           H  
ATOM   3949 HG23 ILE B  74      20.157 -24.334   3.903  1.00 81.96           H  
ATOM   3950  CD1 ILE B  74      20.913 -27.959   2.773  1.00 81.96           C  
ATOM   3951 HD11 ILE B  74      20.852 -28.333   1.751  1.00 81.96           H  
ATOM   3952 HD12 ILE B  74      21.533 -28.634   3.362  1.00 81.96           H  
ATOM   3953 HD13 ILE B  74      19.909 -27.917   3.195  1.00 81.96           H  
ATOM   3954  N   ARG B  75      23.119 -25.512   6.940  1.00 77.44           N  
ATOM   3955  H   ARG B  75      23.400 -26.436   6.646  1.00 77.44           H  
ATOM   3956  CA  ARG B  75      23.244 -25.143   8.354  1.00 77.44           C  
ATOM   3957  HA  ARG B  75      22.268 -24.810   8.706  1.00 77.44           H  
ATOM   3958  C   ARG B  75      24.202 -23.964   8.541  1.00 77.44           C  
ATOM   3959  CB  ARG B  75      23.682 -26.375   9.152  1.00 77.44           C  
ATOM   3960  HB2 ARG B  75      24.726 -26.600   8.932  1.00 77.44           H  
ATOM   3961  HB3 ARG B  75      23.072 -27.229   8.857  1.00 77.44           H  
ATOM   3962  O   ARG B  75      23.876 -23.039   9.278  1.00 77.44           O  
ATOM   3963  CG  ARG B  75      23.510 -26.148  10.655  1.00 77.44           C  
ATOM   3964  HG2 ARG B  75      22.457 -25.972  10.873  1.00 77.44           H  
ATOM   3965  HG3 ARG B  75      24.091 -25.282  10.973  1.00 77.44           H  
ATOM   3966  CD  ARG B  75      23.993 -27.379  11.419  1.00 77.44           C  
ATOM   3967  HD2 ARG B  75      25.062 -27.504  11.246  1.00 77.44           H  
ATOM   3968  HD3 ARG B  75      23.474 -28.258  11.036  1.00 77.44           H  
ATOM   3969  NE  ARG B  75      23.725 -27.241  12.861  1.00 77.44           N  
ATOM   3970  HE  ARG B  75      23.235 -26.409  13.156  1.00 77.44           H  
ATOM   3971  NH1 ARG B  75      24.675 -29.228  13.494  1.00 77.44           N  
ATOM   3972 HH11 ARG B  75      24.982 -29.370  12.542  1.00 77.44           H  
ATOM   3973 HH12 ARG B  75      24.922 -29.902  14.204  1.00 77.44           H  
ATOM   3974  NH2 ARG B  75      23.689 -27.928  15.028  1.00 77.44           N  
ATOM   3975 HH21 ARG B  75      23.914 -28.616  15.733  1.00 77.44           H  
ATOM   3976 HH22 ARG B  75      23.171 -27.098  15.280  1.00 77.44           H  
ATOM   3977  CZ  ARG B  75      24.031 -28.131  13.786  1.00 77.44           C  
ATOM   3978  N   GLN B  76      25.339 -23.956   7.843  1.00 80.22           N  
ATOM   3979  H   GLN B  76      25.558 -24.761   7.273  1.00 80.22           H  
ATOM   3980  CA  GLN B  76      26.264 -22.820   7.818  1.00 80.22           C  
ATOM   3981  HA  GLN B  76      26.520 -22.543   8.841  1.00 80.22           H  
ATOM   3982  C   GLN B  76      25.650 -21.582   7.159  1.00 80.22           C  
ATOM   3983  CB  GLN B  76      27.552 -23.192   7.073  1.00 80.22           C  
ATOM   3984  HB2 GLN B  76      28.095 -22.272   6.860  1.00 80.22           H  
ATOM   3985  HB3 GLN B  76      27.308 -23.670   6.124  1.00 80.22           H  
ATOM   3986  O   GLN B  76      25.891 -20.474   7.628  1.00 80.22           O  
ATOM   3987  CG  GLN B  76      28.477 -24.105   7.889  1.00 80.22           C  
ATOM   3988  HG2 GLN B  76      28.679 -23.643   8.855  1.00 80.22           H  
ATOM   3989  HG3 GLN B  76      27.994 -25.066   8.066  1.00 80.22           H  
ATOM   3990  CD  GLN B  76      29.812 -24.344   7.188  1.00 80.22           C  
ATOM   3991  NE2 GLN B  76      30.676 -25.164   7.741  1.00 80.22           N  
ATOM   3992 HE21 GLN B  76      31.527 -25.307   7.217  1.00 80.22           H  
ATOM   3993 HE22 GLN B  76      30.433 -25.699   8.562  1.00 80.22           H  
ATOM   3994  OE1 GLN B  76      30.129 -23.778   6.156  1.00 80.22           O  
ATOM   3995  N   SER B  77      24.856 -21.751   6.098  1.00 80.65           N  
ATOM   3996  H   SER B  77      24.743 -22.683   5.724  1.00 80.65           H  
ATOM   3997  CA  SER B  77      24.152 -20.644   5.432  1.00 80.65           C  
ATOM   3998  HA  SER B  77      24.883 -19.890   5.140  1.00 80.65           H  
ATOM   3999  C   SER B  77      23.165 -19.941   6.365  1.00 80.65           C  
ATOM   4000  CB  SER B  77      23.441 -21.143   4.166  1.00 80.65           C  
ATOM   4001  HB2 SER B  77      22.660 -21.859   4.423  1.00 80.65           H  
ATOM   4002  HB3 SER B  77      22.979 -20.296   3.659  1.00 80.65           H  
ATOM   4003  O   SER B  77      23.130 -18.716   6.417  1.00 80.65           O  
ATOM   4004  OG  SER B  77      24.378 -21.750   3.294  1.00 80.65           O  
ATOM   4005  HG  SER B  77      24.637 -22.616   3.618  1.00 80.65           H  
ATOM   4006  N   ILE B  78      22.432 -20.709   7.173  1.00 79.50           N  
ATOM   4007  H   ILE B  78      22.487 -21.710   7.049  1.00 79.50           H  
ATOM   4008  CA  ILE B  78      21.480 -20.181   8.157  1.00 79.50           C  
ATOM   4009  HA  ILE B  78      20.923 -19.364   7.698  1.00 79.50           H  
ATOM   4010  C   ILE B  78      22.203 -19.584   9.373  1.00 79.50           C  
ATOM   4011  CB  ILE B  78      20.471 -21.285   8.538  1.00 79.50           C  
ATOM   4012  HB  ILE B  78      21.030 -22.157   8.876  1.00 79.50           H  
ATOM   4013  O   ILE B  78      21.835 -18.508   9.827  1.00 79.50           O  
ATOM   4014  CG1 ILE B  78      19.642 -21.671   7.290  1.00 79.50           C  
ATOM   4015 HG12 ILE B  78      20.294 -21.829   6.430  1.00 79.50           H  
ATOM   4016 HG13 ILE B  78      18.960 -20.859   7.038  1.00 79.50           H  
ATOM   4017  CG2 ILE B  78      19.536 -20.836   9.677  1.00 79.50           C  
ATOM   4018 HG21 ILE B  78      18.988 -19.942   9.380  1.00 79.50           H  
ATOM   4019 HG22 ILE B  78      18.827 -21.624   9.928  1.00 79.50           H  
ATOM   4020 HG23 ILE B  78      20.107 -20.613  10.579  1.00 79.50           H  
ATOM   4021  CD1 ILE B  78      18.842 -22.958   7.475  1.00 79.50           C  
ATOM   4022 HD11 ILE B  78      18.028 -22.796   8.182  1.00 79.50           H  
ATOM   4023 HD12 ILE B  78      18.421 -23.249   6.512  1.00 79.50           H  
ATOM   4024 HD13 ILE B  78      19.494 -23.755   7.830  1.00 79.50           H  
ATOM   4025  N   LEU B  79      23.268 -20.220   9.875  1.00 77.45           N  
ATOM   4026  H   LEU B  79      23.521 -21.117   9.486  1.00 77.45           H  
ATOM   4027  CA  LEU B  79      24.073 -19.675  10.981  1.00 77.45           C  
ATOM   4028  HA  LEU B  79      23.412 -19.428  11.811  1.00 77.45           H  
ATOM   4029  C   LEU B  79      24.793 -18.367  10.613  1.00 77.45           C  
ATOM   4030  CB  LEU B  79      25.097 -20.735  11.427  1.00 77.45           C  
ATOM   4031  HB2 LEU B  79      25.883 -20.250  12.005  1.00 77.45           H  
ATOM   4032  HB3 LEU B  79      25.562 -21.160  10.538  1.00 77.45           H  
ATOM   4033  O   LEU B  79      25.054 -17.539  11.481  1.00 77.45           O  
ATOM   4034  CG  LEU B  79      24.488 -21.858  12.284  1.00 77.45           C  
ATOM   4035  HG  LEU B  79      23.557 -22.209  11.838  1.00 77.45           H  
ATOM   4036  CD1 LEU B  79      25.460 -23.038  12.366  1.00 77.45           C  
ATOM   4037 HD11 LEU B  79      25.664 -23.410  11.362  1.00 77.45           H  
ATOM   4038 HD12 LEU B  79      25.020 -23.837  12.963  1.00 77.45           H  
ATOM   4039 HD13 LEU B  79      26.395 -22.714  12.823  1.00 77.45           H  
ATOM   4040  CD2 LEU B  79      24.209 -21.388  13.714  1.00 77.45           C  
ATOM   4041 HD21 LEU B  79      25.127 -21.032  14.182  1.00 77.45           H  
ATOM   4042 HD22 LEU B  79      23.484 -20.573  13.703  1.00 77.45           H  
ATOM   4043 HD23 LEU B  79      23.793 -22.206  14.302  1.00 77.45           H  
ATOM   4044  N   ALA B  80      25.110 -18.162   9.334  1.00 76.29           N  
ATOM   4045  H   ALA B  80      24.918 -18.892   8.663  1.00 76.29           H  
ATOM   4046  CA  ALA B  80      25.749 -16.940   8.859  1.00 76.29           C  
ATOM   4047  HA  ALA B  80      26.542 -16.668   9.555  1.00 76.29           H  
ATOM   4048  C   ALA B  80      24.808 -15.730   8.764  1.00 76.29           C  
ATOM   4049  CB  ALA B  80      26.379 -17.237   7.508  1.00 76.29           C  
ATOM   4050  HB1 ALA B  80      26.878 -16.335   7.153  1.00 76.29           H  
ATOM   4051  HB2 ALA B  80      27.105 -18.043   7.617  1.00 76.29           H  
ATOM   4052  HB3 ALA B  80      25.606 -17.525   6.796  1.00 76.29           H  
ATOM   4053  O   ALA B  80      25.292 -14.607   8.638  1.00 76.29           O  
ATOM   4054  N   LEU B  81      23.490 -15.940   8.853  1.00 71.35           N  
ATOM   4055  H   LEU B  81      23.153 -16.886   8.957  1.00 71.35           H  
ATOM   4056  CA  LEU B  81      22.513 -14.853   8.949  1.00 71.35           C  
ATOM   4057  HA  LEU B  81      22.812 -14.083   8.237  1.00 71.35           H  
ATOM   4058  C   LEU B  81      22.508 -14.146  10.312  1.00 71.35           C  
ATOM   4059  CB  LEU B  81      21.119 -15.391   8.570  1.00 71.35           C  
ATOM   4060  HB2 LEU B  81      21.052 -16.454   8.802  1.00 71.35           H  
ATOM   4061  HB3 LEU B  81      20.349 -14.887   9.154  1.00 71.35           H  
ATOM   4062  O   LEU B  81      21.852 -13.117  10.455  1.00 71.35           O  
ATOM   4063  CG  LEU B  81      20.837 -15.174   7.083  1.00 71.35           C  
ATOM   4064  HG  LEU B  81      21.729 -15.430   6.512  1.00 71.35           H  
ATOM   4065  CD1 LEU B  81      19.683 -16.059   6.612  1.00 71.35           C  
ATOM   4066 HD11 LEU B  81      18.791 -15.861   7.206  1.00 71.35           H  
ATOM   4067 HD12 LEU B  81      19.966 -17.107   6.709  1.00 71.35           H  
ATOM   4068 HD13 LEU B  81      19.468 -15.848   5.564  1.00 71.35           H  
ATOM   4069  CD2 LEU B  81      20.474 -13.702   6.857  1.00 71.35           C  
ATOM   4070 HD21 LEU B  81      19.561 -13.455   7.399  1.00 71.35           H  
ATOM   4071 HD22 LEU B  81      20.334 -13.503   5.794  1.00 71.35           H  
ATOM   4072 HD23 LEU B  81      21.271 -13.047   7.210  1.00 71.35           H  
ATOM   4073  N   GLY B  82      23.253 -14.667  11.291  1.00 65.98           N  
ATOM   4074  H   GLY B  82      23.710 -15.551  11.117  1.00 65.98           H  
ATOM   4075  CA  GLY B  82      23.315 -14.148  12.653  1.00 65.98           C  
ATOM   4076  HA2 GLY B  82      22.976 -13.112  12.672  1.00 65.98           H  
ATOM   4077  HA3 GLY B  82      24.346 -14.176  13.003  1.00 65.98           H  
ATOM   4078  C   GLY B  82      22.458 -14.962  13.618  1.00 65.98           C  
ATOM   4079  O   GLY B  82      22.169 -16.136  13.380  1.00 65.98           O  
ATOM   4080  N   GLU B  83      22.078 -14.349  14.739  1.00 65.27           N  
ATOM   4081  H   GLU B  83      22.290 -13.371  14.874  1.00 65.27           H  
ATOM   4082  CA  GLU B  83      21.217 -15.009  15.721  1.00 65.27           C  
ATOM   4083  HA  GLU B  83      21.703 -15.944  15.999  1.00 65.27           H  
ATOM   4084  C   GLU B  83      19.838 -15.320  15.110  1.00 65.27           C  
ATOM   4085  CB  GLU B  83      21.068 -14.163  16.997  1.00 65.27           C  
ATOM   4086  HB2 GLU B  83      20.350 -14.657  17.652  1.00 65.27           H  
ATOM   4087  HB3 GLU B  83      20.683 -13.177  16.738  1.00 65.27           H  
ATOM   4088  O   GLU B  83      19.249 -14.451  14.460  1.00 65.27           O  
ATOM   4089  CG  GLU B  83      22.397 -14.020  17.753  1.00 65.27           C  
ATOM   4090  HG2 GLU B  83      23.089 -13.426  17.156  1.00 65.27           H  
ATOM   4091  HG3 GLU B  83      22.833 -15.011  17.882  1.00 65.27           H  
ATOM   4092  CD  GLU B  83      22.211 -13.355  19.126  1.00 65.27           C  
ATOM   4093  OE1 GLU B  83      22.626 -13.977  20.131  1.00 65.27           O  
ATOM   4094  OE2 GLU B  83      21.677 -12.223  19.161  1.00 65.27           O  
ATOM   4095  N   PRO B  84      19.295 -16.538  15.303  1.00 65.74           N  
ATOM   4096  CA  PRO B  84      17.960 -16.871  14.827  1.00 65.74           C  
ATOM   4097  HA  PRO B  84      17.884 -16.664  13.760  1.00 65.74           H  
ATOM   4098  C   PRO B  84      16.918 -16.031  15.579  1.00 65.74           C  
ATOM   4099  CB  PRO B  84      17.808 -18.379  15.062  1.00 65.74           C  
ATOM   4100  HB2 PRO B  84      16.780 -18.658  15.294  1.00 65.74           H  
ATOM   4101  HB3 PRO B  84      18.155 -18.917  14.180  1.00 65.74           H  
ATOM   4102  O   PRO B  84      16.718 -16.205  16.781  1.00 65.74           O  
ATOM   4103  CG  PRO B  84      18.752 -18.663  16.232  1.00 65.74           C  
ATOM   4104  HG2 PRO B  84      19.112 -19.691  16.222  1.00 65.74           H  
ATOM   4105  HG3 PRO B  84      18.247 -18.443  17.173  1.00 65.74           H  
ATOM   4106  CD  PRO B  84      19.886 -17.663  16.014  1.00 65.74           C  
ATOM   4107  HD2 PRO B  84      20.663 -18.111  15.394  1.00 65.74           H  
ATOM   4108  HD3 PRO B  84      20.296 -17.357  16.976  1.00 65.74           H  
ATOM   4109  N   GLY B  85      16.247 -15.125  14.863  1.00 63.76           N  
ATOM   4110  H   GLY B  85      16.500 -14.985  13.895  1.00 63.76           H  
ATOM   4111  CA  GLY B  85      15.095 -14.376  15.360  1.00 63.76           C  
ATOM   4112  HA2 GLY B  85      15.351 -13.905  16.309  1.00 63.76           H  
ATOM   4113  HA3 GLY B  85      14.842 -13.599  14.639  1.00 63.76           H  
ATOM   4114  C   GLY B  85      13.866 -15.267  15.569  1.00 63.76           C  
ATOM   4115  O   GLY B  85      13.919 -16.489  15.391  1.00 63.76           O  
ATOM   4116  N   THR B  86      12.722 -14.670  15.927  1.00 66.11           N  
ATOM   4117  H   THR B  86      12.640 -13.664  15.890  1.00 66.11           H  
ATOM   4118  CA  THR B  86      11.500 -15.474  16.046  1.00 66.11           C  
ATOM   4119  HA  THR B  86      11.732 -16.332  16.677  1.00 66.11           H  
ATOM   4120  C   THR B  86      11.049 -16.010  14.702  1.00 66.11           C  
ATOM   4121  CB  THR B  86      10.274 -14.777  16.663  1.00 66.11           C  
ATOM   4122  HB  THR B  86       9.458 -15.499  16.679  1.00 66.11           H  
ATOM   4123  O   THR B  86      11.301 -15.452  13.630  1.00 66.11           O  
ATOM   4124  CG2 THR B  86      10.467 -14.349  18.091  1.00 66.11           C  
ATOM   4125 HG21 THR B  86      10.965 -15.147  18.643  1.00 66.11           H  
ATOM   4126 HG22 THR B  86       9.500 -14.180  18.565  1.00 66.11           H  
ATOM   4127 HG23 THR B  86      11.039 -13.421  18.100  1.00 66.11           H  
ATOM   4128  OG1 THR B  86       9.827 -13.661  15.939  1.00 66.11           O  
ATOM   4129  HG1 THR B  86       9.074 -13.341  16.440  1.00 66.11           H  
ATOM   4130  N   PHE B  87      10.207 -17.032  14.809  1.00 68.79           N  
ATOM   4131  H   PHE B  87      10.148 -17.499  15.703  1.00 68.79           H  
ATOM   4132  CA  PHE B  87       9.265 -17.435  13.781  1.00 68.79           C  
ATOM   4133  HA  PHE B  87       9.791 -18.053  13.053  1.00 68.79           H  
ATOM   4134  C   PHE B  87       8.605 -16.260  13.023  1.00 68.79           C  
ATOM   4135  CB  PHE B  87       8.192 -18.285  14.472  1.00 68.79           C  
ATOM   4136  HB2 PHE B  87       8.673 -18.989  15.152  1.00 68.79           H  
ATOM   4137  HB3 PHE B  87       7.542 -17.645  15.068  1.00 68.79           H  
ATOM   4138  O   PHE B  87       8.369 -16.395  11.826  1.00 68.79           O  
ATOM   4139  CG  PHE B  87       7.359 -19.069  13.488  1.00 68.79           C  
ATOM   4140  CD1 PHE B  87       6.356 -18.432  12.734  1.00 68.79           C  
ATOM   4141  HD1 PHE B  87       6.132 -17.387  12.890  1.00 68.79           H  
ATOM   4142  CD2 PHE B  87       7.652 -20.424  13.265  1.00 68.79           C  
ATOM   4143  HD2 PHE B  87       8.419 -20.922  13.840  1.00 68.79           H  
ATOM   4144  CE1 PHE B  87       5.693 -19.134  11.716  1.00 68.79           C  
ATOM   4145  HE1 PHE B  87       4.988 -18.617  11.081  1.00 68.79           H  
ATOM   4146  CE2 PHE B  87       6.945 -21.138  12.290  1.00 68.79           C  
ATOM   4147  HE2 PHE B  87       7.197 -22.174  12.116  1.00 68.79           H  
ATOM   4148  CZ  PHE B  87       5.968 -20.496  11.509  1.00 68.79           C  
ATOM   4149  HZ  PHE B  87       5.464 -21.042  10.725  1.00 68.79           H  
ATOM   4150  N   MET B  88       8.303 -15.114  13.654  1.00 63.41           N  
ATOM   4151  H   MET B  88       8.574 -14.999  14.621  1.00 63.41           H  
ATOM   4152  CA  MET B  88       7.737 -13.952  12.949  1.00 63.41           C  
ATOM   4153  HA  MET B  88       7.214 -14.307  12.061  1.00 63.41           H  
ATOM   4154  C   MET B  88       8.778 -12.970  12.398  1.00 63.41           C  
ATOM   4155  CB  MET B  88       6.688 -13.226  13.809  1.00 63.41           C  
ATOM   4156  HB2 MET B  88       6.568 -12.209  13.434  1.00 63.41           H  
ATOM   4157  HB3 MET B  88       7.006 -13.171  14.850  1.00 63.41           H  
ATOM   4158  O   MET B  88       8.571 -12.481  11.292  1.00 63.41           O  
ATOM   4159  CG  MET B  88       5.331 -13.927  13.694  1.00 63.41           C  
ATOM   4160  HG2 MET B  88       5.140 -14.125  12.639  1.00 63.41           H  
ATOM   4161  HG3 MET B  88       5.379 -14.883  14.216  1.00 63.41           H  
ATOM   4162  SD  MET B  88       3.927 -12.966  14.319  1.00 63.41           S  
ATOM   4163  CE  MET B  88       2.568 -13.819  13.476  1.00 63.41           C  
ATOM   4164  HE1 MET B  88       2.673 -13.695  12.398  1.00 63.41           H  
ATOM   4165  HE2 MET B  88       1.617 -13.392  13.793  1.00 63.41           H  
ATOM   4166  HE3 MET B  88       2.586 -14.881  13.722  1.00 63.41           H  
ATOM   4167  N   THR B  89       9.879 -12.685  13.102  1.00 63.33           N  
ATOM   4168  H   THR B  89      10.044 -13.131  13.993  1.00 63.33           H  
ATOM   4169  CA  THR B  89      10.823 -11.632  12.674  1.00 63.33           C  
ATOM   4170  HA  THR B  89      10.247 -10.821  12.228  1.00 63.33           H  
ATOM   4171  C   THR B  89      11.818 -12.065  11.600  1.00 63.33           C  
ATOM   4172  CB  THR B  89      11.601 -11.024  13.849  1.00 63.33           C  
ATOM   4173  HB  THR B  89      12.289 -10.278  13.452  1.00 63.33           H  
ATOM   4174  O   THR B  89      12.290 -11.218  10.845  1.00 63.33           O  
ATOM   4175  CG2 THR B  89      10.688 -10.330  14.858  1.00 63.33           C  
ATOM   4176 HG21 THR B  89      10.066  -9.595  14.348  1.00 63.33           H  
ATOM   4177 HG22 THR B  89      10.043 -11.056  15.354  1.00 63.33           H  
ATOM   4178 HG23 THR B  89      11.290  -9.819  15.610  1.00 63.33           H  
ATOM   4179  OG1 THR B  89      12.351 -11.992  14.549  1.00 63.33           O  
ATOM   4180  HG1 THR B  89      12.971 -11.503  15.094  1.00 63.33           H  
ATOM   4181  N   GLN B  90      12.140 -13.357  11.496  1.00 73.11           N  
ATOM   4182  H   GLN B  90      11.787 -14.000  12.190  1.00 73.11           H  
ATOM   4183  CA  GLN B  90      13.064 -13.852  10.474  1.00 73.11           C  
ATOM   4184  HA  GLN B  90      13.942 -13.207  10.462  1.00 73.11           H  
ATOM   4185  C   GLN B  90      12.389 -13.811   9.093  1.00 73.11           C  
ATOM   4186  CB  GLN B  90      13.489 -15.288  10.851  1.00 73.11           C  
ATOM   4187  HB2 GLN B  90      13.515 -15.395  11.935  1.00 73.11           H  
ATOM   4188  HB3 GLN B  90      12.755 -16.005  10.483  1.00 73.11           H  
ATOM   4189  O   GLN B  90      11.434 -14.548   8.885  1.00 73.11           O  
ATOM   4190  CG  GLN B  90      14.873 -15.656  10.296  1.00 73.11           C  
ATOM   4191  HG2 GLN B  90      14.924 -15.409   9.235  1.00 73.11           H  
ATOM   4192  HG3 GLN B  90      15.015 -16.730  10.414  1.00 73.11           H  
ATOM   4193  CD  GLN B  90      16.017 -14.971  11.040  1.00 73.11           C  
ATOM   4194  NE2 GLN B  90      17.224 -14.994  10.522  1.00 73.11           N  
ATOM   4195 HE21 GLN B  90      17.946 -14.548  11.069  1.00 73.11           H  
ATOM   4196 HE22 GLN B  90      17.412 -15.442   9.637  1.00 73.11           H  
ATOM   4197  OE1 GLN B  90      15.860 -14.423  12.115  1.00 73.11           O  
ATOM   4198  N   ASP B  91      12.828 -13.014   8.122  1.00 69.35           N  
ATOM   4199  H   ASP B  91      13.571 -12.353   8.296  1.00 69.35           H  
ATOM   4200  CA  ASP B  91      12.190 -13.053   6.793  1.00 69.35           C  
ATOM   4201  HA  ASP B  91      11.109 -13.058   6.935  1.00 69.35           H  
ATOM   4202  C   ASP B  91      12.575 -14.354   6.048  1.00 69.35           C  
ATOM   4203  CB  ASP B  91      12.510 -11.773   6.011  1.00 69.35           C  
ATOM   4204  HB2 ASP B  91      12.450 -10.919   6.685  1.00 69.35           H  
ATOM   4205  HB3 ASP B  91      13.528 -11.847   5.630  1.00 69.35           H  
ATOM   4206  O   ASP B  91      13.762 -14.665   5.905  1.00 69.35           O  
ATOM   4207  CG  ASP B  91      11.550 -11.545   4.840  1.00 69.35           C  
ATOM   4208  OD1 ASP B  91      11.278 -10.367   4.527  1.00 69.35           O  
ATOM   4209  OD2 ASP B  91      11.118 -12.561   4.252  1.00 69.35           O  
ATOM   4210  N   VAL B  92      11.588 -15.138   5.587  1.00 77.02           N  
ATOM   4211  H   VAL B  92      10.658 -14.747   5.563  1.00 77.02           H  
ATOM   4212  CA  VAL B  92      11.853 -16.375   4.817  1.00 77.02           C  
ATOM   4213  HA  VAL B  92      12.554 -16.988   5.384  1.00 77.02           H  
ATOM   4214  C   VAL B  92      12.549 -16.074   3.495  1.00 77.02           C  
ATOM   4215  CB  VAL B  92      10.594 -17.227   4.546  1.00 77.02           C  
ATOM   4216  HB  VAL B  92      10.856 -18.000   3.823  1.00 77.02           H  
ATOM   4217  O   VAL B  92      13.394 -16.859   3.064  1.00 77.02           O  
ATOM   4218  CG1 VAL B  92      10.140 -17.938   5.820  1.00 77.02           C  
ATOM   4219 HG11 VAL B  92       9.739 -17.200   6.514  1.00 77.02           H  
ATOM   4220 HG12 VAL B  92       9.358 -18.653   5.566  1.00 77.02           H  
ATOM   4221 HG13 VAL B  92      10.981 -18.470   6.264  1.00 77.02           H  
ATOM   4222  CG2 VAL B  92       9.394 -16.446   4.000  1.00 77.02           C  
ATOM   4223 HG21 VAL B  92       8.576 -17.133   3.785  1.00 77.02           H  
ATOM   4224 HG22 VAL B  92       9.665 -15.948   3.069  1.00 77.02           H  
ATOM   4225 HG23 VAL B  92       9.049 -15.695   4.711  1.00 77.02           H  
ATOM   4226  N   ASN B  93      12.275 -14.903   2.916  1.00 74.52           N  
ATOM   4227  H   ASN B  93      11.596 -14.294   3.349  1.00 74.52           H  
ATOM   4228  CA  ASN B  93      12.888 -14.429   1.683  1.00 74.52           C  
ATOM   4229  HA  ASN B  93      12.720 -15.157   0.889  1.00 74.52           H  
ATOM   4230  C   ASN B  93      14.404 -14.277   1.867  1.00 74.52           C  
ATOM   4231  CB  ASN B  93      12.249 -13.082   1.284  1.00 74.52           C  
ATOM   4232  HB2 ASN B  93      12.532 -12.323   2.013  1.00 74.52           H  
ATOM   4233  HB3 ASN B  93      12.656 -12.783   0.319  1.00 74.52           H  
ATOM   4234  O   ASN B  93      15.181 -14.705   1.021  1.00 74.52           O  
ATOM   4235  CG  ASN B  93      10.726 -13.054   1.176  1.00 74.52           C  
ATOM   4236  ND2 ASN B  93      10.171 -11.928   0.805  1.00 74.52           N  
ATOM   4237 HD21 ASN B  93       9.164 -11.923   0.884  1.00 74.52           H  
ATOM   4238 HD22 ASN B  93      10.730 -11.087   0.812  1.00 74.52           H  
ATOM   4239  OD1 ASN B  93       9.998 -14.002   1.404  1.00 74.52           O  
ATOM   4240  N   ILE B  94      14.834 -13.738   3.014  1.00 79.11           N  
ATOM   4241  H   ILE B  94      14.138 -13.479   3.699  1.00 79.11           H  
ATOM   4242  CA  ILE B  94      16.254 -13.553   3.341  1.00 79.11           C  
ATOM   4243  HA  ILE B  94      16.735 -13.042   2.506  1.00 79.11           H  
ATOM   4244  C   ILE B  94      16.965 -14.907   3.493  1.00 79.11           C  
ATOM   4245  CB  ILE B  94      16.389 -12.661   4.599  1.00 79.11           C  
ATOM   4246  HB  ILE B  94      15.773 -13.083   5.394  1.00 79.11           H  
ATOM   4247  O   ILE B  94      18.102 -15.056   3.041  1.00 79.11           O  
ATOM   4248  CG1 ILE B  94      15.902 -11.223   4.307  1.00 79.11           C  
ATOM   4249 HG12 ILE B  94      14.888 -11.259   3.909  1.00 79.11           H  
ATOM   4250 HG13 ILE B  94      16.535 -10.775   3.542  1.00 79.11           H  
ATOM   4251  CG2 ILE B  94      17.839 -12.634   5.099  1.00 79.11           C  
ATOM   4252 HG21 ILE B  94      17.937 -11.999   5.980  1.00 79.11           H  
ATOM   4253 HG22 ILE B  94      18.132 -13.641   5.395  1.00 79.11           H  
ATOM   4254 HG23 ILE B  94      18.503 -12.276   4.312  1.00 79.11           H  
ATOM   4255  CD1 ILE B  94      15.889 -10.302   5.538  1.00 79.11           C  
ATOM   4256 HD11 ILE B  94      16.904 -10.007   5.802  1.00 79.11           H  
ATOM   4257 HD12 ILE B  94      15.320  -9.402   5.305  1.00 79.11           H  
ATOM   4258 HD13 ILE B  94      15.427 -10.805   6.388  1.00 79.11           H  
ATOM   4259  N   ILE B  95      16.304 -15.905   4.095  1.00 82.12           N  
ATOM   4260  H   ILE B  95      15.365 -15.728   4.422  1.00 82.12           H  
ATOM   4261  CA  ILE B  95      16.867 -17.259   4.216  1.00 82.12           C  
ATOM   4262  HA  ILE B  95      17.874 -17.172   4.624  1.00 82.12           H  
ATOM   4263  C   ILE B  95      17.012 -17.907   2.834  1.00 82.12           C  
ATOM   4264  CB  ILE B  95      16.045 -18.149   5.174  1.00 82.12           C  
ATOM   4265  HB  ILE B  95      15.041 -18.253   4.764  1.00 82.12           H  
ATOM   4266  O   ILE B  95      18.065 -18.477   2.553  1.00 82.12           O  
ATOM   4267  CG1 ILE B  95      15.936 -17.546   6.594  1.00 82.12           C  
ATOM   4268 HG12 ILE B  95      15.711 -16.481   6.533  1.00 82.12           H  
ATOM   4269 HG13 ILE B  95      16.889 -17.657   7.111  1.00 82.12           H  
ATOM   4270  CG2 ILE B  95      16.709 -19.541   5.258  1.00 82.12           C  
ATOM   4271 HG21 ILE B  95      17.780 -19.432   5.430  1.00 82.12           H  
ATOM   4272 HG22 ILE B  95      16.284 -20.146   6.059  1.00 82.12           H  
ATOM   4273 HG23 ILE B  95      16.563 -20.083   4.323  1.00 82.12           H  
ATOM   4274  CD1 ILE B  95      14.826 -18.195   7.434  1.00 82.12           C  
ATOM   4275 HD11 ILE B  95      13.862 -18.059   6.943  1.00 82.12           H  
ATOM   4276 HD12 ILE B  95      14.788 -17.719   8.413  1.00 82.12           H  
ATOM   4277 HD13 ILE B  95      15.013 -19.259   7.583  1.00 82.12           H  
ATOM   4278  N   GLN B  96      16.004 -17.782   1.962  1.00 78.52           N  
ATOM   4279  H   GLN B  96      15.165 -17.299   2.249  1.00 78.52           H  
ATOM   4280  CA  GLN B  96      16.086 -18.251   0.575  1.00 78.52           C  
ATOM   4281  HA  GLN B  96      16.262 -19.327   0.579  1.00 78.52           H  
ATOM   4282  C   GLN B  96      17.282 -17.614  -0.145  1.00 78.52           C  
ATOM   4283  CB  GLN B  96      14.749 -17.996  -0.148  1.00 78.52           C  
ATOM   4284  HB2 GLN B  96      14.394 -16.986   0.058  1.00 78.52           H  
ATOM   4285  HB3 GLN B  96      14.011 -18.701   0.237  1.00 78.52           H  
ATOM   4286  O   GLN B  96      18.168 -18.335  -0.601  1.00 78.52           O  
ATOM   4287  CG  GLN B  96      14.878 -18.164  -1.672  1.00 78.52           C  
ATOM   4288  HG2 GLN B  96      15.408 -17.304  -2.083  1.00 78.52           H  
ATOM   4289  HG3 GLN B  96      15.473 -19.050  -1.892  1.00 78.52           H  
ATOM   4290  CD  GLN B  96      13.559 -18.291  -2.421  1.00 78.52           C  
ATOM   4291  NE2 GLN B  96      13.596 -18.378  -3.726  1.00 78.52           N  
ATOM   4292 HE21 GLN B  96      12.732 -18.452  -4.242  1.00 78.52           H  
ATOM   4293 HE22 GLN B  96      14.499 -18.475  -4.169  1.00 78.52           H  
ATOM   4294  OE1 GLN B  96      12.479 -18.307  -1.853  1.00 78.52           O  
ATOM   4295  N   THR B  97      17.364 -16.279  -0.152  1.00 81.03           N  
ATOM   4296  H   THR B  97      16.599 -15.745   0.234  1.00 81.03           H  
ATOM   4297  CA  THR B  97      18.429 -15.542  -0.848  1.00 81.03           C  
ATOM   4298  HA  THR B  97      18.384 -15.791  -1.908  1.00 81.03           H  
ATOM   4299  C   THR B  97      19.828 -15.920  -0.351  1.00 81.03           C  
ATOM   4300  CB  THR B  97      18.214 -14.028  -0.686  1.00 81.03           C  
ATOM   4301  HB  THR B  97      18.302 -13.762   0.367  1.00 81.03           H  
ATOM   4302  O   THR B  97      20.749 -16.036  -1.152  1.00 81.03           O  
ATOM   4303  CG2 THR B  97      19.201 -13.183  -1.489  1.00 81.03           C  
ATOM   4304 HG21 THR B  97      19.190 -13.493  -2.534  1.00 81.03           H  
ATOM   4305 HG22 THR B  97      20.206 -13.304  -1.085  1.00 81.03           H  
ATOM   4306 HG23 THR B  97      18.922 -12.131  -1.419  1.00 81.03           H  
ATOM   4307  OG1 THR B  97      16.935 -13.654  -1.135  1.00 81.03           O  
ATOM   4308  HG1 THR B  97      16.722 -14.200  -1.896  1.00 81.03           H  
ATOM   4309  N   GLN B  98      20.016 -16.158   0.952  1.00 81.50           N  
ATOM   4310  H   GLN B  98      19.236 -16.044   1.584  1.00 81.50           H  
ATOM   4311  CA  GLN B  98      21.312 -16.589   1.498  1.00 81.50           C  
ATOM   4312  HA  GLN B  98      22.096 -15.948   1.095  1.00 81.50           H  
ATOM   4313  C   GLN B  98      21.699 -18.017   1.115  1.00 81.50           C  
ATOM   4314  CB  GLN B  98      21.291 -16.456   3.023  1.00 81.50           C  
ATOM   4315  HB2 GLN B  98      20.299 -16.706   3.400  1.00 81.50           H  
ATOM   4316  HB3 GLN B  98      22.001 -17.147   3.479  1.00 81.50           H  
ATOM   4317  O   GLN B  98      22.884 -18.295   0.932  1.00 81.50           O  
ATOM   4318  CG  GLN B  98      21.653 -15.023   3.418  1.00 81.50           C  
ATOM   4319  HG2 GLN B  98      21.135 -14.319   2.767  1.00 81.50           H  
ATOM   4320  HG3 GLN B  98      21.289 -14.848   4.430  1.00 81.50           H  
ATOM   4321  CD  GLN B  98      23.154 -14.726   3.421  1.00 81.50           C  
ATOM   4322  NE2 GLN B  98      23.519 -13.467   3.323  1.00 81.50           N  
ATOM   4323 HE21 GLN B  98      24.510 -13.295   3.233  1.00 81.50           H  
ATOM   4324 HE22 GLN B  98      22.826 -12.757   3.135  1.00 81.50           H  
ATOM   4325  OE1 GLN B  98      24.025 -15.580   3.545  1.00 81.50           O  
ATOM   4326  N   ILE B  99      20.729 -18.923   0.991  1.00 83.59           N  
ATOM   4327  H   ILE B  99      19.771 -18.632   1.126  1.00 83.59           H  
ATOM   4328  CA  ILE B  99      20.990 -20.296   0.546  1.00 83.59           C  
ATOM   4329  HA  ILE B  99      21.876 -20.668   1.061  1.00 83.59           H  
ATOM   4330  C   ILE B  99      21.331 -20.294  -0.950  1.00 83.59           C  
ATOM   4331  CB  ILE B  99      19.806 -21.210   0.927  1.00 83.59           C  
ATOM   4332  HB  ILE B  99      18.889 -20.769   0.539  1.00 83.59           H  
ATOM   4333  O   ILE B  99      22.333 -20.895  -1.329  1.00 83.59           O  
ATOM   4334  CG1 ILE B  99      19.717 -21.323   2.469  1.00 83.59           C  
ATOM   4335 HG12 ILE B  99      20.570 -21.889   2.843  1.00 83.59           H  
ATOM   4336 HG13 ILE B  99      19.768 -20.333   2.922  1.00 83.59           H  
ATOM   4337  CG2 ILE B  99      19.968 -22.627   0.348  1.00 83.59           C  
ATOM   4338 HG21 ILE B  99      20.158 -22.590  -0.725  1.00 83.59           H  
ATOM   4339 HG22 ILE B  99      19.058 -23.207   0.501  1.00 83.59           H  
ATOM   4340 HG23 ILE B  99      20.803 -23.126   0.839  1.00 83.59           H  
ATOM   4341  CD1 ILE B  99      18.429 -21.983   2.968  1.00 83.59           C  
ATOM   4342 HD11 ILE B  99      18.423 -21.963   4.057  1.00 83.59           H  
ATOM   4343 HD12 ILE B  99      17.566 -21.431   2.596  1.00 83.59           H  
ATOM   4344 HD13 ILE B  99      18.371 -23.020   2.637  1.00 83.59           H  
ATOM   4345  N   GLU B 100      20.583 -19.554  -1.772  1.00 81.16           N  
ATOM   4346  H   GLU B 100      19.771 -19.086  -1.397  1.00 81.16           H  
ATOM   4347  CA  GLU B 100      20.853 -19.382  -3.211  1.00 81.16           C  
ATOM   4348  HA  GLU B 100      20.871 -20.356  -3.700  1.00 81.16           H  
ATOM   4349  C   GLU B 100      22.225 -18.732  -3.468  1.00 81.16           C  
ATOM   4350  CB  GLU B 100      19.725 -18.540  -3.839  1.00 81.16           C  
ATOM   4351  HB2 GLU B 100      19.999 -18.273  -4.859  1.00 81.16           H  
ATOM   4352  HB3 GLU B 100      19.612 -17.625  -3.258  1.00 81.16           H  
ATOM   4353  O   GLU B 100      22.983 -19.196  -4.316  1.00 81.16           O  
ATOM   4354  CG  GLU B 100      18.394 -19.313  -3.872  1.00 81.16           C  
ATOM   4355  HG2 GLU B 100      18.201 -19.729  -2.883  1.00 81.16           H  
ATOM   4356  HG3 GLU B 100      18.495 -20.148  -4.565  1.00 81.16           H  
ATOM   4357  CD  GLU B 100      17.170 -18.469  -4.255  1.00 81.16           C  
ATOM   4358  OE1 GLU B 100      16.120 -19.097  -4.533  1.00 81.16           O  
ATOM   4359  OE2 GLU B 100      17.224 -17.221  -4.155  1.00 81.16           O  
ATOM   4360  N   GLN B 101      22.603 -17.710  -2.688  1.00 81.29           N  
ATOM   4361  H   GLN B 101      21.926 -17.328  -2.043  1.00 81.29           H  
ATOM   4362  CA  GLN B 101      23.913 -17.053  -2.805  1.00 81.29           C  
ATOM   4363  HA  GLN B 101      24.087 -16.806  -3.853  1.00 81.29           H  
ATOM   4364  C   GLN B 101      25.094 -17.930  -2.368  1.00 81.29           C  
ATOM   4365  CB  GLN B 101      23.919 -15.757  -1.980  1.00 81.29           C  
ATOM   4366  HB2 GLN B 101      23.473 -15.942  -1.003  1.00 81.29           H  
ATOM   4367  HB3 GLN B 101      24.949 -15.434  -1.827  1.00 81.29           H  
ATOM   4368  O   GLN B 101      26.205 -17.746  -2.864  1.00 81.29           O  
ATOM   4369  CG  GLN B 101      23.177 -14.623  -2.698  1.00 81.29           C  
ATOM   4370  HG2 GLN B 101      23.694 -14.404  -3.633  1.00 81.29           H  
ATOM   4371  HG3 GLN B 101      22.164 -14.938  -2.949  1.00 81.29           H  
ATOM   4372  CD  GLN B 101      23.098 -13.337  -1.881  1.00 81.29           C  
ATOM   4373  NE2 GLN B 101      22.550 -12.287  -2.451  1.00 81.29           N  
ATOM   4374 HE21 GLN B 101      22.499 -11.447  -1.892  1.00 81.29           H  
ATOM   4375 HE22 GLN B 101      22.165 -12.364  -3.381  1.00 81.29           H  
ATOM   4376  OE1 GLN B 101      23.521 -13.222  -0.739  1.00 81.29           O  
ATOM   4377  N   ARG B 102      24.896 -18.850  -1.416  1.00 81.94           N  
ATOM   4378  H   ARG B 102      23.966 -18.940  -1.034  1.00 81.94           H  
ATOM   4379  CA  ARG B 102      25.974 -19.710  -0.894  1.00 81.94           C  
ATOM   4380  HA  ARG B 102      26.933 -19.209  -1.029  1.00 81.94           H  
ATOM   4381  C   ARG B 102      26.120 -21.027  -1.639  1.00 81.94           C  
ATOM   4382  CB  ARG B 102      25.751 -19.964   0.598  1.00 81.94           C  
ATOM   4383  HB2 ARG B 102      26.370 -20.803   0.917  1.00 81.94           H  
ATOM   4384  HB3 ARG B 102      24.707 -20.221   0.778  1.00 81.94           H  
ATOM   4385  O   ARG B 102      27.221 -21.573  -1.665  1.00 81.94           O  
ATOM   4386  CG  ARG B 102      26.152 -18.728   1.407  1.00 81.94           C  
ATOM   4387  HG2 ARG B 102      25.610 -17.848   1.061  1.00 81.94           H  
ATOM   4388  HG3 ARG B 102      27.222 -18.561   1.285  1.00 81.94           H  
ATOM   4389  CD  ARG B 102      25.834 -18.970   2.877  1.00 81.94           C  
ATOM   4390  HD2 ARG B 102      24.758 -18.864   3.016  1.00 81.94           H  
ATOM   4391  HD3 ARG B 102      26.124 -19.991   3.121  1.00 81.94           H  
ATOM   4392  NE  ARG B 102      26.543 -18.011   3.737  1.00 81.94           N  
ATOM   4393  HE  ARG B 102      26.300 -17.042   3.588  1.00 81.94           H  
ATOM   4394  NH1 ARG B 102      27.669 -19.518   5.059  1.00 81.94           N  
ATOM   4395 HH11 ARG B 102      27.078 -20.248   4.688  1.00 81.94           H  
ATOM   4396 HH12 ARG B 102      28.361 -19.723   5.766  1.00 81.94           H  
ATOM   4397  NH2 ARG B 102      28.235 -17.359   5.099  1.00 81.94           N  
ATOM   4398 HH21 ARG B 102      28.949 -17.574   5.781  1.00 81.94           H  
ATOM   4399 HH22 ARG B 102      28.086 -16.413   4.781  1.00 81.94           H  
ATOM   4400  CZ  ARG B 102      27.471 -18.302   4.629  1.00 81.94           C  
ATOM   4401  N   LEU B 103      25.031 -21.542  -2.203  1.00 83.45           N  
ATOM   4402  H   LEU B 103      24.169 -21.021  -2.127  1.00 83.45           H  
ATOM   4403  CA  LEU B 103      24.949 -22.864  -2.817  1.00 83.45           C  
ATOM   4404  HA  LEU B 103      25.932 -23.335  -2.823  1.00 83.45           H  
ATOM   4405  C   LEU B 103      24.505 -22.703  -4.282  1.00 83.45           C  
ATOM   4406  CB  LEU B 103      24.019 -23.765  -1.972  1.00 83.45           C  
ATOM   4407  HB2 LEU B 103      22.996 -23.417  -2.109  1.00 83.45           H  
ATOM   4408  HB3 LEU B 103      24.087 -24.784  -2.353  1.00 83.45           H  
ATOM   4409  O   LEU B 103      23.360 -23.010  -4.610  1.00 83.45           O  
ATOM   4410  CG  LEU B 103      24.304 -23.771  -0.458  1.00 83.45           C  
ATOM   4411  HG  LEU B 103      24.149 -22.769  -0.057  1.00 83.45           H  
ATOM   4412  CD1 LEU B 103      23.357 -24.714   0.281  1.00 83.45           C  
ATOM   4413 HD11 LEU B 103      23.527 -25.740  -0.044  1.00 83.45           H  
ATOM   4414 HD12 LEU B 103      23.521 -24.627   1.355  1.00 83.45           H  
ATOM   4415 HD13 LEU B 103      22.328 -24.438   0.051  1.00 83.45           H  
ATOM   4416  CD2 LEU B 103      25.713 -24.226  -0.086  1.00 83.45           C  
ATOM   4417 HD21 LEU B 103      25.892 -23.974   0.959  1.00 83.45           H  
ATOM   4418 HD22 LEU B 103      25.815 -25.299  -0.245  1.00 83.45           H  
ATOM   4419 HD23 LEU B 103      26.464 -23.713  -0.687  1.00 83.45           H  
ATOM   4420  N   PRO B 104      25.396 -22.231  -5.180  1.00 83.43           N  
ATOM   4421  CA  PRO B 104      25.042 -21.880  -6.562  1.00 83.43           C  
ATOM   4422  HA  PRO B 104      24.262 -21.119  -6.548  1.00 83.43           H  
ATOM   4423  C   PRO B 104      24.520 -23.060  -7.398  1.00 83.43           C  
ATOM   4424  CB  PRO B 104      26.319 -21.278  -7.166  1.00 83.43           C  
ATOM   4425  HB2 PRO B 104      26.301 -20.195  -7.036  1.00 83.43           H  
ATOM   4426  HB3 PRO B 104      26.438 -21.525  -8.221  1.00 83.43           H  
ATOM   4427  O   PRO B 104      23.930 -22.853  -8.452  1.00 83.43           O  
ATOM   4428  CG  PRO B 104      27.445 -21.869  -6.319  1.00 83.43           C  
ATOM   4429  HG2 PRO B 104      27.688 -22.870  -6.673  1.00 83.43           H  
ATOM   4430  HG3 PRO B 104      28.330 -21.233  -6.317  1.00 83.43           H  
ATOM   4431  CD  PRO B 104      26.806 -21.954  -4.939  1.00 83.43           C  
ATOM   4432  HD2 PRO B 104      27.287 -22.741  -4.358  1.00 83.43           H  
ATOM   4433  HD3 PRO B 104      26.903 -20.995  -4.431  1.00 83.43           H  
ATOM   4434  N   TRP B 105      24.713 -24.298  -6.935  1.00 82.92           N  
ATOM   4435  H   TRP B 105      25.206 -24.394  -6.059  1.00 82.92           H  
ATOM   4436  CA  TRP B 105      24.173 -25.522  -7.536  1.00 82.92           C  
ATOM   4437  HA  TRP B 105      24.204 -25.426  -8.621  1.00 82.92           H  
ATOM   4438  C   TRP B 105      22.703 -25.810  -7.197  1.00 82.92           C  
ATOM   4439  CB  TRP B 105      25.078 -26.685  -7.135  1.00 82.92           C  
ATOM   4440  HB2 TRP B 105      24.759 -27.580  -7.669  1.00 82.92           H  
ATOM   4441  HB3 TRP B 105      26.091 -26.449  -7.461  1.00 82.92           H  
ATOM   4442  O   TRP B 105      22.145 -26.801  -7.673  1.00 82.92           O  
ATOM   4443  CG  TRP B 105      25.122 -26.991  -5.670  1.00 82.92           C  
ATOM   4444  CD1 TRP B 105      24.205 -27.726  -5.008  1.00 82.92           C  
ATOM   4445  HD1 TRP B 105      23.329 -28.168  -5.459  1.00 82.92           H  
ATOM   4446  CD2 TRP B 105      26.095 -26.566  -4.666  1.00 82.92           C  
ATOM   4447  CE2 TRP B 105      25.726 -27.140  -3.412  1.00 82.92           C  
ATOM   4448  CE3 TRP B 105      27.245 -25.746  -4.680  1.00 82.92           C  
ATOM   4449  HE3 TRP B 105      27.536 -25.270  -5.605  1.00 82.92           H  
ATOM   4450  NE1 TRP B 105      24.547 -27.799  -3.677  1.00 82.92           N  
ATOM   4451  HE1 TRP B 105      23.936 -28.228  -2.996  1.00 82.92           H  
ATOM   4452  CH2 TRP B 105      27.630 -26.143  -2.299  1.00 82.92           C  
ATOM   4453  HH2 TRP B 105      28.204 -25.957  -1.404  1.00 82.92           H  
ATOM   4454  CZ2 TRP B 105      26.486 -26.959  -2.248  1.00 82.92           C  
ATOM   4455  HZ2 TRP B 105      26.171 -27.408  -1.318  1.00 82.92           H  
ATOM   4456  CZ3 TRP B 105      27.996 -25.526  -3.509  1.00 82.92           C  
ATOM   4457  HZ3 TRP B 105      28.852 -24.868  -3.539  1.00 82.92           H  
ATOM   4458  N   ILE B 106      22.065 -24.974  -6.378  1.00 84.97           N  
ATOM   4459  H   ILE B 106      22.554 -24.165  -6.022  1.00 84.97           H  
ATOM   4460  CA  ILE B 106      20.646 -25.093  -6.064  1.00 84.97           C  
ATOM   4461  HA  ILE B 106      20.340 -26.129  -6.214  1.00 84.97           H  
ATOM   4462  C   ILE B 106      19.843 -24.234  -7.039  1.00 84.97           C  
ATOM   4463  CB  ILE B 106      20.370 -24.773  -4.585  1.00 84.97           C  
ATOM   4464  HB  ILE B 106      20.641 -23.738  -4.377  1.00 84.97           H  
ATOM   4465  O   ILE B 106      19.991 -23.017  -7.088  1.00 84.97           O  
ATOM   4466  CG1 ILE B 106      21.220 -25.710  -3.693  1.00 84.97           C  
ATOM   4467 HG12 ILE B 106      22.277 -25.495  -3.855  1.00 84.97           H  
ATOM   4468 HG13 ILE B 106      21.043 -26.746  -3.980  1.00 84.97           H  
ATOM   4469  CG2 ILE B 106      18.868 -24.958  -4.316  1.00 84.97           C  
ATOM   4470 HG21 ILE B 106      18.291 -24.250  -4.911  1.00 84.97           H  
ATOM   4471 HG22 ILE B 106      18.649 -24.741  -3.270  1.00 84.97           H  
ATOM   4472 HG23 ILE B 106      18.558 -25.978  -4.541  1.00 84.97           H  
ATOM   4473  CD1 ILE B 106      20.956 -25.574  -2.195  1.00 84.97           C  
ATOM   4474 HD11 ILE B 106      20.984 -24.524  -1.904  1.00 84.97           H  
ATOM   4475 HD12 ILE B 106      19.977 -25.992  -1.958  1.00 84.97           H  
ATOM   4476 HD13 ILE B 106      21.713 -26.136  -1.647  1.00 84.97           H  
ATOM   4477  N   LYS B 107      18.954 -24.889  -7.788  1.00 83.42           N  
ATOM   4478  H   LYS B 107      18.852 -25.882  -7.633  1.00 83.42           H  
ATOM   4479  CA  LYS B 107      18.010 -24.256  -8.711  1.00 83.42           C  
ATOM   4480  HA  LYS B 107      18.534 -23.524  -9.326  1.00 83.42           H  
ATOM   4481  C   LYS B 107      16.931 -23.473  -7.989  1.00 83.42           C  
ATOM   4482  CB  LYS B 107      17.401 -25.352  -9.598  1.00 83.42           C  
ATOM   4483  HB2 LYS B 107      16.897 -26.093  -8.977  1.00 83.42           H  
ATOM   4484  HB3 LYS B 107      18.207 -25.856 -10.132  1.00 83.42           H  
ATOM   4485  O   LYS B 107      16.488 -22.434  -8.465  1.00 83.42           O  
ATOM   4486  CG  LYS B 107      16.385 -24.795 -10.601  1.00 83.42           C  
ATOM   4487  HG2 LYS B 107      16.812 -23.936 -11.120  1.00 83.42           H  
ATOM   4488  HG3 LYS B 107      15.487 -24.472 -10.074  1.00 83.42           H  
ATOM   4489  CD  LYS B 107      16.000 -25.867 -11.619  1.00 83.42           C  
ATOM   4490  HD2 LYS B 107      15.527 -26.706 -11.108  1.00 83.42           H  
ATOM   4491  HD3 LYS B 107      16.896 -26.213 -12.134  1.00 83.42           H  
ATOM   4492  CE  LYS B 107      15.035 -25.257 -12.633  1.00 83.42           C  
ATOM   4493  HE2 LYS B 107      14.128 -24.923 -12.130  1.00 83.42           H  
ATOM   4494  HE3 LYS B 107      15.516 -24.387 -13.082  1.00 83.42           H  
ATOM   4495  NZ  LYS B 107      14.715 -26.224 -13.699  1.00 83.42           N  
ATOM   4496  HZ1 LYS B 107      15.546 -26.640 -14.094  1.00 83.42           H  
ATOM   4497  HZ2 LYS B 107      14.380 -25.750 -14.525  1.00 83.42           H  
ATOM   4498  HZ3 LYS B 107      14.051 -26.941 -13.447  1.00 83.42           H  
ATOM   4499  N   GLN B 108      16.465 -24.018  -6.871  1.00 80.95           N  
ATOM   4500  H   GLN B 108      16.858 -24.899  -6.574  1.00 80.95           H  
ATOM   4501  CA  GLN B 108      15.286 -23.504  -6.198  1.00 80.95           C  
ATOM   4502  HA  GLN B 108      15.267 -22.419  -6.300  1.00 80.95           H  
ATOM   4503  C   GLN B 108      15.306 -23.861  -4.715  1.00 80.95           C  
ATOM   4504  CB  GLN B 108      14.058 -24.109  -6.894  1.00 80.95           C  
ATOM   4505  HB2 GLN B 108      14.351 -24.577  -7.834  1.00 80.95           H  
ATOM   4506  HB3 GLN B 108      13.626 -24.893  -6.272  1.00 80.95           H  
ATOM   4507  O   GLN B 108      15.392 -25.037  -4.351  1.00 80.95           O  
ATOM   4508  CG  GLN B 108      12.988 -23.067  -7.213  1.00 80.95           C  
ATOM   4509  HG2 GLN B 108      12.711 -22.523  -6.310  1.00 80.95           H  
ATOM   4510  HG3 GLN B 108      13.375 -22.352  -7.939  1.00 80.95           H  
ATOM   4511  CD  GLN B 108      11.769 -23.757  -7.806  1.00 80.95           C  
ATOM   4512  NE2 GLN B 108      10.588 -23.247  -7.601  1.00 80.95           N  
ATOM   4513 HE21 GLN B 108      10.472 -22.347  -7.158  1.00 80.95           H  
ATOM   4514 HE22 GLN B 108       9.828 -23.731  -8.058  1.00 80.95           H  
ATOM   4515  OE1 GLN B 108      11.844 -24.769  -8.478  1.00 80.95           O  
ATOM   4516  N   VAL B 109      15.167 -22.848  -3.859  1.00 82.52           N  
ATOM   4517  H   VAL B 109      15.170 -21.906  -4.223  1.00 82.52           H  
ATOM   4518  CA  VAL B 109      15.061 -23.006  -2.404  1.00 82.52           C  
ATOM   4519  HA  VAL B 109      15.224 -24.048  -2.129  1.00 82.52           H  
ATOM   4520  C   VAL B 109      13.656 -22.598  -1.972  1.00 82.52           C  
ATOM   4521  CB  VAL B 109      16.112 -22.150  -1.674  1.00 82.52           C  
ATOM   4522  HB  VAL B 109      15.898 -21.099  -1.871  1.00 82.52           H  
ATOM   4523  O   VAL B 109      13.297 -21.429  -2.013  1.00 82.52           O  
ATOM   4524  CG1 VAL B 109      16.063 -22.381  -0.158  1.00 82.52           C  
ATOM   4525 HG11 VAL B 109      16.702 -21.651   0.338  1.00 82.52           H  
ATOM   4526 HG12 VAL B 109      16.406 -23.386   0.086  1.00 82.52           H  
ATOM   4527 HG13 VAL B 109      15.043 -22.261   0.209  1.00 82.52           H  
ATOM   4528  CG2 VAL B 109      17.550 -22.410  -2.121  1.00 82.52           C  
ATOM   4529 HG21 VAL B 109      17.643 -22.313  -3.202  1.00 82.52           H  
ATOM   4530 HG22 VAL B 109      18.202 -21.664  -1.667  1.00 82.52           H  
ATOM   4531 HG23 VAL B 109      17.867 -23.403  -1.801  1.00 82.52           H  
ATOM   4532  N   SER B 110      12.836 -23.557  -1.553  1.00 79.24           N  
ATOM   4533  H   SER B 110      13.177 -24.507  -1.537  1.00 79.24           H  
ATOM   4534  CA  SER B 110      11.548 -23.283  -0.909  1.00 79.24           C  
ATOM   4535  HA  SER B 110      11.169 -22.313  -1.232  1.00 79.24           H  
ATOM   4536  C   SER B 110      11.818 -23.213   0.582  1.00 79.24           C  
ATOM   4537  CB  SER B 110      10.498 -24.335  -1.312  1.00 79.24           C  
ATOM   4538  HB2 SER B 110      11.007 -25.186  -1.765  1.00 79.24           H  
ATOM   4539  HB3 SER B 110       9.845 -23.907  -2.073  1.00 79.24           H  
ATOM   4540  O   SER B 110      12.125 -24.228   1.200  1.00 79.24           O  
ATOM   4541  OG  SER B 110       9.673 -24.792  -0.256  1.00 79.24           O  
ATOM   4542  HG  SER B 110       8.792 -24.436  -0.396  1.00 79.24           H  
ATOM   4543  N   VAL B 111      11.756 -22.016   1.165  1.00 81.48           N  
ATOM   4544  H   VAL B 111      11.547 -21.206   0.598  1.00 81.48           H  
ATOM   4545  CA  VAL B 111      11.811 -21.853   2.621  1.00 81.48           C  
ATOM   4546  HA  VAL B 111      12.208 -22.762   3.072  1.00 81.48           H  
ATOM   4547  C   VAL B 111      10.392 -21.661   3.122  1.00 81.48           C  
ATOM   4548  CB  VAL B 111      12.722 -20.699   3.071  1.00 81.48           C  
ATOM   4549  HB  VAL B 111      12.308 -19.746   2.740  1.00 81.48           H  
ATOM   4550  O   VAL B 111       9.776 -20.620   2.902  1.00 81.48           O  
ATOM   4551  CG1 VAL B 111      12.839 -20.693   4.601  1.00 81.48           C  
ATOM   4552 HG11 VAL B 111      13.268 -21.632   4.951  1.00 81.48           H  
ATOM   4553 HG12 VAL B 111      13.477 -19.867   4.914  1.00 81.48           H  
ATOM   4554 HG13 VAL B 111      11.856 -20.549   5.049  1.00 81.48           H  
ATOM   4555  CG2 VAL B 111      14.131 -20.839   2.497  1.00 81.48           C  
ATOM   4556 HG21 VAL B 111      14.086 -20.713   1.415  1.00 81.48           H  
ATOM   4557 HG22 VAL B 111      14.552 -21.815   2.739  1.00 81.48           H  
ATOM   4558 HG23 VAL B 111      14.768 -20.049   2.894  1.00 81.48           H  
ATOM   4559  N   ARG B 112       9.879 -22.663   3.834  1.00 77.32           N  
ATOM   4560  H   ARG B 112      10.428 -23.502   3.951  1.00 77.32           H  
ATOM   4561  CA  ARG B 112       8.595 -22.585   4.520  1.00 77.32           C  
ATOM   4562  HA  ARG B 112       8.174 -21.591   4.370  1.00 77.32           H  
ATOM   4563  C   ARG B 112       8.792 -22.791   6.012  1.00 77.32           C  
ATOM   4564  CB  ARG B 112       7.621 -23.601   3.917  1.00 77.32           C  
ATOM   4565  HB2 ARG B 112       7.922 -24.612   4.190  1.00 77.32           H  
ATOM   4566  HB3 ARG B 112       7.619 -23.510   2.831  1.00 77.32           H  
ATOM   4567  O   ARG B 112       9.343 -23.796   6.458  1.00 77.32           O  
ATOM   4568  CG  ARG B 112       6.217 -23.301   4.444  1.00 77.32           C  
ATOM   4569  HG2 ARG B 112       6.216 -23.301   5.534  1.00 77.32           H  
ATOM   4570  HG3 ARG B 112       5.905 -22.317   4.091  1.00 77.32           H  
ATOM   4571  CD  ARG B 112       5.213 -24.341   3.976  1.00 77.32           C  
ATOM   4572  HD2 ARG B 112       5.501 -25.311   4.380  1.00 77.32           H  
ATOM   4573  HD3 ARG B 112       5.231 -24.417   2.889  1.00 77.32           H  
ATOM   4574  NE  ARG B 112       3.883 -23.982   4.483  1.00 77.32           N  
ATOM   4575  HE  ARG B 112       3.821 -23.794   5.473  1.00 77.32           H  
ATOM   4576  NH1 ARG B 112       2.685 -24.057   2.521  1.00 77.32           N  
ATOM   4577 HH11 ARG B 112       1.824 -23.846   2.037  1.00 77.32           H  
ATOM   4578 HH12 ARG B 112       3.537 -23.860   2.014  1.00 77.32           H  
ATOM   4579  NH2 ARG B 112       1.627 -23.864   4.471  1.00 77.32           N  
ATOM   4580 HH21 ARG B 112       0.771 -23.673   3.971  1.00 77.32           H  
ATOM   4581 HH22 ARG B 112       1.640 -23.667   5.461  1.00 77.32           H  
ATOM   4582  CZ  ARG B 112       2.747 -23.969   3.815  1.00 77.32           C  
ATOM   4583  N   LYS B 113       8.275 -21.869   6.814  1.00 80.49           N  
ATOM   4584  H   LYS B 113       7.797 -21.083   6.397  1.00 80.49           H  
ATOM   4585  CA  LYS B 113       8.183 -22.082   8.258  1.00 80.49           C  
ATOM   4586  HA  LYS B 113       9.057 -22.624   8.619  1.00 80.49           H  
ATOM   4587  C   LYS B 113       6.944 -22.916   8.581  1.00 80.49           C  
ATOM   4588  CB  LYS B 113       8.121 -20.746   8.975  1.00 80.49           C  
ATOM   4589  HB2 LYS B 113       7.225 -20.222   8.643  1.00 80.49           H  
ATOM   4590  HB3 LYS B 113       8.035 -20.959  10.041  1.00 80.49           H  
ATOM   4591  O   LYS B 113       5.838 -22.555   8.183  1.00 80.49           O  
ATOM   4592  CG  LYS B 113       9.353 -19.854   8.818  1.00 80.49           C  
ATOM   4593  HG2 LYS B 113       9.687 -19.827   7.780  1.00 80.49           H  
ATOM   4594  HG3 LYS B 113      10.155 -20.212   9.463  1.00 80.49           H  
ATOM   4595  CD  LYS B 113       8.900 -18.466   9.255  1.00 80.49           C  
ATOM   4596  HD2 LYS B 113       8.482 -18.525  10.260  1.00 80.49           H  
ATOM   4597  HD3 LYS B 113       8.113 -18.141   8.574  1.00 80.49           H  
ATOM   4598  CE  LYS B 113      10.006 -17.424   9.250  1.00 80.49           C  
ATOM   4599  HE2 LYS B 113      10.596 -17.503   8.337  1.00 80.49           H  
ATOM   4600  HE3 LYS B 113      10.666 -17.584  10.103  1.00 80.49           H  
ATOM   4601  NZ  LYS B 113       9.364 -16.098   9.333  1.00 80.49           N  
ATOM   4602  HZ1 LYS B 113       8.840 -16.016  10.192  1.00 80.49           H  
ATOM   4603  HZ2 LYS B 113       8.756 -15.920   8.547  1.00 80.49           H  
ATOM   4604  HZ3 LYS B 113      10.063 -15.368   9.341  1.00 80.49           H  
ATOM   4605  N   GLN B 114       7.118 -23.990   9.340  1.00 79.45           N  
ATOM   4606  H   GLN B 114       8.050 -24.198   9.670  1.00 79.45           H  
ATOM   4607  CA  GLN B 114       6.036 -24.749   9.956  1.00 79.45           C  
ATOM   4608  HA  GLN B 114       5.081 -24.379   9.584  1.00 79.45           H  
ATOM   4609  C   GLN B 114       6.071 -24.509  11.468  1.00 79.45           C  
ATOM   4610  CB  GLN B 114       6.123 -26.227   9.546  1.00 79.45           C  
ATOM   4611  HB2 GLN B 114       7.098 -26.637   9.808  1.00 79.45           H  
ATOM   4612  HB3 GLN B 114       6.004 -26.275   8.463  1.00 79.45           H  
ATOM   4613  O   GLN B 114       7.066 -24.755  12.146  1.00 79.45           O  
ATOM   4614  CG  GLN B 114       5.015 -27.062  10.220  1.00 79.45           C  
ATOM   4615  HG2 GLN B 114       5.289 -27.245  11.259  1.00 79.45           H  
ATOM   4616  HG3 GLN B 114       4.082 -26.500  10.214  1.00 79.45           H  
ATOM   4617  CD  GLN B 114       4.738 -28.404   9.546  1.00 79.45           C  
ATOM   4618  NE2 GLN B 114       3.888 -29.235  10.113  1.00 79.45           N  
ATOM   4619 HE21 GLN B 114       3.409 -29.020  10.975  1.00 79.45           H  
ATOM   4620 HE22 GLN B 114       3.624 -30.095   9.653  1.00 79.45           H  
ATOM   4621  OE1 GLN B 114       5.240 -28.723   8.473  1.00 79.45           O  
ATOM   4622  N   TRP B 115       4.979 -23.962  11.999  1.00 81.05           N  
ATOM   4623  H   TRP B 115       4.173 -23.819  11.408  1.00 81.05           H  
ATOM   4624  CA  TRP B 115       4.841 -23.715  13.434  1.00 81.05           C  
ATOM   4625  HA  TRP B 115       5.666 -23.082  13.763  1.00 81.05           H  
ATOM   4626  C   TRP B 115       4.906 -25.054  14.202  1.00 81.05           C  
ATOM   4627  CB  TRP B 115       3.519 -22.963  13.653  1.00 81.05           C  
ATOM   4628  HB2 TRP B 115       2.692 -23.613  13.366  1.00 81.05           H  
ATOM   4629  HB3 TRP B 115       3.499 -22.094  12.995  1.00 81.05           H  
ATOM   4630  O   TRP B 115       4.317 -26.019  13.712  1.00 81.05           O  
ATOM   4631  CG  TRP B 115       3.278 -22.489  15.049  1.00 81.05           C  
ATOM   4632  CD1 TRP B 115       3.503 -21.236  15.503  1.00 81.05           C  
ATOM   4633  HD1 TRP B 115       3.856 -20.418  14.893  1.00 81.05           H  
ATOM   4634  CD2 TRP B 115       2.891 -23.274  16.217  1.00 81.05           C  
ATOM   4635  CE2 TRP B 115       2.895 -22.416  17.357  1.00 81.05           C  
ATOM   4636  CE3 TRP B 115       2.648 -24.646  16.447  1.00 81.05           C  
ATOM   4637  HE3 TRP B 115       2.639 -25.334  15.615  1.00 81.05           H  
ATOM   4638  NE1 TRP B 115       3.228 -21.177  16.855  1.00 81.05           N  
ATOM   4639  HE1 TRP B 115       3.355 -20.345  17.413  1.00 81.05           H  
ATOM   4640  CH2 TRP B 115       2.511 -24.274  18.858  1.00 81.05           C  
ATOM   4641  HH2 TRP B 115       2.405 -24.669  19.858  1.00 81.05           H  
ATOM   4642  CZ2 TRP B 115       2.658 -22.892  18.655  1.00 81.05           C  
ATOM   4643  HZ2 TRP B 115       2.666 -22.214  19.496  1.00 81.05           H  
ATOM   4644  CZ3 TRP B 115       2.543 -25.148  17.757  1.00 81.05           C  
ATOM   4645  HZ3 TRP B 115       2.468 -26.213  17.918  1.00 81.05           H  
ATOM   4646  N   PRO B 116       5.550 -25.146  15.389  1.00 76.21           N  
ATOM   4647  CA  PRO B 116       6.111 -24.049  16.189  1.00 76.21           C  
ATOM   4648  HA  PRO B 116       5.542 -23.128  16.061  1.00 76.21           H  
ATOM   4649  C   PRO B 116       7.574 -23.716  15.902  1.00 76.21           C  
ATOM   4650  CB  PRO B 116       5.978 -24.505  17.645  1.00 76.21           C  
ATOM   4651  HB2 PRO B 116       5.040 -24.136  18.061  1.00 76.21           H  
ATOM   4652  HB3 PRO B 116       6.801 -24.150  18.265  1.00 76.21           H  
ATOM   4653  O   PRO B 116       7.946 -22.546  15.954  1.00 76.21           O  
ATOM   4654  CG  PRO B 116       5.956 -26.033  17.589  1.00 76.21           C  
ATOM   4655  HG2 PRO B 116       5.253 -26.442  18.315  1.00 76.21           H  
ATOM   4656  HG3 PRO B 116       6.957 -26.418  17.786  1.00 76.21           H  
ATOM   4657  CD  PRO B 116       5.544 -26.384  16.160  1.00 76.21           C  
ATOM   4658  HD2 PRO B 116       6.248 -27.098  15.732  1.00 76.21           H  
ATOM   4659  HD3 PRO B 116       4.545 -26.820  16.166  1.00 76.21           H  
ATOM   4660  N   ASP B 117       8.394 -24.734  15.650  1.00 77.67           N  
ATOM   4661  H   ASP B 117       8.008 -25.667  15.661  1.00 77.67           H  
ATOM   4662  CA  ASP B 117       9.856 -24.671  15.736  1.00 77.67           C  
ATOM   4663  HA  ASP B 117      10.157 -23.628  15.837  1.00 77.67           H  
ATOM   4664  C   ASP B 117      10.573 -25.205  14.483  1.00 77.67           C  
ATOM   4665  CB  ASP B 117      10.302 -25.406  17.019  1.00 77.67           C  
ATOM   4666  HB2 ASP B 117      11.359 -25.194  17.182  1.00 77.67           H  
ATOM   4667  HB3 ASP B 117       9.758 -24.995  17.869  1.00 77.67           H  
ATOM   4668  O   ASP B 117      11.804 -25.310  14.478  1.00 77.67           O  
ATOM   4669  CG  ASP B 117      10.100 -26.936  16.996  1.00 77.67           C  
ATOM   4670  OD1 ASP B 117      11.019 -27.669  17.423  1.00 77.67           O  
ATOM   4671  OD2 ASP B 117       9.024 -27.423  16.576  1.00 77.67           O  
ATOM   4672  N   GLU B 118       9.820 -25.534  13.426  1.00 79.70           N  
ATOM   4673  H   GLU B 118       8.827 -25.350  13.466  1.00 79.70           H  
ATOM   4674  CA  GLU B 118      10.318 -26.203  12.223  1.00 79.70           C  
ATOM   4675  HA  GLU B 118      11.311 -26.594  12.441  1.00 79.70           H  
ATOM   4676  C   GLU B 118      10.487 -25.239  11.045  1.00 79.70           C  
ATOM   4677  CB  GLU B 118       9.435 -27.416  11.851  1.00 79.70           C  
ATOM   4678  HB2 GLU B 118       8.392 -27.116  11.752  1.00 79.70           H  
ATOM   4679  HB3 GLU B 118       9.785 -27.818  10.900  1.00 79.70           H  
ATOM   4680  O   GLU B 118       9.548 -24.602  10.568  1.00 79.70           O  
ATOM   4681  CG  GLU B 118       9.567 -28.498  12.932  1.00 79.70           C  
ATOM   4682  HG2 GLU B 118       9.146 -28.128  13.866  1.00 79.70           H  
ATOM   4683  HG3 GLU B 118      10.638 -28.654  13.064  1.00 79.70           H  
ATOM   4684  CD  GLU B 118       8.983 -29.883  12.633  1.00 79.70           C  
ATOM   4685  OE1 GLU B 118       9.062 -30.709  13.584  1.00 79.70           O  
ATOM   4686  OE2 GLU B 118       8.572 -30.143  11.476  1.00 79.70           O  
ATOM   4687  N   LEU B 119      11.701 -25.182  10.502  1.00 80.05           N  
ATOM   4688  H   LEU B 119      12.453 -25.680  10.957  1.00 80.05           H  
ATOM   4689  CA  LEU B 119      11.969 -24.577   9.205  1.00 80.05           C  
ATOM   4690  HA  LEU B 119      11.129 -23.942   8.924  1.00 80.05           H  
ATOM   4691  C   LEU B 119      12.084 -25.699   8.168  1.00 80.05           C  
ATOM   4692  CB  LEU B 119      13.221 -23.695   9.322  1.00 80.05           C  
ATOM   4693  HB2 LEU B 119      14.095 -24.338   9.420  1.00 80.05           H  
ATOM   4694  HB3 LEU B 119      13.158 -23.096  10.231  1.00 80.05           H  
ATOM   4695  O   LEU B 119      13.087 -26.417   8.122  1.00 80.05           O  
ATOM   4696  CG  LEU B 119      13.403 -22.748   8.126  1.00 80.05           C  
ATOM   4697  HG  LEU B 119      13.350 -23.313   7.195  1.00 80.05           H  
ATOM   4698  CD1 LEU B 119      12.349 -21.637   8.109  1.00 80.05           C  
ATOM   4699 HD11 LEU B 119      11.373 -22.052   7.857  1.00 80.05           H  
ATOM   4700 HD12 LEU B 119      12.307 -21.152   9.085  1.00 80.05           H  
ATOM   4701 HD13 LEU B 119      12.608 -20.891   7.358  1.00 80.05           H  
ATOM   4702  CD2 LEU B 119      14.773 -22.083   8.215  1.00 80.05           C  
ATOM   4703 HD21 LEU B 119      14.942 -21.501   7.309  1.00 80.05           H  
ATOM   4704 HD22 LEU B 119      14.827 -21.435   9.089  1.00 80.05           H  
ATOM   4705 HD23 LEU B 119      15.549 -22.845   8.283  1.00 80.05           H  
ATOM   4706  N   LYS B 120      11.044 -25.872   7.349  1.00 84.22           N  
ATOM   4707  H   LYS B 120      10.292 -25.199   7.383  1.00 84.22           H  
ATOM   4708  CA  LYS B 120      11.062 -26.793   6.212  1.00 84.22           C  
ATOM   4709  HA  LYS B 120      11.694 -27.645   6.463  1.00 84.22           H  
ATOM   4710  C   LYS B 120      11.705 -26.097   5.027  1.00 84.22           C  
ATOM   4711  CB  LYS B 120       9.652 -27.318   5.892  1.00 84.22           C  
ATOM   4712  HB2 LYS B 120       8.906 -26.553   6.104  1.00 84.22           H  
ATOM   4713  HB3 LYS B 120       9.591 -27.583   4.836  1.00 84.22           H  
ATOM   4714  O   LYS B 120      11.197 -25.093   4.537  1.00 84.22           O  
ATOM   4715  CG  LYS B 120       9.389 -28.578   6.725  1.00 84.22           C  
ATOM   4716  HG2 LYS B 120      10.086 -29.351   6.402  1.00 84.22           H  
ATOM   4717  HG3 LYS B 120       9.560 -28.353   7.778  1.00 84.22           H  
ATOM   4718  CD  LYS B 120       7.972 -29.123   6.564  1.00 84.22           C  
ATOM   4719  HD2 LYS B 120       7.270 -28.360   6.900  1.00 84.22           H  
ATOM   4720  HD3 LYS B 120       7.787 -29.365   5.517  1.00 84.22           H  
ATOM   4721  CE  LYS B 120       7.826 -30.380   7.432  1.00 84.22           C  
ATOM   4722  HE2 LYS B 120       8.528 -31.140   7.087  1.00 84.22           H  
ATOM   4723  HE3 LYS B 120       8.094 -30.119   8.456  1.00 84.22           H  
ATOM   4724  NZ  LYS B 120       6.441 -30.904   7.416  1.00 84.22           N  
ATOM   4725  HZ1 LYS B 120       5.828 -30.175   7.753  1.00 84.22           H  
ATOM   4726  HZ2 LYS B 120       6.135 -31.172   6.491  1.00 84.22           H  
ATOM   4727  HZ3 LYS B 120       6.344 -31.673   8.063  1.00 84.22           H  
ATOM   4728  N   ILE B 121      12.822 -26.646   4.573  1.00 83.96           N  
ATOM   4729  H   ILE B 121      13.158 -27.489   5.017  1.00 83.96           H  
ATOM   4730  CA  ILE B 121      13.497 -26.181   3.370  1.00 83.96           C  
ATOM   4731  HA  ILE B 121      12.942 -25.327   2.981  1.00 83.96           H  
ATOM   4732  C   ILE B 121      13.417 -27.289   2.322  1.00 83.96           C  
ATOM   4733  CB  ILE B 121      14.909 -25.643   3.674  1.00 83.96           C  
ATOM   4734  HB  ILE B 121      15.525 -26.454   4.064  1.00 83.96           H  
ATOM   4735  O   ILE B 121      13.911 -28.398   2.541  1.00 83.96           O  
ATOM   4736  CG1 ILE B 121      14.829 -24.545   4.760  1.00 83.96           C  
ATOM   4737 HG12 ILE B 121      14.011 -23.864   4.526  1.00 83.96           H  
ATOM   4738 HG13 ILE B 121      14.611 -25.017   5.718  1.00 83.96           H  
ATOM   4739  CG2 ILE B 121      15.536 -25.119   2.372  1.00 83.96           C  
ATOM   4740 HG21 ILE B 121      16.571 -24.816   2.533  1.00 83.96           H  
ATOM   4741 HG22 ILE B 121      15.536 -25.901   1.613  1.00 83.96           H  
ATOM   4742 HG23 ILE B 121      14.963 -24.271   1.997  1.00 83.96           H  
ATOM   4743  CD1 ILE B 121      16.102 -23.713   4.924  1.00 83.96           C  
ATOM   4744 HD11 ILE B 121      16.048 -23.139   5.849  1.00 83.96           H  
ATOM   4745 HD12 ILE B 121      16.183 -23.013   4.092  1.00 83.96           H  
ATOM   4746 HD13 ILE B 121      16.978 -24.362   4.943  1.00 83.96           H  
ATOM   4747  N   HIS B 122      12.753 -27.012   1.204  1.00 84.11           N  
ATOM   4748  H   HIS B 122      12.379 -26.081   1.087  1.00 84.11           H  
ATOM   4749  CA  HIS B 122      12.738 -27.893   0.042  1.00 84.11           C  
ATOM   4750  HA  HIS B 122      13.049 -28.892   0.348  1.00 84.11           H  
ATOM   4751  C   HIS B 122      13.745 -27.382  -0.985  1.00 84.11           C  
ATOM   4752  CB  HIS B 122      11.323 -28.025  -0.523  1.00 84.11           C  
ATOM   4753  HB2 HIS B 122      10.625 -28.199   0.297  1.00 84.11           H  
ATOM   4754  HB3 HIS B 122      11.031 -27.101  -1.022  1.00 84.11           H  
ATOM   4755  O   HIS B 122      13.719 -26.206  -1.342  1.00 84.11           O  
ATOM   4756  CG  HIS B 122      11.203 -29.165  -1.496  1.00 84.11           C  
ATOM   4757  CD2 HIS B 122      11.367 -29.125  -2.853  1.00 84.11           C  
ATOM   4758  HD2 HIS B 122      11.614 -28.250  -3.436  1.00 84.11           H  
ATOM   4759  ND1 HIS B 122      10.936 -30.466  -1.156  1.00 84.11           N  
ATOM   4760  HD1 HIS B 122      10.797 -30.791  -0.210  1.00 84.11           H  
ATOM   4761  CE1 HIS B 122      10.925 -31.198  -2.281  1.00 84.11           C  
ATOM   4762  HE1 HIS B 122      10.735 -32.260  -2.338  1.00 84.11           H  
ATOM   4763  NE2 HIS B 122      11.187 -30.424  -3.341  1.00 84.11           N  
ATOM   4764  N   LEU B 123      14.648 -28.249  -1.430  1.00 84.15           N  
ATOM   4765  H   LEU B 123      14.596 -29.208  -1.118  1.00 84.15           H  
ATOM   4766  CA  LEU B 123      15.732 -27.904  -2.342  1.00 84.15           C  
ATOM   4767  HA  LEU B 123      15.691 -26.845  -2.596  1.00 84.15           H  
ATOM   4768  C   LEU B 123      15.592 -28.691  -3.639  1.00 84.15           C  
ATOM   4769  CB  LEU B 123      17.088 -28.194  -1.675  1.00 84.15           C  
ATOM   4770  HB2 LEU B 123      17.151 -29.261  -1.462  1.00 84.15           H  
ATOM   4771  HB3 LEU B 123      17.875 -27.951  -2.389  1.00 84.15           H  
ATOM   4772  O   LEU B 123      15.514 -29.917  -3.609  1.00 84.15           O  
ATOM   4773  CG  LEU B 123      17.341 -27.419  -0.373  1.00 84.15           C  
ATOM   4774  HG  LEU B 123      16.609 -27.707   0.381  1.00 84.15           H  
ATOM   4775  CD1 LEU B 123      18.727 -27.755   0.166  1.00 84.15           C  
ATOM   4776 HD11 LEU B 123      18.960 -27.093   1.000  1.00 84.15           H  
ATOM   4777 HD12 LEU B 123      19.481 -27.641  -0.613  1.00 84.15           H  
ATOM   4778 HD13 LEU B 123      18.735 -28.788   0.516  1.00 84.15           H  
ATOM   4779  CD2 LEU B 123      17.270 -25.910  -0.573  1.00 84.15           C  
ATOM   4780 HD21 LEU B 123      17.634 -25.387   0.311  1.00 84.15           H  
ATOM   4781 HD22 LEU B 123      17.874 -25.630  -1.436  1.00 84.15           H  
ATOM   4782 HD23 LEU B 123      16.237 -25.615  -0.759  1.00 84.15           H  
ATOM   4783  N   VAL B 124      15.621 -27.989  -4.766  1.00 84.77           N  
ATOM   4784  H   VAL B 124      15.663 -26.981  -4.706  1.00 84.77           H  
ATOM   4785  CA  VAL B 124      15.823 -28.600  -6.082  1.00 84.77           C  
ATOM   4786  HA  VAL B 124      15.783 -29.686  -5.999  1.00 84.77           H  
ATOM   4787  C   VAL B 124      17.218 -28.219  -6.547  1.00 84.77           C  
ATOM   4788  CB  VAL B 124      14.731 -28.178  -7.080  1.00 84.77           C  
ATOM   4789  HB  VAL B 124      14.702 -27.090  -7.148  1.00 84.77           H  
ATOM   4790  O   VAL B 124      17.533 -27.037  -6.672  1.00 84.77           O  
ATOM   4791  CG1 VAL B 124      14.971 -28.756  -8.480  1.00 84.77           C  
ATOM   4792 HG11 VAL B 124      15.902 -28.371  -8.895  1.00 84.77           H  
ATOM   4793 HG12 VAL B 124      14.157 -28.464  -9.143  1.00 84.77           H  
ATOM   4794 HG13 VAL B 124      15.027 -29.844  -8.436  1.00 84.77           H  
ATOM   4795  CG2 VAL B 124      13.366 -28.685  -6.605  1.00 84.77           C  
ATOM   4796 HG21 VAL B 124      12.594 -28.348  -7.297  1.00 84.77           H  
ATOM   4797 HG22 VAL B 124      13.146 -28.290  -5.613  1.00 84.77           H  
ATOM   4798 HG23 VAL B 124      13.362 -29.774  -6.560  1.00 84.77           H  
ATOM   4799  N   GLU B 125      18.068 -29.214  -6.767  1.00 84.47           N  
ATOM   4800  H   GLU B 125      17.754 -30.165  -6.637  1.00 84.47           H  
ATOM   4801  CA  GLU B 125      19.393 -29.020  -7.355  1.00 84.47           C  
ATOM   4802  HA  GLU B 125      19.818 -28.082  -6.996  1.00 84.47           H  
ATOM   4803  C   GLU B 125      19.305 -28.920  -8.878  1.00 84.47           C  
ATOM   4804  CB  GLU B 125      20.338 -30.150  -6.926  1.00 84.47           C  
ATOM   4805  HB2 GLU B 125      19.891 -31.113  -7.175  1.00 84.47           H  
ATOM   4806  HB3 GLU B 125      21.281 -30.047  -7.462  1.00 84.47           H  
ATOM   4807  O   GLU B 125      18.408 -29.490  -9.504  1.00 84.47           O  
ATOM   4808  CG  GLU B 125      20.617 -30.075  -5.421  1.00 84.47           C  
ATOM   4809  HG2 GLU B 125      19.681 -30.166  -4.868  1.00 84.47           H  
ATOM   4810  HG3 GLU B 125      21.043 -29.097  -5.195  1.00 84.47           H  
ATOM   4811  CD  GLU B 125      21.577 -31.154  -4.924  1.00 84.47           C  
ATOM   4812  OE1 GLU B 125      21.938 -31.100  -3.727  1.00 84.47           O  
ATOM   4813  OE2 GLU B 125      21.988 -32.069  -5.666  1.00 84.47           O  
ATOM   4814  N   TYR B 126      20.255 -28.216  -9.490  1.00 85.16           N  
ATOM   4815  H   TYR B 126      20.978 -27.770  -8.944  1.00 85.16           H  
ATOM   4816  CA  TYR B 126      20.440 -28.304 -10.932  1.00 85.16           C  
ATOM   4817  HA  TYR B 126      19.474 -28.183 -11.422  1.00 85.16           H  
ATOM   4818  C   TYR B 126      21.008 -29.680 -11.314  1.00 85.16           C  
ATOM   4819  CB  TYR B 126      21.363 -27.188 -11.420  1.00 85.16           C  
ATOM   4820  HB2 TYR B 126      21.594 -27.404 -12.463  1.00 85.16           H  
ATOM   4821  HB3 TYR B 126      22.290 -27.218 -10.848  1.00 85.16           H  
ATOM   4822  O   TYR B 126      21.978 -30.156 -10.720  1.00 85.16           O  
ATOM   4823  CG  TYR B 126      20.789 -25.789 -11.387  1.00 85.16           C  
ATOM   4824  CD1 TYR B 126      19.768 -25.445 -12.290  1.00 85.16           C  
ATOM   4825  HD1 TYR B 126      19.381 -26.182 -12.978  1.00 85.16           H  
ATOM   4826  CD2 TYR B 126      21.309 -24.817 -10.512  1.00 85.16           C  
ATOM   4827  HD2 TYR B 126      22.113 -25.069  -9.836  1.00 85.16           H  
ATOM   4828  CE1 TYR B 126      19.254 -24.138 -12.305  1.00 85.16           C  
ATOM   4829  HE1 TYR B 126      18.456 -23.868 -12.982  1.00 85.16           H  
ATOM   4830  CE2 TYR B 126      20.808 -23.501 -10.535  1.00 85.16           C  
ATOM   4831  HE2 TYR B 126      21.208 -22.762  -9.856  1.00 85.16           H  
ATOM   4832  OH  TYR B 126      19.234 -21.918 -11.430  1.00 85.16           O  
ATOM   4833  HH  TYR B 126      19.627 -21.357 -10.757  1.00 85.16           H  
ATOM   4834  CZ  TYR B 126      19.774 -23.162 -11.435  1.00 85.16           C  
ATOM   4835  N   VAL B 127      20.426 -30.314 -12.335  1.00 86.95           N  
ATOM   4836  H   VAL B 127      19.639 -29.870 -12.786  1.00 86.95           H  
ATOM   4837  CA  VAL B 127      20.894 -31.604 -12.867  1.00 86.95           C  
ATOM   4838  HA  VAL B 127      21.438 -32.128 -12.082  1.00 86.95           H  
ATOM   4839  C   VAL B 127      21.826 -31.341 -14.055  1.00 86.95           C  
ATOM   4840  CB  VAL B 127      19.715 -32.512 -13.266  1.00 86.95           C  
ATOM   4841  HB  VAL B 127      19.117 -32.021 -14.034  1.00 86.95           H  
ATOM   4842  O   VAL B 127      21.342 -30.897 -15.098  1.00 86.95           O  
ATOM   4843  CG1 VAL B 127      20.212 -33.859 -13.812  1.00 86.95           C  
ATOM   4844 HG11 VAL B 127      20.836 -34.357 -13.071  1.00 86.95           H  
ATOM   4845 HG12 VAL B 127      20.787 -33.709 -14.726  1.00 86.95           H  
ATOM   4846 HG13 VAL B 127      19.359 -34.496 -14.048  1.00 86.95           H  
ATOM   4847  CG2 VAL B 127      18.810 -32.804 -12.060  1.00 86.95           C  
ATOM   4848 HG21 VAL B 127      18.377 -31.880 -11.678  1.00 86.95           H  
ATOM   4849 HG22 VAL B 127      19.384 -33.278 -11.264  1.00 86.95           H  
ATOM   4850 HG23 VAL B 127      17.995 -33.464 -12.356  1.00 86.95           H  
ATOM   4851  N   PRO B 128      23.145 -31.592 -13.943  1.00 86.72           N  
ATOM   4852  CA  PRO B 128      24.087 -31.273 -15.008  1.00 86.72           C  
ATOM   4853  HA  PRO B 128      23.924 -30.251 -15.352  1.00 86.72           H  
ATOM   4854  C   PRO B 128      23.951 -32.233 -16.189  1.00 86.72           C  
ATOM   4855  CB  PRO B 128      25.474 -31.372 -14.376  1.00 86.72           C  
ATOM   4856  HB2 PRO B 128      25.733 -30.417 -13.920  1.00 86.72           H  
ATOM   4857  HB3 PRO B 128      26.241 -31.672 -15.091  1.00 86.72           H  
ATOM   4858  O   PRO B 128      23.927 -33.452 -16.017  1.00 86.72           O  
ATOM   4859  CG  PRO B 128      25.287 -32.399 -13.266  1.00 86.72           C  
ATOM   4860  HG2 PRO B 128      25.379 -33.406 -13.671  1.00 86.72           H  
ATOM   4861  HG3 PRO B 128      26.005 -32.237 -12.462  1.00 86.72           H  
ATOM   4862  CD  PRO B 128      23.851 -32.155 -12.799  1.00 86.72           C  
ATOM   4863  HD2 PRO B 128      23.401 -33.095 -12.478  1.00 86.72           H  
ATOM   4864  HD3 PRO B 128      23.850 -31.438 -11.979  1.00 86.72           H  
ATOM   4865  N   ILE B 129      23.944 -31.675 -17.398  1.00 87.05           N  
ATOM   4866  H   ILE B 129      23.930 -30.666 -17.444  1.00 87.05           H  
ATOM   4867  CA  ILE B 129      24.048 -32.426 -18.658  1.00 87.05           C  
ATOM   4868  HA  ILE B 129      23.937 -33.491 -18.453  1.00 87.05           H  
ATOM   4869  C   ILE B 129      25.442 -32.274 -19.272  1.00 87.05           C  
ATOM   4870  CB  ILE B 129      22.900 -32.013 -19.608  1.00 87.05           C  
ATOM   4871  HB  ILE B 129      22.895 -30.928 -19.706  1.00 87.05           H  
ATOM   4872  O   ILE B 129      25.912 -33.178 -19.960  1.00 87.05           O  
ATOM   4873  CG1 ILE B 129      21.568 -32.458 -18.953  1.00 87.05           C  
ATOM   4874 HG12 ILE B 129      21.656 -33.489 -18.612  1.00 87.05           H  
ATOM   4875 HG13 ILE B 129      21.381 -31.832 -18.080  1.00 87.05           H  
ATOM   4876  CG2 ILE B 129      23.074 -32.609 -21.021  1.00 87.05           C  
ATOM   4877 HG21 ILE B 129      23.104 -33.697 -20.966  1.00 87.05           H  
ATOM   4878 HG22 ILE B 129      22.263 -32.293 -21.677  1.00 87.05           H  
ATOM   4879 HG23 ILE B 129      23.999 -32.250 -21.472  1.00 87.05           H  
ATOM   4880  CD1 ILE B 129      20.339 -32.370 -19.858  1.00 87.05           C  
ATOM   4881 HD11 ILE B 129      19.441 -32.530 -19.260  1.00 87.05           H  
ATOM   4882 HD12 ILE B 129      20.378 -33.151 -20.618  1.00 87.05           H  
ATOM   4883 HD13 ILE B 129      20.303 -31.396 -20.344  1.00 87.05           H  
ATOM   4884  N   ALA B 130      26.136 -31.176 -18.970  1.00 87.84           N  
ATOM   4885  H   ALA B 130      25.699 -30.466 -18.400  1.00 87.84           H  
ATOM   4886  CA  ALA B 130      27.513 -30.942 -19.380  1.00 87.84           C  
ATOM   4887  HA  ALA B 130      28.012 -31.897 -19.548  1.00 87.84           H  
ATOM   4888  C   ALA B 130      28.304 -30.179 -18.306  1.00 87.84           C  
ATOM   4889  CB  ALA B 130      27.489 -30.180 -20.704  1.00 87.84           C  
ATOM   4890  HB1 ALA B 130      26.944 -30.744 -21.461  1.00 87.84           H  
ATOM   4891  HB2 ALA B 130      28.518 -30.029 -21.032  1.00 87.84           H  
ATOM   4892  HB3 ALA B 130      27.011 -29.210 -20.571  1.00 87.84           H  
ATOM   4893  O   ALA B 130      27.729 -29.494 -17.455  1.00 87.84           O  
ATOM   4894  N   ARG B 131      29.637 -30.271 -18.363  1.00 87.51           N  
ATOM   4895  H   ARG B 131      30.018 -30.789 -19.142  1.00 87.51           H  
ATOM   4896  CA  ARG B 131      30.529 -29.313 -17.690  1.00 87.51           C  
ATOM   4897  HA  ARG B 131      30.104 -29.031 -16.727  1.00 87.51           H  
ATOM   4898  C   ARG B 131      30.614 -28.034 -18.518  1.00 87.51           C  
ATOM   4899  CB  ARG B 131      31.917 -29.921 -17.445  1.00 87.51           C  
ATOM   4900  HB2 ARG B 131      32.608 -29.127 -17.159  1.00 87.51           H  
ATOM   4901  HB3 ARG B 131      32.282 -30.384 -18.362  1.00 87.51           H  
ATOM   4902  O   ARG B 131      30.492 -28.088 -19.735  1.00 87.51           O  
ATOM   4903  CG  ARG B 131      31.869 -30.954 -16.314  1.00 87.51           C  
ATOM   4904  HG2 ARG B 131      31.188 -31.759 -16.590  1.00 87.51           H  
ATOM   4905  HG3 ARG B 131      31.506 -30.473 -15.406  1.00 87.51           H  
ATOM   4906  CD  ARG B 131      33.263 -31.529 -16.049  1.00 87.51           C  
ATOM   4907  HD2 ARG B 131      33.908 -30.717 -15.713  1.00 87.51           H  
ATOM   4908  HD3 ARG B 131      33.660 -31.926 -16.983  1.00 87.51           H  
ATOM   4909  NE  ARG B 131      33.229 -32.604 -15.035  1.00 87.51           N  
ATOM   4910  HE  ARG B 131      32.322 -32.976 -14.789  1.00 87.51           H  
ATOM   4911  NH1 ARG B 131      35.497 -32.803 -14.784  1.00 87.51           N  
ATOM   4912 HH11 ARG B 131      36.305 -33.248 -14.373  1.00 87.51           H  
ATOM   4913 HH12 ARG B 131      35.614 -32.003 -15.390  1.00 87.51           H  
ATOM   4914  NH2 ARG B 131      34.144 -34.189 -13.670  1.00 87.51           N  
ATOM   4915 HH21 ARG B 131      33.223 -34.554 -13.472  1.00 87.51           H  
ATOM   4916 HH22 ARG B 131      34.949 -34.707 -13.349  1.00 87.51           H  
ATOM   4917  CZ  ARG B 131      34.285 -33.190 -14.498  1.00 87.51           C  
ATOM   4918  N   TRP B 132      30.829 -26.908 -17.851  1.00 87.34           N  
ATOM   4919  H   TRP B 132      30.981 -26.973 -16.855  1.00 87.34           H  
ATOM   4920  CA  TRP B 132      30.960 -25.579 -18.442  1.00 87.34           C  
ATOM   4921  HA  TRP B 132      30.952 -25.655 -19.529  1.00 87.34           H  
ATOM   4922  C   TRP B 132      32.291 -24.958 -18.002  1.00 87.34           C  
ATOM   4923  CB  TRP B 132      29.748 -24.725 -18.041  1.00 87.34           C  
ATOM   4924  HB2 TRP B 132      28.843 -25.220 -18.392  1.00 87.34           H  
ATOM   4925  HB3 TRP B 132      29.686 -24.665 -16.954  1.00 87.34           H  
ATOM   4926  O   TRP B 132      32.521 -24.812 -16.801  1.00 87.34           O  
ATOM   4927  CG  TRP B 132      29.767 -23.342 -18.610  1.00 87.34           C  
ATOM   4928  CD1 TRP B 132      29.959 -22.188 -17.930  1.00 87.34           C  
ATOM   4929  HD1 TRP B 132      30.105 -22.107 -16.863  1.00 87.34           H  
ATOM   4930  CD2 TRP B 132      29.640 -22.956 -20.010  1.00 87.34           C  
ATOM   4931  CE2 TRP B 132      29.783 -21.543 -20.107  1.00 87.34           C  
ATOM   4932  CE3 TRP B 132      29.437 -23.666 -21.209  1.00 87.34           C  
ATOM   4933  HE3 TRP B 132      29.335 -24.741 -21.167  1.00 87.34           H  
ATOM   4934  NE1 TRP B 132      29.976 -21.126 -18.810  1.00 87.34           N  
ATOM   4935  HE1 TRP B 132      30.164 -20.173 -18.533  1.00 87.34           H  
ATOM   4936  CH2 TRP B 132      29.524 -21.603 -22.509  1.00 87.34           C  
ATOM   4937  HH2 TRP B 132      29.492 -21.096 -23.462  1.00 87.34           H
[truncated: 1,011,702 more chars]
