# Supplementary material for: Mapping the FtsQBL divisome components in bacterial NTD pathogens as potential drug targets
Source: Front Genet. 2023 Jan 4;13:1010870. doi: 10.3389/fgene.2022.1010870 (PMC9846249; doi:10.3389/fgene.2022.1010870)
Supplement: Supplementary file 1 [file DataSheet1.ZIP › NTD_PDBs/FtsQBLW_chltr.pdb]

ATOM      1  N   PHE A   1      73.133  39.545  12.560  1.00 28.41           N  
ATOM      2  H   PHE A   1      73.464  39.958  11.700  1.00 28.41           H  
ATOM      3  H2  PHE A   1      73.155  38.539  12.477  1.00 28.41           H  
ATOM      4  H3  PHE A   1      73.742  39.825  13.316  1.00 28.41           H  
ATOM      5  CA  PHE A   1      71.756  39.986  12.853  1.00 28.41           C  
ATOM      6  HA  PHE A   1      71.091  39.677  12.046  1.00 28.41           H  
ATOM      7  C   PHE A   1      71.725  41.503  12.898  1.00 28.41           C  
ATOM      8  CB  PHE A   1      71.245  39.339  14.147  1.00 28.41           C  
ATOM      9  HB2 PHE A   1      70.495  39.984  14.606  1.00 28.41           H  
ATOM     10  HB3 PHE A   1      72.059  39.228  14.863  1.00 28.41           H  
ATOM     11  O   PHE A   1      71.654  42.109  13.959  1.00 28.41           O  
ATOM     12  CG  PHE A   1      70.590  38.001  13.894  1.00 28.41           C  
ATOM     13  CD1 PHE A   1      69.188  37.939  13.778  1.00 28.41           C  
ATOM     14  HD1 PHE A   1      68.584  38.827  13.892  1.00 28.41           H  
ATOM     15  CD2 PHE A   1      71.359  36.828  13.760  1.00 28.41           C  
ATOM     16  HD2 PHE A   1      72.431  36.844  13.888  1.00 28.41           H  
ATOM     17  CE1 PHE A   1      68.556  36.710  13.533  1.00 28.41           C  
ATOM     18  HE1 PHE A   1      67.480  36.659  13.458  1.00 28.41           H  
ATOM     19  CE2 PHE A   1      70.722  35.601  13.502  1.00 28.41           C  
ATOM     20  HE2 PHE A   1      71.301  34.693  13.414  1.00 28.41           H  
ATOM     21  CZ  PHE A   1      69.323  35.543  13.391  1.00 28.41           C  
ATOM     22  HZ  PHE A   1      68.834  34.597  13.209  1.00 28.41           H  
ATOM     23  N   LEU A   2      71.873  42.129  11.730  1.00 33.43           N  
ATOM     24  H   LEU A   2      71.844  41.609  10.864  1.00 33.43           H  
ATOM     25  CA  LEU A   2      71.664  43.564  11.601  1.00 33.43           C  
ATOM     26  HA  LEU A   2      72.173  44.097  12.404  1.00 33.43           H  
ATOM     27  C   LEU A   2      70.165  43.772  11.757  1.00 33.43           C  
ATOM     28  CB  LEU A   2      72.218  44.043  10.250  1.00 33.43           C  
ATOM     29  HB2 LEU A   2      71.715  44.963   9.953  1.00 33.43           H  
ATOM     30  HB3 LEU A   2      72.002  43.296   9.487  1.00 33.43           H  
ATOM     31  O   LEU A   2      69.386  43.355  10.904  1.00 33.43           O  
ATOM     32  CG  LEU A   2      73.734  44.304  10.332  1.00 33.43           C  
ATOM     33  HG  LEU A   2      74.192  43.584  11.010  1.00 33.43           H  
ATOM     34  CD1 LEU A   2      74.388  44.136   8.966  1.00 33.43           C  
ATOM     35 HD11 LEU A   2      73.956  44.840   8.256  1.00 33.43           H  
ATOM     36 HD12 LEU A   2      74.239  43.121   8.598  1.00 33.43           H  
ATOM     37 HD13 LEU A   2      75.458  44.327   9.043  1.00 33.43           H  
ATOM     38  CD2 LEU A   2      74.012  45.719  10.843  1.00 33.43           C  
ATOM     39 HD21 LEU A   2      73.598  46.457  10.157  1.00 33.43           H  
ATOM     40 HD22 LEU A   2      75.088  45.877  10.915  1.00 33.43           H  
ATOM     41 HD23 LEU A   2      73.575  45.863  11.831  1.00 33.43           H  
ATOM     42  N   ASN A   3      69.787  44.273  12.930  1.00 29.81           N  
ATOM     43  H   ASN A   3      70.505  44.502  13.602  1.00 29.81           H  
ATOM     44  CA  ASN A   3      68.406  44.451  13.329  1.00 29.81           C  
ATOM     45  HA  ASN A   3      67.854  43.535  13.118  1.00 29.81           H  
ATOM     46  C   ASN A   3      67.800  45.544  12.446  1.00 29.81           C  
ATOM     47  CB  ASN A   3      68.344  44.754  14.850  1.00 29.81           C  
ATOM     48  HB2 ASN A   3      67.661  45.585  15.028  1.00 29.81           H  
ATOM     49  HB3 ASN A   3      69.322  45.066  15.214  1.00 29.81           H  
ATOM     50  O   ASN A   3      67.748  46.712  12.826  1.00 29.81           O  
ATOM     51  CG  ASN A   3      67.837  43.603  15.705  1.00 29.81           C  
ATOM     52  ND2 ASN A   3      68.044  43.663  17.000  1.00 29.81           N  
ATOM     53 HD21 ASN A   3      68.630  44.383  17.397  1.00 29.81           H  
ATOM     54 HD22 ASN A   3      67.730  42.856  17.522  1.00 29.81           H  
ATOM     55  OD1 ASN A   3      67.236  42.651  15.246  1.00 29.81           O  
ATOM     56  N   PHE A   4      67.292  45.143  11.280  1.00 36.66           N  
ATOM     57  H   PHE A   4      67.544  44.220  10.956  1.00 36.66           H  
ATOM     58  CA  PHE A   4      66.093  45.739  10.711  1.00 36.66           C  
ATOM     59  HA  PHE A   4      66.241  46.809  10.565  1.00 36.66           H  
ATOM     60  C   PHE A   4      64.993  45.546  11.760  1.00 36.66           C  
ATOM     61  CB  PHE A   4      65.756  45.093   9.350  1.00 36.66           C  
ATOM     62  HB2 PHE A   4      64.679  44.938   9.276  1.00 36.66           H  
ATOM     63  HB3 PHE A   4      66.214  44.106   9.278  1.00 36.66           H  
ATOM     64  O   PHE A   4      64.154  44.654  11.671  1.00 36.66           O  
ATOM     65  CG  PHE A   4      66.153  45.926   8.148  1.00 36.66           C  
ATOM     66  CD1 PHE A   4      65.219  46.814   7.578  1.00 36.66           C  
ATOM     67  HD1 PHE A   4      64.227  46.901   7.996  1.00 36.66           H  
ATOM     68  CD2 PHE A   4      67.436  45.805   7.583  1.00 36.66           C  
ATOM     69  HD2 PHE A   4      68.153  45.120   8.012  1.00 36.66           H  
ATOM     70  CE1 PHE A   4      65.566  47.576   6.449  1.00 36.66           C  
ATOM     71  HE1 PHE A   4      64.846  48.249   6.008  1.00 36.66           H  
ATOM     72  CE2 PHE A   4      67.781  46.566   6.451  1.00 36.66           C  
ATOM     73  HE2 PHE A   4      68.762  46.468   6.011  1.00 36.66           H  
ATOM     74  CZ  PHE A   4      66.846  47.451   5.884  1.00 36.66           C  
ATOM     75  HZ  PHE A   4      67.111  48.031   5.013  1.00 36.66           H  
ATOM     76  N   LYS A   5      65.041  46.353  12.827  1.00 38.57           N  
ATOM     77  H   LYS A   5      65.824  46.987  12.885  1.00 38.57           H  
ATOM     78  CA  LYS A   5      63.888  46.600  13.674  1.00 38.57           C  
ATOM     79  HA  LYS A   5      63.440  45.664  14.006  1.00 38.57           H  
ATOM     80  C   LYS A   5      62.909  47.285  12.738  1.00 38.57           C  
ATOM     81  CB  LYS A   5      64.244  47.482  14.890  1.00 38.57           C  
ATOM     82  HB2 LYS A   5      64.996  48.218  14.608  1.00 38.57           H  
ATOM     83  HB3 LYS A   5      63.344  48.021  15.185  1.00 38.57           H  
ATOM     84  O   LYS A   5      62.946  48.504  12.598  1.00 38.57           O  
ATOM     85  CG  LYS A   5      64.717  46.683  16.115  1.00 38.57           C  
ATOM     86  HG2 LYS A   5      63.968  45.931  16.361  1.00 38.57           H  
ATOM     87  HG3 LYS A   5      65.658  46.182  15.885  1.00 38.57           H  
ATOM     88  CD  LYS A   5      64.910  47.616  17.323  1.00 38.57           C  
ATOM     89  HD2 LYS A   5      63.984  48.168  17.489  1.00 38.57           H  
ATOM     90  HD3 LYS A   5      65.706  48.327  17.103  1.00 38.57           H  
ATOM     91  CE  LYS A   5      65.251  46.823  18.592  1.00 38.57           C  
ATOM     92  HE2 LYS A   5      64.467  46.084  18.755  1.00 38.57           H  
ATOM     93  HE3 LYS A   5      66.185  46.285  18.428  1.00 38.57           H  
ATOM     94  NZ  LYS A   5      65.367  47.708  19.782  1.00 38.57           N  
ATOM     95  HZ1 LYS A   5      65.553  47.168  20.615  1.00 38.57           H  
ATOM     96  HZ2 LYS A   5      66.109  48.383  19.666  1.00 38.57           H  
ATOM     97  HZ3 LYS A   5      64.504  48.211  19.933  1.00 38.57           H  
ATOM     98  N   HIS A   6      62.098  46.487  12.040  1.00 46.62           N  
ATOM     99  H   HIS A   6      62.260  45.491  12.080  1.00 46.62           H  
ATOM    100  CA  HIS A   6      60.853  46.969  11.476  1.00 46.62           C  
ATOM    101  HA  HIS A   6      61.056  47.662  10.659  1.00 46.62           H  
ATOM    102  C   HIS A   6      60.182  47.718  12.615  1.00 46.62           C  
ATOM    103  CB  HIS A   6      59.993  45.803  10.966  1.00 46.62           C  
ATOM    104  HB2 HIS A   6      60.159  44.912  11.572  1.00 46.62           H  
ATOM    105  HB3 HIS A   6      58.941  46.072  11.062  1.00 46.62           H  
ATOM    106  O   HIS A   6      59.853  47.123  13.643  1.00 46.62           O  
ATOM    107  CG  HIS A   6      60.246  45.498   9.514  1.00 46.62           C  
ATOM    108  CD2 HIS A   6      60.876  44.400   8.993  1.00 46.62           C  
ATOM    109  HD2 HIS A   6      61.295  43.579   9.556  1.00 46.62           H  
ATOM    110  ND1 HIS A   6      59.866  46.290   8.453  1.00 46.62           N  
ATOM    111  HD1 HIS A   6      59.330  47.145   8.502  1.00 46.62           H  
ATOM    112  CE1 HIS A   6      60.257  45.685   7.321  1.00 46.62           C  
ATOM    113  HE1 HIS A   6      60.083  46.056   6.321  1.00 46.62           H  
ATOM    114  NE2 HIS A   6      60.883  44.534   7.602  1.00 46.62           N  
ATOM    115  N   SER A   7      60.141  49.044  12.497  1.00 53.16           N  
ATOM    116  H   SER A   7      60.479  49.492  11.658  1.00 53.16           H  
ATOM    117  CA  SER A   7      59.540  49.886  13.509  1.00 53.16           C  
ATOM    118  HA  SER A   7      59.947  49.622  14.485  1.00 53.16           H  
ATOM    119  C   SER A   7      58.062  49.543  13.490  1.00 53.16           C  
ATOM    120  CB  SER A   7      59.844  51.369  13.264  1.00 53.16           C  
ATOM    121  HB2 SER A   7      59.263  51.972  13.962  1.00 53.16           H  
ATOM    122  HB3 SER A   7      60.903  51.541  13.454  1.00 53.16           H  
ATOM    123  O   SER A   7      57.321  49.949  12.598  1.00 53.16           O  
ATOM    124  OG  SER A   7      59.552  51.768  11.939  1.00 53.16           O  
ATOM    125  HG  SER A   7      59.855  52.669  11.806  1.00 53.16           H  
ATOM    126  N   LEU A   8      57.670  48.683  14.429  1.00 57.07           N  
ATOM    127  H   LEU A   8      58.382  48.240  14.991  1.00 57.07           H  
ATOM    128  CA  LEU A   8      56.283  48.358  14.702  1.00 57.07           C  
ATOM    129  HA  LEU A   8      55.852  47.796  13.874  1.00 57.07           H  
ATOM    130  C   LEU A   8      55.564  49.695  14.835  1.00 57.07           C  
ATOM    131  CB  LEU A   8      56.231  47.521  15.992  1.00 57.07           C  
ATOM    132  HB2 LEU A   8      56.931  47.944  16.712  1.00 57.07           H  
ATOM    133  HB3 LEU A   8      55.240  47.602  16.438  1.00 57.07           H  
ATOM    134  O   LEU A   8      55.872  50.475  15.735  1.00 57.07           O  
ATOM    135  CG  LEU A   8      56.564  46.037  15.736  1.00 57.07           C  
ATOM    136  HG  LEU A   8      57.197  45.952  14.853  1.00 57.07           H  
ATOM    137  CD1 LEU A   8      57.331  45.437  16.912  1.00 57.07           C  
ATOM    138 HD11 LEU A   8      57.545  44.387  16.713  1.00 57.07           H  
ATOM    139 HD12 LEU A   8      58.273  45.969  17.044  1.00 57.07           H  
ATOM    140 HD13 LEU A   8      56.738  45.516  17.823  1.00 57.07           H  
ATOM    141  CD2 LEU A   8      55.312  45.189  15.521  1.00 57.07           C  
ATOM    142 HD21 LEU A   8      55.607  44.189  15.202  1.00 57.07           H  
ATOM    143 HD22 LEU A   8      54.699  45.624  14.732  1.00 57.07           H  
ATOM    144 HD23 LEU A   8      54.750  45.099  16.451  1.00 57.07           H  
ATOM    145  N   THR A   9      54.707  50.011  13.865  1.00 71.69           N  
ATOM    146  H   THR A   9      54.545  49.372  13.099  1.00 71.69           H  
ATOM    147  CA  THR A   9      53.968  51.263  13.869  1.00 71.69           C  
ATOM    148  HA  THR A   9      54.673  52.060  14.107  1.00 71.69           H  
ATOM    149  C   THR A   9      52.916  51.152  14.964  1.00 71.69           C  
ATOM    150  CB  THR A   9      53.341  51.599  12.507  1.00 71.69           C  
ATOM    151  HB  THR A   9      52.509  52.287  12.656  1.00 71.69           H  
ATOM    152  O   THR A   9      52.012  50.318  14.847  1.00 71.69           O  
ATOM    153  CG2 THR A   9      54.371  52.266  11.594  1.00 71.69           C  
ATOM    154 HG21 THR A   9      55.200  51.582  11.415  1.00 71.69           H  
ATOM    155 HG22 THR A   9      53.906  52.521  10.642  1.00 71.69           H  
ATOM    156 HG23 THR A   9      54.753  53.172  12.065  1.00 71.69           H  
ATOM    157  OG1 THR A   9      52.884  50.449  11.829  1.00 71.69           O  
ATOM    158  HG1 THR A   9      52.216  50.729  11.200  1.00 71.69           H  
ATOM    159  N   PRO A  10      53.039  51.934  16.049  1.00 74.92           N  
ATOM    160  CA  PRO A  10      52.020  51.938  17.081  1.00 74.92           C  
ATOM    161  HA  PRO A  10      51.849  50.933  17.466  1.00 74.92           H  
ATOM    162  C   PRO A  10      50.727  52.486  16.482  1.00 74.92           C  
ATOM    163  CB  PRO A  10      52.584  52.824  18.191  1.00 74.92           C  
ATOM    164  HB2 PRO A  10      51.803  53.371  18.719  1.00 74.92           H  
ATOM    165  HB3 PRO A  10      53.171  52.203  18.868  1.00 74.92           H  
ATOM    166  O   PRO A  10      50.780  53.423  15.677  1.00 74.92           O  
ATOM    167  CG  PRO A  10      53.512  53.790  17.469  1.00 74.92           C  
ATOM    168  HG2 PRO A  10      52.927  54.618  17.069  1.00 74.92           H  
ATOM    169  HG3 PRO A  10      54.307  54.152  18.121  1.00 74.92           H  
ATOM    170  CD  PRO A  10      54.052  52.950  16.323  1.00 74.92           C  
ATOM    171  HD2 PRO A  10      54.230  53.589  15.458  1.00 74.92           H  
ATOM    172  HD3 PRO A  10      54.978  52.476  16.649  1.00 74.92           H  
ATOM    173  N   ILE A  11      49.590  51.905  16.858  1.00 76.78           N  
ATOM    174  H   ILE A  11      49.621  51.129  17.505  1.00 76.78           H  
ATOM    175  CA  ILE A  11      48.284  52.502  16.574  1.00 76.78           C  
ATOM    176  HA  ILE A  11      48.203  52.699  15.505  1.00 76.78           H  
ATOM    177  C   ILE A  11      48.229  53.832  17.331  1.00 76.78           C  
ATOM    178  CB  ILE A  11      47.143  51.549  16.985  1.00 76.78           C  
ATOM    179  HB  ILE A  11      47.279  51.280  18.032  1.00 76.78           H  
ATOM    180  O   ILE A  11      48.416  53.860  18.544  1.00 76.78           O  
ATOM    181  CG1 ILE A  11      47.157  50.262  16.127  1.00 76.78           C  
ATOM    182 HG12 ILE A  11      46.623  50.448  15.195  1.00 76.78           H  
ATOM    183 HG13 ILE A  11      48.180  49.978  15.879  1.00 76.78           H  
ATOM    184  CG2 ILE A  11      45.777  52.244  16.825  1.00 76.78           C  
ATOM    185 HG21 ILE A  11      45.705  53.108  17.486  1.00 76.78           H  
ATOM    186 HG22 ILE A  11      44.975  51.565  17.113  1.00 76.78           H  
ATOM    187 HG23 ILE A  11      45.620  52.567  15.795  1.00 76.78           H  
ATOM    188  CD1 ILE A  11      46.502  49.061  16.812  1.00 76.78           C  
ATOM    189 HD11 ILE A  11      46.357  48.264  16.084  1.00 76.78           H  
ATOM    190 HD12 ILE A  11      45.538  49.336  17.240  1.00 76.78           H  
ATOM    191 HD13 ILE A  11      47.154  48.696  17.606  1.00 76.78           H  
ATOM    192  N   LYS A  12      48.039  54.936  16.611  1.00 75.17           N  
ATOM    193  H   LYS A  12      47.947  54.831  15.610  1.00 75.17           H  
ATOM    194  CA  LYS A  12      47.995  56.289  17.188  1.00 75.17           C  
ATOM    195  HA  LYS A  12      48.174  56.240  18.262  1.00 75.17           H  
ATOM    196  C   LYS A  12      46.638  56.966  17.062  1.00 75.17           C  
ATOM    197  CB  LYS A  12      49.072  57.168  16.547  1.00 75.17           C  
ATOM    198  HB2 LYS A  12      48.896  58.198  16.858  1.00 75.17           H  
ATOM    199  HB3 LYS A  12      48.990  57.122  15.461  1.00 75.17           H  
ATOM    200  O   LYS A  12      46.396  57.940  17.763  1.00 75.17           O  
ATOM    201  CG  LYS A  12      50.481  56.760  16.989  1.00 75.17           C  
ATOM    202  HG2 LYS A  12      50.759  55.818  16.518  1.00 75.17           H  
ATOM    203  HG3 LYS A  12      50.496  56.637  18.072  1.00 75.17           H  
ATOM    204  CD  LYS A  12      51.479  57.849  16.596  1.00 75.17           C  
ATOM    205  HD2 LYS A  12      51.504  57.952  15.511  1.00 75.17           H  
ATOM    206  HD3 LYS A  12      51.146  58.789  17.037  1.00 75.17           H  
ATOM    207  CE  LYS A  12      52.865  57.495  17.135  1.00 75.17           C  
ATOM    208  HE2 LYS A  12      53.289  56.695  16.528  1.00 75.17           H  
ATOM    209  HE3 LYS A  12      52.742  57.115  18.149  1.00 75.17           H  
ATOM    210  NZ  LYS A  12      53.743  58.689  17.159  1.00 75.17           N  
ATOM    211  HZ1 LYS A  12      53.332  59.377  17.773  1.00 75.17           H  
ATOM    212  HZ2 LYS A  12      53.826  59.110  16.245  1.00 75.17           H  
ATOM    213  HZ3 LYS A  12      54.652  58.464  17.537  1.00 75.17           H  
ATOM    214  N   THR A  13      45.791  56.486  16.162  1.00 79.76           N  
ATOM    215  H   THR A  13      46.083  55.710  15.585  1.00 79.76           H  
ATOM    216  CA  THR A  13      44.537  57.143  15.789  1.00 79.76           C  
ATOM    217  HA  THR A  13      44.219  57.798  16.601  1.00 79.76           H  
ATOM    218  C   THR A  13      43.434  56.113  15.599  1.00 79.76           C  
ATOM    219  CB  THR A  13      44.699  57.999  14.516  1.00 79.76           C  
ATOM    220  HB  THR A  13      43.774  57.980  13.939  1.00 79.76           H  
ATOM    221  O   THR A  13      43.649  55.041  15.030  1.00 79.76           O  
ATOM    222  CG2 THR A  13      45.023  59.450  14.863  1.00 79.76           C  
ATOM    223 HG21 THR A  13      44.212  59.871  15.457  1.00 79.76           H  
ATOM    224 HG22 THR A  13      45.123  60.036  13.949  1.00 79.76           H  
ATOM    225 HG23 THR A  13      45.949  59.501  15.436  1.00 79.76           H  
ATOM    226  OG1 THR A  13      45.764  57.524  13.713  1.00 79.76           O  
ATOM    227  HG1 THR A  13      45.800  58.047  12.909  1.00 79.76           H  
ATOM    228  N   LEU A  14      42.244  56.453  16.077  1.00 82.93           N  
ATOM    229  H   LEU A  14      42.126  57.357  16.511  1.00 82.93           H  
ATOM    230  CA  LEU A  14      41.004  55.726  15.852  1.00 82.93           C  
ATOM    231  HA  LEU A  14      41.202  54.775  15.358  1.00 82.93           H  
ATOM    232  C   LEU A  14      40.142  56.573  14.913  1.00 82.93           C  
ATOM    233  CB  LEU A  14      40.328  55.473  17.214  1.00 82.93           C  
ATOM    234  HB2 LEU A  14      39.296  55.821  17.177  1.00 82.93           H  
ATOM    235  HB3 LEU A  14      40.809  56.090  17.973  1.00 82.93           H  
ATOM    236  O   LEU A  14      40.043  57.782  15.070  1.00 82.93           O  
ATOM    237  CG  LEU A  14      40.355  53.997  17.652  1.00 82.93           C  
ATOM    238  HG  LEU A  14      41.123  53.446  17.110  1.00 82.93           H  
ATOM    239  CD1 LEU A  14      40.660  53.890  19.143  1.00 82.93           C  
ATOM    240 HD11 LEU A  14      40.023  54.578  19.698  1.00 82.93           H  
ATOM    241 HD12 LEU A  14      41.704  54.141  19.330  1.00 82.93           H  
ATOM    242 HD13 LEU A  14      40.444  52.882  19.497  1.00 82.93           H  
ATOM    243  CD2 LEU A  14      39.001  53.340  17.406  1.00 82.93           C  
ATOM    244 HD21 LEU A  14      39.046  52.302  17.735  1.00 82.93           H  
ATOM    245 HD22 LEU A  14      38.227  53.859  17.972  1.00 82.93           H  
ATOM    246 HD23 LEU A  14      38.759  53.377  16.344  1.00 82.93           H  
ATOM    247  N   PHE A  15      39.556  55.946  13.901  1.00 82.72           N  
ATOM    248  H   PHE A  15      39.727  54.958  13.784  1.00 82.72           H  
ATOM    249  CA  PHE A  15      38.601  56.577  13.000  1.00 82.72           C  
ATOM    250  HA  PHE A  15      38.498  57.635  13.244  1.00 82.72           H  
ATOM    251  C   PHE A  15      37.251  55.910  13.224  1.00 82.72           C  
ATOM    252  CB  PHE A  15      39.073  56.478  11.543  1.00 82.72           C  
ATOM    253  HB2 PHE A  15      38.325  56.952  10.907  1.00 82.72           H  
ATOM    254  HB3 PHE A  15      39.129  55.432  11.243  1.00 82.72           H  
ATOM    255  O   PHE A  15      36.994  54.823  12.710  1.00 82.72           O  
ATOM    256  CG  PHE A  15      40.415  57.120  11.263  1.00 82.72           C  
ATOM    257  CD1 PHE A  15      40.498  58.511  11.079  1.00 82.72           C  
ATOM    258  HD1 PHE A  15      39.610  59.120  11.161  1.00 82.72           H  
ATOM    259  CD2 PHE A  15      41.575  56.327  11.167  1.00 82.72           C  
ATOM    260  HD2 PHE A  15      41.508  55.260  11.316  1.00 82.72           H  
ATOM    261  CE1 PHE A  15      41.736  59.110  10.793  1.00 82.72           C  
ATOM    262  HE1 PHE A  15      41.795  60.179  10.653  1.00 82.72           H  
ATOM    263  CE2 PHE A  15      42.815  56.926  10.881  1.00 82.72           C  
ATOM    264  HE2 PHE A  15      43.703  56.315  10.806  1.00 82.72           H  
ATOM    265  CZ  PHE A  15      42.893  58.318  10.692  1.00 82.72           C  
ATOM    266  HZ  PHE A  15      43.840  58.788  10.471  1.00 82.72           H  
ATOM    267  N   LEU A  16      36.397  56.540  14.024  1.00 86.45           N  
ATOM    268  H   LEU A  16      36.674  57.413  14.448  1.00 86.45           H  
ATOM    269  CA  LEU A  16      35.054  56.036  14.288  1.00 86.45           C  
ATOM    270  HA  LEU A  16      35.054  54.950  14.197  1.00 86.45           H  
ATOM    271  C   LEU A  16      34.070  56.568  13.253  1.00 86.45           C  
ATOM    272  CB  LEU A  16      34.624  56.409  15.713  1.00 86.45           C  
ATOM    273  HB2 LEU A  16      34.740  57.486  15.835  1.00 86.45           H  
ATOM    274  HB3 LEU A  16      33.567  56.173  15.836  1.00 86.45           H  
ATOM    275  O   LEU A  16      33.937  57.775  13.070  1.00 86.45           O  
ATOM    276  CG  LEU A  16      35.421  55.689  16.809  1.00 86.45           C  
ATOM    277  HG  LEU A  16      36.490  55.840  16.660  1.00 86.45           H  
ATOM    278  CD1 LEU A  16      35.014  56.243  18.156  1.00 86.45           C  
ATOM    279 HD11 LEU A  16      35.138  57.326  18.156  1.00 86.45           H  
ATOM    280 HD12 LEU A  16      35.651  55.768  18.902  1.00 86.45           H  
ATOM    281 HD13 LEU A  16      33.970  56.020  18.375  1.00 86.45           H  
ATOM    282  CD2 LEU A  16      35.116  54.199  16.883  1.00 86.45           C  
ATOM    283 HD21 LEU A  16      35.797  53.706  17.577  1.00 86.45           H  
ATOM    284 HD22 LEU A  16      35.239  53.771  15.888  1.00 86.45           H  
ATOM    285 HD23 LEU A  16      34.087  54.024  17.200  1.00 86.45           H  
ATOM    286  N   THR A  17      33.353  55.660  12.599  1.00 85.10           N  
ATOM    287  H   THR A  17      33.533  54.683  12.782  1.00 85.10           H  
ATOM    288  CA  THR A  17      32.229  55.988  11.715  1.00 85.10           C  
ATOM    289  HA  THR A  17      32.065  57.065  11.735  1.00 85.10           H  
ATOM    290  C   THR A  17      30.973  55.332  12.264  1.00 85.10           C  
ATOM    291  CB  THR A  17      32.468  55.576  10.247  1.00 85.10           C  
ATOM    292  HB  THR A  17      31.779  54.780   9.964  1.00 85.10           H  
ATOM    293  O   THR A  17      30.804  54.119  12.187  1.00 85.10           O  
ATOM    294  CG2 THR A  17      32.233  56.760   9.310  1.00 85.10           C  
ATOM    295 HG21 THR A  17      32.407  56.444   8.282  1.00 85.10           H  
ATOM    296 HG22 THR A  17      32.913  57.575   9.557  1.00 85.10           H  
ATOM    297 HG23 THR A  17      31.202  57.102   9.403  1.00 85.10           H  
ATOM    298  OG1 THR A  17      33.780  55.111  10.017  1.00 85.10           O  
ATOM    299  HG1 THR A  17      34.337  55.495  10.697  1.00 85.10           H  
ATOM    300  N   CYS A  18      30.087  56.129  12.846  1.00 81.05           N  
ATOM    301  H   CYS A  18      30.247  57.126  12.865  1.00 81.05           H  
ATOM    302  CA  CYS A  18      28.780  55.648  13.265  1.00 81.05           C  
ATOM    303  HA  CYS A  18      28.832  54.588  13.515  1.00 81.05           H  
ATOM    304  C   CYS A  18      27.809  55.836  12.098  1.00 81.05           C  
ATOM    305  CB  CYS A  18      28.378  56.413  14.522  1.00 81.05           C  
ATOM    306  HB2 CYS A  18      29.206  56.430  15.231  1.00 81.05           H  
ATOM    307  HB3 CYS A  18      28.097  57.433  14.260  1.00 81.05           H  
ATOM    308  O   CYS A  18      27.668  56.954  11.602  1.00 81.05           O  
ATOM    309  SG  CYS A  18      26.979  55.584  15.296  1.00 81.05           S  
ATOM    310  HG  CYS A  18      27.522  54.371  15.438  1.00 81.05           H  
ATOM    311  N   THR A  19      27.194  54.758  11.613  1.00 77.86           N  
ATOM    312  H   THR A  19      27.332  53.858  12.049  1.00 77.86           H  
ATOM    313  CA  THR A  19      26.249  54.854  10.487  1.00 77.86           C  
ATOM    314  HA  THR A  19      26.669  55.500   9.717  1.00 77.86           H  
ATOM    315  C   THR A  19      24.928  55.483  10.911  1.00 77.86           C  
ATOM    316  CB  THR A  19      25.972  53.484   9.863  1.00 77.86           C  
ATOM    317  HB  THR A  19      25.138  53.559   9.165  1.00 77.86           H  
ATOM    318  O   THR A  19      24.342  56.239  10.143  1.00 77.86           O  
ATOM    319  CG2 THR A  19      27.189  52.942   9.115  1.00 77.86           C  
ATOM    320 HG21 THR A  19      28.022  52.807   9.805  1.00 77.86           H  
ATOM    321 HG22 THR A  19      27.476  53.637   8.325  1.00 77.86           H  
ATOM    322 HG23 THR A  19      26.936  51.979   8.670  1.00 77.86           H  
ATOM    323  OG1 THR A  19      25.664  52.551  10.864  1.00 77.86           O  
ATOM    324  HG1 THR A  19      24.728  52.629  11.066  1.00 77.86           H  
ATOM    325  N   GLU A  20      24.482  55.200  12.135  1.00 74.69           N  
ATOM    326  H   GLU A  20      25.044  54.612  12.735  1.00 74.69           H  
ATOM    327  CA  GLU A  20      23.249  55.729  12.712  1.00 74.69           C  
ATOM    328  HA  GLU A  20      22.936  56.600  12.135  1.00 74.69           H  
ATOM    329  C   GLU A  20      23.492  56.127  14.174  1.00 74.69           C  
ATOM    330  CB  GLU A  20      22.119  54.693  12.644  1.00 74.69           C  
ATOM    331  HB2 GLU A  20      22.449  53.766  13.112  1.00 74.69           H  
ATOM    332  HB3 GLU A  20      21.266  55.084  13.198  1.00 74.69           H  
ATOM    333  O   GLU A  20      23.983  55.298  14.942  1.00 74.69           O  
ATOM    334  CG  GLU A  20      21.677  54.413  11.200  1.00 74.69           C  
ATOM    335  HG2 GLU A  20      22.511  53.972  10.653  1.00 74.69           H  
ATOM    336  HG3 GLU A  20      21.421  55.361  10.726  1.00 74.69           H  
ATOM    337  CD  GLU A  20      20.475  53.463  11.103  1.00 74.69           C  
ATOM    338  OE1 GLU A  20      19.978  53.304   9.964  1.00 74.69           O  
ATOM    339  OE2 GLU A  20      20.074  52.885  12.137  1.00 74.69           O  
ATOM    340  N   PRO A  21      23.168  57.368  14.582  1.00 69.82           N  
ATOM    341  CA  PRO A  21      23.319  57.796  15.968  1.00 69.82           C  
ATOM    342  HA  PRO A  21      24.360  57.665  16.261  1.00 69.82           H  
ATOM    343  C   PRO A  21      22.420  56.964  16.903  1.00 69.82           C  
ATOM    344  CB  PRO A  21      22.963  59.287  15.971  1.00 69.82           C  
ATOM    345  HB2 PRO A  21      23.863  59.871  15.783  1.00 69.82           H  
ATOM    346  HB3 PRO A  21      22.492  59.602  16.902  1.00 69.82           H  
ATOM    347  O   PRO A  21      21.365  56.491  16.478  1.00 69.82           O  
ATOM    348  CG  PRO A  21      22.008  59.432  14.787  1.00 69.82           C  
ATOM    349  HG2 PRO A  21      20.999  59.162  15.098  1.00 69.82           H  
ATOM    350  HG3 PRO A  21      22.024  60.440  14.372  1.00 69.82           H  
ATOM    351  CD  PRO A  21      22.523  58.402  13.788  1.00 69.82           C  
ATOM    352  HD2 PRO A  21      23.257  58.859  13.124  1.00 69.82           H  
ATOM    353  HD3 PRO A  21      21.687  58.001  13.214  1.00 69.82           H  
ATOM    354  N   PRO A  22      22.770  56.827  18.195  1.00 67.99           N  
ATOM    355  CA  PRO A  22      23.782  57.595  18.922  1.00 67.99           C  
ATOM    356  HA  PRO A  22      23.739  58.640  18.614  1.00 67.99           H  
ATOM    357  C   PRO A  22      25.222  57.098  18.725  1.00 67.99           C  
ATOM    358  CB  PRO A  22      23.347  57.519  20.388  1.00 67.99           C  
ATOM    359  HB2 PRO A  22      22.641  58.322  20.598  1.00 67.99           H  
ATOM    360  HB3 PRO A  22      24.191  57.570  21.076  1.00 67.99           H  
ATOM    361  O   PRO A  22      25.491  55.906  18.627  1.00 67.99           O  
ATOM    362  CG  PRO A  22      22.623  56.177  20.484  1.00 67.99           C  
ATOM    363  HG2 PRO A  22      21.872  56.179  21.274  1.00 67.99           H  
ATOM    364  HG3 PRO A  22      23.350  55.383  20.655  1.00 67.99           H  
ATOM    365  CD  PRO A  22      21.989  56.008  19.107  1.00 67.99           C  
ATOM    366  HD2 PRO A  22      22.009  54.962  18.802  1.00 67.99           H  
ATOM    367  HD3 PRO A  22      20.961  56.369  19.128  1.00 67.99           H  
ATOM    368  N   CYS A  23      26.170  58.037  18.726  1.00 76.79           N  
ATOM    369  H   CYS A  23      25.904  59.006  18.825  1.00 76.79           H  
ATOM    370  CA  CYS A  23      27.595  57.725  18.649  1.00 76.79           C  
ATOM    371  HA  CYS A  23      27.729  56.844  18.021  1.00 76.79           H  
ATOM    372  C   CYS A  23      28.151  57.423  20.046  1.00 76.79           C  
ATOM    373  CB  CYS A  23      28.359  58.891  18.008  1.00 76.79           C  
ATOM    374  HB2 CYS A  23      28.288  59.764  18.656  1.00 76.79           H  
ATOM    375  HB3 CYS A  23      29.409  58.614  17.914  1.00 76.79           H  
ATOM    376  O   CYS A  23      28.015  58.231  20.965  1.00 76.79           O  
ATOM    377  SG  CYS A  23      27.690  59.291  16.368  1.00 76.79           S  
ATOM    378  HG  CYS A  23      28.538  60.281  16.074  1.00 76.79           H  
ATOM    379  N   LEU A  24      28.838  56.294  20.187  1.00 80.12           N  
ATOM    380  H   LEU A  24      28.940  55.700  19.377  1.00 80.12           H  
ATOM    381  CA  LEU A  24      29.629  55.973  21.368  1.00 80.12           C  
ATOM    382  HA  LEU A  24      29.032  56.246  22.238  1.00 80.12           H  
ATOM    383  C   LEU A  24      30.932  56.795  21.392  1.00 80.12           C  
ATOM    384  CB  LEU A  24      29.917  54.465  21.403  1.00 80.12           C  
ATOM    385  HB2 LEU A  24      30.644  54.249  22.187  1.00 80.12           H  
ATOM    386  HB3 LEU A  24      30.356  54.186  20.445  1.00 80.12           H  
ATOM    387  O   LEU A  24      31.524  57.047  20.336  1.00 80.12           O  
ATOM    388  CG  LEU A  24      28.675  53.593  21.620  1.00 80.12           C  
ATOM    389  HG  LEU A  24      27.906  53.870  20.899  1.00 80.12           H  
ATOM    390  CD1 LEU A  24      29.051  52.133  21.381  1.00 80.12           C  
ATOM    391 HD11 LEU A  24      29.866  51.844  22.045  1.00 80.12           H  
ATOM    392 HD12 LEU A  24      28.193  51.491  21.581  1.00 80.12           H  
ATOM    393 HD13 LEU A  24      29.363  52.000  20.345  1.00 80.12           H  
ATOM    394  CD2 LEU A  24      28.109  53.731  23.033  1.00 80.12           C  
ATOM    395 HD21 LEU A  24      27.157  53.202  23.079  1.00 80.12           H  
ATOM    396 HD22 LEU A  24      27.892  54.773  23.263  1.00 80.12           H  
ATOM    397 HD23 LEU A  24      28.807  53.329  23.768  1.00 80.12           H  
ATOM    398  N   PRO A  25      31.397  57.207  22.583  1.00 78.04           N  
ATOM    399  CA  PRO A  25      32.600  58.021  22.729  1.00 78.04           C  
ATOM    400  HA  PRO A  25      32.544  58.876  22.055  1.00 78.04           H  
ATOM    401  C   PRO A  25      33.873  57.222  22.396  1.00 78.04           C  
ATOM    402  CB  PRO A  25      32.538  58.521  24.180  1.00 78.04           C  
ATOM    403  HB2 PRO A  25      33.520  58.697  24.620  1.00 78.04           H  
ATOM    404  HB3 PRO A  25      31.952  59.439  24.213  1.00 78.04           H  
ATOM    405  O   PRO A  25      33.957  56.034  22.690  1.00 78.04           O  
ATOM    406  CG  PRO A  25      31.781  57.421  24.922  1.00 78.04           C  
ATOM    407  HG2 PRO A  25      32.466  56.613  25.176  1.00 78.04           H  
ATOM    408  HG3 PRO A  25      31.283  57.800  25.815  1.00 78.04           H  
ATOM    409  CD  PRO A  25      30.782  56.940  23.877  1.00 78.04           C  
ATOM    410  HD2 PRO A  25      29.857  57.511  23.965  1.00 78.04           H  
ATOM    411  HD3 PRO A  25      30.584  55.877  24.015  1.00 78.04           H  
ATOM    412  N   GLU A  26      34.900  57.870  21.833  1.00 79.20           N  
ATOM    413  H   GLU A  26      34.784  58.839  21.573  1.00 79.20           H  
ATOM    414  CA  GLU A  26      36.191  57.223  21.504  1.00 79.20           C  
ATOM    415  HA  GLU A  26      36.009  56.488  20.720  1.00 79.20           H  
ATOM    416  C   GLU A  26      36.823  56.406  22.642  1.00 79.20           C  
ATOM    417  CB  GLU A  26      37.222  58.247  20.988  1.00 79.20           C  
ATOM    418  HB2 GLU A  26      38.218  57.934  21.301  1.00 79.20           H  
ATOM    419  HB3 GLU A  26      37.020  59.226  21.421  1.00 79.20           H  
ATOM    420  O   GLU A  26      37.213  55.262  22.380  1.00 79.20           O  
ATOM    421  CG  GLU A  26      37.234  58.359  19.464  1.00 79.20           C  
ATOM    422  HG2 GLU A  26      37.332  57.358  19.045  1.00 79.20           H  
ATOM    423  HG3 GLU A  26      36.294  58.811  19.149  1.00 79.20           H  
ATOM    424  CD  GLU A  26      38.385  59.218  18.940  1.00 79.20           C  
ATOM    425  OE1 GLU A  26      38.921  58.857  17.870  1.00 79.20           O  
ATOM    426  OE2 GLU A  26      38.711  60.228  19.603  1.00 79.20           O  
ATOM    427  N   PRO A  27      36.877  56.922  23.890  1.00 76.50           N  
ATOM    428  CA  PRO A  27      37.417  56.192  25.032  1.00 76.50           C  
ATOM    429  HA  PRO A  27      38.496  56.112  24.903  1.00 76.50           H  
ATOM    430  C   PRO A  27      36.813  54.798  25.229  1.00 76.50           C  
ATOM    431  CB  PRO A  27      37.151  57.074  26.250  1.00 76.50           C  
ATOM    432  HB2 PRO A  27      37.905  56.928  27.023  1.00 76.50           H  
ATOM    433  HB3 PRO A  27      36.155  56.881  26.648  1.00 76.50           H  
ATOM    434  O   PRO A  27      37.513  53.870  25.619  1.00 76.50           O  
ATOM    435  CG  PRO A  27      37.199  58.481  25.668  1.00 76.50           C  
ATOM    436  HG2 PRO A  27      36.624  59.189  26.266  1.00 76.50           H  
ATOM    437  HG3 PRO A  27      38.236  58.804  25.580  1.00 76.50           H  
ATOM    438  CD  PRO A  27      36.603  58.299  24.278  1.00 76.50           C  
ATOM    439  HD2 PRO A  27      35.525  58.458  24.329  1.00 76.50           H  
ATOM    440  HD3 PRO A  27      37.060  59.014  23.595  1.00 76.50           H  
ATOM    441  N   PHE A  28      35.527  54.620  24.903  1.00 79.51           N  
ATOM    442  H   PHE A  28      35.027  55.380  24.465  1.00 79.51           H  
ATOM    443  CA  PHE A  28      34.854  53.328  25.023  1.00 79.51           C  
ATOM    444  HA  PHE A  28      34.910  52.988  26.057  1.00 79.51           H  
ATOM    445  C   PHE A  28      35.539  52.264  24.158  1.00 79.51           C  
ATOM    446  CB  PHE A  28      33.380  53.503  24.630  1.00 79.51           C  
ATOM    447  HB2 PHE A  28      32.888  54.153  25.353  1.00 79.51           H  
ATOM    448  HB3 PHE A  28      33.316  53.977  23.650  1.00 79.51           H  
ATOM    449  O   PHE A  28      35.859  51.174  24.631  1.00 79.51           O  
ATOM    450  CG  PHE A  28      32.623  52.206  24.524  1.00 79.51           C  
ATOM    451  CD1 PHE A  28      32.578  51.528  23.291  1.00 79.51           C  
ATOM    452  HD1 PHE A  28      33.051  51.950  22.416  1.00 79.51           H  
ATOM    453  CD2 PHE A  28      32.014  51.654  25.662  1.00 79.51           C  
ATOM    454  HD2 PHE A  28      32.053  52.174  26.608  1.00 79.51           H  
ATOM    455  CE1 PHE A  28      31.979  50.266  23.211  1.00 79.51           C  
ATOM    456  HE1 PHE A  28      32.031  49.704  22.291  1.00 79.51           H  
ATOM    457  CE2 PHE A  28      31.370  50.412  25.569  1.00 79.51           C  
ATOM    458  HE2 PHE A  28      30.912  49.973  26.443  1.00 79.51           H  
ATOM    459  CZ  PHE A  28      31.386  49.708  24.351  1.00 79.51           C  
ATOM    460  HZ  PHE A  28      30.980  48.709  24.301  1.00 79.51           H  
ATOM    461  N   PHE A  29      35.809  52.593  22.893  1.00 82.82           N  
ATOM    462  H   PHE A  29      35.617  53.537  22.587  1.00 82.82           H  
ATOM    463  CA  PHE A  29      36.472  51.669  21.981  1.00 82.82           C  
ATOM    464  HA  PHE A  29      35.992  50.693  22.058  1.00 82.82           H  
ATOM    465  C   PHE A  29      37.938  51.475  22.351  1.00 82.82           C  
ATOM    466  CB  PHE A  29      36.342  52.159  20.538  1.00 82.82           C  
ATOM    467  HB2 PHE A  29      36.738  53.172  20.461  1.00 82.82           H  
ATOM    468  HB3 PHE A  29      36.951  51.522  19.896  1.00 82.82           H  
ATOM    469  O   PHE A  29      38.430  50.350  22.262  1.00 82.82           O  
ATOM    470  CG  PHE A  29      34.922  52.127  20.024  1.00 82.82           C  
ATOM    471  CD1 PHE A  29      34.371  50.924  19.543  1.00 82.82           C  
ATOM    472  HD1 PHE A  29      34.960  50.018  19.544  1.00 82.82           H  
ATOM    473  CD2 PHE A  29      34.147  53.300  20.036  1.00 82.82           C  
ATOM    474  HD2 PHE A  29      34.557  54.222  20.420  1.00 82.82           H  
ATOM    475  CE1 PHE A  29      33.050  50.897  19.062  1.00 82.82           C  
ATOM    476  HE1 PHE A  29      32.623  49.976  18.694  1.00 82.82           H  
ATOM    477  CE2 PHE A  29      32.837  53.277  19.534  1.00 82.82           C  
ATOM    478  HE2 PHE A  29      32.267  54.194  19.510  1.00 82.82           H  
ATOM    479  CZ  PHE A  29      32.285  52.075  19.056  1.00 82.82           C  
ATOM    480  HZ  PHE A  29      31.274  52.056  18.679  1.00 82.82           H  
ATOM    481  N   SER A  30      38.639  52.531  22.779  1.00 78.04           N  
ATOM    482  H   SER A  30      38.190  53.431  22.874  1.00 78.04           H  
ATOM    483  CA  SER A  30      40.042  52.396  23.176  1.00 78.04           C  
ATOM    484  HA  SER A  30      40.566  51.901  22.359  1.00 78.04           H  
ATOM    485  C   SER A  30      40.210  51.510  24.404  1.00 78.04           C  
ATOM    486  CB  SER A  30      40.722  53.749  23.399  1.00 78.04           C  
ATOM    487  HB2 SER A  30      41.772  53.584  23.644  1.00 78.04           H  
ATOM    488  HB3 SER A  30      40.672  54.324  22.475  1.00 78.04           H  
ATOM    489  O   SER A  30      41.107  50.671  24.417  1.00 78.04           O  
ATOM    490  OG  SER A  30      40.124  54.497  24.431  1.00 78.04           O  
ATOM    491  HG  SER A  30      40.144  54.021  25.265  1.00 78.04           H  
ATOM    492  N   ASP A  31      39.336  51.640  25.399  1.00 76.20           N  
ATOM    493  H   ASP A  31      38.633  52.365  25.353  1.00 76.20           H  
ATOM    494  CA  ASP A  31      39.431  50.869  26.637  1.00 76.20           C  
ATOM    495  HA  ASP A  31      40.455  50.913  27.007  1.00 76.20           H  
ATOM    496  C   ASP A  31      39.110  49.392  26.398  1.00 76.20           C  
ATOM    497  CB  ASP A  31      38.507  51.478  27.703  1.00 76.20           C  
ATOM    498  HB2 ASP A  31      38.420  50.769  28.527  1.00 76.20           H  
ATOM    499  HB3 ASP A  31      37.511  51.624  27.284  1.00 76.20           H  
ATOM    500  O   ASP A  31      39.868  48.512  26.814  1.00 76.20           O  
ATOM    501  CG  ASP A  31      39.031  52.801  28.279  1.00 76.20           C  
ATOM    502  OD1 ASP A  31      40.216  53.129  28.029  1.00 76.20           O  
ATOM    503  OD2 ASP A  31      38.254  53.452  29.012  1.00 76.20           O  
ATOM    504  N   ILE A  32      38.033  49.116  25.659  1.00 79.69           N  
ATOM    505  H   ILE A  32      37.463  49.892  25.353  1.00 79.69           H  
ATOM    506  CA  ILE A  32      37.572  47.752  25.363  1.00 79.69           C  
ATOM    507  HA  ILE A  32      37.537  47.181  26.291  1.00 79.69           H  
ATOM    508  C   ILE A  32      38.535  47.009  24.444  1.00 79.69           C  
ATOM    509  CB  ILE A  32      36.154  47.836  24.774  1.00 79.69           C  
ATOM    510  HB  ILE A  32      36.130  48.650  24.049  1.00 79.69           H  
ATOM    511  O   ILE A  32      38.763  45.816  24.625  1.00 79.69           O  
ATOM    512  CG1 ILE A  32      35.226  48.160  25.959  1.00 79.69           C  
ATOM    513 HG12 ILE A  32      35.582  49.048  26.483  1.00 79.69           H  
ATOM    514 HG13 ILE A  32      35.221  47.330  26.666  1.00 79.69           H  
ATOM    515  CG2 ILE A  32      35.652  46.574  24.050  1.00 79.69           C  
ATOM    516 HG21 ILE A  32      36.378  46.204  23.326  1.00 79.69           H  
ATOM    517 HG22 ILE A  32      34.743  46.818  23.501  1.00 79.69           H  
ATOM    518 HG23 ILE A  32      35.406  45.800  24.777  1.00 79.69           H  
ATOM    519  CD1 ILE A  32      33.807  48.438  25.522  1.00 79.69           C  
ATOM    520 HD11 ILE A  32      33.333  47.545  25.114  1.00 79.69           H  
ATOM    521 HD12 ILE A  32      33.851  49.228  24.773  1.00 79.69           H  
ATOM    522 HD13 ILE A  32      33.242  48.767  26.394  1.00 79.69           H  
ATOM    523  N   LEU A  33      39.128  47.702  23.472  1.00 82.18           N  
ATOM    524  H   LEU A  33      38.892  48.678  23.362  1.00 82.18           H  
ATOM    525  CA  LEU A  33      40.125  47.116  22.576  1.00 82.18           C  
ATOM    526  HA  LEU A  33      39.907  46.054  22.465  1.00 82.18           H  
ATOM    527  C   LEU A  33      41.549  47.167  23.152  1.00 82.18           C  
ATOM    528  CB  LEU A  33      40.014  47.771  21.189  1.00 82.18           C  
ATOM    529  HB2 LEU A  33      40.793  47.364  20.543  1.00 82.18           H  
ATOM    530  HB3 LEU A  33      40.201  48.839  21.296  1.00 82.18           H  
ATOM    531  O   LEU A  33      42.497  46.797  22.456  1.00 82.18           O  
ATOM    532  CG  LEU A  33      38.652  47.563  20.499  1.00 82.18           C  
ATOM    533  HG  LEU A  33      37.844  47.939  21.127  1.00 82.18           H  
ATOM    534  CD1 LEU A  33      38.630  48.339  19.183  1.00 82.18           C  
ATOM    535 HD11 LEU A  33      38.769  49.400  19.392  1.00 82.18           H  
ATOM    536 HD12 LEU A  33      39.421  47.990  18.520  1.00 82.18           H  
ATOM    537 HD13 LEU A  33      37.662  48.206  18.700  1.00 82.18           H  
ATOM    538  CD2 LEU A  33      38.394  46.083  20.203  1.00 82.18           C  
ATOM    539 HD21 LEU A  33      37.509  45.978  19.576  1.00 82.18           H  
ATOM    540 HD22 LEU A  33      38.202  45.554  21.136  1.00 82.18           H  
ATOM    541 HD23 LEU A  33      39.261  45.643  19.712  1.00 82.18           H  
ATOM    542  N   HIS A  34      41.709  47.611  24.404  1.00 80.03           N  
ATOM    543  H   HIS A  34      40.880  47.871  24.919  1.00 80.03           H  
ATOM    544  CA  HIS A  34      42.990  47.744  25.103  1.00 80.03           C  
ATOM    545  HA  HIS A  34      42.786  48.333  25.997  1.00 80.03           H  
ATOM    546  C   HIS A  34      44.041  48.556  24.320  1.00 80.03           C  
ATOM    547  CB  HIS A  34      43.480  46.366  25.568  1.00 80.03           C  
ATOM    548  HB2 HIS A  34      43.659  45.734  24.699  1.00 80.03           H  
ATOM    549  HB3 HIS A  34      44.427  46.489  26.093  1.00 80.03           H  
ATOM    550  O   HIS A  34      45.229  48.226  24.273  1.00 80.03           O  
ATOM    551  CG  HIS A  34      42.527  45.669  26.506  1.00 80.03           C  
ATOM    552  CD2 HIS A  34      42.050  44.392  26.388  1.00 80.03           C  
ATOM    553  HD2 HIS A  34      42.272  43.703  25.586  1.00 80.03           H  
ATOM    554  ND1 HIS A  34      41.988  46.195  27.658  1.00 80.03           N  
ATOM    555  HD1 HIS A  34      41.937  47.177  27.890  1.00 80.03           H  
ATOM    556  CE1 HIS A  34      41.224  45.250  28.226  1.00 80.03           C  
ATOM    557  HE1 HIS A  34      40.606  45.397  29.099  1.00 80.03           H  
ATOM    558  NE2 HIS A  34      41.250  44.122  27.501  1.00 80.03           N  
ATOM    559  N   LEU A  35      43.604  49.654  23.708  1.00 75.54           N  
ATOM    560  H   LEU A  35      42.632  49.892  23.844  1.00 75.54           H  
ATOM    561  CA  LEU A  35      44.425  50.594  22.949  1.00 75.54           C  
ATOM    562  HA  LEU A  35      45.272  50.059  22.520  1.00 75.54           H  
ATOM    563  C   LEU A  35      45.007  51.663  23.891  1.00 75.54           C  
ATOM    564  CB  LEU A  35      43.589  51.175  21.791  1.00 75.54           C  
ATOM    565  HB2 LEU A  35      44.195  51.900  21.247  1.00 75.54           H  
ATOM    566  HB3 LEU A  35      42.746  51.714  22.223  1.00 75.54           H  
ATOM    567  O   LEU A  35      44.649  52.836  23.832  1.00 75.54           O  
ATOM    568  CG  LEU A  35      43.050  50.126  20.796  1.00 75.54           C  
ATOM    569  HG  LEU A  35      42.521  49.339  21.333  1.00 75.54           H  
ATOM    570  CD1 LEU A  35      42.064  50.758  19.824  1.00 75.54           C  
ATOM    571 HD11 LEU A  35      42.522  51.611  19.322  1.00 75.54           H  
ATOM    572 HD12 LEU A  35      41.186  51.072  20.388  1.00 75.54           H  
ATOM    573 HD13 LEU A  35      41.740  50.025  19.086  1.00 75.54           H  
ATOM    574  CD2 LEU A  35      44.165  49.489  19.973  1.00 75.54           C  
ATOM    575 HD21 LEU A  35      44.748  48.854  20.641  1.00 75.54           H  
ATOM    576 HD22 LEU A  35      44.794  50.259  19.525  1.00 75.54           H  
ATOM    577 HD23 LEU A  35      43.738  48.856  19.195  1.00 75.54           H  
ATOM    578  N   SER A  36      45.901  51.246  24.790  1.00 69.60           N  
ATOM    579  H   SER A  36      46.120  50.260  24.800  1.00 69.60           H  
ATOM    580  CA  SER A  36      46.620  52.150  25.701  1.00 69.60           C  
ATOM    581  HA  SER A  36      45.891  52.759  26.235  1.00 69.60           H  
ATOM    582  C   SER A  36      47.572  53.081  24.938  1.00 69.60           C  
ATOM    583  CB  SER A  36      47.410  51.324  26.724  1.00 69.60           C  
ATOM    584  HB2 SER A  36      46.722  50.855  27.427  1.00 69.60           H  
ATOM    585  HB3 SER A  36      47.951  50.541  26.193  1.00 69.60           H  
ATOM    586  O   SER A  36      48.345  52.625  24.097  1.00 69.60           O  
ATOM    587  OG  SER A  36      48.361  52.110  27.424  1.00 69.60           O  
ATOM    588  HG  SER A  36      47.982  52.385  28.262  1.00 69.60           H  
ATOM    589  N   ALA A  37      47.580  54.374  25.278  1.00 65.42           N  
ATOM    590  H   ALA A  37      46.895  54.707  25.941  1.00 65.42           H  
ATOM    591  CA  ALA A  37      48.532  55.339  24.720  1.00 65.42           C  
ATOM    592  HA  ALA A  37      48.527  55.238  23.634  1.00 65.42           H  
ATOM    593  C   ALA A  37      49.984  55.109  25.193  1.00 65.42           C  
ATOM    594  CB  ALA A  37      48.052  56.751  25.074  1.00 65.42           C  
ATOM    595  HB1 ALA A  37      48.067  56.891  26.155  1.00 65.42           H  
ATOM    596  HB2 ALA A  37      47.039  56.905  24.702  1.00 65.42           H  
ATOM    597  HB3 ALA A  37      48.714  57.486  24.615  1.00 65.42           H  
ATOM    598  O   ALA A  37      50.917  55.368  24.432  1.00 65.42           O  
ATOM    599  N   ASP A  38      50.176  54.601  26.418  1.00 67.54           N  
ATOM    600  H   ASP A  38      49.366  54.443  27.000  1.00 67.54           H  
ATOM    601  CA  ASP A  38      51.499  54.330  27.007  1.00 67.54           C  
ATOM    602  HA  ASP A  38      52.163  55.174  26.821  1.00 67.54           H  
ATOM    603  C   ASP A  38      52.145  53.073  26.418  1.00 67.54           C  
ATOM    604  CB  ASP A  38      51.364  54.132  28.526  1.00 67.54           C  
ATOM    605  HB2 ASP A  38      52.333  53.840  28.929  1.00 67.54           H  
ATOM    606  HB3 ASP A  38      50.664  53.319  28.719  1.00 67.54           H  
ATOM    607  O   ASP A  38      53.365  52.980  26.275  1.00 67.54           O  
ATOM    608  CG  ASP A  38      50.907  55.390  29.263  1.00 67.54           C  
ATOM    609  OD1 ASP A  38      51.363  56.488  28.877  1.00 67.54           O  
ATOM    610  OD2 ASP A  38      50.108  55.225  30.208  1.00 67.54           O  
ATOM    611  N   SER A  39      51.311  52.094  26.067  1.00 69.64           N  
ATOM    612  H   SER A  39      50.323  52.264  26.196  1.00 69.64           H  
ATOM    613  CA  SER A  39      51.720  50.799  25.521  1.00 69.64           C  
ATOM    614  HA  SER A  39      52.788  50.807  25.304  1.00 69.64           H  
ATOM    615  C   SER A  39      50.977  50.512  24.215  1.00 69.64           C  
ATOM    616  CB  SER A  39      51.457  49.697  26.550  1.00 69.64           C  
ATOM    617  HB2 SER A  39      50.382  49.579  26.687  1.00 69.64           H  
ATOM    618  HB3 SER A  39      51.873  48.754  26.195  1.00 69.64           H  
ATOM    619  O   SER A  39      50.212  49.547  24.150  1.00 69.64           O  
ATOM    620  OG  SER A  39      52.026  50.025  27.797  1.00 69.64           O  
ATOM    621  HG  SER A  39      51.757  50.922  28.009  1.00 69.64           H  
ATOM    622  N   PRO A  40      51.156  51.338  23.169  1.00 69.99           N  
ATOM    623  CA  PRO A  40      50.317  51.251  21.990  1.00 69.99           C  
ATOM    624  HA  PRO A  40      49.273  51.309  22.300  1.00 69.99           H  
ATOM    625  C   PRO A  40      50.584  49.937  21.249  1.00 69.99           C  
ATOM    626  CB  PRO A  40      50.626  52.492  21.162  1.00 69.99           C  
ATOM    627  HB2 PRO A  40      49.957  53.299  21.462  1.00 69.99           H  
ATOM    628  HB3 PRO A  40      50.520  52.291  20.096  1.00 69.99           H  
ATOM    629  O   PRO A  40      51.726  49.682  20.838  1.00 69.99           O  
ATOM    630  CG  PRO A  40      52.058  52.842  21.577  1.00 69.99           C  
ATOM    631  HG2 PRO A  40      52.769  52.229  21.022  1.00 69.99           H  
ATOM    632  HG3 PRO A  40      52.272  53.903  21.450  1.00 69.99           H  
ATOM    633  CD  PRO A  40      52.113  52.424  23.042  1.00 69.99           C  
ATOM    634  HD2 PRO A  40      51.799  53.259  23.669  1.00 69.99           H  
ATOM    635  HD3 PRO A  40      53.119  52.106  23.315  1.00 69.99           H  
ATOM    636  N   PRO A  41      49.557  49.093  21.046  1.00 73.66           N  
ATOM    637  CA  PRO A  41      49.723  47.868  20.289  1.00 73.66           C  
ATOM    638  HA  PRO A  41      50.507  47.270  20.753  1.00 73.66           H  
ATOM    639  C   PRO A  41      50.136  48.195  18.854  1.00 73.66           C  
ATOM    640  CB  PRO A  41      48.398  47.109  20.391  1.00 73.66           C  
ATOM    641  HB2 PRO A  41      48.134  46.610  19.459  1.00 73.66           H  
ATOM    642  HB3 PRO A  41      48.461  46.385  21.203  1.00 73.66           H  
ATOM    643  O   PRO A  41      49.765  49.220  18.270  1.00 73.66           O  
ATOM    644  CG  PRO A  41      47.378  48.182  20.760  1.00 73.66           C  
ATOM    645  HG2 PRO A  41      46.958  48.612  19.851  1.00 73.66           H  
ATOM    646  HG3 PRO A  41      46.592  47.775  21.396  1.00 73.66           H  
ATOM    647  CD  PRO A  41      48.180  49.251  21.490  1.00 73.66           C  
ATOM    648  HD2 PRO A  41      47.786  50.236  21.239  1.00 73.66           H  
ATOM    649  HD3 PRO A  41      48.121  49.086  22.566  1.00 73.66           H  
ATOM    650  N   ALA A  42      50.937  47.310  18.269  1.00 77.70           N  
ATOM    651  H   ALA A  42      51.226  46.487  18.778  1.00 77.70           H  
ATOM    652  CA  ALA A  42      51.385  47.499  16.905  1.00 77.70           C  
ATOM    653  HA  ALA A  42      51.655  48.547  16.780  1.00 77.70           H  
ATOM    654  C   ALA A  42      50.266  47.169  15.915  1.00 77.70           C  
ATOM    655  CB  ALA A  42      52.639  46.675  16.663  1.00 77.70           C  
ATOM    656  HB1 ALA A  42      53.048  46.943  15.689  1.00 77.70           H  
ATOM    657  HB2 ALA A  42      52.402  45.611  16.676  1.00 77.70           H  
ATOM    658  HB3 ALA A  42      53.367  46.890  17.445  1.00 77.70           H  
ATOM    659  O   ALA A  42      49.615  46.124  15.994  1.00 77.70           O  
ATOM    660  N   LEU A  43      50.105  48.028  14.910  1.00 78.11           N  
ATOM    661  H   LEU A  43      50.656  48.874  14.924  1.00 78.11           H  
ATOM    662  CA  LEU A  43      49.072  47.897  13.879  1.00 78.11           C  
ATOM    663  HA  LEU A  43      48.098  47.948  14.366  1.00 78.11           H  
ATOM    664  C   LEU A  43      49.165  46.558  13.123  1.00 78.11           C  
ATOM    665  CB  LEU A  43      49.249  49.104  12.943  1.00 78.11           C  
ATOM    666  HB2 LEU A  43      50.027  48.890  12.211  1.00 78.11           H  
ATOM    667  HB3 LEU A  43      49.614  49.942  13.538  1.00 78.11           H  
ATOM    668  O   LEU A  43      48.165  45.985  12.691  1.00 78.11           O  
ATOM    669  CG  LEU A  43      47.952  49.548  12.241  1.00 78.11           C  
ATOM    670  HG  LEU A  43      47.087  49.038  12.664  1.00 78.11           H  
ATOM    671  CD1 LEU A  43      47.784  51.050  12.425  1.00 78.11           C  
ATOM    672 HD11 LEU A  43      46.872  51.373  11.923  1.00 78.11           H  
ATOM    673 HD12 LEU A  43      47.711  51.308  13.482  1.00 78.11           H  
ATOM    674 HD13 LEU A  43      48.638  51.568  11.989  1.00 78.11           H  
ATOM    675  CD2 LEU A  43      48.012  49.291  10.735  1.00 78.11           C  
ATOM    676 HD21 LEU A  43      48.878  49.789  10.297  1.00 78.11           H  
ATOM    677 HD22 LEU A  43      47.112  49.690  10.267  1.00 78.11           H  
ATOM    678 HD23 LEU A  43      48.070  48.219  10.546  1.00 78.11           H  
ATOM    679  N   GLN A  44      50.383  46.025  12.994  1.00 76.58           N  
ATOM    680  H   GLN A  44      51.149  46.535  13.410  1.00 76.58           H  
ATOM    681  CA  GLN A  44      50.676  44.759  12.319  1.00 76.58           C  
ATOM    682  HA  GLN A  44      50.162  44.740  11.358  1.00 76.58           H  
ATOM    683  C   GLN A  44      50.185  43.540  13.116  1.00 76.58           C  
ATOM    684  CB  GLN A  44      52.187  44.685  12.059  1.00 76.58           C  
ATOM    685  HB2 GLN A  44      52.703  44.856  13.004  1.00 76.58           H  
ATOM    686  HB3 GLN A  44      52.451  43.689  11.702  1.00 76.58           H  
ATOM    687  O   GLN A  44      49.637  42.620  12.515  1.00 76.58           O  
ATOM    688  CG  GLN A  44      52.640  45.722  11.011  1.00 76.58           C  
ATOM    689  HG2 GLN A  44      52.093  46.655  11.144  1.00 76.58           H  
ATOM    690  HG3 GLN A  44      52.414  45.346  10.014  1.00 76.58           H  
ATOM    691  CD  GLN A  44      54.125  46.066  11.090  1.00 76.58           C  
ATOM    692  NE2 GLN A  44      54.588  47.005  10.297  1.00 76.58           N  
ATOM    693 HE21 GLN A  44      53.982  47.484   9.647  1.00 76.58           H  
ATOM    694 HE22 GLN A  44      55.564  47.238  10.412  1.00 76.58           H  
ATOM    695  OE1 GLN A  44      54.890  45.547  11.884  1.00 76.58           O  
ATOM    696  N   THR A  45      50.304  43.549  14.448  1.00 79.07           N  
ATOM    697  H   THR A  45      50.687  44.361  14.911  1.00 79.07           H  
ATOM    698  CA  THR A  45      49.899  42.429  15.319  1.00 79.07           C  
ATOM    699  HA  THR A  45      50.012  41.496  14.767  1.00 79.07           H  
ATOM    700  C   THR A  45      48.434  42.480  15.749  1.00 79.07           C  
ATOM    701  CB  THR A  45      50.797  42.337  16.564  1.00 79.07           C  
ATOM    702  HB  THR A  45      50.361  41.645  17.284  1.00 79.07           H  
ATOM    703  O   THR A  45      47.915  41.482  16.236  1.00 79.07           O  
ATOM    704  CG2 THR A  45      52.195  41.836  16.206  1.00 79.07           C  
ATOM    705 HG21 THR A  45      52.126  40.848  15.751  1.00 79.07           H  
ATOM    706 HG22 THR A  45      52.795  41.764  17.114  1.00 79.07           H  
ATOM    707 HG23 THR A  45      52.678  42.524  15.512  1.00 79.07           H  
ATOM    708  OG1 THR A  45      50.956  43.602  17.164  1.00 79.07           O  
ATOM    709  HG1 THR A  45      50.220  43.738  17.765  1.00 79.07           H  
ATOM    710  N   PHE A  46      47.746  43.608  15.562  1.00 80.84           N  
ATOM    711  H   PHE A  46      48.244  44.434  15.261  1.00 80.84           H  
ATOM    712  CA  PHE A  46      46.332  43.742  15.918  1.00 80.84           C  
ATOM    713  HA  PHE A  46      46.210  43.436  16.957  1.00 80.84           H  
ATOM    714  C   PHE A  46      45.434  42.844  15.045  1.00 80.84           C  
ATOM    715  CB  PHE A  46      45.944  45.221  15.814  1.00 80.84           C  
ATOM    716  HB2 PHE A  46      46.690  45.818  16.339  1.00 80.84           H  
ATOM    717  HB3 PHE A  46      45.954  45.531  14.769  1.00 80.84           H  
ATOM    718  O   PHE A  46      45.500  42.911  13.819  1.00 80.84           O  
ATOM    719  CG  PHE A  46      44.593  45.523  16.422  1.00 80.84           C  
ATOM    720  CD1 PHE A  46      43.440  45.567  15.614  1.00 80.84           C  
ATOM    721  HD1 PHE A  46      43.506  45.395  14.550  1.00 80.84           H  
ATOM    722  CD2 PHE A  46      44.487  45.737  17.809  1.00 80.84           C  
ATOM    723  HD2 PHE A  46      45.363  45.708  18.440  1.00 80.84           H  
ATOM    724  CE1 PHE A  46      42.188  45.841  16.194  1.00 80.84           C  
ATOM    725  HE1 PHE A  46      41.299  45.885  15.583  1.00 80.84           H  
ATOM    726  CE2 PHE A  46      43.235  46.005  18.387  1.00 80.84           C  
ATOM    727  HE2 PHE A  46      43.150  46.178  19.450  1.00 80.84           H  
ATOM    728  CZ  PHE A  46      42.088  46.064  17.578  1.00 80.84           C  
ATOM    729  HZ  PHE A  46      41.129  46.281  18.024  1.00 80.84           H  
ATOM    730  N   SER A  47      44.585  42.004  15.634  1.00 84.71           N  
ATOM    731  H   SER A  47      44.518  42.014  16.642  1.00 84.71           H  
ATOM    732  CA  SER A  47      43.648  41.144  14.892  1.00 84.71           C  
ATOM    733  HA  SER A  47      44.033  40.942  13.892  1.00 84.71           H  
ATOM    734  C   SER A  47      42.292  41.839  14.765  1.00 84.71           C  
ATOM    735  CB  SER A  47      43.506  39.795  15.606  1.00 84.71           C  
ATOM    736  HB2 SER A  47      44.460  39.269  15.585  1.00 84.71           H  
ATOM    737  HB3 SER A  47      43.231  39.972  16.646  1.00 84.71           H  
ATOM    738  O   SER A  47      41.570  41.946  15.753  1.00 84.71           O  
ATOM    739  OG  SER A  47      42.509  38.994  14.996  1.00 84.71           O  
ATOM    740  HG  SER A  47      42.154  38.421  15.679  1.00 84.71           H  
ATOM    741  N   THR A  48      41.925  42.290  13.559  1.00 86.97           N  
ATOM    742  H   THR A  48      42.528  42.152  12.761  1.00 86.97           H  
ATOM    743  CA  THR A  48      40.621  42.943  13.323  1.00 86.97           C  
ATOM    744  HA  THR A  48      40.512  43.781  14.011  1.00 86.97           H  
ATOM    745  C   THR A  48      39.462  41.995  13.615  1.00 86.97           C  
ATOM    746  CB  THR A  48      40.488  43.488  11.895  1.00 86.97           C  
ATOM    747  HB  THR A  48      39.468  43.839  11.743  1.00 86.97           H  
ATOM    748  O   THR A  48      38.572  42.348  14.374  1.00 86.97           O  
ATOM    749  CG2 THR A  48      41.461  44.638  11.645  1.00 86.97           C  
ATOM    750 HG21 THR A  48      41.324  45.406  12.407  1.00 86.97           H  
ATOM    751 HG22 THR A  48      41.249  45.076  10.670  1.00 86.97           H  
ATOM    752 HG23 THR A  48      42.489  44.276  11.676  1.00 86.97           H  
ATOM    753  OG1 THR A  48      40.795  42.488  10.944  1.00 86.97           O  
ATOM    754  HG1 THR A  48      40.215  42.688  10.206  1.00 86.97           H  
ATOM    755  N   LYS A  49      39.529  40.744  13.142  1.00 88.93           N  
ATOM    756  H   LYS A  49      40.268  40.547  12.481  1.00 88.93           H  
ATOM    757  CA  LYS A  49      38.496  39.724  13.400  1.00 88.93           C  
ATOM    758  HA  LYS A  49      37.542  40.081  13.012  1.00 88.93           H  
ATOM    759  C   LYS A  49      38.264  39.450  14.885  1.00 88.93           C  
ATOM    760  CB  LYS A  49      38.868  38.403  12.719  1.00 88.93           C  
ATOM    761  HB2 LYS A  49      38.196  37.630  13.091  1.00 88.93           H  
ATOM    762  HB3 LYS A  49      39.889  38.125  12.980  1.00 88.93           H  
ATOM    763  O   LYS A  49      37.130  39.252  15.304  1.00 88.93           O  
ATOM    764  CG  LYS A  49      38.716  38.477  11.199  1.00 88.93           C  
ATOM    765  HG2 LYS A  49      37.713  38.832  10.957  1.00 88.93           H  
ATOM    766  HG3 LYS A  49      39.448  39.171  10.786  1.00 88.93           H  
ATOM    767  CD  LYS A  49      38.919  37.087  10.591  1.00 88.93           C  
ATOM    768  HD2 LYS A  49      38.207  36.396  11.043  1.00 88.93           H  
ATOM    769  HD3 LYS A  49      39.935  36.746  10.791  1.00 88.93           H  
ATOM    770  CE  LYS A  49      38.671  37.164   9.085  1.00 88.93           C  
ATOM    771  HE2 LYS A  49      37.684  37.601   8.927  1.00 88.93           H  
ATOM    772  HE3 LYS A  49      39.401  37.842   8.643  1.00 88.93           H  
ATOM    773  NZ  LYS A  49      38.744  35.825   8.457  1.00 88.93           N  
ATOM    774  HZ1 LYS A  49      38.042  35.224   8.865  1.00 88.93           H  
ATOM    775  HZ2 LYS A  49      38.556  35.902   7.468  1.00 88.93           H  
ATOM    776  HZ3 LYS A  49      39.656  35.415   8.598  1.00 88.93           H  
ATOM    777  N   SER A  50      39.334  39.405  15.681  1.00 88.39           N  
ATOM    778  H   SER A  50      40.243  39.609  15.290  1.00 88.39           H  
ATOM    779  CA  SER A  50      39.202  39.187  17.127  1.00 88.39           C  
ATOM    780  HA  SER A  50      38.563  38.322  17.304  1.00 88.39           H  
ATOM    781  C   SER A  50      38.534  40.381  17.807  1.00 88.39           C  
ATOM    782  CB  SER A  50      40.562  38.928  17.776  1.00 88.39           C  
ATOM    783  HB2 SER A  50      41.212  39.785  17.604  1.00 88.39           H  
ATOM    784  HB3 SER A  50      40.431  38.802  18.850  1.00 88.39           H  
ATOM    785  O   SER A  50      37.696  40.184  18.679  1.00 88.39           O  
ATOM    786  OG  SER A  50      41.152  37.757  17.233  1.00 88.39           O  
ATOM    787  HG  SER A  50      40.698  37.008  17.627  1.00 88.39           H  
ATOM    788  N   ALA A  51      38.867  41.600  17.378  1.00 86.40           N  
ATOM    789  H   ALA A  51      39.547  41.698  16.637  1.00 86.40           H  
ATOM    790  CA  ALA A  51      38.244  42.820  17.875  1.00 86.40           C  
ATOM    791  HA  ALA A  51      38.301  42.830  18.964  1.00 86.40           H  
ATOM    792  C   ALA A  51      36.750  42.905  17.506  1.00 86.40           C  
ATOM    793  CB  ALA A  51      39.056  44.003  17.340  1.00 86.40           C  
ATOM    794  HB1 ALA A  51      40.059  43.978  17.767  1.00 86.40           H  
ATOM    795  HB2 ALA A  51      38.568  44.937  17.619  1.00 86.40           H  
ATOM    796  HB3 ALA A  51      39.131  43.962  16.254  1.00 86.40           H  
ATOM    797  O   ALA A  51      35.930  43.207  18.366  1.00 86.40           O  
ATOM    798  N   GLU A  52      36.381  42.574  16.265  1.00 89.18           N  
ATOM    799  H   GLU A  52      37.097  42.390  15.577  1.00 89.18           H  
ATOM    800  CA  GLU A  52      34.977  42.530  15.826  1.00 89.18           C  
ATOM    801  HA  GLU A  52      34.514  43.507  15.964  1.00 89.18           H  
ATOM    802  C   GLU A  52      34.159  41.518  16.633  1.00 89.18           C  
ATOM    803  CB  GLU A  52      34.894  42.140  14.344  1.00 89.18           C  
ATOM    804  HB2 GLU A  52      33.851  41.962  14.085  1.00 89.18           H  
ATOM    805  HB3 GLU A  52      35.449  41.213  14.199  1.00 89.18           H  
ATOM    806  O   GLU A  52      33.055  41.824  17.075  1.00 89.18           O  
ATOM    807  CG  GLU A  52      35.443  43.218  13.405  1.00 89.18           C  
ATOM    808  HG2 GLU A  52      34.856  44.129  13.526  1.00 89.18           H  
ATOM    809  HG3 GLU A  52      36.468  43.460  13.684  1.00 89.18           H  
ATOM    810  CD  GLU A  52      35.430  42.797  11.932  1.00 89.18           C  
ATOM    811  OE1 GLU A  52      35.556  43.714  11.092  1.00 89.18           O  
ATOM    812  OE2 GLU A  52      35.410  41.574  11.648  1.00 89.18           O  
ATOM    813  N   HIS A  53      34.708  40.321  16.864  1.00 88.24           N  
ATOM    814  H   HIS A  53      35.604  40.111  16.449  1.00 88.24           H  
ATOM    815  CA  HIS A  53      34.045  39.297  17.670  1.00 88.24           C  
ATOM    816  HA  HIS A  53      33.069  39.079  17.236  1.00 88.24           H  
ATOM    817  C   HIS A  53      33.813  39.770  19.107  1.00 88.24           C  
ATOM    818  CB  HIS A  53      34.887  38.019  17.662  1.00 88.24           C  
ATOM    819  HB2 HIS A  53      35.087  37.738  16.628  1.00 88.24           H  
ATOM    820  HB3 HIS A  53      35.843  38.205  18.151  1.00 88.24           H  
ATOM    821  O   HIS A  53      32.715  39.621  19.633  1.00 88.24           O  
ATOM    822  CG  HIS A  53      34.205  36.863  18.349  1.00 88.24           C  
ATOM    823  CD2 HIS A  53      33.603  35.808  17.721  1.00 88.24           C  
ATOM    824  HD2 HIS A  53      33.531  35.665  16.653  1.00 88.24           H  
ATOM    825  ND1 HIS A  53      34.050  36.663  19.707  1.00 88.24           N  
ATOM    826  HD1 HIS A  53      34.237  37.317  20.453  1.00 88.24           H  
ATOM    827  CE1 HIS A  53      33.379  35.512  19.882  1.00 88.24           C  
ATOM    828  HE1 HIS A  53      33.077  35.109  20.837  1.00 88.24           H  
ATOM    829  NE2 HIS A  53      33.103  34.945  18.695  1.00 88.24           N  
ATOM    830  N   PHE A  54      34.838  40.357  19.728  1.00 83.86           N  
ATOM    831  H   PHE A  54      35.715  40.460  19.239  1.00 83.86           H  
ATOM    832  CA  PHE A  54      34.750  40.844  21.101  1.00 83.86           C  
ATOM    833  HA  PHE A  54      34.458  40.022  21.754  1.00 83.86           H  
ATOM    834  C   PHE A  54      33.695  41.942  21.252  1.00 83.86           C  
ATOM    835  CB  PHE A  54      36.130  41.355  21.521  1.00 83.86           C  
ATOM    836  HB2 PHE A  54      36.370  42.265  20.969  1.00 83.86           H  
ATOM    837  HB3 PHE A  54      36.879  40.606  21.264  1.00 83.86           H  
ATOM    838  O   PHE A  54      32.920  41.944  22.204  1.00 83.86           O  
ATOM    839  CG  PHE A  54      36.233  41.614  23.005  1.00 83.86           C  
ATOM    840  CD1 PHE A  54      36.276  42.925  23.513  1.00 83.86           C  
ATOM    841  HD1 PHE A  54      36.238  43.772  22.844  1.00 83.86           H  
ATOM    842  CD2 PHE A  54      36.291  40.519  23.887  1.00 83.86           C  
ATOM    843  HD2 PHE A  54      36.222  39.510  23.507  1.00 83.86           H  
ATOM    844  CE1 PHE A  54      36.411  43.130  24.898  1.00 83.86           C  
ATOM    845  HE1 PHE A  54      36.524  44.126  25.301  1.00 83.86           H  
ATOM    846  CE2 PHE A  54      36.399  40.730  25.271  1.00 83.86           C  
ATOM    847  HE2 PHE A  54      36.418  39.886  25.944  1.00 83.86           H  
ATOM    848  CZ  PHE A  54      36.462  42.037  25.777  1.00 83.86           C  
ATOM    849  HZ  PHE A  54      36.560  42.204  26.839  1.00 83.86           H  
ATOM    850  N   LEU A  55      33.618  42.852  20.280  1.00 83.61           N  
ATOM    851  H   LEU A  55      34.282  42.820  19.519  1.00 83.61           H  
ATOM    852  CA  LEU A  55      32.596  43.887  20.291  1.00 83.61           C  
ATOM    853  HA  LEU A  55      32.573  44.336  21.284  1.00 83.61           H  
ATOM    854  C   LEU A  55      31.191  43.319  20.034  1.00 83.61           C  
ATOM    855  CB  LEU A  55      32.952  44.959  19.266  1.00 83.61           C  
ATOM    856  HB2 LEU A  55      32.085  45.616  19.196  1.00 83.61           H  
ATOM    857  HB3 LEU A  55      33.125  44.460  18.313  1.00 83.61           H  
ATOM    858  O   LEU A  55      30.247  43.736  20.696  1.00 83.61           O  
ATOM    859  CG  LEU A  55      34.147  45.863  19.580  1.00 83.61           C  
ATOM    860  HG  LEU A  55      35.022  45.263  19.829  1.00 83.61           H  
ATOM    861  CD1 LEU A  55      34.446  46.706  18.342  1.00 83.61           C  
ATOM    862 HD11 LEU A  55      33.617  47.385  18.139  1.00 83.61           H  
ATOM    863 HD12 LEU A  55      35.362  47.278  18.492  1.00 83.61           H  
ATOM    864 HD13 LEU A  55      34.562  46.038  17.489  1.00 83.61           H  
ATOM    865  CD2 LEU A  55      33.844  46.826  20.728  1.00 83.61           C  
ATOM    866 HD21 LEU A  55      33.613  46.256  21.628  1.00 83.61           H  
ATOM    867 HD22 LEU A  55      32.990  47.457  20.480  1.00 83.61           H  
ATOM    868 HD23 LEU A  55      34.714  47.452  20.923  1.00 83.61           H  
ATOM    869  N   ASN A  56      31.037  42.344  19.135  1.00 83.33           N  
ATOM    870  H   ASN A  56      31.836  42.052  18.589  1.00 83.33           H  
ATOM    871  CA  ASN A  56      29.745  41.688  18.906  1.00 83.33           C  
ATOM    872  HA  ASN A  56      28.990  42.455  18.730  1.00 83.33           H  
ATOM    873  C   ASN A  56      29.254  40.897  20.129  1.00 83.33           C  
ATOM    874  CB  ASN A  56      29.835  40.787  17.663  1.00 83.33           C  
ATOM    875  HB2 ASN A  56      30.791  40.263  17.656  1.00 83.33           H  
ATOM    876  HB3 ASN A  56      29.041  40.042  17.709  1.00 83.33           H  
ATOM    877  O   ASN A  56      28.049  40.848  20.367  1.00 83.33           O  
ATOM    878  CG  ASN A  56      29.641  41.545  16.361  1.00 83.33           C  
ATOM    879  ND2 ASN A  56      30.177  41.045  15.274  1.00 83.33           N  
ATOM    880 HD21 ASN A  56      30.799  40.252  15.338  1.00 83.33           H  
ATOM    881 HD22 ASN A  56      30.063  41.607  14.442  1.00 83.33           H  
ATOM    882  OD1 ASN A  56      28.989  42.569  16.278  1.00 83.33           O  
ATOM    883  N   GLU A  57      30.151  40.326  20.940  1.00 82.25           N  
ATOM    884  H   GLU A  57      31.128  40.347  20.684  1.00 82.25           H  
ATOM    885  CA  GLU A  57      29.776  39.654  22.196  1.00 82.25           C  
ATOM    886  HA  GLU A  57      29.019  38.900  21.977  1.00 82.25           H  
ATOM    887  C   GLU A  57      29.129  40.594  23.223  1.00 82.25           C  
ATOM    888  CB  GLU A  57      30.985  38.952  22.838  1.00 82.25           C  
ATOM    889  HB2 GLU A  57      30.790  38.830  23.903  1.00 82.25           H  
ATOM    890  HB3 GLU A  57      31.878  39.566  22.724  1.00 82.25           H  
ATOM    891  O   GLU A  57      28.379  40.126  24.077  1.00 82.25           O  
ATOM    892  CG  GLU A  57      31.227  37.555  22.254  1.00 82.25           C  
ATOM    893  HG2 GLU A  57      31.566  37.651  21.223  1.00 82.25           H  
ATOM    894  HG3 GLU A  57      30.282  37.011  22.247  1.00 82.25           H  
ATOM    895  CD  GLU A  57      32.258  36.747  23.061  1.00 82.25           C  
ATOM    896  OE1 GLU A  57      32.210  35.498  22.969  1.00 82.25           O  
ATOM    897  OE2 GLU A  57      33.145  37.355  23.700  1.00 82.25           O  
ATOM    898  N   LEU A  58      29.337  41.914  23.121  1.00 79.04           N  
ATOM    899  H   LEU A  58      29.958  42.251  22.400  1.00 79.04           H  
ATOM    900  CA  LEU A  58      28.625  42.883  23.963  1.00 79.04           C  
ATOM    901  HA  LEU A  58      28.721  42.572  25.003  1.00 79.04           H  
ATOM    902  C   LEU A  58      27.115  42.922  23.662  1.00 79.04           C  
ATOM    903  CB  LEU A  58      29.248  44.282  23.800  1.00 79.04           C  
ATOM    904  HB2 LEU A  58      28.626  45.010  24.321  1.00 79.04           H  
ATOM    905  HB3 LEU A  58      29.224  44.554  22.744  1.00 79.04           H  
ATOM    906  O   LEU A  58      26.346  43.424  24.479  1.00 79.04           O  
ATOM    907  CG  LEU A  58      30.685  44.391  24.342  1.00 79.04           C  
ATOM    908  HG  LEU A  58      31.259  43.502  24.081  1.00 79.04           H  
ATOM    909  CD1 LEU A  58      31.390  45.604  23.741  1.00 79.04           C  
ATOM    910 HD11 LEU A  58      30.861  46.515  24.021  1.00 79.04           H  
ATOM    911 HD12 LEU A  58      32.419  45.638  24.097  1.00 79.04           H  
ATOM    912 HD13 LEU A  58      31.398  45.508  22.655  1.00 79.04           H  
ATOM    913  CD2 LEU A  58      30.681  44.568  25.863  1.00 79.04           C  
ATOM    914 HD21 LEU A  58      30.128  45.464  26.142  1.00 79.04           H  
ATOM    915 HD22 LEU A  58      31.708  44.647  26.222  1.00 79.04           H  
ATOM    916 HD23 LEU A  58      30.220  43.698  26.330  1.00 79.04           H  
ATOM    917  N   GLY A  59      26.679  42.432  22.495  1.00 77.24           N  
ATOM    918  H   GLY A  59      27.356  41.989  21.891  1.00 77.24           H  
ATOM    919  CA  GLY A  59      25.267  42.327  22.105  1.00 77.24           C  
ATOM    920  HA2 GLY A  59      24.712  41.860  22.918  1.00 77.24           H  
ATOM    921  HA3 GLY A  59      25.199  41.681  21.229  1.00 77.24           H  
ATOM    922  C   GLY A  59      24.572  43.651  21.764  1.00 77.24           C  
ATOM    923  O   GLY A  59      23.398  43.647  21.409  1.00 77.24           O  
ATOM    924  N   VAL A  60      25.270  44.787  21.860  1.00 81.35           N  
ATOM    925  H   VAL A  60      26.204  44.721  22.240  1.00 81.35           H  
ATOM    926  CA  VAL A  60      24.696  46.126  21.613  1.00 81.35           C  
ATOM    927  HA  VAL A  60      23.649  46.116  21.915  1.00 81.35           H  
ATOM    928  C   VAL A  60      24.734  46.508  20.130  1.00 81.35           C  
ATOM    929  CB  VAL A  60      25.422  47.200  22.451  1.00 81.35           C  
ATOM    930  HB  VAL A  60      26.410  47.386  22.029  1.00 81.35           H  
ATOM    931  O   VAL A  60      23.913  47.292  19.653  1.00 81.35           O  
ATOM    932  CG1 VAL A  60      24.632  48.513  22.480  1.00 81.35           C  
ATOM    933 HG11 VAL A  60      25.179  49.268  23.045  1.00 81.35           H  
ATOM    934 HG12 VAL A  60      23.664  48.345  22.952  1.00 81.35           H  
ATOM    935 HG13 VAL A  60      24.464  48.889  21.471  1.00 81.35           H  
ATOM    936  CG2 VAL A  60      25.588  46.782  23.916  1.00 81.35           C  
ATOM    937 HG21 VAL A  60      26.275  45.940  24.002  1.00 81.35           H  
ATOM    938 HG22 VAL A  60      24.616  46.508  24.326  1.00 81.35           H  
ATOM    939 HG23 VAL A  60      25.998  47.608  24.496  1.00 81.35           H  
ATOM    940  N   PHE A  61      25.693  45.962  19.390  1.00 84.32           N  
ATOM    941  H   PHE A  61      26.279  45.248  19.800  1.00 84.32           H  
ATOM    942  CA  PHE A  61      25.958  46.351  18.015  1.00 84.32           C  
ATOM    943  HA  PHE A  61      25.686  47.398  17.880  1.00 84.32           H  
ATOM    944  C   PHE A  61      25.152  45.513  17.030  1.00 84.32           C  
ATOM    945  CB  PHE A  61      27.446  46.226  17.747  1.00 84.32           C  
ATOM    946  HB2 PHE A  61      27.626  46.479  16.702  1.00 84.32           H  
ATOM    947  HB3 PHE A  61      27.731  45.185  17.896  1.00 84.32           H  
ATOM    948  O   PHE A  61      25.242  44.288  17.023  1.00 84.32           O  
ATOM    949  CG  PHE A  61      28.299  47.116  18.627  1.00 84.32           C  
ATOM    950  CD1 PHE A  61      28.526  48.452  18.255  1.00 84.32           C  
ATOM    951  HD1 PHE A  61      28.047  48.849  17.372  1.00 84.32           H  
ATOM    952  CD2 PHE A  61      28.911  46.595  19.783  1.00 84.32           C  
ATOM    953  HD2 PHE A  61      28.736  45.568  20.067  1.00 84.32           H  
ATOM    954  CE1 PHE A  61      29.380  49.259  19.024  1.00 84.32           C  
ATOM    955  HE1 PHE A  61      29.559  50.283  18.732  1.00 84.32           H  
ATOM    956  CE2 PHE A  61      29.769  47.402  20.550  1.00 84.32           C  
ATOM    957  HE2 PHE A  61      30.239  46.999  21.434  1.00 84.32           H  
ATOM    958  CZ  PHE A  61      30.000  48.734  20.168  1.00 84.32           C  
ATOM    959  HZ  PHE A  61      30.646  49.369  20.755  1.00 84.32           H  
ATOM    960  N   SER A  62      24.409  46.192  16.161  1.00 81.97           N  
ATOM    961  H   SER A  62      24.448  47.201  16.176  1.00 81.97           H  
ATOM    962  CA  SER A  62      23.725  45.567  15.028  1.00 81.97           C  
ATOM    963  HA  SER A  62      23.329  44.599  15.337  1.00 81.97           H  
ATOM    964  C   SER A  62      24.681  45.320  13.860  1.00 81.97           C  
ATOM    965  CB  SER A  62      22.559  46.461  14.598  1.00 81.97           C  
ATOM    966  HB2 SER A  62      21.863  46.557  15.431  1.00 81.97           H  
ATOM    967  HB3 SER A  62      22.043  46.013  13.748  1.00 81.97           H  
ATOM    968  O   SER A  62      24.512  44.365  13.102  1.00 81.97           O  
ATOM    969  OG  SER A  62      23.011  47.755  14.257  1.00 81.97           O  
ATOM    970  HG  SER A  62      22.344  48.407  14.484  1.00 81.97           H  
ATOM    971  N   PHE A  63      25.705  46.166  13.731  1.00 85.14           N  
ATOM    972  H   PHE A  63      25.754  46.942  14.375  1.00 85.14           H  
ATOM    973  CA  PHE A  63      26.748  46.057  12.721  1.00 85.14           C  
ATOM    974  HA  PHE A  63      26.880  45.010  12.449  1.00 85.14           H  
ATOM    975  C   PHE A  63      28.074  46.589  13.265  1.00 85.14           C  
ATOM    976  CB  PHE A  63      26.316  46.843  11.476  1.00 85.14           C  
ATOM    977  HB2 PHE A  63      25.420  46.383  11.059  1.00 85.14           H  
ATOM    978  HB3 PHE A  63      26.059  47.860  11.769  1.00 85.14           H  
ATOM    979  O   PHE A  63      28.099  47.653  13.877  1.00 85.14           O  
ATOM    980  CG  PHE A  63      27.377  46.917  10.400  1.00 85.14           C  
ATOM    981  CD1 PHE A  63      28.177  48.069  10.276  1.00 85.14           C  
ATOM    982  HD1 PHE A  63      28.023  48.909  10.937  1.00 85.14           H  
ATOM    983  CD2 PHE A  63      27.588  45.819   9.547  1.00 85.14           C  
ATOM    984  HD2 PHE A  63      26.979  44.933   9.649  1.00 85.14           H  
ATOM    985  CE1 PHE A  63      29.184  48.123   9.297  1.00 85.14           C  
ATOM    986  HE1 PHE A  63      29.801  49.004   9.207  1.00 85.14           H  
ATOM    987  CE2 PHE A  63      28.594  45.875   8.567  1.00 85.14           C  
ATOM    988  HE2 PHE A  63      28.763  45.029   7.918  1.00 85.14           H  
ATOM    989  CZ  PHE A  63      29.389  47.027   8.440  1.00 85.14           C  
ATOM    990  HZ  PHE A  63      30.166  47.067   7.691  1.00 85.14           H  
ATOM    991  N   ILE A  64      29.172  45.881  12.992  1.00 86.55           N  
ATOM    992  H   ILE A  64      29.066  45.022  12.472  1.00 86.55           H  
ATOM    993  CA  ILE A  64      30.552  46.309  13.246  1.00 86.55           C  
ATOM    994  HA  ILE A  64      30.592  47.398  13.295  1.00 86.55           H  
ATOM    995  C   ILE A  64      31.433  45.848  12.085  1.00 86.55           C  
ATOM    996  CB  ILE A  64      31.074  45.738  14.583  1.00 86.55           C  
ATOM    997  HB  ILE A  64      30.691  44.723  14.691  1.00 86.55           H  
ATOM    998  O   ILE A  64      31.351  44.695  11.664  1.00 86.55           O  
ATOM    999  CG1 ILE A  64      30.601  46.592  15.767  1.00 86.55           C  
ATOM   1000 HG12 ILE A  64      29.580  46.947  15.626  1.00 86.55           H  
ATOM   1001 HG13 ILE A  64      31.250  47.460  15.884  1.00 86.55           H  
ATOM   1002  CG2 ILE A  64      32.616  45.675  14.640  1.00 86.55           C  
ATOM   1003 HG21 ILE A  64      32.979  45.347  15.614  1.00 86.55           H  
ATOM   1004 HG22 ILE A  64      33.045  46.652  14.418  1.00 86.55           H  
ATOM   1005 HG23 ILE A  64      32.962  44.944  13.910  1.00 86.55           H  
ATOM   1006  CD1 ILE A  64      30.620  45.755  17.034  1.00 86.55           C  
ATOM   1007 HD11 ILE A  64      29.750  45.099  17.063  1.00 86.55           H  
ATOM   1008 HD12 ILE A  64      30.647  46.435  17.886  1.00 86.55           H  
ATOM   1009 HD13 ILE A  64      31.492  45.102  17.061  1.00 86.55           H  
ATOM   1010  N   SER A  65      32.321  46.729  11.633  1.00 88.74           N  
ATOM   1011  H   SER A  65      32.262  47.673  11.986  1.00 88.74           H  
ATOM   1012  CA  SER A  65      33.400  46.436  10.692  1.00 88.74           C  
ATOM   1013  HA  SER A  65      33.612  45.366  10.690  1.00 88.74           H  
ATOM   1014  C   SER A  65      34.660  47.192  11.107  1.00 88.74           C  
ATOM   1015  CB  SER A  65      32.953  46.841   9.287  1.00 88.74           C  
ATOM   1016  HB2 SER A  65      32.070  46.258   9.025  1.00 88.74           H  
ATOM   1017  HB3 SER A  65      32.691  47.899   9.274  1.00 88.74           H  
ATOM   1018  O   SER A  65      34.611  48.407  11.304  1.00 88.74           O  
ATOM   1019  OG  SER A  65      33.958  46.594   8.325  1.00 88.74           O  
ATOM   1020  HG  SER A  65      34.617  47.291   8.359  1.00 88.74           H  
ATOM   1021  N   ILE A  66      35.792  46.497  11.235  1.00 88.91           N  
ATOM   1022  H   ILE A  66      35.756  45.504  11.050  1.00 88.91           H  
ATOM   1023  CA  ILE A  66      37.081  47.077  11.631  1.00 88.91           C  
ATOM   1024  HA  ILE A  66      36.949  48.149  11.776  1.00 88.91           H  
ATOM   1025  C   ILE A  66      38.112  46.880  10.520  1.00 88.91           C  
ATOM   1026  CB  ILE A  66      37.591  46.504  12.970  1.00 88.91           C  
ATOM   1027  HB  ILE A  66      37.763  45.435  12.844  1.00 88.91           H  
ATOM   1028  O   ILE A  66      38.542  45.763  10.226  1.00 88.91           O  
ATOM   1029  CG1 ILE A  66      36.551  46.699  14.093  1.00 88.91           C  
ATOM   1030 HG12 ILE A  66      35.608  46.237  13.802  1.00 88.91           H  
ATOM   1031 HG13 ILE A  66      36.365  47.763  14.241  1.00 88.91           H  
ATOM   1032  CG2 ILE A  66      38.931  47.173  13.354  1.00 88.91           C  
ATOM   1033 HG21 ILE A  66      39.675  47.012  12.573  1.00 88.91           H  
ATOM   1034 HG22 ILE A  66      38.789  48.248  13.468  1.00 88.91           H  
ATOM   1035 HG23 ILE A  66      39.321  46.753  14.281  1.00 88.91           H  
ATOM   1036  CD1 ILE A  66      36.977  46.070  15.420  1.00 88.91           C  
ATOM   1037 HD11 ILE A  66      37.762  46.662  15.892  1.00 88.91           H  
ATOM   1038 HD12 ILE A  66      36.118  46.039  16.089  1.00 88.91           H  
ATOM   1039 HD13 ILE A  66      37.324  45.052  15.248  1.00 88.91           H  
ATOM   1040  N   GLU A  67      38.613  47.985   9.978  1.00 88.98           N  
ATOM   1041  H   GLU A  67      38.257  48.872  10.305  1.00 88.98           H  
ATOM   1042  CA  GLU A  67      39.680  48.004   8.983  1.00 88.98           C  
ATOM   1043  HA  GLU A  67      39.955  46.977   8.742  1.00 88.98           H  
ATOM   1044  C   GLU A  67      40.948  48.683   9.515  1.00 88.98           C  
ATOM   1045  CB  GLU A  67      39.203  48.642   7.674  1.00 88.98           C  
ATOM   1046  HB2 GLU A  67      38.789  49.631   7.876  1.00 88.98           H  
ATOM   1047  HB3 GLU A  67      40.070  48.753   7.024  1.00 88.98           H  
ATOM   1048  O   GLU A  67      40.925  49.579  10.359  1.00 88.98           O  
ATOM   1049  CG  GLU A  67      38.161  47.770   6.952  1.00 88.98           C  
ATOM   1050  HG2 GLU A  67      37.227  47.786   7.513  1.00 88.98           H  
ATOM   1051  HG3 GLU A  67      38.528  46.744   6.931  1.00 88.98           H  
ATOM   1052  CD  GLU A  67      37.902  48.231   5.508  1.00 88.98           C  
ATOM   1053  OE1 GLU A  67      37.398  47.396   4.724  1.00 88.98           O  
ATOM   1054  OE2 GLU A  67      38.267  49.382   5.178  1.00 88.98           O  
ATOM   1055  N   LYS A  68      42.109  48.251   9.018  1.00 88.66           N  
ATOM   1056  H   LYS A  68      42.068  47.608   8.240  1.00 88.66           H  
ATOM   1057  CA  LYS A  68      43.401  48.861   9.357  1.00 88.66           C  
ATOM   1058  HA  LYS A  68      43.342  49.322  10.343  1.00 88.66           H  
ATOM   1059  C   LYS A  68      43.730  49.959   8.351  1.00 88.66           C  
ATOM   1060  CB  LYS A  68      44.506  47.801   9.369  1.00 88.66           C  
ATOM   1061  HB2 LYS A  68      45.460  48.304   9.525  1.00 88.66           H  
ATOM   1062  HB3 LYS A  68      44.538  47.311   8.396  1.00 88.66           H  
ATOM   1063  O   LYS A  68      43.736  49.691   7.155  1.00 88.66           O  
ATOM   1064  CG  LYS A  68      44.318  46.746  10.463  1.00 88.66           C  
ATOM   1065  HG2 LYS A  68      43.407  46.180  10.270  1.00 88.66           H  
ATOM   1066  HG3 LYS A  68      44.249  47.231  11.436  1.00 88.66           H  
ATOM   1067  CD  LYS A  68      45.521  45.801  10.442  1.00 88.66           C  
ATOM   1068  HD2 LYS A  68      46.416  46.376  10.679  1.00 88.66           H  
ATOM   1069  HD3 LYS A  68      45.627  45.367   9.448  1.00 88.66           H  
ATOM   1070  CE  LYS A  68      45.345  44.686  11.465  1.00 88.66           C  
ATOM   1071  HE2 LYS A  68      44.526  44.037  11.155  1.00 88.66           H  
ATOM   1072  HE3 LYS A  68      45.077  45.130  12.424  1.00 88.66           H  
ATOM   1073  NZ  LYS A  68      46.595  43.910  11.618  1.00 88.66           N  
ATOM   1074  HZ1 LYS A  68      46.863  43.429  10.771  1.00 88.66           H  
ATOM   1075  HZ2 LYS A  68      46.462  43.238  12.360  1.00 88.66           H  
ATOM   1076  HZ3 LYS A  68      47.332  44.527  11.927  1.00 88.66           H  
ATOM   1077  N   VAL A  69      44.115  51.141   8.831  1.00 82.00           N  
ATOM   1078  H   VAL A  69      44.088  51.291   9.829  1.00 82.00           H  
ATOM   1079  CA  VAL A  69      44.527  52.282   7.995  1.00 82.00           C  
ATOM   1080  HA  VAL A  69      44.339  52.039   6.949  1.00 82.00           H  
ATOM   1081  C   VAL A  69      46.030  52.542   8.189  1.00 82.00           C  
ATOM   1082  CB  VAL A  69      43.672  53.531   8.282  1.00 82.00           C  
ATOM   1083  HB  VAL A  69      43.885  53.906   9.283  1.00 82.00           H  
ATOM   1084  O   VAL A  69      46.427  53.307   9.076  1.00 82.00           O  
ATOM   1085  CG1 VAL A  69      43.988  54.630   7.258  1.00 82.00           C  
ATOM   1086 HG11 VAL A  69      43.775  54.278   6.249  1.00 82.00           H  
ATOM   1087 HG12 VAL A  69      43.367  55.503   7.460  1.00 82.00           H  
ATOM   1088 HG13 VAL A  69      45.034  54.932   7.323  1.00 82.00           H  
ATOM   1089  CG2 VAL A  69      42.172  53.225   8.196  1.00 82.00           C  
ATOM   1090 HG21 VAL A  69      41.877  52.532   8.984  1.00 82.00           H  
ATOM   1091 HG22 VAL A  69      41.927  52.789   7.227  1.00 82.00           H  
ATOM   1092 HG23 VAL A  69      41.600  54.144   8.325  1.00 82.00           H  
ATOM   1093  N   PRO A  70      46.908  51.887   7.404  1.00 80.03           N  
ATOM   1094  CA  PRO A  70      48.355  51.941   7.618  1.00 80.03           C  
ATOM   1095  HA  PRO A  70      48.572  51.646   8.645  1.00 80.03           H  
ATOM   1096  C   PRO A  70      48.960  53.336   7.406  1.00 80.03           C  
ATOM   1097  CB  PRO A  70      48.951  50.892   6.670  1.00 80.03           C  
ATOM   1098  HB2 PRO A  70      49.904  51.210   6.249  1.00 80.03           H  
ATOM   1099  HB3 PRO A  70      49.071  49.952   7.208  1.00 80.03           H  
ATOM   1100  O   PRO A  70      49.838  53.722   8.180  1.00 80.03           O  
ATOM   1101  CG  PRO A  70      47.890  50.716   5.584  1.00 80.03           C  
ATOM   1102  HG2 PRO A  70      47.920  49.720   5.143  1.00 80.03           H  
ATOM   1103  HG3 PRO A  70      48.026  51.478   4.817  1.00 80.03           H  
ATOM   1104  CD  PRO A  70      46.583  50.969   6.324  1.00 80.03           C  
ATOM   1105  HD2 PRO A  70      46.217  50.030   6.740  1.00 80.03           H  
ATOM   1106  HD3 PRO A  70      45.851  51.390   5.635  1.00 80.03           H  
ATOM   1107  N   ASP A  71      48.467  54.111   6.434  1.00 75.82           N  
ATOM   1108  H   ASP A  71      47.790  53.716   5.796  1.00 75.82           H  
ATOM   1109  CA  ASP A  71      49.018  55.429   6.073  1.00 75.82           C  
ATOM   1110  HA  ASP A  71      50.070  55.316   5.810  1.00 75.82           H  
ATOM   1111  C   ASP A  71      48.946  56.443   7.222  1.00 75.82           C  
ATOM   1112  CB  ASP A  71      48.271  55.977   4.845  1.00 75.82           C  
ATOM   1113  HB2 ASP A  71      47.203  56.010   5.062  1.00 75.82           H  
ATOM   1114  HB3 ASP A  71      48.609  56.996   4.654  1.00 75.82           H  
ATOM   1115  O   ASP A  71      49.861  57.241   7.431  1.00 75.82           O  
ATOM   1116  CG  ASP A  71      48.519  55.147   3.582  1.00 75.82           C  
ATOM   1117  OD1 ASP A  71      49.603  54.524   3.499  1.00 75.82           O  
ATOM   1118  OD2 ASP A  71      47.607  55.111   2.732  1.00 75.82           O  
ATOM   1119  N   HIS A  72      47.889  56.362   8.032  1.00 74.25           N  
ATOM   1120  H   HIS A  72      47.172  55.691   7.797  1.00 74.25           H  
ATOM   1121  CA  HIS A  72      47.683  57.231   9.191  1.00 74.25           C  
ATOM   1122  HA  HIS A  72      48.362  58.080   9.118  1.00 74.25           H  
ATOM   1123  C   HIS A  72      48.028  56.566  10.523  1.00 74.25           C  
ATOM   1124  CB  HIS A  72      46.261  57.793   9.154  1.00 74.25           C  
ATOM   1125  HB2 HIS A  72      46.097  58.410  10.038  1.00 74.25           H  
ATOM   1126  HB3 HIS A  72      45.541  56.975   9.163  1.00 74.25           H  
ATOM   1127  O   HIS A  72      47.822  57.169  11.572  1.00 74.25           O  
ATOM   1128  CG  HIS A  72      46.035  58.655   7.941  1.00 74.25           C  
ATOM   1129  CD2 HIS A  72      45.005  58.563   7.046  1.00 74.25           C  
ATOM   1130  HD2 HIS A  72      44.180  57.867   7.088  1.00 74.25           H  
ATOM   1131  ND1 HIS A  72      46.866  59.664   7.503  1.00 74.25           N  
ATOM   1132  HD1 HIS A  72      47.747  59.937   7.913  1.00 74.25           H  
ATOM   1133  CE1 HIS A  72      46.347  60.167   6.372  1.00 74.25           C  
ATOM   1134  HE1 HIS A  72      46.784  60.957   5.780  1.00 74.25           H  
ATOM   1135  NE2 HIS A  72      45.213  59.529   6.059  1.00 74.25           N  
ATOM   1136  N   LYS A  73      48.588  55.350  10.492  1.00 75.48           N  
ATOM   1137  H   LYS A  73      48.759  54.944   9.583  1.00 75.48           H  
ATOM   1138  CA  LYS A  73      48.889  54.544  11.685  1.00 75.48           C  
ATOM   1139  HA  LYS A  73      49.139  53.544  11.331  1.00 75.48           H  
ATOM   1140  C   LYS A  73      47.661  54.374  12.598  1.00 75.48           C  
ATOM   1141  CB  LYS A  73      50.114  55.104  12.437  1.00 75.48           C  
ATOM   1142  HB2 LYS A  73      50.347  54.434  13.265  1.00 75.48           H  
ATOM   1143  HB3 LYS A  73      49.863  56.080  12.855  1.00 75.48           H  
ATOM   1144  O   LYS A  73      47.796  54.463  13.818  1.00 75.48           O  
ATOM   1145  CG  LYS A  73      51.359  55.235  11.553  1.00 75.48           C  
ATOM   1146  HG2 LYS A  73      51.623  54.254  11.158  1.00 75.48           H  
ATOM   1147  HG3 LYS A  73      51.147  55.904  10.720  1.00 75.48           H  
ATOM   1148  CD  LYS A  73      52.536  55.803  12.351  1.00 75.48           C  
ATOM   1149  HD2 LYS A  73      52.792  55.117  13.158  1.00 75.48           H  
ATOM   1150  HD3 LYS A  73      52.250  56.770  12.764  1.00 75.48           H  
ATOM   1151  CE  LYS A  73      53.713  55.968  11.385  1.00 75.48           C  
ATOM   1152  HE2 LYS A  73      53.962  54.991  10.972  1.00 75.48           H  
ATOM   1153  HE3 LYS A  73      53.382  56.590  10.554  1.00 75.48           H  
ATOM   1154  NZ  LYS A  73      54.897  56.577  12.036  1.00 75.48           N  
ATOM   1155  HZ1 LYS A  73      54.664  57.504  12.362  1.00 75.48           H  
ATOM   1156  HZ2 LYS A  73      55.641  56.663  11.358  1.00 75.48           H  
ATOM   1157  HZ3 LYS A  73      55.215  56.002  12.803  1.00 75.48           H  
ATOM   1158  N   GLY A  74      46.482  54.131  12.017  1.00 81.36           N  
ATOM   1159  H   GLY A  74      46.448  54.000  11.016  1.00 81.36           H  
ATOM   1160  CA  GLY A  74      45.221  54.051  12.760  1.00 81.36           C  
ATOM   1161  HA2 GLY A  74      44.660  54.973  12.608  1.00 81.36           H  
ATOM   1162  HA3 GLY A  74      45.438  53.973  13.825  1.00 81.36           H  
ATOM   1163  C   GLY A  74      44.309  52.871  12.407  1.00 81.36           C  
ATOM   1164  O   GLY A  74      44.576  52.106  11.480  1.00 81.36           O  
ATOM   1165  N   LEU A  75      43.227  52.720  13.170  1.00 86.46           N  
ATOM   1166  H   LEU A  75      43.073  53.412  13.890  1.00 86.46           H  
ATOM   1167  CA  LEU A  75      42.149  51.743  12.955  1.00 86.46           C  
ATOM   1168  HA  LEU A  75      42.401  51.063  12.141  1.00 86.46           H  
ATOM   1169  C   LEU A  75      40.865  52.477  12.568  1.00 86.46           C  
ATOM   1170  CB  LEU A  75      41.920  50.932  14.246  1.00 86.46           C  
ATOM   1171  HB2 LEU A  75      41.984  51.614  15.095  1.00 86.46           H  
ATOM   1172  HB3 LEU A  75      40.909  50.525  14.243  1.00 86.46           H  
ATOM   1173  O   LEU A  75      40.491  53.423  13.253  1.00 86.46           O  
ATOM   1174  CG  LEU A  75      42.909  49.772  14.437  1.00 86.46           C  
ATOM   1175  HG  LEU A  75      43.906  50.079  14.123  1.00 86.46           H  
ATOM   1176  CD1 LEU A  75      42.968  49.366  15.907  1.00 86.46           C  
ATOM   1177 HD11 LEU A  75      43.667  48.540  16.043  1.00 86.46           H  
ATOM   1178 HD12 LEU A  75      41.982  49.050  16.245  1.00 86.46           H  
ATOM   1179 HD13 LEU A  75      43.283  50.213  16.517  1.00 86.46           H  
ATOM   1180  CD2 LEU A  75      42.479  48.538  13.639  1.00 86.46           C  
ATOM   1181 HD21 LEU A  75      42.370  48.795  12.586  1.00 86.46           H  
ATOM   1182 HD22 LEU A  75      41.521  48.176  14.011  1.00 86.46           H  
ATOM   1183 HD23 LEU A  75      43.230  47.755  13.745  1.00 86.46           H  
ATOM   1184  N   ALA A  76      40.188  52.038  11.511  1.00 86.34           N  
ATOM   1185  H   ALA A  76      40.504  51.202  11.041  1.00 86.34           H  
ATOM   1186  CA  ALA A  76      38.853  52.502  11.156  1.00 86.34           C  
ATOM   1187  HA  ALA A  76      38.660  53.457  11.643  1.00 86.34           H  
ATOM   1188  C   ALA A  76      37.811  51.511  11.675  1.00 86.34           C  
ATOM   1189  CB  ALA A  76      38.764  52.718   9.642  1.00 86.34           C  
ATOM   1190  HB1 ALA A  76      37.752  53.026   9.377  1.00 86.34           H  
ATOM   1191  HB2 ALA A  76      39.459  53.500   9.338  1.00 86.34           H  
ATOM   1192  HB3 ALA A  76      38.998  51.792   9.116  1.00 86.34           H  
ATOM   1193  O   ALA A  76      37.888  50.324  11.373  1.00 86.34           O  
ATOM   1194  N   ILE A  77      36.858  51.989  12.469  1.00 86.90           N  
ATOM   1195  H   ILE A  77      36.834  52.985  12.639  1.00 86.90           H  
ATOM   1196  CA  ILE A  77      35.771  51.184  13.024  1.00 86.90           C  
ATOM   1197  HA  ILE A  77      35.825  50.167  12.636  1.00 86.90           H  
ATOM   1198  C   ILE A  77      34.458  51.806  12.562  1.00 86.90           C  
ATOM   1199  CB  ILE A  77      35.856  51.100  14.562  1.00 86.90           C  
ATOM   1200  HB  ILE A  77      35.748  52.118  14.936  1.00 86.90           H  
ATOM   1201  O   ILE A  77      34.113  52.920  12.961  1.00 86.90           O  
ATOM   1202  CG1 ILE A  77      37.237  50.611  15.049  1.00 86.90           C  
ATOM   1203 HG12 ILE A  77      37.469  49.656  14.578  1.00 86.90           H  
ATOM   1204 HG13 ILE A  77      37.996  51.330  14.742  1.00 86.90           H  
ATOM   1205  CG2 ILE A  77      34.688  50.266  15.130  1.00 86.90           C  
ATOM   1206 HG21 ILE A  77      34.760  49.230  14.799  1.00 86.90           H  
ATOM   1207 HG22 ILE A  77      33.730  50.668  14.800  1.00 86.90           H  
ATOM   1208 HG23 ILE A  77      34.684  50.302  16.220  1.00 86.90           H  
ATOM   1209  CD1 ILE A  77      37.345  50.450  16.568  1.00 86.90           C  
ATOM   1210 HD11 ILE A  77      38.386  50.267  16.835  1.00 86.90           H  
ATOM   1211 HD12 ILE A  77      36.985  51.349  17.069  1.00 86.90           H  
ATOM   1212 HD13 ILE A  77      36.755  49.595  16.896  1.00 86.90           H  
ATOM   1213  N   SER A  78      33.723  51.074  11.733  1.00 87.92           N  
ATOM   1214  H   SER A  78      34.075  50.169  11.453  1.00 87.92           H  
ATOM   1215  CA  SER A  78      32.366  51.419  11.328  1.00 87.92           C  
ATOM   1216  HA  SER A  78      32.199  52.476  11.536  1.00 87.92           H  
ATOM   1217  C   SER A  78      31.375  50.587  12.131  1.00 87.92           C  
ATOM   1218  CB  SER A  78      32.166  51.221   9.827  1.00 87.92           C  
ATOM   1219  HB2 SER A  78      31.160  51.542   9.555  1.00 87.92           H  
ATOM   1220  HB3 SER A  78      32.280  50.166   9.579  1.00 87.92           H  
ATOM   1221  O   SER A  78      31.496  49.364  12.153  1.00 87.92           O  
ATOM   1222  OG  SER A  78      33.114  51.977   9.095  1.00 87.92           O  
ATOM   1223  HG  SER A  78      33.223  52.843   9.494  1.00 87.92           H  
ATOM   1224  N   TYR A  79      30.416  51.220  12.805  1.00 85.31           N  
ATOM   1225  H   TYR A  79      30.341  52.226  12.745  1.00 85.31           H  
ATOM   1226  CA  TYR A  79      29.453  50.502  13.641  1.00 85.31           C  
ATOM   1227  HA  TYR A  79      29.360  49.496  13.233  1.00 85.31           H  
ATOM   1228  C   TYR A  79      28.051  51.114  13.610  1.00 85.31           C  
ATOM   1229  CB  TYR A  79      29.975  50.371  15.083  1.00 85.31           C  
ATOM   1230  HB2 TYR A  79      29.343  49.659  15.614  1.00 85.31           H  
ATOM   1231  HB3 TYR A  79      30.978  49.945  15.061  1.00 85.31           H  
ATOM   1232  O   TYR A  79      27.875  52.308  13.355  1.00 85.31           O  
ATOM   1233  CG  TYR A  79      30.004  51.674  15.857  1.00 85.31           C  
ATOM   1234  CD1 TYR A  79      31.106  52.540  15.717  1.00 85.31           C  
ATOM   1235  HD1 TYR A  79      31.931  52.264  15.078  1.00 85.31           H  
ATOM   1236  CD2 TYR A  79      28.916  52.044  16.675  1.00 85.31           C  
ATOM   1237  HD2 TYR A  79      28.060  51.392  16.767  1.00 85.31           H  
ATOM   1238  CE1 TYR A  79      31.123  53.774  16.388  1.00 85.31           C  
ATOM   1239  HE1 TYR A  79      31.966  54.439  16.270  1.00 85.31           H  
ATOM   1240  CE2 TYR A  79      28.929  53.280  17.350  1.00 85.31           C  
ATOM   1241  HE2 TYR A  79      28.091  53.579  17.962  1.00 85.31           H  
ATOM   1242  OH  TYR A  79      30.062  55.335  17.847  1.00 85.31           O  
ATOM   1243  HH  TYR A  79      30.903  55.788  17.753  1.00 85.31           H  
ATOM   1244  CZ  TYR A  79      30.035  54.143  17.203  1.00 85.31           C  
ATOM   1245  N   ALA A  80      27.070  50.272  13.920  1.00 85.09           N  
ATOM   1246  H   ALA A  80      27.320  49.309  14.093  1.00 85.09           H  
ATOM   1247  CA  ALA A  80      25.683  50.624  14.171  1.00 85.09           C  
ATOM   1248  HA  ALA A  80      25.597  51.704  14.287  1.00 85.09           H  
ATOM   1249  C   ALA A  80      25.222  49.943  15.464  1.00 85.09           C  
ATOM   1250  CB  ALA A  80      24.824  50.188  12.982  1.00 85.09           C  
ATOM   1251  HB1 ALA A  80      24.703  49.105  12.996  1.00 85.09           H  
ATOM   1252  HB2 ALA A  80      23.841  50.656  13.041  1.00 85.09           H  
ATOM   1253  HB3 ALA A  80      25.307  50.452  12.042  1.00 85.09           H  
ATOM   1254  O   ALA A  80      25.623  48.814  15.767  1.00 85.09           O  
ATOM   1255  N   LEU A  81      24.382  50.628  16.233  1.00 80.70           N  
ATOM   1256  H   LEU A  81      24.031  51.513  15.896  1.00 80.70           H  
ATOM   1257  CA  LEU A  81      23.773  50.079  17.443  1.00 80.70           C  
ATOM   1258  HA  LEU A  81      24.387  49.265  17.828  1.00 80.70           H  
ATOM   1259  C   LEU A  81      22.408  49.474  17.108  1.00 80.70           C  
ATOM   1260  CB  LEU A  81      23.693  51.170  18.525  1.00 80.70           C  
ATOM   1261  HB2 LEU A  81      23.210  50.760  19.411  1.00 80.70           H  
ATOM   1262  HB3 LEU A  81      23.066  51.977  18.146  1.00 80.70           H  
ATOM   1263  O   LEU A  81      21.782  49.829  16.108  1.00 80.70           O  
ATOM   1264  CG  LEU A  81      25.064  51.747  18.928  1.00 80.70           C  
ATOM   1265  HG  LEU A  81      25.609  52.058  18.036  1.00 80.70           H  
ATOM   1266  CD1 LEU A  81      24.862  52.980  19.800  1.00 80.70           C  
ATOM   1267 HD11 LEU A  81      24.276  53.712  19.245  1.00 80.70           H  
ATOM   1268 HD12 LEU A  81      25.825  53.429  20.043  1.00 80.70           H  
ATOM   1269 HD13 LEU A  81      24.333  52.720  20.717  1.00 80.70           H  
ATOM   1270  CD2 LEU A  81      25.933  50.758  19.706  1.00 80.70           C  
ATOM   1271 HD21 LEU A  81      25.961  49.787  19.212  1.00 80.70           H  
ATOM   1272 HD22 LEU A  81      25.553  50.646  20.722  1.00 80.70           H  
ATOM   1273 HD23 LEU A  81      26.950  51.147  19.744  1.00 80.70           H  
ATOM   1274  N   HIS A  82      21.934  48.541  17.929  1.00 83.12           N  
ATOM   1275  H   HIS A  82      22.497  48.232  18.708  1.00 83.12           H  
ATOM   1276  CA  HIS A  82      20.541  48.117  17.854  1.00 83.12           C  
ATOM   1277  HA  HIS A  82      20.308  47.878  16.816  1.00 83.12           H  
ATOM   1278  C   HIS A  82      19.612  49.256  18.275  1.00 83.12           C  
ATOM   1279  CB  HIS A  82      20.305  46.863  18.703  1.00 83.12           C  
ATOM   1280  HB2 HIS A  82      19.239  46.772  18.909  1.00 83.12           H  
ATOM   1281  HB3 HIS A  82      20.821  46.960  19.658  1.00 83.12           H  
ATOM   1282  O   HIS A  82      19.839  49.912  19.291  1.00 83.12           O  
ATOM   1283  CG  HIS A  82      20.740  45.603  18.006  1.00 83.12           C  
ATOM   1284  CD2 HIS A  82      21.665  44.694  18.446  1.00 83.12           C  
ATOM   1285  HD2 HIS A  82      22.231  44.749  19.364  1.00 83.12           H  
ATOM   1286  ND1 HIS A  82      20.259  45.146  16.797  1.00 83.12           N  
ATOM   1287  HD1 HIS A  82      19.606  45.626  16.195  1.00 83.12           H  
ATOM   1288  CE1 HIS A  82      20.893  44.000  16.502  1.00 83.12           C  
ATOM   1289  HE1 HIS A  82      20.751  43.417  15.604  1.00 83.12           H  
ATOM   1290  NE2 HIS A  82      21.728  43.670  17.494  1.00 83.12           N  
ATOM   1291  N   THR A  83      18.537  49.458  17.514  1.00 82.93           N  
ATOM   1292  H   THR A  83      18.398  48.925  16.668  1.00 82.93           H  
ATOM   1293  CA  THR A  83      17.473  50.387  17.883  1.00 82.93           C  
ATOM   1294  HA  THR A  83      17.942  51.299  18.254  1.00 82.93           H  
ATOM   1295  C   THR A  83      16.608  49.762  18.985  1.00 82.93           C  
ATOM   1296  CB  THR A  83      16.628  50.793  16.668  1.00 82.93           C  
ATOM   1297  HB  THR A  83      15.725  51.300  17.007  1.00 82.93           H  
ATOM   1298  O   THR A  83      16.024  48.690  18.782  1.00 82.93           O  
ATOM   1299  CG2 THR A  83      17.407  51.737  15.753  1.00 82.93           C  
ATOM   1300 HG21 THR A  83      18.304  51.249  15.371  1.00 82.93           H  
ATOM   1301 HG22 THR A  83      16.784  52.042  14.912  1.00 82.93           H  
ATOM   1302 HG23 THR A  83      17.702  52.629  16.305  1.00 82.93           H  
ATOM   1303  OG1 THR A  83      16.276  49.670  15.888  1.00 82.93           O  
ATOM   1304  HG1 THR A  83      15.878  50.004  15.081  1.00 82.93           H  
ATOM   1305  N   PRO A  84      16.534  50.380  20.177  1.00 87.23           N  
ATOM   1306  CA  PRO A  84      15.684  49.881  21.248  1.00 87.23           C  
ATOM   1307  HA  PRO A  84      15.817  48.806  21.369  1.00 87.23           H  
ATOM   1308  C   PRO A  84      14.211  50.158  20.930  1.00 87.23           C  
ATOM   1309  CB  PRO A  84      16.179  50.588  22.512  1.00 87.23           C  
ATOM   1310  HB2 PRO A  84      16.997  50.017  22.951  1.00 87.23           H  
ATOM   1311  HB3 PRO A  84      15.383  50.728  23.243  1.00 87.23           H  
ATOM   1312  O   PRO A  84      13.841  51.271  20.563  1.00 87.23           O  
ATOM   1313  CG  PRO A  84      16.725  51.917  21.989  1.00 87.23           C  
ATOM   1314  HG2 PRO A  84      17.498  52.323  22.642  1.00 87.23           H  
ATOM   1315  HG3 PRO A  84      15.910  52.630  21.862  1.00 87.23           H  
ATOM   1316  CD  PRO A  84      17.275  51.558  20.614  1.00 87.23           C  
ATOM   1317  HD2 PRO A  84      17.133  52.397  19.932  1.00 87.23           H  
ATOM   1318  HD3 PRO A  84      18.334  51.316  20.704  1.00 87.23           H  
ATOM   1319  N   LEU A  85      13.367  49.139  21.086  1.00 88.14           N  
ATOM   1320  H   LEU A  85      13.754  48.246  21.356  1.00 88.14           H  
ATOM   1321  CA  LEU A  85      11.908  49.253  21.033  1.00 88.14           C  
ATOM   1322  HA  LEU A  85      11.624  50.004  20.296  1.00 88.14           H  
ATOM   1323  C   LEU A  85      11.352  49.688  22.394  1.00 88.14           C  
ATOM   1324  CB  LEU A  85      11.333  47.882  20.618  1.00 88.14           C  
ATOM   1325  HB2 LEU A  85      11.706  47.628  19.626  1.00 88.14           H  
ATOM   1326  HB3 LEU A  85      11.701  47.130  21.315  1.00 88.14           H  
ATOM   1327  O   LEU A  85      10.447  50.512  22.470  1.00 88.14           O  
ATOM   1328  CG  LEU A  85       9.792  47.807  20.610  1.00 88.14           C  
ATOM   1329  HG  LEU A  85       9.388  48.158  21.560  1.00 88.14           H  
ATOM   1330  CD1 LEU A  85       9.186  48.620  19.473  1.00 88.14           C  
ATOM   1331 HD11 LEU A  85       9.545  48.230  18.520  1.00 88.14           H  
ATOM   1332 HD12 LEU A  85       8.099  48.548  19.497  1.00 88.14           H  
ATOM   1333 HD13 LEU A  85       9.462  49.670  19.569  1.00 88.14           H  
ATOM   1334  CD2 LEU A  85       9.352  46.355  20.432  1.00 88.14           C  
ATOM   1335 HD21 LEU A  85       9.750  45.955  19.500  1.00 88.14           H  
ATOM   1336 HD22 LEU A  85       8.263  46.297  20.412  1.00 88.14           H  
ATOM   1337 HD23 LEU A  85       9.721  45.759  21.267  1.00 88.14           H  
ATOM   1338  N   ALA A  86      11.871  49.086  23.465  1.00 91.17           N  
ATOM   1339  H   ALA A  86      12.616  48.419  23.324  1.00 91.17           H  
ATOM   1340  CA  ALA A  86      11.380  49.273  24.823  1.00 91.17           C  
ATOM   1341  HA  ALA A  86      11.139  50.323  24.987  1.00 91.17           H  
ATOM   1342  C   ALA A  86      12.419  48.837  25.865  1.00 91.17           C  
ATOM   1343  CB  ALA A  86      10.107  48.439  24.989  1.00 91.17           C  
ATOM   1344  HB1 ALA A  86       9.744  48.552  26.010  1.00 91.17           H  
ATOM   1345  HB2 ALA A  86       9.338  48.779  24.296  1.00 91.17           H  
ATOM   1346  HB3 ALA A  86      10.321  47.386  24.803  1.00 91.17           H  
ATOM   1347  O   ALA A  86      13.306  48.027  25.574  1.00 91.17           O  
ATOM   1348  N   PHE A  87      12.271  49.323  27.097  1.00 91.50           N  
ATOM   1349  H   PHE A  87      11.486  49.934  27.270  1.00 91.50           H  
ATOM   1350  CA  PHE A  87      12.967  48.778  28.262  1.00 91.50           C  
ATOM   1351  HA  PHE A  87      14.009  48.586  28.008  1.00 91.50           H  
ATOM   1352  C   PHE A  87      12.331  47.453  28.694  1.00 91.50           C  
ATOM   1353  CB  PHE A  87      12.933  49.785  29.416  1.00 91.50           C  
ATOM   1354  HB2 PHE A  87      13.202  49.267  30.337  1.00 91.50           H  
ATOM   1355  HB3 PHE A  87      11.918  50.159  29.546  1.00 91.50           H  
ATOM   1356  O   PHE A  87      11.108  47.334  28.755  1.00 91.50           O  
ATOM   1357  CG  PHE A  87      13.881  50.954  29.255  1.00 91.50           C  
ATOM   1358  CD1 PHE A  87      15.236  50.803  29.605  1.00 91.50           C  
ATOM   1359  HD1 PHE A  87      15.603  49.842  29.935  1.00 91.50           H  
ATOM   1360  CD2 PHE A  87      13.407  52.201  28.803  1.00 91.50           C  
ATOM   1361  HD2 PHE A  87      12.365  52.326  28.548  1.00 91.50           H  
ATOM   1362  CE1 PHE A  87      16.109  51.903  29.533  1.00 91.50           C  
ATOM   1363  HE1 PHE A  87      17.149  51.789  29.799  1.00 91.50           H  
ATOM   1364  CE2 PHE A  87      14.283  53.298  28.720  1.00 91.50           C  
ATOM   1365  HE2 PHE A  87      13.915  54.259  28.392  1.00 91.50           H  
ATOM   1366  CZ  PHE A  87      15.630  53.152  29.095  1.00 91.50           C  
ATOM   1367  HZ  PHE A  87      16.295  54.001  29.038  1.00 91.50           H  
ATOM   1368  N   LEU A  88      13.152  46.466  29.049  1.00 91.27           N  
ATOM   1369  H   LEU A  88      14.147  46.635  29.038  1.00 91.27           H  
ATOM   1370  CA  LEU A  88      12.679  45.222  29.647  1.00 91.27           C  
ATOM   1371  HA  LEU A  88      11.747  44.935  29.159  1.00 91.27           H  
ATOM   1372  C   LEU A  88      12.400  45.448  31.136  1.00 91.27           C  
ATOM   1373  CB  LEU A  88      13.729  44.117  29.418  1.00 91.27           C  
ATOM   1374  HB2 LEU A  88      13.899  43.989  28.349  1.00 91.27           H  
ATOM   1375  HB3 LEU A  88      14.671  44.442  29.861  1.00 91.27           H  
ATOM   1376  O   LEU A  88      13.325  45.556  31.929  1.00 91.27           O  
ATOM   1377  CG  LEU A  88      13.361  42.753  30.027  1.00 91.27           C  
ATOM   1378  HG  LEU A  88      13.294  42.856  31.110  1.00 91.27           H  
ATOM   1379  CD1 LEU A  88      12.039  42.174  29.520  1.00 91.27           C  
ATOM   1380 HD11 LEU A  88      12.129  41.861  28.480  1.00 91.27           H  
ATOM   1381 HD12 LEU A  88      11.783  41.305  30.127  1.00 91.27           H  
ATOM   1382 HD13 LEU A  88      11.228  42.894  29.629  1.00 91.27           H  
ATOM   1383  CD2 LEU A  88      14.452  41.731  29.713  1.00 91.27           C  
ATOM   1384 HD21 LEU A  88      14.506  41.560  28.638  1.00 91.27           H  
ATOM   1385 HD22 LEU A  88      15.420  42.099  30.051  1.00 91.27           H  
ATOM   1386 HD23 LEU A  88      14.238  40.788  30.216  1.00 91.27           H  
ATOM   1387  N   GLY A  89      11.135  45.466  31.545  1.00 90.72           N  
ATOM   1388  H   GLY A  89      10.403  45.358  30.857  1.00 90.72           H  
ATOM   1389  CA  GLY A  89      10.763  45.680  32.946  1.00 90.72           C  
ATOM   1390  HA2 GLY A  89       9.677  45.743  33.006  1.00 90.72           H  
ATOM   1391  HA3 GLY A  89      11.188  46.621  33.295  1.00 90.72           H  
ATOM   1392  C   GLY A  89      11.234  44.566  33.887  1.00 90.72           C  
ATOM   1393  O   GLY A  89      11.498  44.808  35.062  1.00 90.72           O  
ATOM   1394  N   ASN A  90      11.387  43.340  33.380  1.00 90.58           N  
ATOM   1395  H   ASN A  90      11.120  43.192  32.417  1.00 90.58           H  
ATOM   1396  CA  ASN A  90      11.796  42.185  34.183  1.00 90.58           C  
ATOM   1397  HA  ASN A  90      11.215  42.183  35.105  1.00 90.58           H  
ATOM   1398  C   ASN A  90      13.281  42.208  34.592  1.00 90.58           C  
ATOM   1399  CB  ASN A  90      11.497  40.894  33.404  1.00 90.58           C  
ATOM   1400  HB2 ASN A  90      11.731  40.036  34.034  1.00 90.58           H  
ATOM   1401  HB3 ASN A  90      12.144  40.846  32.528  1.00 90.58           H  
ATOM   1402  O   ASN A  90      13.659  41.467  35.499  1.00 90.58           O  
ATOM   1403  CG  ASN A  90      10.062  40.785  32.928  1.00 90.58           C  
ATOM   1404  ND2 ASN A  90       9.227  40.015  33.585  1.00 90.58           N  
ATOM   1405 HD21 ASN A  90       8.347  39.818  33.130  1.00 90.58           H  
ATOM   1406 HD22 ASN A  90       9.524  39.514  34.410  1.00 90.58           H  
ATOM   1407  OD1 ASN A  90       9.692  41.362  31.923  1.00 90.58           O  
ATOM   1408  N   GLN A  91      14.126  42.994  33.915  1.00 88.99           N  
ATOM   1409  H   GLN A  91      13.753  43.649  33.242  1.00 88.99           H  
ATOM   1410  CA  GLN A  91      15.567  43.065  34.172  1.00 88.99           C  
ATOM   1411  HA  GLN A  91      15.781  42.646  35.155  1.00 88.99           H  
ATOM   1412  C   GLN A  91      16.044  44.513  34.173  1.00 88.99           C  
ATOM   1413  CB  GLN A  91      16.368  42.274  33.129  1.00 88.99           C  
ATOM   1414  HB2 GLN A  91      17.428  42.459  33.299  1.00 88.99           H  
ATOM   1415  HB3 GLN A  91      16.117  42.641  32.134  1.00 88.99           H  
ATOM   1416  O   GLN A  91      15.746  45.297  33.279  1.00 88.99           O  
ATOM   1417  CG  GLN A  91      16.126  40.760  33.201  1.00 88.99           C  
ATOM   1418  HG2 GLN A  91      15.081  40.546  32.977  1.00 88.99           H  
ATOM   1419  HG3 GLN A  91      16.342  40.410  34.210  1.00 88.99           H  
ATOM   1420  CD  GLN A  91      16.993  39.978  32.218  1.00 88.99           C  
ATOM   1421  NE2 GLN A  91      16.919  38.666  32.227  1.00 88.99           N  
ATOM   1422 HE21 GLN A  91      17.481  38.204  31.527  1.00 88.99           H  
ATOM   1423 HE22 GLN A  91      16.294  38.181  32.856  1.00 88.99           H  
ATOM   1424  OE1 GLN A  91      17.743  40.507  31.420  1.00 88.99           O  
ATOM   1425  N   THR A  92      16.845  44.875  35.165  1.00 86.38           N  
ATOM   1426  H   THR A  92      17.165  44.196  35.841  1.00 86.38           H  
ATOM   1427  CA  THR A  92      17.368  46.235  35.271  1.00 86.38           C  
ATOM   1428  HA  THR A  92      16.525  46.922  35.207  1.00 86.38           H  
ATOM   1429  C   THR A  92      18.311  46.565  34.114  1.00 86.38           C  
ATOM   1430  CB  THR A  92      18.049  46.452  36.628  1.00 86.38           C  
ATOM   1431  HB  THR A  92      18.657  47.356  36.591  1.00 86.38           H  
ATOM   1432  O   THR A  92      19.100  45.734  33.669  1.00 86.38           O  
ATOM   1433  CG2 THR A  92      17.007  46.599  37.736  1.00 86.38           C  
ATOM   1434 HG21 THR A  92      16.396  45.699  37.802  1.00 86.38           H  
ATOM   1435 HG22 THR A  92      16.364  47.454  37.527  1.00 86.38           H  
ATOM   1436 HG23 THR A  92      17.509  46.762  38.690  1.00 86.38           H  
ATOM   1437  OG1 THR A  92      18.854  45.346  36.973  1.00 86.38           O  
ATOM   1438  HG1 THR A  92      19.682  45.678  37.329  1.00 86.38           H  
ATOM   1439  N   HIS A  93      18.234  47.808  33.629  1.00 84.41           N  
ATOM   1440  H   HIS A  93      17.533  48.423  34.019  1.00 84.41           H  
ATOM   1441  CA  HIS A  93      19.133  48.367  32.609  1.00 84.41           C  
ATOM   1442  HA  HIS A  93      18.689  49.308  32.285  1.00 84.41           H  
ATOM   1443  C   HIS A  93      19.262  47.527  31.331  1.00 84.41           C  
ATOM   1444  CB  HIS A  93      20.496  48.699  33.233  1.00 84.41           C  
ATOM   1445  HB2 HIS A  93      21.005  47.773  33.499  1.00 84.41           H  
ATOM   1446  HB3 HIS A  93      21.111  49.222  32.501  1.00 84.41           H  
ATOM   1447  O   HIS A  93      20.339  47.459  30.741  1.00 84.41           O  
ATOM   1448  CG  HIS A  93      20.377  49.567  34.450  1.00 84.41           C  
ATOM   1449  CD2 HIS A  93      20.734  49.232  35.726  1.00 84.41           C  
ATOM   1450  HD2 HIS A  93      21.176  48.297  36.037  1.00 84.41           H  
ATOM   1451  ND1 HIS A  93      19.845  50.835  34.491  1.00 84.41           N  
ATOM   1452  HD1 HIS A  93      19.505  51.372  33.706  1.00 84.41           H  
ATOM   1453  CE1 HIS A  93      19.897  51.262  35.762  1.00 84.41           C  
ATOM   1454  HE1 HIS A  93      19.562  52.229  36.108  1.00 84.41           H  
ATOM   1455  NE2 HIS A  93      20.421  50.314  36.553  1.00 84.41           N  
ATOM   1456  N   THR A  94      18.166  46.910  30.895  1.00 88.16           N  
ATOM   1457  H   THR A  94      17.310  46.985  31.427  1.00 88.16           H  
ATOM   1458  CA  THR A  94      18.134  46.067  29.699  1.00 88.16           C  
ATOM   1459  HA  THR A  94      19.102  46.095  29.198  1.00 88.16           H  
ATOM   1460  C   THR A  94      17.089  46.594  28.718  1.00 88.16           C  
ATOM   1461  CB  THR A  94      17.880  44.606  30.096  1.00 88.16           C  
ATOM   1462  HB  THR A  94      16.883  44.509  30.526  1.00 88.16           H  
ATOM   1463  O   THR A  94      15.974  46.937  29.108  1.00 88.16           O  
ATOM   1464  CG2 THR A  94      18.025  43.650  28.913  1.00 88.16           C  
ATOM   1465 HG21 THR A  94      17.241  43.839  28.180  1.00 88.16           H  
ATOM   1466 HG22 THR A  94      19.003  43.775  28.448  1.00 88.16           H  
ATOM   1467 HG23 THR A  94      17.929  42.624  29.269  1.00 88.16           H  
ATOM   1468  OG1 THR A  94      18.833  44.200  31.056  1.00 88.16           O  
ATOM   1469  HG1 THR A  94      18.762  44.756  31.836  1.00 88.16           H  
ATOM   1470  N   PHE A  95      17.451  46.672  27.442  1.00 88.41           N  
ATOM   1471  H   PHE A  95      18.381  46.367  27.195  1.00 88.41           H  
ATOM   1472  CA  PHE A  95      16.577  47.013  26.324  1.00 88.41           C  
ATOM   1473  HA  PHE A  95      15.661  47.471  26.695  1.00 88.41           H  
ATOM   1474  C   PHE A  95      16.178  45.778  25.529  1.00 88.41           C  
ATOM   1475  CB  PHE A  95      17.284  47.993  25.385  1.00 88.41           C  
ATOM   1476  HB2 PHE A  95      16.788  47.988  24.414  1.00 88.41           H  
ATOM   1477  HB3 PHE A  95      18.306  47.648  25.224  1.00 88.41           H  
ATOM   1478  O   PHE A  95      16.832  44.737  25.587  1.00 88.41           O  
ATOM   1479  CG  PHE A  95      17.290  49.424  25.853  1.00 88.41           C  
ATOM   1480  CD1 PHE A  95      16.078  50.090  26.098  1.00 88.41           C  
ATOM   1481  HD1 PHE A  95      15.136  49.575  25.985  1.00 88.41           H  
ATOM   1482  CD2 PHE A  95      18.500  50.123  25.946  1.00 88.41           C  
ATOM   1483  HD2 PHE A  95      19.426  49.626  25.696  1.00 88.41           H  
ATOM   1484  CE1 PHE A  95      16.077  51.447  26.440  1.00 88.41           C  
ATOM   1485  HE1 PHE A  95      15.138  51.955  26.598  1.00 88.41           H  
ATOM   1486  CE2 PHE A  95      18.499  51.475  26.324  1.00 88.41           C  
ATOM   1487  HE2 PHE A  95      19.434  52.011  26.397  1.00 88.41           H  
ATOM   1488  CZ  PHE A  95      17.290  52.142  26.568  1.00 88.41           C  
ATOM   1489  HZ  PHE A  95      17.290  53.191  26.822  1.00 88.41           H  
ATOM   1490  N   ILE A  96      15.118  45.936  24.745  1.00 89.87           N  
ATOM   1491  H   ILE A  96      14.617  46.812  24.799  1.00 89.87           H  
ATOM   1492  CA  ILE A  96      14.615  44.950  23.795  1.00 89.87           C  
ATOM   1493  HA  ILE A  96      15.267  44.077  23.790  1.00 89.87           H  
ATOM   1494  C   ILE A  96      14.624  45.580  22.409  1.00 89.87           C  
ATOM   1495  CB  ILE A  96      13.200  44.500  24.189  1.00 89.87           C  
ATOM   1496  HB  ILE A  96      12.547  45.372  24.153  1.00 89.87           H  
ATOM   1497  O   ILE A  96      14.135  46.695  22.232  1.00 89.87           O  
ATOM   1498  CG1 ILE A  96      13.211  43.957  25.630  1.00 89.87           C  
ATOM   1499 HG12 ILE A  96      13.764  43.020  25.683  1.00 89.87           H  
ATOM   1500 HG13 ILE A  96      13.674  44.684  26.298  1.00 89.87           H  
ATOM   1501  CG2 ILE A  96      12.660  43.452  23.199  1.00 89.87           C  
ATOM   1502 HG21 ILE A  96      13.328  42.591  23.158  1.00 89.87           H  
ATOM   1503 HG22 ILE A  96      11.659  43.130  23.485  1.00 89.87           H  
ATOM   1504 HG23 ILE A  96      12.576  43.888  22.203  1.00 89.87           H  
ATOM   1505  CD1 ILE A  96      11.802  43.759  26.149  1.00 89.87           C  
ATOM   1506 HD11 ILE A  96      11.366  42.878  25.678  1.00 89.87           H  
ATOM   1507 HD12 ILE A  96      11.201  44.641  25.927  1.00 89.87           H  
ATOM   1508 HD13 ILE A  96      11.820  43.625  27.230  1.00 89.87           H  
ATOM   1509  N   GLY A  97      15.170  44.866  21.430  1.00 87.28           N  
ATOM   1510  H   GLY A  97      15.561  43.966  21.669  1.00 87.28           H  
ATOM   1511  CA  GLY A  97      15.132  45.256  20.023  1.00 87.28           C  
ATOM   1512  HA2 GLY A  97      16.018  44.870  19.519  1.00 87.28           H  
ATOM   1513  HA3 GLY A  97      15.147  46.342  19.939  1.00 87.28           H  
ATOM   1514  C   GLY A  97      13.897  44.726  19.296  1.00 87.28           C  
ATOM   1515  O   GLY A  97      13.216  43.814  19.762  1.00 87.28           O  
ATOM   1516  N   TYR A  98      13.655  45.244  18.093  1.00 86.69           N  
ATOM   1517  H   TYR A  98      14.214  46.030  17.795  1.00 86.69           H  
ATOM   1518  CA  TYR A  98      12.542  44.836  17.221  1.00 86.69           C  
ATOM   1519  HA  TYR A  98      11.601  45.018  17.739  1.00 86.69           H  
ATOM   1520  C   TYR A  98      12.555  43.348  16.827  1.00 86.69           C  
ATOM   1521  CB  TYR A  98      12.584  45.711  15.962  1.00 86.69           C  
ATOM   1522  HB2 TYR A  98      11.922  45.276  15.213  1.00 86.69           H  
ATOM   1523  HB3 TYR A  98      13.590  45.706  15.542  1.00 86.69           H  
ATOM   1524  O   TYR A  98      11.513  42.771  16.534  1.00 86.69           O  
ATOM   1525  CG  TYR A  98      12.145  47.141  16.207  1.00 86.69           C  
ATOM   1526  CD1 TYR A  98      10.802  47.495  15.971  1.00 86.69           C  
ATOM   1527  HD1 TYR A  98      10.100  46.761  15.604  1.00 86.69           H  
ATOM   1528  CD2 TYR A  98      13.057  48.109  16.679  1.00 86.69           C  
ATOM   1529  HD2 TYR A  98      14.094  47.860  16.847  1.00 86.69           H  
ATOM   1530  CE1 TYR A  98      10.373  48.816  16.195  1.00 86.69           C  
ATOM   1531  HE1 TYR A  98       9.350  49.108  16.008  1.00 86.69           H  
ATOM   1532  CE2 TYR A  98      12.617  49.418  16.949  1.00 86.69           C  
ATOM   1533  HE2 TYR A  98      13.307  50.149  17.344  1.00 86.69           H  
ATOM   1534  OH  TYR A  98      10.833  51.027  16.976  1.00 86.69           O  
ATOM   1535  HH  TYR A  98      11.506  51.580  17.379  1.00 86.69           H  
ATOM   1536  CZ  TYR A  98      11.272  49.773  16.707  1.00 86.69           C  
ATOM   1537  N   GLU A  99      13.723  42.707  16.844  1.00 87.62           N  
ATOM   1538  H   GLU A  99      14.548  43.236  17.090  1.00 87.62           H  
ATOM   1539  CA  GLU A  99      13.901  41.282  16.535  1.00 87.62           C  
ATOM   1540  HA  GLU A  99      13.096  40.952  15.879  1.00 87.62           H  
ATOM   1541  C   GLU A  99      13.835  40.369  17.781  1.00 87.62           C  
ATOM   1542  CB  GLU A  99      15.229  41.121  15.781  1.00 87.62           C  
ATOM   1543  HB2 GLU A  99      15.688  40.181  16.085  1.00 87.62           H  
ATOM   1544  HB3 GLU A  99      15.896  41.944  16.037  1.00 87.62           H  
ATOM   1545  O   GLU A  99      14.036  39.154  17.687  1.00 87.62           O  
ATOM   1546  CG  GLU A  99      15.133  41.144  14.264  1.00 87.62           C  
ATOM   1547  HG2 GLU A  99      14.424  40.382  13.940  1.00 87.62           H  
ATOM   1548  HG3 GLU A  99      14.771  42.120  13.941  1.00 87.62           H  
ATOM   1549  CD  GLU A  99      16.513  40.844  13.656  1.00 87.62           C  
ATOM   1550  OE1 GLU A  99      16.861  41.517  12.665  1.00 87.62           O  
ATOM   1551  OE2 GLU A  99      17.204  39.918  14.170  1.00 87.62           O  
ATOM   1552  N   GLY A 100      13.552  40.940  18.956  1.00 85.89           N  
ATOM   1553  H   GLY A 100      13.367  41.933  18.968  1.00 85.89           H  
ATOM   1554  CA  GLY A 100      13.414  40.215  20.218  1.00 85.89           C  
ATOM   1555  HA2 GLY A 100      12.855  39.294  20.052  1.00 85.89           H  
ATOM   1556  HA3 GLY A 100      12.862  40.857  20.904  1.00 85.89           H  
ATOM   1557  C   GLY A 100      14.710  39.865  20.935  1.00 85.89           C  
ATOM   1558  O   GLY A 100      14.669  39.114  21.910  1.00 85.89           O  
ATOM   1559  N   GLN A 101      15.846  40.403  20.488  1.00 86.46           N  
ATOM   1560  H   GLN A 101      15.819  40.927  19.625  1.00 86.46           H  
ATOM   1561  CA  GLN A 101      17.096  40.390  21.244  1.00 86.46           C  
ATOM   1562  HA  GLN A 101      17.207  39.390  21.665  1.00 86.46           H  
ATOM   1563  C   GLN A 101      17.047  41.368  22.419  1.00 86.46           C  
ATOM   1564  CB  GLN A 101      18.340  40.637  20.364  1.00 86.46           C  
ATOM   1565  HB2 GLN A 101      19.211  40.485  21.002  1.00 86.46           H  
ATOM   1566  HB3 GLN A 101      18.388  39.868  19.593  1.00 86.46           H  
ATOM   1567  O   GLN A 101      16.518  42.475  22.305  1.00 86.46           O  
ATOM   1568  CG  GLN A 101      18.504  42.027  19.707  1.00 86.46           C  
ATOM   1569  HG2 GLN A 101      18.220  42.825  20.392  1.00 86.46           H  
ATOM   1570  HG3 GLN A 101      19.560  42.163  19.472  1.00 86.46           H  
ATOM   1571  CD  GLN A 101      17.729  42.174  18.411  1.00 86.46           C  
ATOM   1572  NE2 GLN A 101      18.039  43.137  17.577  1.00 86.46           N  
ATOM   1573 HE21 GLN A 101      17.591  43.098  16.673  1.00 86.46           H  
ATOM   1574 HE22 GLN A 101      18.862  43.696  17.755  1.00 86.46           H  
ATOM   1575  OE1 GLN A 101      16.827  41.414  18.125  1.00 86.46           O  
ATOM   1576  N   THR A 102      17.652  40.962  23.530  1.00 87.56           N  
ATOM   1577  H   THR A 102      18.040  40.030  23.567  1.00 87.56           H  
ATOM   1578  CA  THR A 102      17.870  41.798  24.712  1.00 87.56           C  
ATOM   1579  HA  THR A 102      17.202  42.658  24.666  1.00 87.56           H  
ATOM   1580  C   THR A 102      19.312  42.289  24.751  1.00 87.56           C  
ATOM   1581  CB  THR A 102      17.565  41.024  25.999  1.00 87.56           C  
ATOM   1582  HB  THR A 102      17.828  41.640  26.859  1.00 87.56           H  
ATOM   1583  O   THR A 102      20.224  41.493  24.527  1.00 87.56           O  
ATOM   1584  CG2 THR A 102      16.089  40.638  26.099  1.00 87.56           C  
ATOM   1585 HG21 THR A 102      15.478  41.541  26.083  1.00 87.56           H  
ATOM   1586 HG22 THR A 102      15.806  39.990  25.270  1.00 87.56           H  
ATOM   1587 HG23 THR A 102      15.921  40.110  27.037  1.00 87.56           H  
ATOM   1588  OG1 THR A 102      18.323  39.834  26.029  1.00 87.56           O  
ATOM   1589  HG1 THR A 102      19.236  40.069  25.848  1.00 87.56           H  
ATOM   1590  N   PHE A 103      19.536  43.561  25.072  1.00 85.54           N  
ATOM   1591  H   PHE A 103      18.748  44.164  25.263  1.00 85.54           H  
ATOM   1592  CA  PHE A 103      20.878  44.148  25.150  1.00 85.54           C  
ATOM   1593  HA  PHE A 103      21.584  43.357  25.404  1.00 85.54           H  
ATOM   1594  C   PHE A 103      20.966  45.215  26.253  1.00 85.54           C  
ATOM   1595  CB  PHE A 103      21.281  44.702  23.776  1.00 85.54           C  
ATOM   1596  HB2 PHE A 103      22.273  45.151  23.835  1.00 85.54           H  
ATOM   1597  HB3 PHE A 103      21.359  43.863  23.085  1.00 85.54           H  
ATOM   1598  O   PHE A 103      19.945  45.791  26.629  1.00 85.54           O  
ATOM   1599  CG  PHE A 103      20.328  45.718  23.182  1.00 85.54           C  
ATOM   1600  CD1 PHE A 103      19.271  45.282  22.362  1.00 85.54           C  
ATOM   1601  HD1 PHE A 103      19.131  44.227  22.180  1.00 85.54           H  
ATOM   1602  CD2 PHE A 103      20.511  47.093  23.420  1.00 85.54           C  
ATOM   1603  HD2 PHE A 103      21.316  47.434  24.054  1.00 85.54           H  
ATOM   1604  CE1 PHE A 103      18.415  46.218  21.761  1.00 85.54           C  
ATOM   1605  HE1 PHE A 103      17.624  45.887  21.104  1.00 85.54           H  
ATOM   1606  CE2 PHE A 103      19.651  48.028  22.818  1.00 85.54           C  
ATOM   1607  HE2 PHE A 103      19.791  49.086  22.983  1.00 85.54           H  
ATOM   1608  CZ  PHE A 103      18.613  47.589  21.981  1.00 85.54           C  
ATOM   1609  HZ  PHE A 103      17.983  48.314  21.485  1.00 85.54           H  
ATOM   1610  N   PRO A 104      22.154  45.482  26.819  1.00 82.44           N  
ATOM   1611  CA  PRO A 104      22.301  46.421  27.930  1.00 82.44           C  
ATOM   1612  HA  PRO A 104      21.588  46.157  28.711  1.00 82.44           H  
ATOM   1613  C   PRO A 104      22.047  47.883  27.522  1.00 82.44           C  
ATOM   1614  CB  PRO A 104      23.714  46.194  28.476  1.00 82.44           C  
ATOM   1615  HB2 PRO A 104      24.171  47.115  28.837  1.00 82.44           H  
ATOM   1616  HB3 PRO A 104      23.676  45.454  29.276  1.00 82.44           H  
ATOM   1617  O   PRO A 104      22.428  48.324  26.439  1.00 82.44           O  
ATOM   1618  CG  PRO A 104      24.477  45.613  27.287  1.00 82.44           C  
ATOM   1619  HG2 PRO A 104      24.834  46.430  26.660  1.00 82.44           H  
ATOM   1620  HG3 PRO A 104      25.309  44.983  27.603  1.00 82.44           H  
ATOM   1621  CD  PRO A 104      23.416  44.812  26.540  1.00 82.44           C  
ATOM   1622  HD2 PRO A 104      23.649  44.786  25.475  1.00 82.44           H  
ATOM   1623  HD3 PRO A 104      23.381  43.797  26.935  1.00 82.44           H  
ATOM   1624  N   ALA A 105      21.422  48.643  28.425  1.00 74.97           N  
ATOM   1625  H   ALA A 105      21.116  48.189  29.274  1.00 74.97           H  
ATOM   1626  CA  ALA A 105      21.044  50.043  28.229  1.00 74.97           C  
ATOM   1627  HA  ALA A 105      20.837  50.200  27.170  1.00 74.97           H  
ATOM   1628  C   ALA A 105      22.151  51.041  28.603  1.00 74.97           C  
ATOM   1629  CB  ALA A 105      19.761  50.310  29.033  1.00 74.97           C  
ATOM   1630  HB1 ALA A 105      19.940  50.147  30.095  1.00 74.97           H  
ATOM   1631  HB2 ALA A 105      18.966  49.643  28.697  1.00 74.97           H  
ATOM   1632  HB3 ALA A 105      19.445  51.343  28.886  1.00 74.97           H  
ATOM   1633  O   ALA A 105      22.547  51.886  27.801  1.00 74.97           O  
ATOM   1634  N   LEU A 106      22.660  50.963  29.834  1.00 65.55           N  
ATOM   1635  H   LEU A 106      22.381  50.184  30.413  1.00 65.55           H  
ATOM   1636  CA  LEU A 106      23.740  51.830  30.308  1.00 65.55           C  
ATOM   1637  HA  LEU A 106      23.702  52.762  29.743  1.00 65.55           H  
ATOM   1638  C   LEU A 106      25.104  51.174  30.054  1.00 65.55           C  
ATOM   1639  CB  LEU A 106      23.554  52.152  31.800  1.00 65.55           C  
ATOM   1640  HB2 LEU A 106      24.497  52.516  32.208  1.00 65.55           H  
ATOM   1641  HB3 LEU A 106      23.311  51.227  32.322  1.00 65.55           H  
ATOM   1642  O   LEU A 106      25.209  49.952  30.170  1.00 65.55           O  
ATOM   1643  CG  LEU A 106      22.470  53.207  32.084  1.00 65.55           C  
ATOM   1644  HG  LEU A 106      21.551  52.938  31.563  1.00 65.55           H  
ATOM   1645  CD1 LEU A 106      22.181  53.244  33.584  1.00 65.55           C  
ATOM   1646 HD11 LEU A 106      21.980  52.238  33.949  1.00 65.55           H  
ATOM   1647 HD12 LEU A 106      23.046  53.635  34.120  1.00 65.55           H  
ATOM   1648 HD13 LEU A 106      21.321  53.884  33.778  1.00 65.55           H  
ATOM   1649  CD2 LEU A 106      22.908  54.614  31.668  1.00 65.55           C  
ATOM   1650 HD21 LEU A 106      22.145  55.336  31.959  1.00 65.55           H  
ATOM   1651 HD22 LEU A 106      23.853  54.880  32.143  1.00 65.55           H  
ATOM   1652 HD23 LEU A 106      23.016  54.671  30.585  1.00 65.55           H  
ATOM   1653  N   PRO A 107      26.157  51.960  29.762  1.00 63.11           N  
ATOM   1654  CA  PRO A 107      26.191  53.424  29.600  1.00 63.11           C  
ATOM   1655  HA  PRO A 107      25.462  53.907  30.251  1.00 63.11           H  
ATOM   1656  C   PRO A 107      25.929  53.905  28.157  1.00 63.11           C  
ATOM   1657  CB  PRO A 107      27.594  53.806  30.084  1.00 63.11           C  
ATOM   1658  HB2 PRO A 107      27.601  53.848  31.173  1.00 63.11           H  
ATOM   1659  HB3 PRO A 107      27.947  54.752  29.672  1.00 63.11           H  
ATOM   1660  O   PRO A 107      26.194  55.058  27.830  1.00 63.11           O  
ATOM   1661  CG  PRO A 107      28.445  52.627  29.616  1.00 63.11           C  
ATOM   1662  HG2 PRO A 107      29.344  52.513  30.222  1.00 63.11           H  
ATOM   1663  HG3 PRO A 107      28.707  52.759  28.566  1.00 63.11           H  
ATOM   1664  CD  PRO A 107      27.511  51.429  29.761  1.00 63.11           C  
ATOM   1665  HD2 PRO A 107      27.705  50.928  30.710  1.00 63.11           H  
ATOM   1666  HD3 PRO A 107      27.660  50.731  28.937  1.00 63.11           H  
ATOM   1667  N   PHE A 108      25.468  53.014  27.281  1.00 65.21           N  
ATOM   1668  H   PHE A 108      25.244  52.087  27.613  1.00 65.21           H  
ATOM   1669  CA  PHE A 108      25.469  53.203  25.830  1.00 65.21           C  
ATOM   1670  HA  PHE A 108      26.455  53.538  25.510  1.00 65.21           H  
ATOM   1671  C   PHE A 108      24.453  54.225  25.329  1.00 65.21           C  
ATOM   1672  CB  PHE A 108      25.170  51.846  25.190  1.00 65.21           C  
ATOM   1673  HB2 PHE A 108      24.183  51.506  25.505  1.00 65.21           H  
ATOM   1674  HB3 PHE A 108      25.145  51.960  24.106  1.00 65.21           H  
ATOM   1675  O   PHE A 108      24.732  54.970  24.391  1.00 65.21           O  
ATOM   1676  CG  PHE A 108      26.178  50.785  25.551  1.00 65.21           C  
ATOM   1677  CD1 PHE A 108      27.318  50.630  24.756  1.00 65.21           C  
ATOM   1678  HD1 PHE A 108      27.450  51.222  23.862  1.00 65.21           H  
ATOM   1679  CD2 PHE A 108      25.971  49.929  26.650  1.00 65.21           C  
ATOM   1680  HD2 PHE A 108      25.068  50.007  27.238  1.00 65.21           H  
ATOM   1681  CE1 PHE A 108      28.235  49.620  25.048  1.00 65.21           C  
ATOM   1682  HE1 PHE A 108      29.014  49.426  24.326  1.00 65.21           H  
ATOM   1683  CE2 PHE A 108      26.932  48.956  26.978  1.00 65.21           C  
ATOM   1684  HE2 PHE A 108      26.770  48.305  27.825  1.00 65.21           H  
ATOM   1685  CZ  PHE A 108      28.076  48.804  26.178  1.00 65.21           C  
ATOM   1686  HZ  PHE A 108      28.787  48.019  26.388  1.00 65.21           H  
ATOM   1687  N   PHE A 109      23.272  54.249  25.939  1.00 65.42           N  
ATOM   1688  H   PHE A 109      23.103  53.603  26.697  1.00 65.42           H  
ATOM   1689  CA  PHE A 109      22.162  55.061  25.472  1.00 65.42           C  
ATOM   1690  HA  PHE A 109      22.411  55.491  24.501  1.00 65.42           H  
ATOM   1691  C   PHE A 109      21.901  56.217  26.435  1.00 65.42           C  
ATOM   1692  CB  PHE A 109      20.945  54.163  25.253  1.00 65.42           C  
ATOM   1693  HB2 PHE A 109      20.696  53.698  26.207  1.00 65.42           H  
ATOM   1694  HB3 PHE A 109      20.105  54.793  24.961  1.00 65.42           H  
ATOM   1695  O   PHE A 109      21.866  56.043  27.656  1.00 65.42           O  
ATOM   1696  CG  PHE A 109      21.147  53.096  24.184  1.00 65.42           C  
ATOM   1697  CD1 PHE A 109      20.913  53.392  22.827  1.00 65.42           C  
ATOM   1698  HD1 PHE A 109      20.561  54.371  22.539  1.00 65.42           H  
ATOM   1699  CD2 PHE A 109      21.595  51.810  24.536  1.00 65.42           C  
ATOM   1700  HD2 PHE A 109      21.774  51.562  25.572  1.00 65.42           H  
ATOM   1701  CE1 PHE A 109      21.133  52.412  21.840  1.00 65.42           C  
ATOM   1702  HE1 PHE A 109      20.945  52.635  20.800  1.00 65.42           H  
ATOM   1703  CE2 PHE A 109      21.824  50.835  23.555  1.00 65.42           C  
ATOM   1704  HE2 PHE A 109      22.168  49.853  23.847  1.00 65.42           H  
ATOM   1705  CZ  PHE A 109      21.591  51.134  22.202  1.00 65.42           C  
ATOM   1706  HZ  PHE A 109      21.747  50.381  21.444  1.00 65.42           H  
ATOM   1707  N   GLN A 110      21.708  57.411  25.873  1.00 61.19           N  
ATOM   1708  H   GLN A 110      21.730  57.473  24.865  1.00 61.19           H  
ATOM   1709  CA  GLN A 110      21.181  58.551  26.622  1.00 61.19           C  
ATOM   1710  HA  GLN A 110      21.772  58.678  27.529  1.00 61.19           H  
ATOM   1711  C   GLN A 110      19.736  58.276  27.056  1.00 61.19           C  
ATOM   1712  CB  GLN A 110      21.286  59.834  25.782  1.00 61.19           C  
ATOM   1713  HB2 GLN A 110      20.733  60.632  26.278  1.00 61.19           H  
ATOM   1714  HB3 GLN A 110      20.842  59.667  24.801  1.00 61.19           H  
ATOM   1715  O   GLN A 110      19.099  57.342  26.571  1.00 61.19           O  
ATOM   1716  CG  GLN A 110      22.745  60.290  25.629  1.00 61.19           C  
ATOM   1717  HG2 GLN A 110      23.177  60.444  26.617  1.00 61.19           H  
ATOM   1718  HG3 GLN A 110      23.319  59.514  25.122  1.00 61.19           H  
ATOM   1719  CD  GLN A 110      22.891  61.585  24.834  1.00 61.19           C  
ATOM   1720  NE2 GLN A 110      24.094  62.094  24.689  1.00 61.19           N  
ATOM   1721 HE21 GLN A 110      24.140  62.940  24.141  1.00 61.19           H  
ATOM   1722 HE22 GLN A 110      24.904  61.622  25.066  1.00 61.19           H  
ATOM   1723  OE1 GLN A 110      21.951  62.166  24.324  1.00 61.19           O  
ATOM   1724  N   SER A 111      19.226  59.096  27.977  1.00 62.32           N  
ATOM   1725  H   SER A 111      19.777  59.885  28.283  1.00 62.32           H  
ATOM   1726  CA  SER A 111      17.853  59.040  28.483  1.00 62.32           C  
ATOM   1727  HA  SER A 111      17.703  58.095  29.005  1.00 62.32           H  
ATOM   1728  C   SER A 111      16.830  59.123  27.343  1.00 62.32           C  
ATOM   1729  CB  SER A 111      17.650  60.180  29.491  1.00 62.32           C  
ATOM   1730  HB2 SER A 111      18.218  59.962  30.395  1.00 62.32           H  
ATOM   1731  HB3 SER A 111      16.594  60.260  29.752  1.00 62.32           H  
ATOM   1732  O   SER A 111      16.458  60.212  26.913  1.00 62.32           O  
ATOM   1733  OG  SER A 111      18.110  61.404  28.948  1.00 62.32           O  
ATOM   1734  HG  SER A 111      17.552  61.583  28.188  1.00 62.32           H  
ATOM   1735  N   LEU A 112      16.412  57.959  26.846  1.00 70.21           N  
ATOM   1736  H   LEU A 112      16.869  57.122  27.179  1.00 70.21           H  
ATOM   1737  CA  LEU A 112      15.346  57.785  25.868  1.00 70.21           C  
ATOM   1738  HA  LEU A 112      15.288  58.662  25.223  1.00 70.21           H  
ATOM   1739  C   LEU A 112      14.014  57.639  26.600  1.00 70.21           C  
ATOM   1740  CB  LEU A 112      15.635  56.542  25.008  1.00 70.21           C  
ATOM   1741  HB2 LEU A 112      14.690  56.181  24.603  1.00 70.21           H  
ATOM   1742  HB3 LEU A 112      16.023  55.753  25.652  1.00 70.21           H  
ATOM   1743  O   LEU A 112      13.899  56.862  27.550  1.00 70.21           O  
ATOM   1744  CG  LEU A 112      16.593  56.800  23.830  1.00 70.21           C  
ATOM   1745  HG  LEU A 112      17.163  57.712  24.006  1.00 70.21           H  
ATOM   1746  CD1 LEU A 112      17.576  55.644  23.680  1.00 70.21           C  
ATOM   1747 HD11 LEU A 112      17.039  54.718  23.474  1.00 70.21           H  
ATOM   1748 HD12 LEU A 112      18.275  55.853  22.870  1.00 70.21           H  
ATOM   1749 HD13 LEU A 112      18.125  55.541  24.616  1.00 70.21           H  
ATOM   1750  CD2 LEU A 112      15.822  56.934  22.514  1.00 70.21           C  
ATOM   1751 HD21 LEU A 112      16.515  57.146  21.700  1.00 70.21           H  
ATOM   1752 HD22 LEU A 112      15.282  56.012  22.294  1.00 70.21           H  
ATOM   1753 HD23 LEU A 112      15.108  57.754  22.590  1.00 70.21           H  
ATOM   1754  N   GLU A 113      13.002  58.351  26.120  1.00 80.46           N  
ATOM   1755  H   GLU A 113      13.165  58.993  25.358  1.00 80.46           H  
ATOM   1756  CA  GLU A 113      11.619  58.195  26.568  1.00 80.46           C  
ATOM   1757  HA  GLU A 113      11.601  58.008  27.642  1.00 80.46           H  
ATOM   1758  C   GLU A 113      11.006  56.971  25.877  1.00 80.46           C  
ATOM   1759  CB  GLU A 113      10.828  59.486  26.312  1.00 80.46           C  
ATOM   1760  HB2 GLU A 113      10.891  59.748  25.256  1.00 80.46           H  
ATOM   1761  HB3 GLU A 113       9.785  59.306  26.573  1.00 80.46           H  
ATOM   1762  O   GLU A 113      10.334  57.078  24.854  1.00 80.46           O  
ATOM   1763  CG  GLU A 113      11.355  60.653  27.165  1.00 80.46           C  
ATOM   1764  HG2 GLU A 113      12.382  60.872  26.873  1.00 80.46           H  
ATOM   1765  HG3 GLU A 113      11.362  60.340  28.209  1.00 80.46           H  
ATOM   1766  CD  GLU A 113      10.519  61.936  27.032  1.00 80.46           C  
ATOM   1767  OE1 GLU A 113      10.779  62.861  27.836  1.00 80.46           O  
ATOM   1768  OE2 GLU A 113       9.649  62.002  26.136  1.00 80.46           O  
ATOM   1769  N   LEU A 114      11.312  55.784  26.403  1.00 88.36           N  
ATOM   1770  H   LEU A 114      11.898  55.770  27.226  1.00 88.36           H  
ATOM   1771  CA  LEU A 114      10.807  54.508  25.896  1.00 88.36           C  
ATOM   1772  HA  LEU A 114      10.215  54.705  25.001  1.00 88.36           H  
ATOM   1773  C   LEU A 114       9.888  53.833  26.920  1.00 88.36           C  
ATOM   1774  CB  LEU A 114      11.978  53.589  25.512  1.00 88.36           C  
ATOM   1775  HB2 LEU A 114      11.615  52.571  25.370  1.00 88.36           H  
ATOM   1776  HB3 LEU A 114      12.684  53.577  26.342  1.00 88.36           H  
ATOM   1777  O   LEU A 114      10.131  53.943  28.127  1.00 88.36           O  
ATOM   1778  CG  LEU A 114      12.703  54.035  24.235  1.00 88.36           C  
ATOM   1779  HG  LEU A 114      12.872  55.112  24.268  1.00 88.36           H  
ATOM   1780  CD1 LEU A 114      14.053  53.328  24.153  1.00 88.36           C  
ATOM   1781 HD11 LEU A 114      14.660  53.595  25.018  1.00 88.36           H  
ATOM   1782 HD12 LEU A 114      14.567  53.662  23.252  1.00 88.36           H  
ATOM   1783 HD13 LEU A 114      13.902  52.249  24.119  1.00 88.36           H  
ATOM   1784  CD2 LEU A 114      11.922  53.715  22.963  1.00 88.36           C  
ATOM   1785 HD21 LEU A 114      10.971  54.248  22.961  1.00 88.36           H  
ATOM   1786 HD22 LEU A 114      11.737  52.643  22.893  1.00 88.36           H  
ATOM   1787 HD23 LEU A 114      12.492  54.030  22.089  1.00 88.36           H  
ATOM   1788  N   PRO A 115       8.871  53.082  26.461  1.00 92.43           N  
ATOM   1789  CA  PRO A 115       8.015  52.304  27.345  1.00 92.43           C  
ATOM   1790  HA  PRO A 115       7.548  52.962  28.078  1.00 92.43           H  
ATOM   1791  C   PRO A 115       8.805  51.213  28.070  1.00 92.43           C  
ATOM   1792  CB  PRO A 115       6.936  51.686  26.452  1.00 92.43           C  
ATOM   1793  HB2 PRO A 115       6.058  52.331  26.415  1.00 92.43           H  
ATOM   1794  HB3 PRO A 115       6.643  50.689  26.781  1.00 92.43           H  
ATOM   1795  O   PRO A 115       9.767  50.654  27.538  1.00 92.43           O  
ATOM   1796  CG  PRO A 115       7.575  51.654  25.068  1.00 92.43           C  
ATOM   1797  HG2 PRO A 115       8.162  50.742  24.957  1.00 92.43           H  
ATOM   1798  HG3 PRO A 115       6.827  51.731  24.280  1.00 92.43           H  
ATOM   1799  CD  PRO A 115       8.507  52.859  25.067  1.00 92.43           C  
ATOM   1800  HD2 PRO A 115       7.977  53.733  24.689  1.00 92.43           H  
ATOM   1801  HD3 PRO A 115       9.377  52.648  24.446  1.00 92.43           H  
ATOM   1802  N   THR A 116       8.345  50.852  29.266  1.00 94.03           N  
ATOM   1803  H   THR A 116       7.550  51.353  29.635  1.00 94.03           H  
ATOM   1804  CA  THR A 116       8.818  49.668  29.991  1.00 94.03           C  
ATOM   1805  HA  THR A 116       9.800  49.378  29.616  1.00 94.03           H  
ATOM   1806  C   THR A 116       7.856  48.510  29.760  1.00 94.03           C  
ATOM   1807  CB  THR A 116       8.967  49.960  31.486  1.00 94.03           C  
ATOM   1808  HB  THR A 116       7.987  50.152  31.925  1.00 94.03           H  
ATOM   1809  O   THR A 116       6.669  48.621  30.059  1.00 94.03           O  
ATOM   1810  CG2 THR A 116       9.640  48.804  32.221  1.00 94.03           C  
ATOM   1811 HG21 THR A 116      10.598  48.573  31.754  1.00 94.03           H  
ATOM   1812 HG22 THR A 116       8.996  47.926  32.193  1.00 94.03           H  
ATOM   1813 HG23 THR A 116       9.805  49.083  33.262  1.00 94.03           H  
ATOM   1814  OG1 THR A 116       9.781  51.093  31.672  1.00 94.03           O  
ATOM   1815  HG1 THR A 116       9.437  51.790  31.108  1.00 94.03           H  
ATOM   1816  N   VAL A 117       8.344  47.387  29.236  1.00 95.25           N  
ATOM   1817  H   VAL A 117       9.329  47.344  29.019  1.00 95.25           H  
ATOM   1818  CA  VAL A 117       7.516  46.223  28.902  1.00 95.25           C  
ATOM   1819  HA  VAL A 117       6.471  46.478  29.077  1.00 95.25           H  
ATOM   1820  C   VAL A 117       7.880  45.048  29.797  1.00 95.25           C  
ATOM   1821  CB  VAL A 117       7.625  45.835  27.419  1.00 95.25           C  
ATOM   1822  HB  VAL A 117       8.640  45.492  27.220  1.00 95.25           H  
ATOM   1823  O   VAL A 117       9.042  44.645  29.862  1.00 95.25           O  
ATOM   1824  CG1 VAL A 117       6.628  44.715  27.086  1.00 95.25           C  
ATOM   1825 HG11 VAL A 117       6.697  44.470  26.027  1.00 95.25           H  
ATOM   1826 HG12 VAL A 117       6.846  43.816  27.662  1.00 95.25           H  
ATOM   1827 HG13 VAL A 117       5.610  45.031  27.312  1.00 95.25           H  
ATOM   1828  CG2 VAL A 117       7.328  46.997  26.461  1.00 95.25           C  
ATOM   1829 HG21 VAL A 117       7.687  46.742  25.464  1.00 95.25           H  
ATOM   1830 HG22 VAL A 117       7.822  47.913  26.787  1.00 95.25           H  
ATOM   1831 HG23 VAL A 117       6.257  47.190  26.404  1.00 95.25           H  
ATOM   1832  N   PHE A 118       6.885  44.470  30.462  1.00 95.06           N  
ATOM   1833  H   PHE A 118       5.953  44.837  30.333  1.00 95.06           H  
ATOM   1834  CA  PHE A 118       7.032  43.245  31.239  1.00 95.06           C  
ATOM   1835  HA  PHE A 118       8.089  43.092  31.461  1.00 95.06           H  
ATOM   1836  C   PHE A 118       6.536  42.053  30.429  1.00 95.06           C  
ATOM   1837  CB  PHE A 118       6.304  43.359  32.580  1.00 95.06           C  
ATOM   1838  HB2 PHE A 118       5.249  43.575  32.408  1.00 95.06           H  
ATOM   1839  HB3 PHE A 118       6.353  42.394  33.085  1.00 95.06           H  
ATOM   1840  O   PHE A 118       5.405  42.047  29.954  1.00 95.06           O  
ATOM   1841  CG  PHE A 118       6.884  44.415  33.496  1.00 95.06           C  
ATOM   1842  CD1 PHE A 118       7.868  44.059  34.436  1.00 95.06           C  
ATOM   1843  HD1 PHE A 118       8.203  43.035  34.507  1.00 95.06           H  
ATOM   1844  CD2 PHE A 118       6.446  45.751  33.410  1.00 95.06           C  
ATOM   1845  HD2 PHE A 118       5.689  46.027  32.692  1.00 95.06           H  
ATOM   1846  CE1 PHE A 118       8.397  45.031  35.302  1.00 95.06           C  
ATOM   1847  HE1 PHE A 118       9.136  44.756  36.040  1.00 95.06           H  
ATOM   1848  CE2 PHE A 118       6.999  46.726  34.260  1.00 95.06           C  
ATOM   1849  HE2 PHE A 118       6.671  47.753  34.195  1.00 95.06           H  
ATOM   1850  CZ  PHE A 118       7.974  46.367  35.205  1.00 95.06           C  
ATOM   1851  HZ  PHE A 118       8.391  47.115  35.862  1.00 95.06           H  
ATOM   1852  N   PHE A 119       7.374  41.031  30.288  1.00 93.53           N  
ATOM   1853  H   PHE A 119       8.279  41.098  30.731  1.00 93.53           H  
ATOM   1854  CA  PHE A 119       7.036  39.787  29.600  1.00 93.53           C  
ATOM   1855  HA  PHE A 119       6.115  39.928  29.035  1.00 93.53           H  
ATOM   1856  C   PHE A 119       6.774  38.659  30.596  1.00 93.53           C  
ATOM   1857  CB  PHE A 119       8.138  39.427  28.594  1.00 93.53           C  
ATOM   1858  HB2 PHE A 119       7.958  38.424  28.209  1.00 93.53           H  
ATOM   1859  HB3 PHE A 119       9.101  39.415  29.105  1.00 93.53           H  
ATOM   1860  O   PHE A 119       7.190  38.711  31.760  1.00 93.53           O  
ATOM   1861  CG  PHE A 119       8.201  40.383  27.423  1.00 93.53           C  
ATOM   1862  CD1 PHE A 119       7.472  40.127  26.246  1.00 93.53           C  
ATOM   1863  HD1 PHE A 119       6.897  39.217  26.161  1.00 93.53           H  
ATOM   1864  CD2 PHE A 119       8.932  41.574  27.541  1.00 93.53           C  
ATOM   1865  HD2 PHE A 119       9.445  41.811  28.461  1.00 93.53           H  
ATOM   1866  CE1 PHE A 119       7.501  41.044  25.179  1.00 93.53           C  
ATOM   1867  HE1 PHE A 119       6.960  40.845  24.266  1.00 93.53           H  
ATOM   1868  CE2 PHE A 119       8.922  42.501  26.491  1.00 93.53           C  
ATOM   1869  HE2 PHE A 119       9.388  43.464  26.633  1.00 93.53           H  
ATOM   1870  CZ  PHE A 119       8.243  42.228  25.295  1.00 93.53           C  
ATOM   1871  HZ  PHE A 119       8.259  42.946  24.489  1.00 93.53           H  
ATOM   1872  N   SER A 120       6.084  37.622  30.125  1.00 91.73           N  
ATOM   1873  H   SER A 120       5.765  37.634  29.167  1.00 91.73           H  
ATOM   1874  CA  SER A 120       5.872  36.391  30.879  1.00 91.73           C  
ATOM   1875  HA  SER A 120       5.448  36.646  31.850  1.00 91.73           H  
ATOM   1876  C   SER A 120       7.190  35.642  31.103  1.00 91.73           C  
ATOM   1877  CB  SER A 120       4.869  35.501  30.143  1.00 91.73           C  
ATOM   1878  HB2 SER A 120       3.988  36.082  29.871  1.00 91.73           H  
ATOM   1879  HB3 SER A 120       4.561  34.683  30.795  1.00 91.73           H  
ATOM   1880  O   SER A 120       8.142  35.749  30.324  1.00 91.73           O  
ATOM   1881  OG  SER A 120       5.472  34.969  28.982  1.00 91.73           O  
ATOM   1882  HG  SER A 120       4.788  34.473  28.527  1.00 91.73           H  
ATOM   1883  N   GLN A 121       7.242  34.812  32.147  1.00 89.98           N  
ATOM   1884  H   GLN A 121       6.447  34.752  32.767  1.00 89.98           H  
ATOM   1885  CA  GLN A 121       8.402  33.942  32.381  1.00 89.98           C  
ATOM   1886  HA  GLN A 121       9.297  34.556  32.482  1.00 89.98           H  
ATOM   1887  C   GLN A 121       8.646  32.980  31.210  1.00 89.98           C  
ATOM   1888  CB  GLN A 121       8.202  33.130  33.664  1.00 89.98           C  
ATOM   1889  HB2 GLN A 121       8.994  32.383  33.721  1.00 89.98           H  
ATOM   1890  HB3 GLN A 121       7.244  32.611  33.628  1.00 89.98           H  
ATOM   1891  O   GLN A 121       9.788  32.643  30.904  1.00 89.98           O  
ATOM   1892  CG  GLN A 121       8.276  33.999  34.927  1.00 89.98           C  
ATOM   1893  HG2 GLN A 121       9.201  34.574  34.910  1.00 89.98           H  
ATOM   1894  HG3 GLN A 121       7.437  34.694  34.948  1.00 89.98           H  
ATOM   1895  CD  GLN A 121       8.253  33.167  36.206  1.00 89.98           C  
ATOM   1896  NE2 GLN A 121       8.456  33.778  37.351  1.00 89.98           N  
ATOM   1897 HE21 GLN A 121       8.599  34.777  37.392  1.00 89.98           H  
ATOM   1898 HE22 GLN A 121       8.410  33.189  38.170  1.00 89.98           H  
ATOM   1899  OE1 GLN A 121       8.062  31.964  36.213  1.00 89.98           O  
ATOM   1900  N   GLN A 122       7.576  32.568  30.530  1.00 87.86           N  
ATOM   1901  H   GLN A 122       6.667  32.925  30.787  1.00 87.86           H  
ATOM   1902  CA  GLN A 122       7.652  31.652  29.402  1.00 87.86           C  
ATOM   1903  HA  GLN A 122       8.264  30.803  29.706  1.00 87.86           H  
ATOM   1904  C   GLN A 122       8.334  32.308  28.197  1.00 87.86           C  
ATOM   1905  CB  GLN A 122       6.234  31.159  29.081  1.00 87.86           C  
ATOM   1906  HB2 GLN A 122       5.804  31.745  28.268  1.00 87.86           H  
ATOM   1907  HB3 GLN A 122       5.597  31.282  29.957  1.00 87.86           H  
ATOM   1908  O   GLN A 122       9.231  31.706  27.605  1.00 87.86           O  
ATOM   1909  CG  GLN A 122       6.234  29.671  28.714  1.00 87.86           C  
ATOM   1910  HG2 GLN A 122       6.801  29.523  27.794  1.00 87.86           H  
ATOM   1911  HG3 GLN A 122       6.713  29.105  29.512  1.00 87.86           H  
ATOM   1912  CD  GLN A 122       4.824  29.122  28.521  1.00 87.86           C  
ATOM   1913  NE2 GLN A 122       4.669  27.831  28.333  1.00 87.86           N  
ATOM   1914 HE21 GLN A 122       5.456  27.198  28.346  1.00 87.86           H  
ATOM   1915 HE22 GLN A 122       3.707  27.541  28.235  1.00 87.86           H  
ATOM   1916  OE1 GLN A 122       3.831  29.820  28.539  1.00 87.86           O  
ATOM   1917  N   ALA A 123       7.996  33.562  27.888  1.00 87.02           N  
ATOM   1918  H   ALA A 123       7.246  34.009  28.397  1.00 87.02           H  
ATOM   1919  CA  ALA A 123       8.664  34.335  26.845  1.00 87.02           C  
ATOM   1920  HA  ALA A 123       8.628  33.777  25.910  1.00 87.02           H  
ATOM   1921  C   ALA A 123      10.145  34.593  27.172  1.00 87.02           C  
ATOM   1922  CB  ALA A 123       7.892  35.645  26.662  1.00 87.02           C  
ATOM   1923  HB1 ALA A 123       6.878  35.432  26.322  1.00 87.02           H  
ATOM   1924  HB2 ALA A 123       7.841  36.180  27.610  1.00 87.02           H  
ATOM   1925  HB3 ALA A 123       8.396  36.273  25.927  1.00 87.02           H  
ATOM   1926  O   ALA A 123      10.993  34.481  26.290  1.00 87.02           O  
ATOM   1927  N   LEU A 124      10.466  34.875  28.439  1.00 88.28           N  
ATOM   1928  H   LEU A 124       9.713  34.990  29.102  1.00 88.28           H  
ATOM   1929  CA  LEU A 124      11.840  35.134  28.892  1.00 88.28           C  
ATOM   1930  HA  LEU A 124      12.320  35.821  28.195  1.00 88.28           H  
ATOM   1931  C   LEU A 124      12.727  33.887  28.932  1.00 88.28           C  
ATOM   1932  CB  LEU A 124      11.793  35.766  30.289  1.00 88.28           C  
ATOM   1933  HB2 LEU A 124      11.218  35.110  30.942  1.00 88.28           H  
ATOM   1934  HB3 LEU A 124      12.805  35.832  30.688  1.00 88.28           H  
ATOM   1935  O   LEU A 124      13.947  34.004  28.899  1.00 88.28           O  
ATOM   1936  CG  LEU A 124      11.173  37.168  30.300  1.00 88.28           C  
ATOM   1937  HG  LEU A 124      10.224  37.162  29.765  1.00 88.28           H  
ATOM   1938  CD1 LEU A 124      10.905  37.583  31.740  1.00 88.28           C  
ATOM   1939 HD11 LEU A 124      11.840  37.686  32.292  1.00 88.28           H  
ATOM   1940 HD12 LEU A 124      10.260  36.848  32.222  1.00 88.28           H  
ATOM   1941 HD13 LEU A 124      10.371  38.532  31.708  1.00 88.28           H  
ATOM   1942  CD2 LEU A 124      12.082  38.212  29.652  1.00 88.28           C  
ATOM   1943 HD21 LEU A 124      11.583  39.181  29.680  1.00 88.28           H  
ATOM   1944 HD22 LEU A 124      13.035  38.272  30.177  1.00 88.28           H  
ATOM   1945 HD23 LEU A 124      12.263  37.963  28.606  1.00 88.28           H  
ATOM   1946  N   SER A 125      12.134  32.693  29.009  1.00 88.74           N  
ATOM   1947  H   SER A 125      11.134  32.668  29.148  1.00 88.74           H  
ATOM   1948  CA  SER A 125      12.887  31.432  28.960  1.00 88.74           C  
ATOM   1949  HA  SER A 125      13.732  31.518  29.642  1.00 88.74           H  
ATOM   1950  C   SER A 125      13.472  31.128  27.574  1.00 88.74           C  
ATOM   1951  CB  SER A 125      12.011  30.276  29.453  1.00 88.74           C  
ATOM   1952  HB2 SER A 125      11.544  30.555  30.398  1.00 88.74           H  
ATOM   1953  HB3 SER A 125      12.648  29.410  29.631  1.00 88.74           H  
ATOM   1954  O   SER A 125      14.328  30.253  27.437  1.00 88.74           O  
ATOM   1955  OG  SER A 125      11.008  29.908  28.521  1.00 88.74           O  
ATOM   1956  HG  SER A 125      10.481  30.670  28.271  1.00 88.74           H  
ATOM   1957  N   GLN A 126      13.018  31.841  26.540  1.00 87.66           N  
ATOM   1958  H   GLN A 126      12.396  32.614  26.729  1.00 87.66           H  
ATOM   1959  CA  GLN A 126      13.498  31.693  25.173  1.00 87.66           C  
ATOM   1960  HA  GLN A 126      13.828  30.664  25.030  1.00 87.66           H  
ATOM   1961  C   GLN A 126      14.705  32.601  24.913  1.00 87.66           C  
ATOM   1962  CB  GLN A 126      12.356  31.959  24.182  1.00 87.66           C  
ATOM   1963  HB2 GLN A 126      12.734  31.816  23.169  1.00 87.66           H  
ATOM   1964  HB3 GLN A 126      12.017  32.990  24.282  1.00 87.66           H  
ATOM   1965  O   GLN A 126      14.882  33.636  25.544  1.00 87.66           O  
ATOM   1966  CG  GLN A 126      11.169  31.010  24.415  1.00 87.66           C  
ATOM   1967  HG2 GLN A 126      10.724  31.222  25.387  1.00 87.66           H  
ATOM   1968  HG3 GLN A 126      11.525  29.979  24.422  1.00 87.66           H  
ATOM   1969  CD  GLN A 126      10.073  31.126  23.364  1.00 87.66           C  
ATOM   1970  NE2 GLN A 126       8.938  30.502  23.591  1.00 87.66           N  
ATOM   1971 HE21 GLN A 126       8.780  30.064  24.487  1.00 87.66           H  
ATOM   1972 HE22 GLN A 126       8.213  30.631  22.900  1.00 87.66           H  
ATOM   1973  OE1 GLN A 126      10.201  31.734  22.316  1.00 87.66           O  
ATOM   1974  N   THR A 127      15.542  32.228  23.941  1.00 82.82           N  
ATOM   1975  H   THR A 127      15.351  31.384  23.421  1.00 82.82           H  
ATOM   1976  CA  THR A 127      16.727  33.016  23.547  1.00 82.82           C  
ATOM   1977  HA  THR A 127      17.323  33.223  24.436  1.00 82.82           H  
ATOM   1978  C   THR A 127      16.367  34.370  22.946  1.00 82.82           C  
ATOM   1979  CB  THR A 127      17.586  32.270  22.507  1.00 82.82           C  
ATOM   1980  HB  THR A 127      17.773  32.916  21.649  1.00 82.82           H  
ATOM   1981  O   THR A 127      17.147  35.313  23.041  1.00 82.82           O  
ATOM   1982  CG2 THR A 127      18.931  31.855  23.090  1.00 82.82           C  
ATOM   1983 HG21 THR A 127      19.482  32.747  23.387  1.00 82.82           H  
ATOM   1984 HG22 THR A 127      18.786  31.222  23.965  1.00 82.82           H  
ATOM   1985 HG23 THR A 127      19.513  31.322  22.337  1.00 82.82           H  
ATOM   1986  OG1 THR A 127      16.970  31.085  22.040  1.00 82.82           O  
ATOM   1987  HG1 THR A 127      17.347  30.365  22.550  1.00 82.82           H  
ATOM   1988  N   ARG A 128      15.207  34.454  22.292  1.00 88.03           N  
ATOM   1989  H   ARG A 128      14.601  33.646  22.312  1.00 88.03           H  
ATOM   1990  CA  ARG A 128      14.619  35.691  21.786  1.00 88.03           C  
ATOM   1991  HA  ARG A 128      15.103  36.547  22.256  1.00 88.03           H  
ATOM   1992  C   ARG A 128      13.158  35.721  22.184  1.00 88.03           C  
ATOM   1993  CB  ARG A 128      14.760  35.807  20.262  1.00 88.03           C  
ATOM   1994  HB2 ARG A 128      14.345  34.918  19.787  1.00 88.03           H  
ATOM   1995  HB3 ARG A 128      14.181  36.670  19.932  1.00 88.03           H  
ATOM   1996  O   ARG A 128      12.496  34.683  22.175  1.00 88.03           O  
ATOM   1997  CG  ARG A 128      16.215  36.003  19.816  1.00 88.03           C  
ATOM   1998  HG2 ARG A 128      16.794  35.105  20.034  1.00 88.03           H  
ATOM   1999  HG3 ARG A 128      16.645  36.849  20.353  1.00 88.03           H  
ATOM   2000  CD  ARG A 128      16.248  36.289  18.309  1.00 88.03           C  
ATOM   2001  HD2 ARG A 128      15.802  35.448  17.777  1.00 88.03           H  
ATOM   2002  HD3 ARG A 128      15.641  37.175  18.125  1.00 88.03           H  
ATOM   2003  NE  ARG A 128      17.618  36.518  17.805  1.00 88.03           N  
ATOM   2004  HE  ARG A 128      18.382  36.238  18.405  1.00 88.03           H  
ATOM   2005  NH1 ARG A 128      17.029  37.621  15.865  1.00 88.03           N  
ATOM   2006 HH11 ARG A 128      16.071  37.654  16.182  1.00 88.03           H  
ATOM   2007 HH12 ARG A 128      17.267  38.321  15.176  1.00 88.03           H  
ATOM   2008  NH2 ARG A 128      19.173  37.356  16.354  1.00 88.03           N  
ATOM   2009 HH21 ARG A 128      19.927  37.133  16.988  1.00 88.03           H  
ATOM   2010 HH22 ARG A 128      19.333  37.945  15.550  1.00 88.03           H  
ATOM   2011  CZ  ARG A 128      17.930  37.151  16.682  1.00 88.03           C  
ATOM   2012  N   ILE A 129      12.666  36.912  22.493  1.00 90.84           N  
ATOM   2013  H   ILE A 129      13.279  37.713  22.448  1.00 90.84           H  
ATOM   2014  CA  ILE A 129      11.253  37.106  22.804  1.00 90.84           C  
ATOM   2015  HA  ILE A 129      11.021  36.452  23.645  1.00 90.84           H  
ATOM   2016  C   ILE A 129      10.415  36.695  21.578  1.00 90.84           C  
ATOM   2017  CB  ILE A 129      11.004  38.555  23.259  1.00 90.84           C  
ATOM   2018  HB  ILE A 129      11.440  39.227  22.519  1.00 90.84           H  
ATOM   2019  O   ILE A 129      10.773  37.046  20.450  1.00 90.84           O  
ATOM   2020  CG1 ILE A 129      11.729  38.782  24.605  1.00 90.84           C  
ATOM   2021 HG12 ILE A 129      11.310  38.118  25.361  1.00 90.84           H  
ATOM   2022 HG13 ILE A 129      12.786  38.542  24.497  1.00 90.84           H  
ATOM   2023  CG2 ILE A 129       9.503  38.877  23.380  1.00 90.84           C  
ATOM   2024 HG21 ILE A 129       9.381  39.940  23.591  1.00 90.84           H  
ATOM   2025 HG22 ILE A 129       8.980  38.684  22.444  1.00 90.84           H  
ATOM   2026 HG23 ILE A 129       9.053  38.299  24.187  1.00 90.84           H  
ATOM   2027  CD1 ILE A 129      11.650  40.219  25.119  1.00 90.84           C  
ATOM   2028 HD11 ILE A 129      11.996  40.902  24.342  1.00 90.84           H  
ATOM   2029 HD12 ILE A 129      10.627  40.465  25.404  1.00 90.84           H  
ATOM   2030 HD13 ILE A 129      12.288  40.325  25.996  1.00 90.84           H  
ATOM   2031  N   PRO A 130       9.303  35.958  21.763  1.00 90.51           N  
ATOM   2032  CA  PRO A 130       8.464  35.519  20.658  1.00 90.51           C  
ATOM   2033  HA  PRO A 130       9.043  34.823  20.051  1.00 90.51           H  
ATOM   2034  C   PRO A 130       7.970  36.684  19.797  1.00 90.51           C  
ATOM   2035  CB  PRO A 130       7.283  34.777  21.293  1.00 90.51           C  
ATOM   2036  HB2 PRO A 130       6.964  33.932  20.683  1.00 90.51           H  
ATOM   2037  HB3 PRO A 130       6.449  35.459  21.456  1.00 90.51           H  
ATOM   2038  O   PRO A 130       7.417  37.663  20.303  1.00 90.51           O  
ATOM   2039  CG  PRO A 130       7.816  34.322  22.647  1.00 90.51           C  
ATOM   2040  HG2 PRO A 130       8.317  33.361  22.533  1.00 90.51           H  
ATOM   2041  HG3 PRO A 130       7.021  34.248  23.390  1.00 90.51           H  
ATOM   2042  CD  PRO A 130       8.834  35.392  23.019  1.00 90.51           C  
ATOM   2043  HD2 PRO A 130       8.345  36.170  23.607  1.00 90.51           H  
ATOM   2044  HD3 PRO A 130       9.642  34.930  23.587  1.00 90.51           H  
ATOM   2045  N   HIS A 131       8.068  36.531  18.474  1.00 90.04           N  
ATOM   2046  H   HIS A 131       8.615  35.756  18.128  1.00 90.04           H  
ATOM   2047  CA  HIS A 131       7.611  37.543  17.516  1.00 90.04           C  
ATOM   2048  HA  HIS A 131       8.187  38.455  17.676  1.00 90.04           H  
ATOM   2049  C   HIS A 131       6.118  37.892  17.678  1.00 90.04           C  
ATOM   2050  CB  HIS A 131       7.904  37.036  16.098  1.00 90.04           C  
ATOM   2051  HB2 HIS A 131       8.947  36.725  16.045  1.00 90.04           H  
ATOM   2052  HB3 HIS A 131       7.281  36.167  15.886  1.00 90.04           H  
ATOM   2053  O   HIS A 131       5.715  39.026  17.443  1.00 90.04           O  
ATOM   2054  CG  HIS A 131       7.672  38.074  15.029  1.00 90.04           C  
ATOM   2055  CD2 HIS A 131       8.637  38.767  14.348  1.00 90.04           C  
ATOM   2056  HD2 HIS A 131       9.705  38.672  14.479  1.00 90.04           H  
ATOM   2057  ND1 HIS A 131       6.452  38.523  14.568  1.00 90.04           N  
ATOM   2058  HD1 HIS A 131       5.553  38.349  14.994  1.00 90.04           H  
ATOM   2059  CE1 HIS A 131       6.680  39.460  13.634  1.00 90.04           C  
ATOM   2060  HE1 HIS A 131       5.920  40.042  13.134  1.00 90.04           H  
ATOM   2061  NE2 HIS A 131       7.996  39.626  13.453  1.00 90.04           N  
ATOM   2062  N   GLN A 132       5.281  36.938  18.104  1.00 88.02           N  
ATOM   2063  H   GLN A 132       5.662  36.029  18.324  1.00 88.02           H  
ATOM   2064  CA  GLN A 132       3.861  37.196  18.378  1.00 88.02           C  
ATOM   2065  HA  GLN A 132       3.389  37.616  17.490  1.00 88.02           H  
ATOM   2066  C   GLN A 132       3.688  38.220  19.504  1.00 88.02           C  
ATOM   2067  CB  GLN A 132       3.146  35.891  18.749  1.00 88.02           C  
ATOM   2068  HB2 GLN A 132       3.699  35.389  19.544  1.00 88.02           H  
ATOM   2069  HB3 GLN A 132       2.152  36.132  19.123  1.00 88.02           H  
ATOM   2070  O   GLN A 132       2.968  39.200  19.336  1.00 88.02           O  
ATOM   2071  CG  GLN A 132       2.989  34.943  17.552  1.00 88.02           C  
ATOM   2072  HG2 GLN A 132       3.970  34.681  17.155  1.00 88.02           H  
ATOM   2073  HG3 GLN A 132       2.423  35.448  16.770  1.00 88.02           H  
ATOM   2074  CD  GLN A 132       2.264  33.652  17.924  1.00 88.02           C  
ATOM   2075  NE2 GLN A 132       1.889  32.843  16.958  1.00 88.02           N  
ATOM   2076 HE21 GLN A 132       2.007  33.097  15.988  1.00 88.02           H  
ATOM   2077 HE22 GLN A 132       1.376  32.026  17.258  1.00 88.02           H  
ATOM   2078  OE1 GLN A 132       2.029  33.333  19.076  1.00 88.02           O  
ATOM   2079  N   THR A 133       4.395  38.044  20.618  1.00 89.15           N  
ATOM   2080  H   THR A 133       4.988  37.233  20.719  1.00 89.15           H  
ATOM   2081  CA  THR A 133       4.320  38.960  21.760  1.00 89.15           C  
ATOM   2082  HA  THR A 133       3.270  39.120  22.003  1.00 89.15           H  
ATOM   2083  C   THR A 133       4.920  40.322  21.413  1.00 89.15           C  
ATOM   2084  CB  THR A 133       5.008  38.347  22.989  1.00 89.15           C  
ATOM   2085  HB  THR A 133       6.090  38.444  22.901  1.00 89.15           H  
ATOM   2086  O   THR A 133       4.333  41.348  21.744  1.00 89.15           O  
ATOM   2087  CG2 THR A 133       4.537  39.011  24.277  1.00 89.15           C  
ATOM   2088 HG21 THR A 133       4.981  38.514  25.139  1.00 89.15           H  
ATOM   2089 HG22 THR A 133       4.838  40.058  24.275  1.00 89.15           H  
ATOM   2090 HG23 THR A 133       3.451  38.954  24.354  1.00 89.15           H  
ATOM   2091  OG1 THR A 133       4.683  36.977  23.095  1.00 89.15           O  
ATOM   2092  HG1 THR A 133       4.628  36.755  24.028  1.00 89.15           H  
ATOM   2093  N   LEU A 134       6.026  40.349  20.660  1.00 92.20           N  
ATOM   2094  H   LEU A 134       6.477  39.474  20.433  1.00 92.20           H  
ATOM   2095  CA  LEU A 134       6.599  41.589  20.120  1.00 92.20           C  
ATOM   2096  HA  LEU A 134       6.827  42.266  20.943  1.00 92.20           H  
ATOM   2097  C   LEU A 134       5.632  42.342  19.209  1.00 92.20           C  
ATOM   2098  CB  LEU A 134       7.887  41.266  19.354  1.00 92.20           C  
ATOM   2099  HB2 LEU A 134       8.017  41.961  18.524  1.00 92.20           H  
ATOM   2100  HB3 LEU A 134       7.803  40.268  18.924  1.00 92.20           H  
ATOM   2101  O   LEU A 134       5.513  43.553  19.339  1.00 92.20           O  
ATOM   2102  CG  LEU A 134       9.106  41.366  20.277  1.00 92.20           C  
ATOM   2103  HG  LEU A 134       8.807  41.161  21.305  1.00 92.20           H  
ATOM   2104  CD1 LEU A 134      10.130  40.320  19.884  1.00 92.20           C  
ATOM   2105 HD11 LEU A 134      10.592  40.575  18.930  1.00 92.20           H  
ATOM   2106 HD12 LEU A 134      10.875  40.284  20.678  1.00 92.20           H  
ATOM   2107 HD13 LEU A 134       9.664  39.337  19.818  1.00 92.20           H  
ATOM   2108  CD2 LEU A 134       9.743  42.753  20.205  1.00 92.20           C  
ATOM   2109 HD21 LEU A 134      10.089  42.960  19.192  1.00 92.20           H  
ATOM   2110 HD22 LEU A 134      10.595  42.806  20.883  1.00 92.20           H  
ATOM   2111 HD23 LEU A 134       9.009  43.506  20.492  1.00 92.20           H  
ATOM   2112  N   SER A 135       4.890  41.645  18.345  1.00 92.46           N  
ATOM   2113  H   SER A 135       5.078  40.659  18.231  1.00 92.46           H  
ATOM   2114  CA  SER A 135       3.936  42.298  17.441  1.00 92.46           C  
ATOM   2115  HA  SER A 135       4.481  43.052  16.874  1.00 92.46           H  
ATOM   2116  C   SER A 135       2.813  43.030  18.181  1.00 92.46           C  
ATOM   2117  CB  SER A 135       3.368  41.291  16.438  1.00 92.46           C  
ATOM   2118  HB2 SER A 135       4.190  40.737  15.984  1.00 92.46           H  
ATOM   2119  HB3 SER A 135       2.858  41.841  15.647  1.00 92.46           H  
ATOM   2120  O   SER A 135       2.356  44.073  17.712  1.00 92.46           O  
ATOM   2121  OG  SER A 135       2.445  40.379  17.007  1.00 92.46           O  
ATOM   2122  HG  SER A 135       2.746  40.076  17.867  1.00 92.46           H  
ATOM   2123  N   ILE A 136       2.413  42.535  19.360  1.00 93.26           N  
ATOM   2124  H   ILE A 136       2.849  41.687  19.695  1.00 93.26           H  
ATOM   2125  CA  ILE A 136       1.451  43.214  20.239  1.00 93.26           C  
ATOM   2126  HA  ILE A 136       0.576  43.496  19.653  1.00 93.26           H  
ATOM   2127  C   ILE A 136       2.072  44.506  20.774  1.00 93.26           C  
ATOM   2128  CB  ILE A 136       0.983  42.282  21.385  1.00 93.26           C  
ATOM   2129  HB  ILE A 136       1.856  41.957  21.951  1.00 93.26           H  
ATOM   2130  O   ILE A 136       1.448  45.560  20.687  1.00 93.26           O  
ATOM   2131  CG1 ILE A 136       0.279  41.033  20.806  1.00 93.26           C  
ATOM   2132 HG12 ILE A 136       0.922  40.562  20.062  1.00 93.26           H  
ATOM   2133 HG13 ILE A 136      -0.639  41.336  20.302  1.00 93.26           H  
ATOM   2134  CG2 ILE A 136       0.045  43.026  22.355  1.00 93.26           C  
ATOM   2135 HG21 ILE A 136      -0.264  42.374  23.172  1.00 93.26           H  
ATOM   2136 HG22 ILE A 136      -0.841  43.378  21.827  1.00 93.26           H  
ATOM   2137 HG23 ILE A 136       0.553  43.878  22.805  1.00 93.26           H  
ATOM   2138  CD1 ILE A 136      -0.059  39.964  21.849  1.00 93.26           C  
ATOM   2139 HD11 ILE A 136       0.819  39.738  22.454  1.00 93.26           H  
ATOM   2140 HD12 ILE A 136      -0.874  40.311  22.484  1.00 93.26           H  
ATOM   2141 HD13 ILE A 136      -0.384  39.056  21.340  1.00 93.26           H  
ATOM   2142  N   VAL A 137       3.317  44.446  21.261  1.00 93.67           N  
ATOM   2143  H   VAL A 137       3.787  43.552  21.257  1.00 93.67           H  
ATOM   2144  CA  VAL A 137       4.052  45.619  21.767  1.00 93.67           C  
ATOM   2145  HA  VAL A 137       3.474  46.075  22.570  1.00 93.67           H  
ATOM   2146  C   VAL A 137       4.216  46.677  20.678  1.00 93.67           C  
ATOM   2147  CB  VAL A 137       5.429  45.219  22.331  1.00 93.67           C  
ATOM   2148  HB  VAL A 137       6.013  44.718  21.558  1.00 93.67           H  
ATOM   2149  O   VAL A 137       3.858  47.830  20.900  1.00 93.67           O  
ATOM   2150  CG1 VAL A 137       6.235  46.424  22.829  1.00 93.67           C  
ATOM   2151 HG11 VAL A 137       7.178  46.085  23.258  1.00 93.67           H  
ATOM   2152 HG12 VAL A 137       5.669  46.975  23.580  1.00 93.67           H  
ATOM   2153 HG13 VAL A 137       6.470  47.089  21.999  1.00 93.67           H  
ATOM   2154  CG2 VAL A 137       5.280  44.263  23.515  1.00 93.67           C  
ATOM   2155 HG21 VAL A 137       4.696  43.387  23.233  1.00 93.67           H  
ATOM   2156 HG22 VAL A 137       4.791  44.777  24.342  1.00 93.67           H  
ATOM   2157 HG23 VAL A 137       6.267  43.924  23.831  1.00 93.67           H  
ATOM   2158  N   THR A 138       4.696  46.295  19.493  1.00 93.82           N  
ATOM   2159  H   THR A 138       5.010  45.343  19.374  1.00 93.82           H  
ATOM   2160  CA  THR A 138       4.867  47.219  18.364  1.00 93.82           C  
ATOM   2161  HA  THR A 138       5.514  48.040  18.675  1.00 93.82           H  
ATOM   2162  C   THR A 138       3.530  47.836  17.950  1.00 93.82           C  
ATOM   2163  CB  THR A 138       5.525  46.508  17.171  1.00 93.82           C  
ATOM   2164  HB  THR A 138       4.821  45.795  16.742  1.00 93.82           H  
ATOM   2165  O   THR A 138       3.442  49.049  17.812  1.00 93.82           O  
ATOM   2166  CG2 THR A 138       5.989  47.478  16.090  1.00 93.82           C  
ATOM   2167 HG21 THR A 138       5.130  47.987  15.654  1.00 93.82           H  
ATOM   2168 HG22 THR A 138       6.503  46.933  15.298  1.00 93.82           H  
ATOM   2169 HG23 THR A 138       6.657  48.230  16.509  1.00 93.82           H  
ATOM   2170  OG1 THR A 138       6.675  45.807  17.589  1.00 93.82           O  
ATOM   2171  HG1 THR A 138       7.350  46.463  17.776  1.00 93.82           H  
ATOM   2172  N   SER A 139       2.456  47.039  17.867  1.00 94.20           N  
ATOM   2173  H   SER A 139       2.570  46.049  18.031  1.00 94.20           H  
ATOM   2174  CA  SER A 139       1.118  47.553  17.532  1.00 94.20           C  
ATOM   2175  HA  SER A 139       1.176  48.082  16.581  1.00 94.20           H  
ATOM   2176  C   SER A 139       0.587  48.541  18.574  1.00 94.20           C  
ATOM   2177  CB  SER A 139       0.101  46.417  17.395  1.00 94.20           C  
ATOM   2178  HB2 SER A 139      -0.873  46.842  17.152  1.00 94.20           H  
ATOM   2179  HB3 SER A 139       0.021  45.881  18.341  1.00 94.20           H  
ATOM   2180  O   SER A 139      -0.033  49.535  18.208  1.00 94.20           O  
ATOM   2181  OG  SER A 139       0.470  45.512  16.376  1.00 94.20           O  
ATOM   2182  HG  SER A 139       1.201  44.991  16.717  1.00 94.20           H  
ATOM   2183  N   LEU A 140       0.822  48.287  19.867  1.00 93.83           N  
ATOM   2184  H   LEU A 140       1.330  47.449  20.112  1.00 93.83           H  
ATOM   2185  CA  LEU A 140       0.426  49.199  20.942  1.00 93.83           C  
ATOM   2186  HA  LEU A 140      -0.634  49.431  20.841  1.00 93.83           H  
ATOM   2187  C   LEU A 140       1.174  50.530  20.845  1.00 93.83           C  
ATOM   2188  CB  LEU A 140       0.685  48.541  22.310  1.00 93.83           C  
ATOM   2189  HB2 LEU A 140       0.672  49.309  23.083  1.00 93.83           H  
ATOM   2190  HB3 LEU A 140       1.686  48.110  22.301  1.00 93.83           H  
ATOM   2191  O   LEU A 140       0.541  51.578  20.921  1.00 93.83           O  
ATOM   2192  CG  LEU A 140      -0.334  47.456  22.690  1.00 93.83           C  
ATOM   2193  HG  LEU A 140      -0.512  46.791  21.845  1.00 93.83           H  
ATOM   2194  CD1 LEU A 140       0.224  46.636  23.855  1.00 93.83           C  
ATOM   2195 HD11 LEU A 140       0.358  47.266  24.734  1.00 93.83           H  
ATOM   2196 HD12 LEU A 140       1.186  46.210  23.570  1.00 93.83           H  
ATOM   2197 HD13 LEU A 140      -0.456  45.814  24.079  1.00 93.83           H  
ATOM   2198  CD2 LEU A 140      -1.668  48.069  23.122  1.00 93.83           C  
ATOM   2199 HD21 LEU A 140      -1.523  48.702  23.997  1.00 93.83           H  
ATOM   2200 HD22 LEU A 140      -2.073  48.688  22.322  1.00 93.83           H  
ATOM   2201 HD23 LEU A 140      -2.382  47.279  23.357  1.00 93.83           H  
ATOM   2202  N   ILE A 141       2.495  50.491  20.650  1.00 91.86           N  
ATOM   2203  H   ILE A 141       2.941  49.588  20.567  1.00 91.86           H  
ATOM   2204  CA  ILE A 141       3.333  51.693  20.527  1.00 91.86           C  
ATOM   2205  HA  ILE A 141       3.154  52.335  21.390  1.00 91.86           H  
ATOM   2206  C   ILE A 141       2.932  52.508  19.289  1.00 91.86           C  
ATOM   2207  CB  ILE A 141       4.829  51.295  20.522  1.00 91.86           C  
ATOM   2208  HB  ILE A 141       4.984  50.538  19.754  1.00 91.86           H  
ATOM   2209  O   ILE A 141       2.771  53.724  19.381  1.00 91.86           O  
ATOM   2210  CG1 ILE A 141       5.224  50.705  21.898  1.00 91.86           C  
ATOM   2211 HG12 ILE A 141       5.198  51.497  22.646  1.00 91.86           H  
ATOM   2212 HG13 ILE A 141       4.497  49.951  22.202  1.00 91.86           H  
ATOM   2213  CG2 ILE A 141       5.728  52.504  20.197  1.00 91.86           C  
ATOM   2214 HG21 ILE A 141       5.513  52.875  19.195  1.00 91.86           H  
ATOM   2215 HG22 ILE A 141       6.780  52.218  20.207  1.00 91.86           H  
ATOM   2216 HG23 ILE A 141       5.563  53.305  20.917  1.00 91.86           H  
ATOM   2217  CD1 ILE A 141       6.604  50.036  21.920  1.00 91.86           C  
ATOM   2218 HD11 ILE A 141       6.750  49.541  22.880  1.00 91.86           H  
ATOM   2219 HD12 ILE A 141       6.659  49.292  21.125  1.00 91.86           H  
ATOM   2220 HD13 ILE A 141       7.397  50.773  21.788  1.00 91.86           H  
ATOM   2221  N   ASP A 142       2.692  51.846  18.156  1.00 92.06           N  
ATOM   2222  H   ASP A 142       2.912  50.861  18.115  1.00 92.06           H  
ATOM   2223  CA  ASP A 142       2.333  52.513  16.902  1.00 92.06           C  
ATOM   2224  HA  ASP A 142       3.023  53.339  16.735  1.00 92.06           H  
ATOM   2225  C   ASP A 142       0.917  53.107  16.919  1.00 92.06           C  
ATOM   2226  CB  ASP A 142       2.465  51.525  15.731  1.00 92.06           C  
ATOM   2227  HB2 ASP A 142       1.979  51.961  14.858  1.00 92.06           H  
ATOM   2228  HB3 ASP A 142       1.935  50.604  15.974  1.00 92.06           H  
ATOM   2229  O   ASP A 142       0.681  54.152  16.315  1.00 92.06           O  
ATOM   2230  CG  ASP A 142       3.911  51.203  15.335  1.00 92.06           C  
ATOM   2231  OD1 ASP A 142       4.821  51.969  15.723  1.00 92.06           O  
ATOM   2232  OD2 ASP A 142       4.080  50.217  14.580  1.00 92.06           O  
ATOM   2233  N   GLN A 143      -0.043  52.468  17.596  1.00 92.63           N  
ATOM   2234  H   GLN A 143       0.189  51.595  18.046  1.00 92.63           H  
ATOM   2235  CA  GLN A 143      -1.436  52.936  17.616  1.00 92.63           C  
ATOM   2236  HA  GLN A 143      -1.634  53.477  16.691  1.00 92.63           H  
ATOM   2237  C   GLN A 143      -1.734  53.923  18.753  1.00 92.63           C  
ATOM   2238  CB  GLN A 143      -2.400  51.743  17.660  1.00 92.63           C  
ATOM   2239  HB2 GLN A 143      -3.413  52.135  17.754  1.00 92.63           H  
ATOM   2240  HB3 GLN A 143      -2.181  51.126  18.532  1.00 92.63           H  
ATOM   2241  O   GLN A 143      -2.641  54.747  18.623  1.00 92.63           O  
ATOM   2242  CG  GLN A 143      -2.341  50.891  16.383  1.00 92.63           C  
ATOM   2243  HG2 GLN A 143      -2.583  51.520  15.526  1.00 92.63           H  
ATOM   2244  HG3 GLN A 143      -1.330  50.509  16.238  1.00 92.63           H  
ATOM   2245  CD  GLN A 143      -3.308  49.709  16.389  1.00 92.63           C  
ATOM   2246  NE2 GLN A 143      -3.196  48.815  15.431  1.00 92.63           N  
ATOM   2247 HE21 GLN A 143      -2.422  48.871  14.785  1.00 92.63           H  
ATOM   2248 HE22 GLN A 143      -3.822  48.025  15.492  1.00 92.63           H  
ATOM   2249  OE1 GLN A 143      -4.197  49.562  17.208  1.00 92.63           O  
ATOM   2250  N   LEU A 144      -0.994  53.883  19.864  1.00 90.20           N  
ATOM   2251  H   LEU A 144      -0.262  53.190  19.931  1.00 90.20           H  
ATOM   2252  CA  LEU A 144      -1.208  54.755  21.028  1.00 90.20           C  
ATOM   2253  HA  LEU A 144      -2.219  55.159  20.975  1.00 90.20           H  
ATOM   2254  C   LEU A 144      -0.298  55.997  21.013  1.00 90.20           C  
ATOM   2255  CB  LEU A 144      -1.123  53.938  22.334  1.00 90.20           C  
ATOM   2256  HB2 LEU A 144      -1.209  54.612  23.186  1.00 90.20           H  
ATOM   2257  HB3 LEU A 144      -0.134  53.484  22.386  1.00 90.20           H  
ATOM   2258  O   LEU A 144       0.113  56.479  22.058  1.00 90.20           O  
ATOM   2259  CG  LEU A 144      -2.202  52.847  22.478  1.00 90.20           C  
ATOM   2260  HG  LEU A 144      -2.255  52.246  21.570  1.00 90.20           H  
ATOM   2261  CD1 LEU A 144      -1.846  51.915  23.637  1.00 90.20           C  
ATOM   2262 HD11 LEU A 144      -2.624  51.162  23.763  1.00 90.20           H  
ATOM   2263 HD12 LEU A 144      -0.902  51.417  23.415  1.00 90.20           H  
ATOM   2264 HD13 LEU A 144      -1.735  52.493  24.554  1.00 90.20           H  
ATOM   2265  CD2 LEU A 144      -3.586  53.448  22.751  1.00 90.20           C  
ATOM   2266 HD21 LEU A 144      -3.548  54.072  23.644  1.00 90.20           H  
ATOM   2267 HD22 LEU A 144      -3.904  54.049  21.899  1.00 90.20           H  
ATOM   2268 HD23 LEU A 144      -4.311  52.648  22.902  1.00 90.20           H  
ATOM   2269  N   GLN A 145       0.002  56.563  19.842  1.00 86.31           N  
ATOM   2270  H   GLN A 145      -0.305  56.099  18.999  1.00 86.31           H  
ATOM   2271  CA  GLN A 145       0.925  57.705  19.724  1.00 86.31           C  
ATOM   2272  HA  GLN A 145       1.870  57.439  20.199  1.00 86.31           H  
ATOM   2273  C   GLN A 145       0.442  58.997  20.408  1.00 86.31           C  
ATOM   2274  CB  GLN A 145       1.187  57.996  18.242  1.00 86.31           C  
ATOM   2275  HB2 GLN A 145       1.705  58.951  18.154  1.00 86.31           H  
ATOM   2276  HB3 GLN A 145       0.238  58.069  17.711  1.00 86.31           H  
ATOM   2277  O   GLN A 145       1.263  59.780  20.875  1.00 86.31           O  
ATOM   2278  CG  GLN A 145       2.064  56.919  17.594  1.00 86.31           C  
ATOM   2279  HG2 GLN A 145       3.029  56.892  18.100  1.00 86.31           H  
ATOM   2280  HG3 GLN A 145       1.598  55.942  17.723  1.00 86.31           H  
ATOM   2281  CD  GLN A 145       2.310  57.166  16.107  1.00 86.31           C  
ATOM   2282  NE2 GLN A 145       3.041  56.294  15.451  1.00 86.31           N  
ATOM   2283 HE21 GLN A 145       3.341  55.445  15.908  1.00 86.31           H  
ATOM   2284 HE22 GLN A 145       3.156  56.446  14.459  1.00 86.31           H  
ATOM   2285  OE1 GLN A 145       1.879  58.144  15.511  1.00 86.31           O  
ATOM   2286  N   MET A 146      -0.875  59.237  20.465  1.00 83.02           N  
ATOM   2287  H   MET A 146      -1.495  58.545  20.069  1.00 83.02           H  
ATOM   2288  CA  MET A 146      -1.453  60.443  21.091  1.00 83.02           C  
ATOM   2289  HA  MET A 146      -0.981  61.331  20.670  1.00 83.02           H  
ATOM   2290  C   MET A 146      -1.226  60.497  22.608  1.00 83.02           C  
ATOM   2291  CB  MET A 146      -2.965  60.494  20.819  1.00 83.02           C  
ATOM   2292  HB2 MET A 146      -3.436  61.196  21.507  1.00 83.02           H  
ATOM   2293  HB3 MET A 146      -3.392  59.509  21.011  1.00 83.02           H  
ATOM   2294  O   MET A 146      -1.162  61.581  23.180  1.00 83.02           O  
ATOM   2295  CG  MET A 146      -3.303  60.915  19.384  1.00 83.02           C  
ATOM   2296  HG2 MET A 146      -4.327  60.608  19.168  1.00 83.02           H  
ATOM   2297  HG3 MET A 146      -2.649  60.378  18.697  1.00 83.02           H  
ATOM   2298  SD  MET A 146      -3.170  62.694  19.038  1.00 83.02           S  
ATOM   2299  CE  MET A 146      -4.647  63.310  19.892  1.00 83.02           C  
ATOM   2300  HE1 MET A 146      -4.561  63.121  20.962  1.00 83.02           H  
ATOM   2301  HE2 MET A 146      -4.734  64.384  19.727  1.00 83.02           H  
ATOM   2302  HE3 MET A 146      -5.533  62.810  19.502  1.00 83.02           H  
ATOM   2303  N   ASP A 147      -1.137  59.333  23.248  1.00 86.24           N  
ATOM   2304  H   ASP A 147      -1.093  58.487  22.698  1.00 86.24           H  
ATOM   2305  CA  ASP A 147      -0.840  59.185  24.668  1.00 86.24           C  
ATOM   2306  HA  ASP A 147      -0.293  60.058  25.024  1.00 86.24           H  
ATOM   2307  C   ASP A 147       0.027  57.931  24.825  1.00 86.24           C  
ATOM   2308  CB  ASP A 147      -2.137  59.110  25.478  1.00 86.24           C  
ATOM   2309  HB2 ASP A 147      -2.734  58.261  25.146  1.00 86.24           H  
ATOM   2310  HB3 ASP A 147      -2.716  60.015  25.297  1.00 86.24           H  
ATOM   2311  O   ASP A 147      -0.512  56.827  24.966  1.00 86.24           O  
ATOM   2312  CG  ASP A 147      -1.881  59.003  26.982  1.00 86.24           C  
ATOM   2313  OD1 ASP A 147      -0.742  59.206  27.468  1.00 86.24           O  
ATOM   2314  OD2 ASP A 147      -2.865  58.720  27.697  1.00 86.24           O  
ATOM   2315  N   PRO A 148       1.357  58.078  24.696  1.00 90.40           N  
ATOM   2316  CA  PRO A 148       2.251  56.945  24.562  1.00 90.40           C  
ATOM   2317  HA  PRO A 148       1.945  56.381  23.681  1.00 90.40           H  
ATOM   2318  C   PRO A 148       2.192  56.039  25.796  1.00 90.40           C  
ATOM   2319  CB  PRO A 148       3.646  57.522  24.305  1.00 90.40           C  
ATOM   2320  HB2 PRO A 148       4.431  56.942  24.790  1.00 90.40           H  
ATOM   2321  HB3 PRO A 148       3.822  57.574  23.231  1.00 90.40           H  
ATOM   2322  O   PRO A 148       2.054  56.518  26.931  1.00 90.40           O  
ATOM   2323  CG  PRO A 148       3.559  58.938  24.871  1.00 90.40           C  
ATOM   2324  HG2 PRO A 148       3.740  58.915  25.946  1.00 90.40           H  
ATOM   2325  HG3 PRO A 148       4.254  59.617  24.378  1.00 90.40           H  
ATOM   2326  CD  PRO A 148       2.107  59.322  24.605  1.00 90.40           C  
ATOM   2327  HD2 PRO A 148       2.009  59.730  23.599  1.00 90.40           H  
ATOM   2328  HD3 PRO A 148       1.780  60.054  25.343  1.00 90.40           H  
ATOM   2329  N   PRO A 149       2.320  54.716  25.604  1.00 93.96           N  
ATOM   2330  CA  PRO A 149       2.396  53.788  26.716  1.00 93.96           C  
ATOM   2331  HA  PRO A 149       1.522  53.900  27.357  1.00 93.96           H  
ATOM   2332  C   PRO A 149       3.660  54.070  27.533  1.00 93.96           C  
ATOM   2333  CB  PRO A 149       2.376  52.396  26.083  1.00 93.96           C  
ATOM   2334  HB2 PRO A 149       1.344  52.062  25.983  1.00 93.96           H  
ATOM   2335  HB3 PRO A 149       2.957  51.679  26.664  1.00 93.96           H  
ATOM   2336  O   PRO A 149       4.751  54.205  26.989  1.00 93.96           O  
ATOM   2337  CG  PRO A 149       2.967  52.615  24.690  1.00 93.96           C  
ATOM   2338  HG2 PRO A 149       4.055  52.582  24.743  1.00 93.96           H  
ATOM   2339  HG3 PRO A 149       2.596  51.883  23.971  1.00 93.96           H  
ATOM   2340  CD  PRO A 149       2.516  54.028  24.335  1.00 93.96           C  
ATOM   2341  HD2 PRO A 149       3.277  54.518  23.727  1.00 93.96           H  
ATOM   2342  HD3 PRO A 149       1.570  53.993  23.796  1.00 93.96           H  
ATOM   2343  N   SER A 150       3.521  54.137  28.853  1.00 93.71           N  
ATOM   2344  H   SER A 150       2.595  54.019  29.240  1.00 93.71           H  
ATOM   2345  CA  SER A 150       4.643  54.211  29.791  1.00 93.71           C  
ATOM   2346  HA  SER A 150       5.509  54.642  29.290  1.00 93.71           H  
ATOM   2347  C   SER A 150       5.039  52.817  30.272  1.00 93.71           C  
ATOM   2348  CB  SER A 150       4.282  55.129  30.965  1.00 93.71           C  
ATOM   2349  HB2 SER A 150       4.101  56.133  30.581  1.00 93.71           H  
ATOM   2350  HB3 SER A 150       5.123  55.171  31.657  1.00 93.71           H  
ATOM   2351  O   SER A 150       6.225  52.485  30.327  1.00 93.71           O  
ATOM   2352  OG  SER A 150       3.127  54.683  31.660  1.00 93.71           O  
ATOM   2353  HG  SER A 150       2.487  55.399  31.678  1.00 93.71           H  
ATOM   2354  N   ILE A 151       4.045  51.976  30.577  1.00 95.77           N  
ATOM   2355  H   ILE A 151       3.101  52.324  30.490  1.00 95.77           H  
ATOM   2356  CA  ILE A 151       4.238  50.604  31.051  1.00 95.77           C  
ATOM   2357  HA  ILE A 151       5.260  50.307  30.817  1.00 95.77           H  
ATOM   2358  C   ILE A 151       3.289  49.669  30.305  1.00 95.77           C  
ATOM   2359  CB  ILE A 151       4.069  50.494  32.585  1.00 95.77           C  
ATOM   2360  HB  ILE A 151       3.046  50.766  32.847  1.00 95.77           H  
ATOM   2361  O   ILE A 151       2.082  49.892  30.291  1.00 95.77           O  
ATOM   2362  CG1 ILE A 151       5.032  51.453  33.327  1.00 95.77           C  
ATOM   2363 HG12 ILE A 151       6.063  51.178  33.105  1.00 95.77           H  
ATOM   2364 HG13 ILE A 151       4.871  52.471  32.973  1.00 95.77           H  
ATOM   2365  CG2 ILE A 151       4.296  49.033  33.021  1.00 95.77           C  
ATOM   2366 HG21 ILE A 151       3.534  48.382  32.591  1.00 95.77           H  
ATOM   2367 HG22 ILE A 151       4.223  48.932  34.104  1.00 95.77           H  
ATOM   2368 HG23 ILE A 151       5.277  48.700  32.685  1.00 95.77           H  
ATOM   2369  CD1 ILE A 151       4.842  51.501  34.847  1.00 95.77           C  
ATOM   2370 HD11 ILE A 151       3.796  51.697  35.085  1.00 95.77           H  
ATOM   2371 HD12 ILE A 151       5.454  52.304  35.259  1.00 95.77           H  
ATOM   2372 HD13 ILE A 151       5.155  50.562  35.305  1.00 95.77           H  
ATOM   2373  N   ILE A 152       3.819  48.597  29.725  1.00 95.70           N  
ATOM   2374  H   ILE A 152       4.819  48.474  29.793  1.00 95.70           H  
ATOM   2375  CA  ILE A 152       3.042  47.529  29.087  1.00 95.70           C  
ATOM   2376  HA  ILE A 152       1.976  47.745  29.152  1.00 95.70           H  
ATOM   2377  C   ILE A 152       3.309  46.238  29.864  1.00 95.70           C  
ATOM   2378  CB  ILE A 152       3.415  47.413  27.592  1.00 95.70           C  
ATOM   2379  HB  ILE A 152       4.487  47.220  27.545  1.00 95.70           H  
ATOM   2380  O   ILE A 152       4.415  45.705  29.826  1.00 95.70           O  
ATOM   2381  CG1 ILE A 152       3.125  48.713  26.808  1.00 95.70           C  
ATOM   2382 HG12 ILE A 152       3.564  49.557  27.339  1.00 95.70           H  
ATOM   2383 HG13 ILE A 152       2.046  48.864  26.758  1.00 95.70           H  
ATOM   2384  CG2 ILE A 152       2.685  46.226  26.945  1.00 95.70           C  
ATOM   2385 HG21 ILE A 152       2.955  46.122  25.894  1.00 95.70           H  
ATOM   2386 HG22 ILE A 152       1.605  46.335  27.037  1.00 95.70           H  
ATOM   2387 HG23 ILE A 152       3.001  45.313  27.450  1.00 95.70           H  
ATOM   2388  CD1 ILE A 152       3.687  48.741  25.379  1.00 95.70           C  
ATOM   2389 HD11 ILE A 152       4.767  48.591  25.397  1.00 95.70           H  
ATOM   2390 HD12 ILE A 152       3.483  49.715  24.934  1.00 95.70           H  
ATOM   2391 HD13 ILE A 152       3.218  47.981  24.755  1.00 95.70           H  
ATOM   2392  N   ASP A 153       2.313  45.726  30.576  1.00 95.20           N  
ATOM   2393  H   ASP A 153       1.407  46.172  30.553  1.00 95.20           H  
ATOM   2394  CA  ASP A 153       2.435  44.505  31.369  1.00 95.20           C  
ATOM   2395  HA  ASP A 153       3.492  44.264  31.486  1.00 95.20           H  
ATOM   2396  C   ASP A 153       1.782  43.311  30.664  1.00 95.20           C  
ATOM   2397  CB  ASP A 153       1.892  44.731  32.787  1.00 95.20           C  
ATOM   2398  HB2 ASP A 153       2.396  45.594  33.221  1.00 95.20           H  
ATOM   2399  HB3 ASP A 153       0.824  44.947  32.739  1.00 95.20           H  
ATOM   2400  O   ASP A 153       0.568  43.117  30.732  1.00 95.20           O  
ATOM   2401  CG  ASP A 153       2.129  43.519  33.697  1.00 95.20           C  
ATOM   2402  OD1 ASP A 153       2.780  42.539  33.255  1.00 95.20           O  
ATOM   2403  OD2 ASP A 153       1.664  43.560  34.853  1.00 95.20           O  
ATOM   2404  N   LEU A 154       2.615  42.504  30.000  1.00 94.03           N  
ATOM   2405  H   LEU A 154       3.598  42.735  30.021  1.00 94.03           H  
ATOM   2406  CA  LEU A 154       2.262  41.247  29.331  1.00 94.03           C  
ATOM   2407  HA  LEU A 154       1.179  41.205  29.216  1.00 94.03           H  
ATOM   2408  C   LEU A 154       2.660  40.026  30.175  1.00 94.03           C  
ATOM   2409  CB  LEU A 154       2.911  41.179  27.927  1.00 94.03           C  
ATOM   2410  HB2 LEU A 154       2.595  40.264  27.427  1.00 94.03           H  
ATOM   2411  HB3 LEU A 154       3.992  41.126  28.053  1.00 94.03           H  
ATOM   2412  O   LEU A 154       2.707  38.911  29.658  1.00 94.03           O  
ATOM   2413  CG  LEU A 154       2.586  42.366  27.013  1.00 94.03           C  
ATOM   2414  HG  LEU A 154       2.713  43.288  27.581  1.00 94.03           H  
ATOM   2415  CD1 LEU A 154       3.526  42.407  25.814  1.00 94.03           C  
ATOM   2416 HD11 LEU A 154       4.557  42.503  26.156  1.00 94.03           H  
ATOM   2417 HD12 LEU A 154       3.411  41.502  25.219  1.00 94.03           H  
ATOM   2418 HD13 LEU A 154       3.269  43.271  25.202  1.00 94.03           H  
ATOM   2419  CD2 LEU A 154       1.169  42.325  26.453  1.00 94.03           C  
ATOM   2420 HD21 LEU A 154       0.464  42.072  27.245  1.00 94.03           H  
ATOM   2421 HD22 LEU A 154       1.104  41.585  25.655  1.00 94.03           H  
ATOM   2422 HD23 LEU A 154       0.907  43.302  26.047  1.00 94.03           H  
ATOM   2423  N   SER A 155       2.963  40.193  31.467  1.00 91.51           N  
ATOM   2424  H   SER A 155       2.897  41.117  31.870  1.00 91.51           H  
ATOM   2425  CA  SER A 155       3.420  39.092  32.329  1.00 91.51           C  
ATOM   2426  HA  SER A 155       4.349  38.698  31.916  1.00 91.51           H  
ATOM   2427  C   SER A 155       2.425  37.928  32.410  1.00 91.51           C  
ATOM   2428  CB  SER A 155       3.724  39.617  33.735  1.00 91.51           C  
ATOM   2429  HB2 SER A 155       4.505  40.374  33.679  1.00 91.51           H  
ATOM   2430  HB3 SER A 155       4.080  38.792  34.351  1.00 91.51           H  
ATOM   2431  O   SER A 155       2.829  36.772  32.545  1.00 91.51           O  
ATOM   2432  OG  SER A 155       2.572  40.177  34.329  1.00 91.51           O  
ATOM   2433  HG  SER A 155       2.554  41.104  34.080  1.00 91.51           H  
ATOM   2434  N   GLN A 156       1.130  38.228  32.279  1.00 88.86           N  
ATOM   2435  H   GLN A 156       0.903  39.209  32.201  1.00 88.86           H  
ATOM   2436  CA  GLN A 156       0.022  37.278  32.388  1.00 88.86           C  
ATOM   2437  HA  GLN A 156       0.400  36.347  32.809  1.00 88.86           H  
ATOM   2438  C   GLN A 156      -0.602  36.891  31.036  1.00 88.86           C  
ATOM   2439  CB  GLN A 156      -1.023  37.840  33.368  1.00 88.86           C  
ATOM   2440  HB2 GLN A 156      -1.883  37.172  33.409  1.00 88.86           H  
ATOM   2441  HB3 GLN A 156      -1.369  38.806  32.999  1.00 88.86           H  
ATOM   2442  O   GLN A 156      -1.591  36.168  31.022  1.00 88.86           O  
ATOM   2443  CG  GLN A 156      -0.470  38.019  34.795  1.00 88.86           C  
ATOM   2444  HG2 GLN A 156      -1.232  38.500  35.408  1.00 88.86           H  
ATOM   2445  HG3 GLN A 156       0.394  38.683  34.778  1.00 88.86           H  
ATOM   2446  CD  GLN A 156      -0.088  36.703  35.465  1.00 88.86           C  
ATOM   2447  NE2 GLN A 156       0.858  36.706  36.376  1.00 88.86           N  
ATOM   2448 HE21 GLN A 156       1.378  37.551  36.563  1.00 88.86           H  
ATOM   2449 HE22 GLN A 156       1.077  35.808  36.782  1.00 88.86           H  
ATOM   2450  OE1 GLN A 156      -0.660  35.658  35.216  1.00 88.86           O  
ATOM   2451  N   ILE A 157      -0.022  37.301  29.901  1.00 88.28           N  
ATOM   2452  H   ILE A 157       0.819  37.858  29.954  1.00 88.28           H  
ATOM   2453  CA  ILE A 157      -0.643  37.097  28.578  1.00 88.28           C  
ATOM   2454  HA  ILE A 157      -1.660  37.483  28.650  1.00 88.28           H  
ATOM   2455  C   ILE A 157      -0.760  35.624  28.153  1.00 88.28           C  
ATOM   2456  CB  ILE A 157       0.108  37.920  27.513  1.00 88.28           C  
ATOM   2457  HB  ILE A 157       0.274  38.917  27.921  1.00 88.28           H  
ATOM   2458  O   ILE A 157      -1.608  35.280  27.330  1.00 88.28           O  
ATOM   2459  CG1 ILE A 157      -0.774  38.058  26.256  1.00 88.28           C  
ATOM   2460 HG12 ILE A 157      -0.723  37.138  25.674  1.00 88.28           H  
ATOM   2461 HG13 ILE A 157      -1.810  38.218  26.555  1.00 88.28           H  
ATOM   2462  CG2 ILE A 157       1.475  37.300  27.147  1.00 88.28           C  
ATOM   2463 HG21 ILE A 157       2.052  38.000  26.544  1.00 88.28           H  
ATOM   2464 HG22 ILE A 157       1.348  36.374  26.587  1.00 88.28           H  
ATOM   2465 HG23 ILE A 157       2.046  37.074  28.048  1.00 88.28           H  
ATOM   2466  CD1 ILE A 157      -0.378  39.223  25.355  1.00 88.28           C  
ATOM   2467 HD11 ILE A 157       0.666  39.145  25.049  1.00 88.28           H  
ATOM   2468 HD12 ILE A 157      -0.552  40.155  25.892  1.00 88.28           H  
ATOM   2469 HD13 ILE A 157      -1.018  39.212  24.473  1.00 88.28           H  
ATOM   2470  N   ASP A 158       0.097  34.759  28.697  1.00 84.86           N  
ATOM   2471  H   ASP A 158       0.808  35.122  29.316  1.00 84.86           H  
ATOM   2472  CA  ASP A 158       0.087  33.321  28.404  1.00 84.86           C  
ATOM   2473  HA  ASP A 158      -0.236  33.170  27.374  1.00 84.86           H  
ATOM   2474  C   ASP A 158      -0.904  32.548  29.289  1.00 84.86           C  
ATOM   2475  CB  ASP A 158       1.509  32.755  28.531  1.00 84.86           C  
ATOM   2476  HB2 ASP A 158       1.869  32.922  29.546  1.00 84.86           H  
ATOM   2477  HB3 ASP A 158       1.478  31.679  28.360  1.00 84.86           H  
ATOM   2478  O   ASP A 158      -1.248  31.409  28.977  1.00 84.86           O  
ATOM   2479  CG  ASP A 158       2.489  33.370  27.526  1.00 84.86           C  
ATOM   2480  OD1 ASP A 158       2.103  33.616  26.359  1.00 84.86           O  
ATOM   2481  OD2 ASP A 158       3.640  33.631  27.942  1.00 84.86           O  
ATOM   2482  N   HIS A 159      -1.396  33.163  30.370  1.00 85.48           N  
ATOM   2483  H   HIS A 159      -1.210  34.149  30.487  1.00 85.48           H  
ATOM   2484  CA  HIS A 159      -2.424  32.578  31.225  1.00 85.48           C  
ATOM   2485  HA  HIS A 159      -2.328  31.492  31.218  1.00 85.48           H  
ATOM   2486  C   HIS A 159      -3.796  32.950  30.677  1.00 85.48           C  
ATOM   2487  CB  HIS A 159      -2.264  33.054  32.674  1.00 85.48           C  
ATOM   2488  HB2 HIS A 159      -2.310  34.143  32.710  1.00 85.48           H  
ATOM   2489  HB3 HIS A 159      -3.096  32.668  33.264  1.00 85.48           H  
ATOM   2490  O   HIS A 159      -4.102  34.131  30.527  1.00 85.48           O  
ATOM   2491  CG  HIS A 159      -0.977  32.596  33.305  1.00 85.48           C  
ATOM   2492  CD2 HIS A 159      -0.784  31.468  34.055  1.00 85.48           C  
ATOM   2493  HD2 HIS A 159      -1.540  30.741  34.311  1.00 85.48           H  
ATOM   2494  ND1 HIS A 159       0.232  33.241  33.222  1.00 85.48           N  
ATOM   2495  HD1 HIS A 159       0.387  34.142  32.794  1.00 85.48           H  
ATOM   2496  CE1 HIS A 159       1.135  32.520  33.903  1.00 85.48           C  
ATOM   2497  HE1 HIS A 159       2.172  32.791  34.031  1.00 85.48           H  
ATOM   2498  NE2 HIS A 159       0.566  31.426  34.431  1.00 85.48           N  
ATOM   2499  N   TYR A 160      -4.632  31.954  30.383  1.00 85.55           N  
ATOM   2500  H   TYR A 160      -4.336  31.004  30.555  1.00 85.55           H  
ATOM   2501  CA  TYR A 160      -5.990  32.179  29.888  1.00 85.55           C  
ATOM   2502  HA  TYR A 160      -5.912  32.700  28.933  1.00 85.55           H  
ATOM   2503  C   TYR A 160      -6.799  33.047  30.880  1.00 85.55           C  
ATOM   2504  CB  TYR A 160      -6.648  30.818  29.633  1.00 85.55           C  
ATOM   2505  HB2 TYR A 160      -6.756  30.286  30.578  1.00 85.55           H  
ATOM   2506  HB3 TYR A 160      -6.004  30.222  28.986  1.00 85.55           H  
ATOM   2507  O   TYR A 160      -6.727  32.783  32.079  1.00 85.55           O  
ATOM   2508  CG  TYR A 160      -8.001  30.947  28.977  1.00 85.55           C  
ATOM   2509  CD1 TYR A 160      -9.147  31.058  29.779  1.00 85.55           C  
ATOM   2510  HD1 TYR A 160      -9.061  30.993  30.853  1.00 85.55           H  
ATOM   2511  CD2 TYR A 160      -8.104  31.056  27.578  1.00 85.55           C  
ATOM   2512  HD2 TYR A 160      -7.223  30.990  26.957  1.00 85.55           H  
ATOM   2513  CE1 TYR A 160     -10.408  31.255  29.192  1.00 85.55           C  
ATOM   2514  HE1 TYR A 160     -11.291  31.314  29.811  1.00 85.55           H  
ATOM   2515  CE2 TYR A 160      -9.357  31.309  26.990  1.00 85.55           C  
ATOM   2516  HE2 TYR A 160      -9.450  31.443  25.923  1.00 85.55           H  
ATOM   2517  OH  TYR A 160     -11.685  31.745  27.229  1.00 85.55           O  
ATOM   2518  HH  TYR A 160     -12.427  31.680  27.835  1.00 85.55           H  
ATOM   2519  CZ  TYR A 160     -10.505  31.416  27.799  1.00 85.55           C  
ATOM   2520  N   PRO A 161      -7.534  34.091  30.435  1.00 85.33           N  
ATOM   2521  CA  PRO A 161      -7.914  34.410  29.052  1.00 85.33           C  
ATOM   2522  HA  PRO A 161      -7.982  33.494  28.464  1.00 85.33           H  
ATOM   2523  C   PRO A 161      -6.940  35.334  28.292  1.00 85.33           C  
ATOM   2524  CB  PRO A 161      -9.334  34.972  29.176  1.00 85.33           C  
ATOM   2525  HB2 PRO A 161     -10.042  34.143  29.209  1.00 85.33           H  
ATOM   2526  HB3 PRO A 161      -9.601  35.649  28.364  1.00 85.33           H  
ATOM   2527  O   PRO A 161      -7.307  35.948  27.295  1.00 85.33           O  
ATOM   2528  CG  PRO A 161      -9.339  35.678  30.528  1.00 85.33           C  
ATOM   2529  HG2 PRO A 161      -9.051  36.720  30.386  1.00 85.33           H  
ATOM   2530  HG3 PRO A 161     -10.321  35.627  30.998  1.00 85.33           H  
ATOM   2531  CD  PRO A 161      -8.290  34.933  31.356  1.00 85.33           C  
ATOM   2532  HD2 PRO A 161      -7.629  35.641  31.856  1.00 85.33           H  
ATOM   2533  HD3 PRO A 161      -8.790  34.314  32.101  1.00 85.33           H  
ATOM   2534  N   GLY A 162      -5.691  35.453  28.741  1.00 87.28           N  
ATOM   2535  H   GLY A 162      -5.412  34.930  29.558  1.00 87.28           H  
ATOM   2536  CA  GLY A 162      -4.651  36.242  28.082  1.00 87.28           C  
ATOM   2537  HA2 GLY A 162      -4.639  36.029  27.013  1.00 87.28           H  
ATOM   2538  HA3 GLY A 162      -3.690  35.957  28.510  1.00 87.28           H  
ATOM   2539  C   GLY A 162      -4.829  37.740  28.295  1.00 87.28           C  
ATOM   2540  O   GLY A 162      -4.696  38.530  27.361  1.00 87.28           O  
ATOM   2541  N   GLU A 163      -5.192  38.142  29.510  1.00 90.79           N  
ATOM   2542  H   GLU A 163      -5.252  37.453  30.245  1.00 90.79           H  
ATOM   2543  CA  GLU A 163      -5.357  39.555  29.843  1.00 90.79           C  
ATOM   2544  HA  GLU A 163      -5.863  40.040  29.008  1.00 90.79           H  
ATOM   2545  C   GLU A 163      -4.013  40.251  30.042  1.00 90.79           C  
ATOM   2546  CB  GLU A 163      -6.223  39.760  31.085  1.00 90.79           C  
ATOM   2547  HB2 GLU A 163      -6.327  40.833  31.245  1.00 90.79           H  
ATOM   2548  HB3 GLU A 163      -5.719  39.324  31.947  1.00 90.79           H  
ATOM   2549  O   GLU A 163      -3.066  39.680  30.587  1.00 90.79           O  
ATOM   2550  CG  GLU A 163      -7.619  39.142  30.950  1.00 90.79           C  
ATOM   2551  HG2 GLU A 163      -7.499  38.059  30.924  1.00 90.79           H  
ATOM   2552  HG3 GLU A 163      -8.073  39.477  30.018  1.00 90.79           H  
ATOM   2553  CD  GLU A 163      -8.525  39.521  32.127  1.00 90.79           C  
ATOM   2554  OE1 GLU A 163      -9.747  39.271  32.056  1.00 90.79           O  
ATOM   2555  OE2 GLU A 163      -8.032  40.147  33.095  1.00 90.79           O  
ATOM   2556  N   PHE A 164      -3.954  41.517  29.643  1.00 94.13           N  
ATOM   2557  H   PHE A 164      -4.770  41.938  29.223  1.00 94.13           H  
ATOM   2558  CA  PHE A 164      -2.788  42.362  29.854  1.00 94.13           C  
ATOM   2559  HA  PHE A 164      -2.263  42.026  30.748  1.00 94.13           H  
ATOM   2560  C   PHE A 164      -3.196  43.814  30.097  1.00 94.13           C  
ATOM   2561  CB  PHE A 164      -1.827  42.207  28.675  1.00 94.13           C  
ATOM   2562  HB2 PHE A 164      -0.904  42.736  28.913  1.00 94.13           H  
ATOM   2563  HB3 PHE A 164      -1.571  41.154  28.561  1.00 94.13           H  
ATOM   2564  O   PHE A 164      -4.314  44.229  29.777  1.00 94.13           O  
ATOM   2565  CG  PHE A 164      -2.312  42.746  27.351  1.00 94.13           C  
ATOM   2566  CD1 PHE A 164      -2.999  41.910  26.452  1.00 94.13           C  
ATOM   2567  HD1 PHE A 164      -3.232  40.892  26.728  1.00 94.13           H  
ATOM   2568  CD2 PHE A 164      -2.014  44.075  26.998  1.00 94.13           C  
ATOM   2569  HD2 PHE A 164      -1.489  44.716  27.690  1.00 94.13           H  
ATOM   2570  CE1 PHE A 164      -3.351  42.396  25.181  1.00 94.13           C  
ATOM   2571  HE1 PHE A 164      -3.859  41.756  24.475  1.00 94.13           H  
ATOM   2572  CE2 PHE A 164      -2.380  44.562  25.735  1.00 94.13           C  
ATOM   2573  HE2 PHE A 164      -2.164  45.585  25.467  1.00 94.13           H  
ATOM   2574  CZ  PHE A 164      -3.020  43.713  24.817  1.00 94.13           C  
ATOM   2575  HZ  PHE A 164      -3.254  44.082  23.830  1.00 94.13           H  
ATOM   2576  N   VAL A 165      -2.291  44.584  30.697  1.00 95.19           N  
ATOM   2577  H   VAL A 165      -1.371  44.207  30.869  1.00 95.19           H  
ATOM   2578  CA  VAL A 165      -2.565  45.960  31.126  1.00 95.19           C  
ATOM   2579  HA  VAL A 165      -3.541  46.264  30.750  1.00 95.19           H  
ATOM   2580  C   VAL A 165      -1.540  46.909  30.526  1.00 95.19           C  
ATOM   2581  CB  VAL A 165      -2.618  46.064  32.663  1.00 95.19           C  
ATOM   2582  HB  VAL A 165      -1.661  45.752  33.079  1.00 95.19           H  
ATOM   2583  O   VAL A 165      -0.354  46.601  30.454  1.00 95.19           O  
ATOM   2584  CG1 VAL A 165      -2.911  47.495  33.128  1.00 95.19           C  
ATOM   2585 HG11 VAL A 165      -3.833  47.854  32.671  1.00 95.19           H  
ATOM   2586 HG12 VAL A 165      -3.006  47.510  34.214  1.00 95.19           H  
ATOM   2587 HG13 VAL A 165      -2.088  48.157  32.860  1.00 95.19           H  
ATOM   2588  CG2 VAL A 165      -3.723  45.167  33.243  1.00 95.19           C  
ATOM   2589 HG21 VAL A 165      -4.688  45.446  32.819  1.00 95.19           H  
ATOM   2590 HG22 VAL A 165      -3.757  45.275  34.327  1.00 95.19           H  
ATOM   2591 HG23 VAL A 165      -3.517  44.122  33.015  1.00 95.19           H  
ATOM   2592  N   VAL A 166      -1.994  48.086  30.107  1.00 95.89           N  
ATOM   2593  H   VAL A 166      -2.985  48.263  30.179  1.00 95.89           H  
ATOM   2594  CA  VAL A 166      -1.156  49.153  29.564  1.00 95.89           C  
ATOM   2595  HA  VAL A 166      -0.106  48.888  29.684  1.00 95.89           H  
ATOM   2596  C   VAL A 166      -1.418  50.428  30.350  1.00 95.89           C  
ATOM   2597  CB  VAL A 166      -1.415  49.350  28.061  1.00 95.89           C  
ATOM   2598  HB  VAL A 166      -2.450  49.654  27.902  1.00 95.89           H  
ATOM   2599  O   VAL A 166      -2.547  50.899  30.425  1.00 95.89           O  
ATOM   2600  CG1 VAL A 166      -0.501  50.439  27.496  1.00 95.89           C  
ATOM   2601 HG11 VAL A 166      -0.765  51.402  27.932  1.00 95.89           H  
ATOM   2602 HG12 VAL A 166       0.540  50.223  27.736  1.00 95.89           H  
ATOM   2603 HG13 VAL A 166      -0.623  50.510  26.415  1.00 95.89           H  
ATOM   2604  CG2 VAL A 166      -1.176  48.052  27.281  1.00 95.89           C  
ATOM   2605 HG21 VAL A 166      -1.885  47.286  27.595  1.00 95.89           H  
ATOM   2606 HG22 VAL A 166      -0.160  47.698  27.460  1.00 95.89           H  
ATOM   2607 HG23 VAL A 166      -1.319  48.232  26.215  1.00 95.89           H  
ATOM   2608  N   SER A 167      -0.377  50.995  30.945  1.00 95.56           N  
ATOM   2609  H   SER A 167       0.534  50.599  30.762  1.00 95.56           H  
ATOM   2610  CA  SER A 167      -0.419  52.320  31.561  1.00 95.56           C  
ATOM   2611  HA  SER A 167      -1.445  52.585  31.815  1.00 95.56           H  
ATOM   2612  C   SER A 167       0.113  53.339  30.564  1.00 95.56           C  
ATOM   2613  CB  SER A 167       0.400  52.352  32.850  1.00 95.56           C  
ATOM   2614  HB2 SER A 167       0.286  53.323  33.332  1.00 95.56           H  
ATOM   2615  HB3 SER A 167       1.453  52.201  32.615  1.00 95.56           H  
ATOM   2616  O   SER A 167       1.171  53.128  29.974  1.00 95.56           O  
ATOM   2617  OG  SER A 167      -0.057  51.333  33.721  1.00 95.56           O  
ATOM   2618  HG  SER A 167      -0.048  50.514  33.221  1.00 95.56           H  
ATOM   2619  N   LEU A 168      -0.619  54.429  30.369  1.00 93.48           N  
ATOM   2620  H   LEU A 168      -1.483  54.530  30.883  1.00 93.48           H  
ATOM   2621  CA  LEU A 168      -0.254  55.511  29.460  1.00 93.48           C  
ATOM   2622  HA  LEU A 168       0.447  55.143  28.711  1.00 93.48           H  
ATOM   2623  C   LEU A 168       0.458  56.647  30.201  1.00 93.48           C  
ATOM   2624  CB  LEU A 168      -1.496  56.012  28.713  1.00 93.48           C  
ATOM   2625  HB2 LEU A 168      -2.127  56.565  29.409  1.00 93.48           H  
ATOM   2626  HB3 LEU A 168      -1.146  56.699  27.942  1.00 93.48           H  
ATOM   2627  O   LEU A 168       0.486  56.686  31.436  1.00 93.48           O  
ATOM   2628  CG  LEU A 168      -2.349  54.945  28.012  1.00 93.48           C  
ATOM   2629  HG  LEU A 168      -2.760  54.264  28.757  1.00 93.48           H  
ATOM   2630  CD1 LEU A 168      -3.515  55.605  27.283  1.00 93.48           C  
ATOM   2631 HD11 LEU A 168      -3.136  56.188  26.444  1.00 93.48           H  
ATOM   2632 HD12 LEU A 168      -4.047  56.276  27.957  1.00 93.48           H  
ATOM   2633 HD13 LEU A 168      -4.209  54.847  26.919  1.00 93.48           H  
ATOM   2634  CD2 LEU A 168      -1.560  54.135  26.985  1.00 93.48           C  
ATOM   2635 HD21 LEU A 168      -2.222  53.394  26.537  1.00 93.48           H  
ATOM   2636 HD22 LEU A 168      -0.733  53.619  27.474  1.00 93.48           H  
ATOM   2637 HD23 LEU A 168      -1.162  54.789  26.209  1.00 93.48           H  
ATOM   2638  N   SER A 169       1.039  57.577  29.448  1.00 89.04           N  
ATOM   2639  H   SER A 169       1.005  57.473  28.444  1.00 89.04           H  
ATOM   2640  CA  SER A 169       1.740  58.744  29.989  1.00 89.04           C  
ATOM   2641  HA  SER A 169       2.470  58.391  30.718  1.00 89.04           H  
ATOM   2642  C   SER A 169       0.813  59.723  30.727  1.00 89.04           C  
ATOM   2643  CB  SER A 169       2.516  59.429  28.864  1.00 89.04           C  
ATOM   2644  HB2 SER A 169       3.196  60.161  29.300  1.00 89.04           H  
ATOM   2645  HB3 SER A 169       3.113  58.683  28.339  1.00 89.04           H  
ATOM   2646  O   SER A 169       1.219  60.303  31.733  1.00 89.04           O  
ATOM   2647  OG  SER A 169       1.682  60.091  27.934  1.00 89.04           O  
ATOM   2648  HG  SER A 169       0.865  59.616  27.763  1.00 89.04           H  
ATOM   2649  N   SER A 170      -0.461  59.823  30.324  1.00 87.05           N  
ATOM   2650  H   SER A 170      -0.706  59.401  29.439  1.00 87.05           H  
ATOM   2651  CA  SER A 170      -1.502  60.598  31.027  1.00 87.05           C  
ATOM   2652  HA  SER A 170      -1.138  61.616  31.167  1.00 87.05           H  
ATOM   2653  C   SER A 170      -1.879  60.047  32.412  1.00 87.05           C  
ATOM   2654  CB  SER A 170      -2.774  60.656  30.172  1.00 87.05           C  
ATOM   2655  HB2 SER A 170      -2.534  61.033  29.178  1.00 87.05           H  
ATOM   2656  HB3 SER A 170      -3.491  61.334  30.636  1.00 87.05           H  
ATOM   2657  O   SER A 170      -2.612  60.690  33.165  1.00 87.05           O  
ATOM   2658  OG  SER A 170      -3.351  59.365  30.071  1.00 87.05           O  
ATOM   2659  HG  SER A 170      -3.198  59.092  29.164  1.00 87.05           H  
ATOM   2660  N   GLY A 171      -1.422  58.839  32.761  1.00 88.50           N  
ATOM   2661  H   GLY A 171      -0.777  58.383  32.132  1.00 88.50           H  
ATOM   2662  CA  GLY A 171      -1.863  58.106  33.952  1.00 88.50           C  
ATOM   2663  HA2 GLY A 171      -2.026  58.808  34.769  1.00 88.50           H  
ATOM   2664  HA3 GLY A 171      -1.070  57.415  34.238  1.00 88.50           H  
ATOM   2665  C   GLY A 171      -3.148  57.290  33.748  1.00 88.50           C  
ATOM   2666  O   GLY A 171      -3.663  56.700  34.714  1.00 88.50           O  
ATOM   2667  N   THR A 172      -3.650  57.246  32.510  1.00 91.83           N  
ATOM   2668  H   THR A 172      -3.216  57.820  31.802  1.00 91.83           H  
ATOM   2669  CA  THR A 172      -4.743  56.368  32.079  1.00 91.83           C  
ATOM   2670  HA  THR A 172      -5.537  56.461  32.820  1.00 91.83           H  
ATOM   2671  C   THR A 172      -4.280  54.911  32.034  1.00 91.83           C  
ATOM   2672  CB  THR A 172      -5.306  56.831  30.727  1.00 91.83           C  
ATOM   2673  HB  THR A 172      -4.501  56.846  29.992  1.00 91.83           H  
ATOM   2674  O   THR A 172      -3.142  54.624  31.666  1.00 91.83           O  
ATOM   2675  CG2 THR A 172      -6.470  56.003  30.179  1.00 91.83           C  
ATOM   2676 HG21 THR A 172      -7.324  56.043  30.854  1.00 91.83           H  
ATOM   2677 HG22 THR A 172      -6.161  54.970  30.021  1.00 91.83           H  
ATOM   2678 HG23 THR A 172      -6.770  56.420  29.217  1.00 91.83           H  
ATOM   2679  OG1 THR A 172      -5.800  58.135  30.902  1.00 91.83           O  
ATOM   2680  HG1 THR A 172      -5.141  58.735  30.544  1.00 91.83           H  
ATOM   2681  N   LEU A 173      -5.147  53.979  32.433  1.00 94.04           N  
ATOM   2682  H   LEU A 173      -6.079  54.280  32.678  1.00 94.04           H  
ATOM   2683  CA  LEU A 173      -4.842  52.549  32.490  1.00 94.04           C  
ATOM   2684  HA  LEU A 173      -3.842  52.379  32.091  1.00 94.04           H  
ATOM   2685  C   LEU A 173      -5.822  51.768  31.613  1.00 94.04           C  
ATOM   2686  CB  LEU A 173      -4.833  52.114  33.965  1.00 94.04           C  
ATOM   2687  HB2 LEU A 173      -4.200  52.823  34.499  1.00 94.04           H  
ATOM   2688  HB3 LEU A 173      -5.838  52.201  34.377  1.00 94.04           H  
ATOM   2689  O   LEU A 173      -7.026  51.821  31.840  1.00 94.04           O  
ATOM   2690  CG  LEU A 173      -4.281  50.692  34.195  1.00 94.04           C  
ATOM   2691  HG  LEU A 173      -3.688  50.379  33.336  1.00 94.04           H  
ATOM   2692  CD1 LEU A 173      -3.381  50.677  35.432  1.00 94.04           C  
ATOM   2693 HD11 LEU A 173      -3.938  50.998  36.312  1.00 94.04           H  
ATOM   2694 HD12 LEU A 173      -2.530  51.339  35.269  1.00 94.04           H  
ATOM   2695 HD13 LEU A 173      -2.997  49.670  35.592  1.00 94.04           H  
ATOM   2696  CD2 LEU A 173      -5.414  49.688  34.426  1.00 94.04           C  
ATOM   2697 HD21 LEU A 173      -6.042  49.635  33.537  1.00 94.04           H  
ATOM   2698 HD22 LEU A 173      -6.020  49.993  35.280  1.00 94.04           H  
ATOM   2699 HD23 LEU A 173      -5.005  48.697  34.623  1.00 94.04           H  
ATOM   2700  N   LEU A 174      -5.304  51.050  30.622  1.00 94.17           N  
ATOM   2701  H   LEU A 174      -4.300  51.051  30.515  1.00 94.17           H  
ATOM   2702  CA  LEU A 174      -6.065  50.247  29.668  1.00 94.17           C  
ATOM   2703  HA  LEU A 174      -7.120  50.516  29.727  1.00 94.17           H  
ATOM   2704  C   LEU A 174      -5.917  48.758  30.001  1.00 94.17           C  
ATOM   2705  CB  LEU A 174      -5.581  50.525  28.232  1.00 94.17           C  
ATOM   2706  HB2 LEU A 174      -6.261  50.012  27.553  1.00 94.17           H  
ATOM   2707  HB3 LEU A 174      -4.597  50.070  28.116  1.00 94.17           H  
ATOM   2708  O   LEU A 174      -4.796  48.268  30.128  1.00 94.17           O  
ATOM   2709  CG  LEU A 174      -5.461  51.996  27.791  1.00 94.17           C  
ATOM   2710  HG  LEU A 174      -4.678  52.488  28.369  1.00 94.17           H  
ATOM   2711  CD1 LEU A 174      -5.081  52.052  26.311  1.00 94.17           C  
ATOM   2712 HD11 LEU A 174      -5.023  53.086  25.969  1.00 94.17           H  
ATOM   2713 HD12 LEU A 174      -5.841  51.546  25.715  1.00 94.17           H  
ATOM   2714 HD13 LEU A 174      -4.113  51.576  26.157  1.00 94.17           H  
ATOM   2715  CD2 LEU A 174      -6.761  52.764  27.975  1.00 94.17           C  
ATOM   2716 HD21 LEU A 174      -6.983  52.837  29.040  1.00 94.17           H  
ATOM   2717 HD22 LEU A 174      -7.572  52.274  27.436  1.00 94.17           H  
ATOM   2718 HD23 LEU A 174      -6.624  53.777  27.598  1.00 94.17           H  
ATOM   2719  N   ARG A 175      -7.024  48.019  30.112  1.00 93.26           N  
ATOM   2720  H   ARG A 175      -7.910  48.494  30.015  1.00 93.26           H  
ATOM   2721  CA  ARG A 175      -7.031  46.554  30.287  1.00 93.26           C  
ATOM   2722  HA  ARG A 175      -6.014  46.204  30.462  1.00 93.26           H  
ATOM   2723  C   ARG A 175      -7.525  45.895  29.005  1.00 93.26           C  
ATOM   2724  CB  ARG A 175      -7.884  46.177  31.513  1.00 93.26           C  
ATOM   2725  HB2 ARG A 175      -8.924  46.432  31.312  1.00 93.26           H  
ATOM   2726  HB3 ARG A 175      -7.548  46.778  32.358  1.00 93.26           H  
ATOM   2727  O   ARG A 175      -8.611  46.217  28.536  1.00 93.26           O  
ATOM   2728  CG  ARG A 175      -7.809  44.688  31.919  1.00 93.26           C  
ATOM   2729  HG2 ARG A 175      -8.149  44.062  31.095  1.00 93.26           H  
ATOM   2730  HG3 ARG A 175      -6.778  44.428  32.161  1.00 93.26           H  
ATOM   2731  CD  ARG A 175      -8.706  44.444  33.150  1.00 93.26           C  
ATOM   2732  HD2 ARG A 175      -8.411  45.142  33.933  1.00 93.26           H  
ATOM   2733  HD3 ARG A 175      -9.734  44.668  32.866  1.00 93.26           H  
ATOM   2734  NE  ARG A 175      -8.651  43.064  33.703  1.00 93.26           N  
ATOM   2735  HE  ARG A 175      -8.086  42.364  33.243  1.00 93.26           H  
ATOM   2736  NH1 ARG A 175     -10.260  43.327  35.345  1.00 93.26           N  
ATOM   2737 HH11 ARG A 175     -10.524  44.215  34.944  1.00 93.26           H  
ATOM   2738 HH12 ARG A 175     -10.919  42.851  35.945  1.00 93.26           H  
ATOM   2739  NH2 ARG A 175      -9.295  41.368  35.112  1.00 93.26           N  
ATOM   2740 HH21 ARG A 175      -8.799  40.733  34.504  1.00 93.26           H  
ATOM   2741 HH22 ARG A 175      -9.995  40.991  35.734  1.00 93.26           H  
ATOM   2742  CZ  ARG A 175      -9.379  42.602  34.716  1.00 93.26           C  
ATOM   2743  N   PHE A 176      -6.750  44.967  28.461  1.00 93.68           N  
ATOM   2744  H   PHE A 176      -5.891  44.723  28.933  1.00 93.68           H  
ATOM   2745  CA  PHE A 176      -7.036  44.280  27.203  1.00 93.68           C  
ATOM   2746  HA  PHE A 176      -8.004  44.594  26.812  1.00 93.68           H  
ATOM   2747  C   PHE A 176      -7.078  42.763  27.385  1.00 93.68           C  
ATOM   2748  CB  PHE A 176      -5.956  44.643  26.181  1.00 93.68           C  
ATOM   2749  HB2 PHE A 176      -6.067  44.010  25.300  1.00 93.68           H  
ATOM   2750  HB3 PHE A 176      -4.987  44.418  26.624  1.00 93.68           H  
ATOM   2751  O   PHE A 176      -6.585  42.224  28.377  1.00 93.68           O  
ATOM   2752  CG  PHE A 176      -5.970  46.079  25.712  1.00 93.68           C  
ATOM   2753  CD1 PHE A 176      -6.929  46.495  24.772  1.00 93.68           C  
ATOM   2754  HD1 PHE A 176      -7.695  45.813  24.433  1.00 93.68           H  
ATOM   2755  CD2 PHE A 176      -4.998  46.987  26.172  1.00 93.68           C  
ATOM   2756  HD2 PHE A 176      -4.265  46.671  26.898  1.00 93.68           H  
ATOM   2757  CE1 PHE A 176      -6.886  47.802  24.265  1.00 93.68           C  
ATOM   2758  HE1 PHE A 176      -7.607  48.114  23.524  1.00 93.68           H  
ATOM   2759  CE2 PHE A 176      -4.964  48.298  25.666  1.00 93.68           C  
ATOM   2760  HE2 PHE A 176      -4.199  48.985  25.996  1.00 93.68           H  
ATOM   2761  CZ  PHE A 176      -5.907  48.705  24.708  1.00 93.68           C  
ATOM   2762  HZ  PHE A 176      -5.874  49.704  24.299  1.00 93.68           H  
ATOM   2763  N   ARG A 177      -7.619  42.077  26.375  1.00 91.02           N  
ATOM   2764  H   ARG A 177      -7.993  42.605  25.599  1.00 91.02           H  
ATOM   2765  CA  ARG A 177      -7.498  40.629  26.182  1.00 91.02           C  
ATOM   2766  HA  ARG A 177      -6.945  40.195  27.014  1.00 91.02           H  
ATOM   2767  C   ARG A 177      -6.709  40.358  24.902  1.00 91.02           C  
ATOM   2768  CB  ARG A 177      -8.905  40.012  26.150  1.00 91.02           C  
ATOM   2769  HB2 ARG A 177      -9.409  40.328  25.236  1.00 91.02           H  
ATOM   2770  HB3 ARG A 177      -9.476  40.380  27.002  1.00 91.02           H  
ATOM   2771  O   ARG A 177      -6.905  41.057  23.909  1.00 91.02           O  
ATOM   2772  CG  ARG A 177      -8.872  38.480  26.222  1.00 91.02           C  
ATOM   2773  HG2 ARG A 177      -8.272  38.072  25.408  1.00 91.02           H  
ATOM   2774  HG3 ARG A 177      -8.410  38.205  27.170  1.00 91.02           H  
ATOM   2775  CD  ARG A 177     -10.266  37.845  26.168  1.00 91.02           C  
ATOM   2776  HD2 ARG A 177     -10.885  38.271  26.958  1.00 91.02           H  
ATOM   2777  HD3 ARG A 177     -10.143  36.779  26.358  1.00 91.02           H  
ATOM   2778  NE  ARG A 177     -10.929  38.025  24.858  1.00 91.02           N  
ATOM   2779  HE  ARG A 177     -10.568  38.736  24.239  1.00 91.02           H  
ATOM   2780  NH1 ARG A 177     -12.597  36.476  25.165  1.00 91.02           N  
ATOM   2781 HH11 ARG A 177     -13.322  35.908  24.750  1.00 91.02           H  
ATOM   2782 HH12 ARG A 177     -12.157  36.191  26.028  1.00 91.02           H  
ATOM   2783  NH2 ARG A 177     -12.478  37.597  23.237  1.00 91.02           N  
ATOM   2784 HH21 ARG A 177     -13.316  37.149  22.894  1.00 91.02           H  
ATOM   2785 HH22 ARG A 177     -12.083  38.302  22.631  1.00 91.02           H  
ATOM   2786  CZ  ARG A 177     -11.991  37.364  24.424  1.00 91.02           C  
ATOM   2787  N   LYS A 178      -5.847  39.340  24.911  1.00 88.25           N  
ATOM   2788  H   LYS A 178      -5.702  38.863  25.790  1.00 88.25           H  
ATOM   2789  CA  LYS A 178      -4.980  38.953  23.786  1.00 88.25           C  
ATOM   2790  HA  LYS A 178      -4.208  39.710  23.649  1.00 88.25           H  
ATOM   2791  C   LYS A 178      -5.722  38.843  22.452  1.00 88.25           C  
ATOM   2792  CB  LYS A 178      -4.305  37.622  24.141  1.00 88.25           C  
ATOM   2793  HB2 LYS A 178      -3.800  37.729  25.101  1.00 88.25           H  
ATOM   2794  HB3 LYS A 178      -5.067  36.848  24.238  1.00 88.25           H  
ATOM   2795  O   LYS A 178      -5.202  39.309  21.445  1.00 88.25           O  
ATOM   2796  CG  LYS A 178      -3.266  37.185  23.101  1.00 88.25           C  
ATOM   2797  HG2 LYS A 178      -2.482  37.939  23.032  1.00 88.25           H  
ATOM   2798  HG3 LYS A 178      -3.734  37.060  22.125  1.00 88.25           H  
ATOM   2799  CD  LYS A 178      -2.664  35.847  23.534  1.00 88.25           C  
ATOM   2800  HD2 LYS A 178      -3.448  35.090  23.525  1.00 88.25           H  
ATOM   2801  HD3 LYS A 178      -2.283  35.936  24.551  1.00 88.25           H  
ATOM   2802  CE  LYS A 178      -1.534  35.424  22.595  1.00 88.25           C  
ATOM   2803  HE2 LYS A 178      -0.825  36.248  22.510  1.00 88.25           H  
ATOM   2804  HE3 LYS A 178      -1.958  35.229  21.610  1.00 88.25           H  
ATOM   2805  NZ  LYS A 178      -0.856  34.217  23.127  1.00 88.25           N  
ATOM   2806  HZ1 LYS A 178      -1.521  33.464  23.233  1.00 88.25           H  
ATOM   2807  HZ2 LYS A 178      -0.474  34.400  24.044  1.00 88.25           H  
ATOM   2808  HZ3 LYS A 178      -0.102  33.916  22.526  1.00 88.25           H  
ATOM   2809  N   ASP A 179      -6.930  38.288  22.449  1.00 81.91           N  
ATOM   2810  H   ASP A 179      -7.227  37.803  23.283  1.00 81.91           H  
ATOM   2811  CA  ASP A 179      -7.662  38.017  21.204  1.00 81.91           C  
ATOM   2812  HA  ASP A 179      -6.948  37.727  20.433  1.00 81.91           H  
ATOM   2813  C   ASP A 179      -8.430  39.236  20.665  1.00 81.91           C  
ATOM   2814  CB  ASP A 179      -8.597  36.821  21.427  1.00 81.91           C  
ATOM   2815  HB2 ASP A 179      -9.081  36.566  20.484  1.00 81.91           H  
ATOM   2816  HB3 ASP A 179      -9.370  37.107  22.141  1.00 81.91           H  
ATOM   2817  O   ASP A 179      -8.706  39.318  19.471  1.00 81.91           O  
ATOM   2818  CG  ASP A 179      -7.844  35.592  21.947  1.00 81.91           C  
ATOM   2819  OD1 ASP A 179      -6.689  35.372  21.509  1.00 81.91           O  
ATOM   2820  OD2 ASP A 179      -8.398  34.945  22.859  1.00 81.91           O  
ATOM   2821  N   SER A 180      -8.751  40.210  21.524  1.00 84.45           N  
ATOM   2822  H   SER A 180      -8.450  40.116  22.483  1.00 84.45           H  
ATOM   2823  CA  SER A 180      -9.611  41.359  21.192  1.00 84.45           C  
ATOM   2824  HA  SER A 180      -9.829  41.326  20.125  1.00 84.45           H  
ATOM   2825  C   SER A 180      -8.944  42.723  21.412  1.00 84.45           C  
ATOM   2826  CB  SER A 180     -10.972  41.244  21.898  1.00 84.45           C  
ATOM   2827  HB2 SER A 180     -11.553  42.149  21.723  1.00 84.45           H  
ATOM   2828  HB3 SER A 180     -11.520  40.405  21.470  1.00 84.45           H  
ATOM   2829  O   SER A 180      -9.614  43.755  21.383  1.00 84.45           O  
ATOM   2830  OG  SER A 180     -10.830  41.030  23.294  1.00 84.45           O  
ATOM   2831  HG  SER A 180     -11.606  41.394  23.726  1.00 84.45           H  
ATOM   2832  N   PHE A 181      -7.617  42.775  21.574  1.00 90.06           N  
ATOM   2833  H   PHE A 181      -7.113  41.906  21.683  1.00 90.06           H  
ATOM   2834  CA  PHE A 181      -6.929  44.039  21.856  1.00 90.06           C  
ATOM   2835  HA  PHE A 181      -7.442  44.496  22.703  1.00 90.06           H  
ATOM   2836  C   PHE A 181      -6.998  45.055  20.705  1.00 90.06           C  
ATOM   2837  CB  PHE A 181      -5.478  43.794  22.282  1.00 90.06           C  
ATOM   2838  HB2 PHE A 181      -5.172  44.666  22.860  1.00 90.06           H  
ATOM   2839  HB3 PHE A 181      -5.428  42.934  22.949  1.00 90.06           H  
ATOM   2840  O   PHE A 181      -7.147  46.244  20.965  1.00 90.06           O  
ATOM   2841  CG  PHE A 181      -4.489  43.608  21.146  1.00 90.06           C  
ATOM   2842  CD1 PHE A 181      -4.381  42.373  20.487  1.00 90.06           C  
ATOM   2843  HD1 PHE A 181      -5.010  41.550  20.790  1.00 90.06           H  
ATOM   2844  CD2 PHE A 181      -3.696  44.689  20.722  1.00 90.06           C  
ATOM   2845  HD2 PHE A 181      -3.780  45.643  21.221  1.00 90.06           H  
ATOM   2846  CE1 PHE A 181      -3.470  42.207  19.430  1.00 90.06           C  
ATOM   2847  HE1 PHE A 181      -3.391  41.249  18.937  1.00 90.06           H  
ATOM   2848  CE2 PHE A 181      -2.792  44.532  19.657  1.00 90.06           C  
ATOM   2849  HE2 PHE A 181      -2.185  45.367  19.341  1.00 90.06           H  
ATOM   2850  CZ  PHE A 181      -2.671  43.287  19.015  1.00 90.06           C  
ATOM   2851  HZ  PHE A 181      -1.971  43.164  18.202  1.00 90.06           H  
ATOM   2852  N   LEU A 182      -6.936  44.607  19.444  1.00 90.09           N  
ATOM   2853  H   LEU A 182      -6.793  43.616  19.311  1.00 90.09           H  
ATOM   2854  CA  LEU A 182      -7.030  45.474  18.259  1.00 90.09           C  
ATOM   2855  HA  LEU A 182      -6.270  46.250  18.345  1.00 90.09           H  
ATOM   2856  C   LEU A 182      -8.383  46.217  18.192  1.00 90.09           C  
ATOM   2857  CB  LEU A 182      -6.748  44.642  16.990  1.00 90.09           C  
ATOM   2858  HB2 LEU A 182      -7.128  43.632  17.143  1.00 90.09           H  
ATOM   2859  HB3 LEU A 182      -7.281  45.074  16.143  1.00 90.09           H  
ATOM   2860  O   LEU A 182      -8.371  47.448  18.126  1.00 90.09           O  
ATOM   2861  CG  LEU A 182      -5.260  44.536  16.631  1.00 90.09           C  
ATOM   2862  HG  LEU A 182      -4.677  44.415  17.544  1.00 90.09           H  
ATOM   2863  CD1 LEU A 182      -5.026  43.314  15.742  1.00 90.09           C  
ATOM   2864 HD11 LEU A 182      -5.307  42.410  16.281  1.00 90.09           H  
ATOM   2865 HD12 LEU A 182      -5.616  43.392  14.829  1.00 90.09           H  
ATOM   2866 HD13 LEU A 182      -3.968  43.247  15.488  1.00 90.09           H  
ATOM   2867  CD2 LEU A 182      -4.776  45.782  15.886  1.00 90.09           C  
ATOM   2868 HD21 LEU A 182      -5.323  45.901  14.951  1.00 90.09           H  
ATOM   2869 HD22 LEU A 182      -3.710  45.686  15.679  1.00 90.09           H  
ATOM   2870 HD23 LEU A 182      -4.932  46.659  16.515  1.00 90.09           H  
ATOM   2871  N   PRO A 183      -9.542  45.525  18.273  1.00 87.48           N  
ATOM   2872  CA  PRO A 183     -10.837  46.181  18.471  1.00 87.48           C  
ATOM   2873  HA  PRO A 183     -11.077  46.773  17.588  1.00 87.48           H  
ATOM   2874  C   PRO A 183     -10.862  47.089  19.706  1.00 87.48           C  
ATOM   2875  CB  PRO A 183     -11.859  45.049  18.622  1.00 87.48           C  
ATOM   2876  HB2 PRO A 183     -11.975  44.777  19.671  1.00 87.48           H  
ATOM   2877  HB3 PRO A 183     -12.825  45.322  18.198  1.00 87.48           H  
ATOM   2878  O   PRO A 183     -11.383  48.200  19.647  1.00 87.48           O  
ATOM   2879  CG  PRO A 183     -11.228  43.877  17.879  1.00 87.48           C  
ATOM   2880  HG2 PRO A 183     -11.549  42.920  18.289  1.00 87.48           H  
ATOM   2881  HG3 PRO A 183     -11.478  43.944  16.821  1.00 87.48           H  
ATOM   2882  CD  PRO A 183      -9.730  44.094  18.061  1.00 87.48           C  
ATOM   2883  HD2 PRO A 183      -9.372  43.528  18.921  1.00 87.48           H  
ATOM   2884  HD3 PRO A 183      -9.232  43.756  17.152  1.00 87.48           H  
ATOM   2885  N   GLY A 184     -10.245  46.655  20.810  1.00 88.13           N  
ATOM   2886  H   GLY A 184      -9.883  45.712  20.828  1.00 88.13           H  
ATOM   2887  CA  GLY A 184     -10.135  47.455  22.027  1.00 88.13           C  
ATOM   2888  HA2 GLY A 184     -11.130  47.629  22.435  1.00 88.13           H  
ATOM   2889  HA3 GLY A 184      -9.552  46.894  22.758  1.00 88.13           H  
ATOM   2890  C   GLY A 184      -9.451  48.809  21.796  1.00 88.13           C  
ATOM   2891  O   GLY A 184      -9.954  49.840  22.239  1.00 88.13           O  
ATOM   2892  N   ILE A 185      -8.335  48.846  21.062  1.00 89.85           N  
ATOM   2893  H   ILE A 185      -7.948  47.975  20.727  1.00 89.85           H  
ATOM   2894  CA  ILE A 185      -7.628  50.103  20.765  1.00 89.85           C  
ATOM   2895  HA  ILE A 185      -7.427  50.615  21.706  1.00 89.85           H  
ATOM   2896  C   ILE A 185      -8.517  51.035  19.931  1.00 89.85           C  
ATOM   2897  CB  ILE A 185      -6.273  49.842  20.069  1.00 89.85           C  
ATOM   2898  HB  ILE A 185      -6.450  49.258  19.165  1.00 89.85           H  
ATOM   2899  O   ILE A 185      -8.583  52.233  20.211  1.00 89.85           O  
ATOM   2900  CG1 ILE A 185      -5.297  49.069  20.986  1.00 89.85           C  
ATOM   2901 HG12 ILE A 185      -5.822  48.261  21.496  1.00 89.85           H  
ATOM   2902 HG13 ILE A 185      -4.910  49.736  21.756  1.00 89.85           H  
ATOM   2903  CG2 ILE A 185      -5.628  51.185  19.677  1.00 89.85           C  
ATOM   2904 HG21 ILE A 185      -4.607  51.027  19.331  1.00 89.85           H  
ATOM   2905 HG22 ILE A 185      -6.180  51.651  18.861  1.00 89.85           H  
ATOM   2906 HG23 ILE A 185      -5.603  51.860  20.533  1.00 89.85           H  
ATOM   2907  CD1 ILE A 185      -4.121  48.443  20.224  1.00 89.85           C  
ATOM   2908 HD11 ILE A 185      -4.493  47.827  19.405  1.00 89.85           H  
ATOM   2909 HD12 ILE A 185      -3.551  47.810  20.903  1.00 89.85           H  
ATOM   2910 HD13 ILE A 185      -3.455  49.213  19.834  1.00 89.85           H  
ATOM   2911  N   GLN A 186      -9.257  50.494  18.957  1.00 87.74           N  
ATOM   2912  H   GLN A 186      -9.188  49.499  18.799  1.00 87.74           H  
ATOM   2913  CA  GLN A 186     -10.196  51.280  18.151  1.00 87.74           C  
ATOM   2914  HA  GLN A 186      -9.655  52.108  17.695  1.00 87.74           H  
ATOM   2915  C   GLN A 186     -11.310  51.890  19.011  1.00 87.74           C  
ATOM   2916  CB  GLN A 186     -10.798  50.416  17.035  1.00 87.74           C  
ATOM   2917  HB2 GLN A 186     -11.264  49.529  17.464  1.00 87.74           H  
ATOM   2918  HB3 GLN A 186     -11.570  50.992  16.525  1.00 87.74           H  
ATOM   2919  O   GLN A 186     -11.602  53.077  18.869  1.00 87.74           O  
ATOM   2920  CG  GLN A 186      -9.746  49.994  16.001  1.00 87.74           C  
ATOM   2921  HG2 GLN A 186      -8.940  49.450  16.494  1.00 87.74           H  
ATOM   2922  HG3 GLN A 186      -9.320  50.888  15.545  1.00 87.74           H  
ATOM   2923  CD  GLN A 186     -10.312  49.104  14.899  1.00 87.74           C  
ATOM   2924  NE2 GLN A 186      -9.518  48.781  13.903  1.00 87.74           N  
ATOM   2925 HE21 GLN A 186      -8.555  49.085  13.908  1.00 87.74           H  
ATOM   2926 HE22 GLN A 186      -9.917  48.164  13.210  1.00 87.74           H  
ATOM   2927  OE1 GLN A 186     -11.457  48.685  14.883  1.00 87.74           O  
ATOM   2928  N   HIS A 187     -11.888  51.127  19.944  1.00 87.68           N  
ATOM   2929  H   HIS A 187     -11.650  50.146  19.987  1.00 87.68           H  
ATOM   2930  CA  HIS A 187     -12.895  51.644  20.875  1.00 87.68           C  
ATOM   2931  HA  HIS A 187     -13.691  52.120  20.303  1.00 87.68           H  
ATOM   2932  C   HIS A 187     -12.339  52.719  21.807  1.00 87.68           C  
ATOM   2933  CB  HIS A 187     -13.499  50.494  21.691  1.00 87.68           C  
ATOM   2934  HB2 HIS A 187     -12.699  49.926  22.165  1.00 87.68           H  
ATOM   2935  HB3 HIS A 187     -14.129  50.906  22.479  1.00 87.68           H  
ATOM   2936  O   HIS A 187     -13.005  53.728  22.038  1.00 87.68           O  
ATOM   2937  CG  HIS A 187     -14.335  49.566  20.855  1.00 87.68           C  
ATOM   2938  CD2 HIS A 187     -15.123  49.917  19.789  1.00 87.68           C  
ATOM   2939  HD2 HIS A 187     -15.310  50.919  19.434  1.00 87.68           H  
ATOM   2940  ND1 HIS A 187     -14.349  48.195  20.936  1.00 87.68           N  
ATOM   2941  HD1 HIS A 187     -13.836  47.615  21.585  1.00 87.68           H  
ATOM   2942  CE1 HIS A 187     -15.064  47.740  19.896  1.00 87.68           C  
ATOM   2943  HE1 HIS A 187     -15.108  46.709  19.578  1.00 87.68           H  
ATOM   2944  NE2 HIS A 187     -15.576  48.750  19.180  1.00 87.68           N  
ATOM   2945  N   TYR A 188     -11.111  52.553  22.304  1.00 88.97           N  
ATOM   2946  H   TYR A 188     -10.620  51.693  22.105  1.00 88.97           H  
ATOM   2947  CA  TYR A 188     -10.447  53.577  23.110  1.00 88.97           C  
ATOM   2948  HA  TYR A 188     -11.066  53.793  23.982  1.00 88.97           H  
ATOM   2949  C   TYR A 188     -10.273  54.889  22.336  1.00 88.97           C  
ATOM   2950  CB  TYR A 188      -9.093  53.051  23.592  1.00 88.97           C  
ATOM   2951  HB2 TYR A 188      -9.268  52.190  24.236  1.00 88.97           H  
ATOM   2952  HB3 TYR A 188      -8.508  52.708  22.739  1.00 88.97           H  
ATOM   2953  O   TYR A 188     -10.683  55.949  22.809  1.00 88.97           O  
ATOM   2954  CG  TYR A 188      -8.294  54.087  24.355  1.00 88.97           C  
ATOM   2955  CD1 TYR A 188      -7.139  54.658  23.782  1.00 88.97           C  
ATOM   2956  HD1 TYR A 188      -6.794  54.325  22.814  1.00 88.97           H  
ATOM   2957  CD2 TYR A 188      -8.747  54.524  25.614  1.00 88.97           C  
ATOM   2958  HD2 TYR A 188      -9.639  54.095  26.046  1.00 88.97           H  
ATOM   2959  CE1 TYR A 188      -6.429  55.662  24.471  1.00 88.97           C  
ATOM   2960  HE1 TYR A 188      -5.537  56.094  24.042  1.00 88.97           H  
ATOM   2961  CE2 TYR A 188      -8.049  55.539  26.295  1.00 88.97           C  
ATOM   2962  HE2 TYR A 188      -8.381  55.894  27.259  1.00 88.97           H  
ATOM   2963  OH  TYR A 188      -6.236  57.077  26.418  1.00 88.97           O  
ATOM   2964  HH  TYR A 188      -5.396  57.338  26.034  1.00 88.97           H  
ATOM   2965  CZ  TYR A 188      -6.890  56.107  25.729  1.00 88.97           C  
ATOM   2966  N   GLN A 189      -9.725  54.816  21.119  1.00 87.30           N  
ATOM   2967  H   GLN A 189      -9.424  53.913  20.782  1.00 87.30           H  
ATOM   2968  CA  GLN A 189      -9.536  55.983  20.256  1.00 87.30           C  
ATOM   2969  HA  GLN A 189      -8.935  56.725  20.782  1.00 87.30           H  
ATOM   2970  C   GLN A 189     -10.871  56.647  19.890  1.00 87.30           C  
ATOM   2971  CB  GLN A 189      -8.801  55.557  18.980  1.00 87.30           C  
ATOM   2972  HB2 GLN A 189      -9.320  54.702  18.546  1.00 87.30           H  
ATOM   2973  HB3 GLN A 189      -8.844  56.377  18.262  1.00 87.30           H  
ATOM   2974  O   GLN A 189     -10.980  57.874  19.922  1.00 87.30           O  
ATOM   2975  CG  GLN A 189      -7.322  55.203  19.205  1.00 87.30           C  
ATOM   2976  HG2 GLN A 189      -6.789  56.090  19.546  1.00 87.30           H  
ATOM   2977  HG3 GLN A 189      -7.226  54.432  19.970  1.00 87.30           H  
ATOM   2978  CD  GLN A 189      -6.663  54.694  17.923  1.00 87.30           C  
ATOM   2979  NE2 GLN A 189      -5.357  54.590  17.863  1.00 87.30           N  
ATOM   2980 HE21 GLN A 189      -4.733  54.829  18.620  1.00 87.30           H  
ATOM   2981 HE22 GLN A 189      -4.978  54.255  16.988  1.00 87.30           H  
ATOM   2982  OE1 GLN A 189      -7.302  54.387  16.929  1.00 87.30           O  
ATOM   2983  N   GLN A 190     -11.908  55.854  19.595  1.00 85.69           N  
ATOM   2984  H   GLN A 190     -11.757  54.857  19.552  1.00 85.69           H  
ATOM   2985  CA  GLN A 190     -13.252  56.367  19.331  1.00 85.69           C  
ATOM   2986  HA  GLN A 190     -13.195  57.094  18.521  1.00 85.69           H  
ATOM   2987  C   GLN A 190     -13.829  57.089  20.549  1.00 85.69           C  
ATOM   2988  CB  GLN A 190     -14.189  55.236  18.893  1.00 85.69           C  
ATOM   2989  HB2 GLN A 190     -15.222  55.568  19.002  1.00 85.69           H  
ATOM   2990  HB3 GLN A 190     -14.042  54.366  19.533  1.00 85.69           H  
ATOM   2991  O   GLN A 190     -14.297  58.217  20.404  1.00 85.69           O  
ATOM   2992  CG  GLN A 190     -13.967  54.858  17.423  1.00 85.69           C  
ATOM   2993  HG2 GLN A 190     -12.924  54.584  17.262  1.00 85.69           H  
ATOM   2994  HG3 GLN A 190     -14.190  55.721  16.796  1.00 85.69           H  
ATOM   2995  CD  GLN A 190     -14.847  53.695  16.977  1.00 85.69           C  
ATOM   2996  NE2 GLN A 190     -14.796  53.323  15.718  1.00 85.69           N  
ATOM   2997 HE21 GLN A 190     -15.331  52.495  15.501  1.00 85.69           H  
ATOM   2998 HE22 GLN A 190     -14.128  53.745  15.088  1.00 85.69           H  
ATOM   2999  OE1 GLN A 190     -15.604  53.102  17.725  1.00 85.69           O  
ATOM   3000  N   ALA A 191     -13.746  56.500  21.745  1.00 86.48           N  
ATOM   3001  H   ALA A 191     -13.341  55.576  21.808  1.00 86.48           H  
ATOM   3002  CA  ALA A 191     -14.224  57.127  22.976  1.00 86.48           C  
ATOM   3003  HA  ALA A 191     -15.287  57.343  22.867  1.00 86.48           H  
ATOM   3004  C   ALA A 191     -13.509  58.458  23.262  1.00 86.48           C  
ATOM   3005  CB  ALA A 191     -14.045  56.145  24.136  1.00 86.48           C  
ATOM   3006  HB1 ALA A 191     -14.460  56.580  25.044  1.00 86.48           H  
ATOM   3007  HB2 ALA A 191     -12.988  55.926  24.286  1.00 86.48           H  
ATOM   3008  HB3 ALA A 191     -14.576  55.217  23.923  1.00 86.48           H  
ATOM   3009  O   ALA A 191     -14.165  59.440  23.614  1.00 86.48           O  
ATOM   3010  N   LEU A 192     -12.191  58.510  23.043  1.00 83.92           N  
ATOM   3011  H   LEU A 192     -11.710  57.654  22.807  1.00 83.92           H  
ATOM   3012  CA  LEU A 192     -11.400  59.734  23.175  1.00 83.92           C  
ATOM   3013  HA  LEU A 192     -11.552  60.133  24.178  1.00 83.92           H  
ATOM   3014  C   LEU A 192     -11.853  60.804  22.163  1.00 83.92           C  
ATOM   3015  CB  LEU A 192      -9.912  59.380  22.990  1.00 83.92           C  
ATOM   3016  HB2 LEU A 192      -9.709  59.264  21.925  1.00 83.92           H  
ATOM   3017  HB3 LEU A 192      -9.698  58.422  23.463  1.00 83.92           H  
ATOM   3018  O   LEU A 192     -12.086  61.952  22.532  1.00 83.92           O  
ATOM   3019  CG  LEU A 192      -8.969  60.444  23.584  1.00 83.92           C  
ATOM   3020  HG  LEU A 192      -9.415  61.434  23.491  1.00 83.92           H  
ATOM   3021  CD1 LEU A 192      -8.698  60.151  25.058  1.00 83.92           C  
ATOM   3022 HD11 LEU A 192      -7.994  60.878  25.463  1.00 83.92           H  
ATOM   3023 HD12 LEU A 192      -8.278  59.152  25.178  1.00 83.92           H  
ATOM   3024 HD13 LEU A 192      -9.631  60.228  25.616  1.00 83.92           H  
ATOM   3025  CD2 LEU A 192      -7.633  60.461  22.844  1.00 83.92           C  
ATOM   3026 HD21 LEU A 192      -7.797  60.706  21.795  1.00 83.92           H  
ATOM   3027 HD22 LEU A 192      -7.156  59.484  22.919  1.00 83.92           H  
ATOM   3028 HD23 LEU A 192      -6.977  61.213  23.283  1.00 83.92           H  
ATOM   3029  N   SER A 193     -12.031  60.422  20.893  1.00 83.66           N  
ATOM   3030  H   SER A 193     -11.792  59.471  20.652  1.00 83.66           H  
ATOM   3031  CA  SER A 193     -12.426  61.342  19.813  1.00 83.66           C  
ATOM   3032  HA  SER A 193     -11.751  62.198  19.834  1.00 83.66           H  
ATOM   3033  C   SER A 193     -13.849  61.890  19.960  1.00 83.66           C  
ATOM   3034  CB  SER A 193     -12.268  60.652  18.454  1.00 83.66           C  
ATOM   3035  HB2 SER A 193     -11.278  60.199  18.394  1.00 83.66           H  
ATOM   3036  HB3 SER A 193     -12.353  61.398  17.664  1.00 83.66           H  
ATOM   3037  O   SER A 193     -14.106  63.043  19.621  1.00 83.66           O  
ATOM   3038  OG  SER A 193     -13.251  59.656  18.242  1.00 83.66           O  
ATOM   3039  HG  SER A 193     -13.400  59.172  19.058  1.00 83.66           H  
ATOM   3040  N   LEU A 194     -14.767  61.084  20.503  1.00 84.58           N  
ATOM   3041  H   LEU A 194     -14.484  60.145  20.744  1.00 84.58           H  
ATOM   3042  CA  LEU A 194     -16.162  61.455  20.752  1.00 84.58           C  
ATOM   3043  HA  LEU A 194     -16.489  62.125  19.957  1.00 84.58           H  
ATOM   3044  C   LEU A 194     -16.329  62.249  22.058  1.00 84.58           C  
ATOM   3045  CB  LEU A 194     -17.033  60.181  20.713  1.00 84.58           C  
ATOM   3046  HB2 LEU A 194     -16.599  59.452  21.398  1.00 84.58           H  
ATOM   3047  HB3 LEU A 194     -18.036  60.415  21.069  1.00 84.58           H  
ATOM   3048  O   LEU A 194     -17.446  62.624  22.407  1.00 84.58           O  
ATOM   3049  CG  LEU A 194     -17.146  59.565  19.304  1.00 84.58           C  
ATOM   3050  HG  LEU A 194     -16.167  59.571  18.823  1.00 84.58           H  
ATOM   3051  CD1 LEU A 194     -17.619  58.112  19.357  1.00 84.58           C  
ATOM   3052 HD11 LEU A 194     -17.039  57.558  20.096  1.00 84.58           H  
ATOM   3053 HD12 LEU A 194     -17.459  57.652  18.382  1.00 84.58           H  
ATOM   3054 HD13 LEU A 194     -18.681  58.064  19.597  1.00 84.58           H  
ATOM   3055  CD2 LEU A 194     -18.128  60.341  18.420  1.00 84.58           C  
ATOM   3056 HD21 LEU A 194     -17.791  61.371  18.301  1.00 84.58           H  
ATOM   3057 HD22 LEU A 194     -19.123  60.338  18.863  1.00 84.58           H  
ATOM   3058 HD23 LEU A 194     -18.176  59.878  17.434  1.00 84.58           H  
ATOM   3059  N   GLY A 195     -15.234  62.518  22.776  1.00 81.06           N  
ATOM   3060  H   GLY A 195     -14.341  62.192  22.434  1.00 81.06           H  
ATOM   3061  CA  GLY A 195     -15.241  63.323  23.994  1.00 81.06           C  
ATOM   3062  HA2 GLY A 195     -14.211  63.571  24.248  1.00 81.06           H  
ATOM   3063  HA3 GLY A 195     -15.790  64.247  23.814  1.00 81.06           H  
ATOM   3064  C   GLY A 195     -15.865  62.619  25.198  1.00 81.06           C  
ATOM   3065  O   GLY A 195     -16.375  63.292  26.091  1.00 81.06           O  
ATOM   3066  N   ALA A 196     -15.832  61.283  25.247  1.00 81.09           N  
ATOM   3067  H   ALA A 196     -15.377  60.780  24.499  1.00 81.09           H  
ATOM   3068  CA  ALA A 196     -16.354  60.522  26.384  1.00 81.09           C  
ATOM   3069  HA  ALA A 196     -17.411  60.757  26.512  1.00 81.09           H  
ATOM   3070  C   ALA A 196     -15.623  60.863  27.696  1.00 81.09           C  
ATOM   3071  CB  ALA A 196     -16.206  59.035  26.061  1.00 81.09           C  
ATOM   3072  HB1 ALA A 196     -16.566  58.841  25.051  1.00 81.09           H  
ATOM   3073  HB2 ALA A 196     -15.158  58.740  26.114  1.00 81.09           H  
ATOM   3074  HB3 ALA A 196     -16.787  58.458  26.781  1.00 81.09           H  
ATOM   3075  O   ALA A 196     -16.216  60.900  28.776  1.00 81.09           O  
ATOM   3076  N   PHE A 197     -14.326  61.142  27.586  1.00 81.56           N  
ATOM   3077  H   PHE A 197     -13.910  61.091  26.667  1.00 81.56           H  
ATOM   3078  CA  PHE A 197     -13.468  61.633  28.653  1.00 81.56           C  
ATOM   3079  HA  PHE A 197     -14.070  62.223  29.344  1.00 81.56           H  
ATOM   3080  C   PHE A 197     -12.403  62.559  28.064  1.00 81.56           C  
ATOM   3081  CB  PHE A 197     -12.856  60.459  29.433  1.00 81.56           C  
ATOM   3082  HB2 PHE A 197     -12.135  60.850  30.152  1.00 81.56           H  
ATOM   3083  HB3 PHE A 197     -13.650  59.983  30.008  1.00 81.56           H  
ATOM   3084  O   PHE A 197     -12.071  62.486  26.880  1.00 81.56           O  
ATOM   3085  CG  PHE A 197     -12.184  59.396  28.583  1.00 81.56           C  
ATOM   3086  CD1 PHE A 197     -12.957  58.364  28.016  1.00 81.56           C  
ATOM   3087  HD1 PHE A 197     -14.020  58.322  28.203  1.00 81.56           H  
ATOM   3088  CD2 PHE A 197     -10.793  59.423  28.368  1.00 81.56           C  
ATOM   3089  HD2 PHE A 197     -10.185  60.198  28.810  1.00 81.56           H  
ATOM   3090  CE1 PHE A 197     -12.353  57.387  27.209  1.00 81.56           C  
ATOM   3091  HE1 PHE A 197     -12.946  56.592  26.782  1.00 81.56           H  
ATOM   3092  CE2 PHE A 197     -10.188  58.434  27.573  1.00 81.56           C  
ATOM   3093  HE2 PHE A 197      -9.119  58.453  27.414  1.00 81.56           H  
ATOM   3094  CZ  PHE A 197     -10.970  57.433  26.972  1.00 81.56           C  
ATOM   3095  HZ  PHE A 197     -10.510  56.693  26.334  1.00 81.56           H  
ATOM   3096  N   SER A 198     -11.885  63.463  28.895  1.00 78.45           N  
ATOM   3097  H   SER A 198     -12.136  63.425  29.872  1.00 78.45           H  
ATOM   3098  CA  SER A 198     -10.806  64.356  28.481  1.00 78.45           C  
ATOM   3099  HA  SER A 198     -11.049  64.735  27.488  1.00 78.45           H  
ATOM   3100  C   SER A 198      -9.479  63.593  28.442  1.00 78.45           C  
ATOM   3101  CB  SER A 198     -10.706  65.550  29.432  1.00 78.45           C  
ATOM   3102  HB2 SER A 198     -10.554  65.189  30.449  1.00 78.45           H  
ATOM   3103  HB3 SER A 198     -11.636  66.117  29.393  1.00 78.45           H  
ATOM   3104  O   SER A 198      -9.203  62.846  29.381  1.00 78.45           O  
ATOM   3105  OG  SER A 198      -9.624  66.390  29.070  1.00 78.45           O  
ATOM   3106  HG  SER A 198      -9.621  67.154  29.652  1.00 78.45           H  
ATOM   3107  N   PRO A 199      -8.612  63.827  27.440  1.00 72.03           N  
ATOM   3108  CA  PRO A 199      -7.276  63.227  27.386  1.00 72.03           C  
ATOM   3109  HA  PRO A 199      -7.356  62.140  27.384  1.00 72.03           H  
ATOM   3110  C   PRO A 199      -6.382  63.627  28.570  1.00 72.03           C  
ATOM   3111  CB  PRO A 199      -6.682  63.701  26.053  1.00 72.03           C  
ATOM   3112  HB2 PRO A 199      -5.607  63.871  26.114  1.00 72.03           H  
ATOM   3113  HB3 PRO A 199      -6.896  62.962  25.280  1.00 72.03           H  
ATOM   3114  O   PRO A 199      -5.401  62.956  28.859  1.00 72.03           O  
ATOM   3115  CG  PRO A 199      -7.441  64.989  25.737  1.00 72.03           C  
ATOM   3116  HG2 PRO A 199      -6.983  65.823  26.267  1.00 72.03           H  
ATOM   3117  HG3 PRO A 199      -7.478  65.186  24.665  1.00 72.03           H  
ATOM   3118  CD  PRO A 199      -8.826  64.717  26.309  1.00 72.03           C  
ATOM   3119  HD2 PRO A 199      -9.440  64.209  25.566  1.00 72.03           H  
ATOM   3120  HD3 PRO A 199      -9.290  65.659  26.602  1.00 72.03           H  
ATOM   3121  N   GLN A 200      -6.713  64.717  29.269  1.00 73.86           N  
ATOM   3122  H   GLN A 200      -7.545  65.222  28.998  1.00 73.86           H  
ATOM   3123  CA  GLN A 200      -5.977  65.167  30.456  1.00 73.86           C  
ATOM   3124  HA  GLN A 200      -4.923  64.917  30.342  1.00 73.86           H  
ATOM   3125  C   GLN A 200      -6.446  64.488  31.751  1.00 73.86           C  
ATOM   3126  CB  GLN A 200      -6.106  66.690  30.578  1.00 73.86           C  
ATOM   3127  HB2 GLN A 200      -5.638  67.016  31.507  1.00 73.86           H  
ATOM   3128  HB3 GLN A 200      -7.162  66.959  30.613  1.00 73.86           H  
ATOM   3129  O   GLN A 200      -5.857  64.710  32.807  1.00 73.86           O  
ATOM   3130  CG  GLN A 200      -5.422  67.421  29.415  1.00 73.86           C  
ATOM   3131  HG2 GLN A 200      -5.851  67.096  28.467  1.00 73.86           H  
ATOM   3132  HG3 GLN A 200      -4.361  67.172  29.414  1.00 73.86           H  
ATOM   3133  CD  GLN A 200      -5.570  68.935  29.502  1.00 73.86           C  
ATOM   3134  NE2 GLN A 200      -4.950  69.667  28.604  1.00 73.86           N  
ATOM   3135 HE21 GLN A 200      -5.057  70.667  28.701  1.00 73.86           H  
ATOM   3136 HE22 GLN A 200      -4.360  69.234  27.908  1.00 73.86           H  
ATOM   3137  OE1 GLN A 200      -6.252  69.495  30.345  1.00 73.86           O  
ATOM   3138  N   GLN A 201      -7.526  63.708  31.703  1.00 79.99           N  
ATOM   3139  H   GLN A 201      -7.903  63.441  30.804  1.00 79.99           H  
ATOM   3140  CA  GLN A 201      -8.082  63.060  32.880  1.00 79.99           C  
ATOM   3141  HA  GLN A 201      -7.770  63.620  33.761  1.00 79.99           H  
ATOM   3142  C   GLN A 201      -7.509  61.647  32.990  1.00 79.99           C  
ATOM   3143  CB  GLN A 201      -9.616  63.123  32.805  1.00 79.99           C  
ATOM   3144  HB2 GLN A 201      -9.897  64.096  32.403  1.00 79.99           H  
ATOM   3145  HB3 GLN A 201      -9.994  62.351  32.134  1.00 79.99           H  
ATOM   3146  O   GLN A 201      -7.571  60.878  32.039  1.00 79.99           O  
ATOM   3147  CG  GLN A 201     -10.264  62.989  34.188  1.00 79.99           C  
ATOM   3148  HG2 GLN A 201      -9.755  63.654  34.886  1.00 79.99           H  
ATOM   3149  HG3 GLN A 201     -10.146  61.966  34.546  1.00 79.99           H  
ATOM   3150  CD  GLN A 201     -11.749  63.350  34.203  1.00 79.99           C  
ATOM   3151  NE2 GLN A 201     -12.338  63.455  35.375  1.00 79.99           N  
ATOM   3152 HE21 GLN A 201     -13.294  63.780  35.384  1.00 79.99           H  
ATOM   3153 HE22 GLN A 201     -11.824  63.258  36.221  1.00 79.99           H  
ATOM   3154  OE1 GLN A 201     -12.410  63.555  33.194  1.00 79.99           O  
ATOM   3155  N   ALA A 202      -6.961  61.292  34.153  1.00 87.39           N  
ATOM   3156  H   ALA A 202      -6.875  61.974  34.893  1.00 87.39           H  
ATOM   3157  CA  ALA A 202      -6.487  59.935  34.389  1.00 87.39           C  
ATOM   3158  HA  ALA A 202      -5.939  59.597  33.510  1.00 87.39           H  
ATOM   3159  C   ALA A 202      -7.693  59.006  34.600  1.00 87.39           C  
ATOM   3160  CB  ALA A 202      -5.514  59.941  35.574  1.00 87.39           C  
ATOM   3161  HB1 ALA A 202      -5.118  58.936  35.720  1.00 87.39           H  
ATOM   3162  HB2 ALA A 202      -6.025  60.271  36.479  1.00 87.39           H  
ATOM   3163  HB3 ALA A 202      -4.684  60.613  35.357  1.00 87.39           H  
ATOM   3164  O   ALA A 202      -8.406  59.120  35.601  1.00 87.39           O  
ATOM   3165  N   VAL A 203      -7.928  58.087  33.664  1.00 91.51           N  
ATOM   3166  H   VAL A 203      -7.354  58.097  32.833  1.00 91.51           H  
ATOM   3167  CA  VAL A 203      -9.086  57.177  33.694  1.00 91.51           C  
ATOM   3168  HA  VAL A 203      -9.598  57.301  34.648  1.00 91.51           H  
ATOM   3169  C   VAL A 203      -8.639  55.712  33.641  1.00 91.51           C  
ATOM   3170  CB  VAL A 203     -10.107  57.536  32.586  1.00 91.51           C  
ATOM   3171  HB  VAL A 203      -9.773  57.144  31.625  1.00 91.51           H  
ATOM   3172  O   VAL A 203      -7.514  55.401  33.265  1.00 91.51           O  
ATOM   3173  CG1 VAL A 203     -11.479  56.962  32.923  1.00 91.51           C  
ATOM   3174 HG11 VAL A 203     -12.230  57.409  32.271  1.00 91.51           H  
ATOM   3175 HG12 VAL A 203     -11.490  55.879  32.803  1.00 91.51           H  
ATOM   3176 HG13 VAL A 203     -11.754  57.246  33.938  1.00 91.51           H  
ATOM   3177  CG2 VAL A 203     -10.354  59.046  32.449  1.00 91.51           C  
ATOM   3178 HG21 VAL A 203     -11.191  59.247  31.781  1.00 91.51           H  
ATOM   3179 HG22 VAL A 203     -10.536  59.500  33.422  1.00 91.51           H  
ATOM   3180 HG23 VAL A 203      -9.480  59.498  31.978  1.00 91.51           H  
ATOM   3181  N   ILE A 204      -9.487  54.783  34.070  1.00 92.77           N  
ATOM   3182  H   ILE A 204     -10.379  55.082  34.437  1.00 92.77           H  
ATOM   3183  CA  ILE A 204      -9.283  53.343  33.885  1.00 92.77           C  
ATOM   3184  HA  ILE A 204      -8.280  53.160  33.499  1.00 92.77           H  
ATOM   3185  C   ILE A 204     -10.284  52.860  32.835  1.00 92.77           C  
ATOM   3186  CB  ILE A 204      -9.405  52.584  35.223  1.00 92.77           C  
ATOM   3187  HB  ILE A 204     -10.418  52.722  35.599  1.00 92.77           H  
ATOM   3188  O   ILE A 204     -11.489  53.030  33.014  1.00 92.77           O  
ATOM   3189  CG1 ILE A 204      -8.423  53.146  36.280  1.00 92.77           C  
ATOM   3190 HG12 ILE A 204      -8.576  54.221  36.381  1.00 92.77           H  
ATOM   3191 HG13 ILE A 204      -7.397  52.983  35.950  1.00 92.77           H  
ATOM   3192  CG2 ILE A 204      -9.179  51.078  34.988  1.00 92.77           C  
ATOM   3193 HG21 ILE A 204      -9.277  50.519  35.918  1.00 92.77           H  
ATOM   3194 HG22 ILE A 204      -9.928  50.684  34.301  1.00 92.77           H  
ATOM   3195 HG23 ILE A 204      -8.191  50.908  34.560  1.00 92.77           H  
ATOM   3196  CD1 ILE A 204      -8.601  52.549  37.681  1.00 92.77           C  
ATOM   3197 HD11 ILE A 204      -9.643  52.634  37.989  1.00 92.77           H  
ATOM   3198 HD12 ILE A 204      -8.297  51.502  37.692  1.00 92.77           H  
ATOM   3199 HD13 ILE A 204      -7.977  53.097  38.387  1.00 92.77           H  
ATOM   3200  N   CYS A 205      -9.788  52.261  31.757  1.00 92.45           N  
ATOM   3201  H   CYS A 205      -8.787  52.139  31.705  1.00 92.45           H  
ATOM   3202  CA  CYS A 205     -10.566  51.770  30.626  1.00 92.45           C  
ATOM   3203  HA  CYS A 205     -11.618  52.031  30.743  1.00 92.45           H  
ATOM   3204  C   CYS A 205     -10.437  50.244  30.529  1.00 92.45           C  
ATOM   3205  CB  CYS A 205     -10.034  52.428  29.348  1.00 92.45           C  
ATOM   3206  HB2 CYS A 205      -8.964  52.228  29.298  1.00 92.45           H  
ATOM   3207  HB3 CYS A 205     -10.496  51.974  28.471  1.00 92.45           H  
ATOM   3208  O   CYS A 205      -9.355  49.723  30.258  1.00 92.45           O  
ATOM   3209  SG  CYS A 205     -10.326  54.219  29.328  1.00 92.45           S  
ATOM   3210  HG  CYS A 205      -9.556  54.502  28.274  1.00 92.45           H  
ATOM   3211  N   ASP A 206     -11.537  49.521  30.716  1.00 91.43           N  
ATOM   3212  H   ASP A 206     -12.404  50.001  30.908  1.00 91.43           H  
ATOM   3213  CA  ASP A 206     -11.599  48.076  30.499  1.00 91.43           C  
ATOM   3214  HA  ASP A 206     -10.595  47.658  30.582  1.00 91.43           H  
ATOM   3215  C   ASP A 206     -12.122  47.770  29.090  1.00 91.43           C  
ATOM   3216  CB  ASP A 206     -12.449  47.415  31.586  1.00 91.43           C  
ATOM   3217  HB2 ASP A 206     -13.500  47.613  31.375  1.00 91.43           H  
ATOM   3218  HB3 ASP A 206     -12.192  47.839  32.557  1.00 91.43           H  
ATOM   3219  O   ASP A 206     -13.297  47.988  28.783  1.00 91.43           O  
ATOM   3220  CG  ASP A 206     -12.277  45.899  31.647  1.00 91.43           C  
ATOM   3221  OD1 ASP A 206     -11.863  45.276  30.647  1.00 91.43           O  
ATOM   3222  OD2 ASP A 206     -12.528  45.323  32.727  1.00 91.43           O  
ATOM   3223  N   LEU A 207     -11.220  47.280  28.240  1.00 91.66           N  
ATOM   3224  H   LEU A 207     -10.297  47.089  28.604  1.00 91.66           H  
ATOM   3225  CA  LEU A 207     -11.405  46.995  26.816  1.00 91.66           C  
ATOM   3226  HA  LEU A 207     -12.376  47.369  26.493  1.00 91.66           H  
ATOM   3227  C   LEU A 207     -11.405  45.486  26.535  1.00 91.66           C  
ATOM   3228  CB  LEU A 207     -10.294  47.711  26.024  1.00 91.66           C  
ATOM   3229  HB2 LEU A 207     -10.324  47.399  24.980  1.00 91.66           H  
ATOM   3230  HB3 LEU A 207      -9.331  47.392  26.423  1.00 91.66           H  
ATOM   3231  O   LEU A 207     -11.126  45.056  25.417  1.00 91.66           O  
ATOM   3232  CG  LEU A 207     -10.387  49.240  26.081  1.00 91.66           C  
ATOM   3233  HG  LEU A 207     -10.620  49.563  27.096  1.00 91.66           H  
ATOM   3234  CD1 LEU A 207      -9.050  49.874  25.714  1.00 91.66           C  
ATOM   3235 HD11 LEU A 207      -9.073  50.929  25.986  1.00 91.66           H  
ATOM   3236 HD12 LEU A 207      -8.859  49.768  24.646  1.00 91.66           H  
ATOM   3237 HD13 LEU A 207      -8.249  49.399  26.282  1.00 91.66           H  
ATOM   3238  CD2 LEU A 207     -11.473  49.736  25.121  1.00 91.66           C  
ATOM   3239 HD21 LEU A 207     -11.341  49.279  24.140  1.00 91.66           H  
ATOM   3240 HD22 LEU A 207     -11.424  50.819  25.009  1.00 91.66           H  
ATOM   3241 HD23 LEU A 207     -12.458  49.439  25.480  1.00 91.66           H  
ATOM   3242  N   ARG A 208     -11.677  44.651  27.546  1.00 87.13           N  
ATOM   3243  H   ARG A 208     -11.813  45.040  28.468  1.00 87.13           H  
ATOM   3244  CA  ARG A 208     -11.778  43.194  27.359  1.00 87.13           C  
ATOM   3245  HA  ARG A 208     -10.907  42.840  26.806  1.00 87.13           H  
ATOM   3246  C   ARG A 208     -12.994  42.783  26.526  1.00 87.13           C  
ATOM   3247  CB  ARG A 208     -11.822  42.509  28.727  1.00 87.13           C  
ATOM   3248  HB2 ARG A 208     -12.634  42.937  29.315  1.00 87.13           H  
ATOM   3249  HB3 ARG A 208     -12.028  41.449  28.580  1.00 87.13           H  
ATOM   3250  O   ARG A 208     -12.969  41.718  25.910  1.00 87.13           O  
ATOM   3251  CG  ARG A 208     -10.492  42.637  29.484  1.00 87.13           C  
ATOM   3252  HG2 ARG A 208      -9.706  42.156  28.901  1.00 87.13           H  
ATOM   3253  HG3 ARG A 208     -10.218  43.682  29.626  1.00 87.13           H  
ATOM   3254  CD  ARG A 208     -10.590  41.937  30.840  1.00 87.13           C  
ATOM   3255  HD2 ARG A 208      -9.600  41.925  31.296  1.00 87.13           H  
ATOM   3256  HD3 ARG A 208     -10.900  40.907  30.664  1.00 87.13           H  
ATOM   3257  NE  ARG A 208     -11.540  42.588  31.759  1.00 87.13           N  
ATOM   3258  HE  ARG A 208     -11.827  43.530  31.536  1.00 87.13           H  
ATOM   3259  NH1 ARG A 208     -11.677  40.880  33.306  1.00 87.13           N  
ATOM   3260 HH11 ARG A 208     -11.049  40.298  32.770  1.00 87.13           H  
ATOM   3261 HH12 ARG A 208     -11.993  40.547  34.205  1.00 87.13           H  
ATOM   3262  NH2 ARG A 208     -12.781  42.784  33.640  1.00 87.13           N  
ATOM   3263 HH21 ARG A 208     -13.036  42.470  34.566  1.00 87.13           H  
ATOM   3264 HH22 ARG A 208     -12.941  43.742  33.365  1.00 87.13           H  
ATOM   3265  CZ  ARG A 208     -12.005  42.070  32.883  1.00 87.13           C  
ATOM   3266  N   CYS A 209     -14.033  43.615  26.522  1.00 83.48           N  
ATOM   3267  H   CYS A 209     -13.917  44.511  26.974  1.00 83.48           H  
ATOM   3268  CA  CYS A 209     -15.281  43.374  25.807  1.00 83.48           C  
ATOM   3269  HA  CYS A 209     -15.459  42.299  25.776  1.00 83.48           H  
ATOM   3270  C   CYS A 209     -15.203  43.858  24.355  1.00 83.48           C  
ATOM   3271  CB  CYS A 209     -16.439  44.038  26.567  1.00 83.48           C  
ATOM   3272  HB2 CYS A 209     -17.377  43.837  26.051  1.00 83.48           H  
ATOM   3273  HB3 CYS A 209     -16.281  45.116  26.590  1.00 83.48           H  
ATOM   3274  O   CYS A 209     -14.547  44.853  24.055  1.00 83.48           O  
ATOM   3275  SG  CYS A 209     -16.542  43.398  28.267  1.00 83.48           S  
ATOM   3276  HG  CYS A 209     -15.249  43.546  28.569  1.00 83.48           H  
ATOM   3277  N   GLU A 210     -15.895  43.164  23.453  1.00 75.72           N  
ATOM   3278  H   GLU A 210     -16.382  42.327  23.742  1.00 75.72           H  
ATOM   3279  CA  GLU A 210     -15.830  43.460  22.016  1.00 75.72           C  
ATOM   3280  HA  GLU A 210     -14.822  43.789  21.768  1.00 75.72           H  
ATOM   3281  C   GLU A 210     -16.752  44.600  21.579  1.00 75.72           C  
ATOM   3282  CB  GLU A 210     -16.114  42.191  21.199  1.00 75.72           C  
ATOM   3283  HB2 GLU A 210     -16.235  42.466  20.151  1.00 75.72           H  
ATOM   3284  HB3 GLU A 210     -17.034  41.726  21.553  1.00 75.72           H  
ATOM   3285  O   GLU A 210     -16.404  45.302  20.645  1.00 75.72           O  
ATOM   3286  CG  GLU A 210     -14.944  41.201  21.314  1.00 75.72           C  
ATOM   3287  HG2 GLU A 210     -14.792  40.953  22.364  1.00 75.72           H  
ATOM   3288  HG3 GLU A 210     -14.038  41.693  20.959  1.00 75.72           H  
ATOM   3289  CD  GLU A 210     -15.137  39.896  20.528  1.00 75.72           C  
ATOM   3290  OE1 GLU A 210     -14.283  39.002  20.743  1.00 75.72           O  
ATOM   3291  OE2 GLU A 210     -16.101  39.789  19.738  1.00 75.72           O  
ATOM   3292  N   ASP A 211     -17.885  44.835  22.243  1.00 75.88           N  
ATOM   3293  H   ASP A 211     -18.148  44.178  22.963  1.00 75.88           H  
ATOM   3294  CA  ASP A 211     -18.903  45.783  21.746  1.00 75.88           C  
ATOM   3295  HA  ASP A 211     -18.658  46.085  20.728  1.00 75.88           H  
ATOM   3296  C   ASP A 211     -19.014  47.081  22.567  1.00 75.88           C  
ATOM   3297  CB  ASP A 211     -20.258  45.066  21.693  1.00 75.88           C  
ATOM   3298  HB2 ASP A 211     -20.493  44.681  22.685  1.00 75.88           H  
ATOM   3299  HB3 ASP A 211     -21.031  45.787  21.426  1.00 75.88           H  
ATOM   3300  O   ASP A 211     -19.788  47.986  22.237  1.00 75.88           O  
ATOM   3301  CG  ASP A 211     -20.314  43.929  20.670  1.00 75.88           C  
ATOM   3302  OD1 ASP A 211     -19.821  44.122  19.538  1.00 75.88           O  
ATOM   3303  OD2 ASP A 211     -20.950  42.908  21.013  1.00 75.88           O  
ATOM   3304  N   TYR A 212     -18.293  47.171  23.683  1.00 83.67           N  
ATOM   3305  H   TYR A 212     -17.613  46.449  23.873  1.00 83.67           H  
ATOM   3306  CA  TYR A 212     -18.376  48.294  24.611  1.00 83.67           C  
ATOM   3307  HA  TYR A 212     -18.482  49.215  24.037  1.00 83.67           H  
ATOM   3308  C   TYR A 212     -17.108  48.428  25.449  1.00 83.67           C  
ATOM   3309  CB  TYR A 212     -19.614  48.147  25.514  1.00 83.67           C  
ATOM   3310  HB2 TYR A 212     -19.667  48.999  26.192  1.00 83.67           H  
ATOM   3311  HB3 TYR A 212     -20.506  48.192  24.890  1.00 83.67           H  
ATOM   3312  O   TYR A 212     -16.342  47.482  25.619  1.00 83.67           O  
ATOM   3313  CG  TYR A 212     -19.666  46.881  26.347  1.00 83.67           C  
ATOM   3314  CD1 TYR A 212     -20.325  45.743  25.845  1.00 83.67           C  
ATOM   3315  HD1 TYR A 212     -20.749  45.762  24.852  1.00 83.67           H  
ATOM   3316  CD2 TYR A 212     -19.070  46.845  27.625  1.00 83.67           C  
ATOM   3317  HD2 TYR A 212     -18.532  47.706  27.994  1.00 83.67           H  
ATOM   3318  CE1 TYR A 212     -20.394  44.570  26.618  1.00 83.67           C  
ATOM   3319  HE1 TYR A 212     -20.864  43.680  26.227  1.00 83.67           H  
ATOM   3320  CE2 TYR A 212     -19.137  45.671  28.400  1.00 83.67           C  
ATOM   3321  HE2 TYR A 212     -18.647  45.624  29.362  1.00 83.67           H  
ATOM   3322  OH  TYR A 212     -19.892  43.395  28.625  1.00 83.67           O  
ATOM   3323  HH  TYR A 212     -19.334  43.399  29.406  1.00 83.67           H  
ATOM   3324  CZ  TYR A 212     -19.796  44.531  27.893  1.00 83.67           C  
ATOM   3325  N   LEU A 213     -16.931  49.616  26.018  1.00 87.61           N  
ATOM   3326  H   LEU A 213     -17.641  50.318  25.863  1.00 87.61           H  
ATOM   3327  CA  LEU A 213     -15.867  49.946  26.959  1.00 87.61           C  
ATOM   3328  HA  LEU A 213     -15.160  49.119  27.031  1.00 87.61           H  
ATOM   3329  C   LEU A 213     -16.476  50.173  28.350  1.00 87.61           C  
ATOM   3330  CB  LEU A 213     -15.132  51.184  26.406  1.00 87.61           C  
ATOM   3331  HB2 LEU A 213     -14.568  50.902  25.517  1.00 87.61           H  
ATOM   3332  HB3 LEU A 213     -15.888  51.908  26.099  1.00 87.61           H  
ATOM   3333  O   LEU A 213     -17.547  50.776  28.467  1.00 87.61           O  
ATOM   3334  CG  LEU A 213     -14.197  51.890  27.405  1.00 87.61           C  
ATOM   3335  HG  LEU A 213     -14.722  52.047  28.347  1.00 87.61           H  
ATOM   3336  CD1 LEU A 213     -12.917  51.119  27.677  1.00 87.61           C  
ATOM   3337 HD11 LEU A 213     -12.117  51.457  27.019  1.00 87.61           H  
ATOM   3338 HD12 LEU A 213     -12.631  51.298  28.714  1.00 87.61           H  
ATOM   3339 HD13 LEU A 213     -13.086  50.050  27.546  1.00 87.61           H  
ATOM   3340  CD2 LEU A 213     -13.804  53.273  26.897  1.00 87.61           C  
ATOM   3341 HD21 LEU A 213     -13.269  53.188  25.952  1.00 87.61           H  
ATOM   3342 HD22 LEU A 213     -13.170  53.768  27.633  1.00 87.61           H  
ATOM   3343 HD23 LEU A 213     -14.700  53.873  26.735  1.00 87.61           H  
ATOM   3344  N   LEU A 214     -15.780  49.747  29.408  1.00 91.65           N  
ATOM   3345  H   LEU A 214     -14.920  49.241  29.249  1.00 91.65           H  
ATOM   3346  CA  LEU A 214     -16.098  50.164  30.779  1.00 91.65           C  
ATOM   3347  HA  LEU A 214     -17.085  50.627  30.793  1.00 91.65           H  
ATOM   3348  C   LEU A 214     -15.096  51.223  31.241  1.00 91.65           C  
ATOM   3349  CB  LEU A 214     -16.151  48.973  31.750  1.00 91.65           C  
ATOM   3350  HB2 LEU A 214     -15.132  48.643  31.951  1.00 91.65           H  
ATOM   3351  HB3 LEU A 214     -16.547  49.327  32.702  1.00 91.65           H  
ATOM   3352  O   LEU A 214     -13.887  51.029  31.134  1.00 91.65           O  
ATOM   3353  CG  LEU A 214     -16.998  47.777  31.284  1.00 91.65           C  
ATOM   3354  HG  LEU A 214     -16.713  47.475  30.276  1.00 91.65           H  
ATOM   3355  CD1 LEU A 214     -16.767  46.577  32.203  1.00 91.65           C  
ATOM   3356 HD11 LEU A 214     -16.964  46.845  33.241  1.00 91.65           H  
ATOM   3357 HD12 LEU A 214     -17.413  45.750  31.910  1.00 91.65           H  
ATOM   3358 HD13 LEU A 214     -15.730  46.251  32.118  1.00 91.65           H  
ATOM   3359  CD2 LEU A 214     -18.481  48.154  31.285  1.00 91.65           C  
ATOM   3360 HD21 LEU A 214     -18.771  48.538  32.264  1.00 91.65           H  
ATOM   3361 HD22 LEU A 214     -18.657  48.923  30.533  1.00 91.65           H  
ATOM   3362 HD23 LEU A 214     -19.086  47.280  31.045  1.00 91.65           H  
ATOM   3363  N   LEU A 215     -15.596  52.333  31.776  1.00 92.02           N  
ATOM   3364  H   LEU A 215     -16.600  52.413  31.851  1.00 92.02           H  
ATOM   3365  CA  LEU A 215     -14.804  53.501  32.147  1.00 92.02           C  
ATOM   3366  HA  LEU A 215     -13.759  53.328  31.894  1.00 92.02           H  
ATOM   3367  C   LEU A 215     -14.910  53.776  33.647  1.00 92.02           C  
ATOM   3368  CB  LEU A 215     -15.324  54.705  31.339  1.00 92.02           C  
ATOM   3369  HB2 LEU A 215     -15.443  54.415  30.295  1.00 92.02           H  
ATOM   3370  HB3 LEU A 215     -16.311  54.975  31.716  1.00 92.02           H  
ATOM   3371  O   LEU A 215     -16.010  53.918  34.166  1.00 92.02           O  
ATOM   3372  CG  LEU A 215     -14.393  55.922  31.434  1.00 92.02           C  
ATOM   3373  HG  LEU A 215     -14.038  56.019  32.460  1.00 92.02           H  
ATOM   3374  CD1 LEU A 215     -13.209  55.712  30.488  1.00 92.02           C  
ATOM   3375 HD11 LEU A 215     -12.630  56.626  30.353  1.00 92.02           H  
ATOM   3376 HD12 LEU A 215     -13.564  55.417  29.501  1.00 92.02           H  
ATOM   3377 HD13 LEU A 215     -12.561  54.927  30.878  1.00 92.02           H  
ATOM   3378  CD2 LEU A 215     -15.085  57.235  31.077  1.00 92.02           C  
ATOM   3379 HD21 LEU A 215     -14.440  58.071  31.349  1.00 92.02           H  
ATOM   3380 HD22 LEU A 215     -15.276  57.283  30.005  1.00 92.02           H  
ATOM   3381 HD23 LEU A 215     -16.024  57.324  31.622  1.00 92.02           H  
ATOM   3382  N   LYS A 216     -13.788  53.938  34.346  1.00 90.98           N  
ATOM   3383  H   LYS A 216     -12.914  53.747  33.877  1.00 90.98           H  
ATOM   3384  CA  LYS A 216     -13.762  54.415  35.734  1.00 90.98           C  
ATOM   3385  HA  LYS A 216     -14.768  54.709  36.032  1.00 90.98           H  
ATOM   3386  C   LYS A 216     -12.879  55.642  35.867  1.00 90.98           C  
ATOM   3387  CB  LYS A 216     -13.351  53.275  36.666  1.00 90.98           C  
ATOM   3388  HB2 LYS A 216     -14.147  52.531  36.647  1.00 90.98           H  
ATOM   3389  HB3 LYS A 216     -12.432  52.811  36.310  1.00 90.98           H  
ATOM   3390  O   LYS A 216     -11.661  55.562  35.713  1.00 90.98           O  
ATOM   3391  CG  LYS A 216     -13.166  53.747  38.111  1.00 90.98           C  
ATOM   3392  HG2 LYS A 216     -12.319  54.430  38.175  1.00 90.98           H  
ATOM   3393  HG3 LYS A 216     -14.067  54.261  38.445  1.00 90.98           H  
ATOM   3394  CD  LYS A 216     -12.899  52.549  39.017  1.00 90.98           C  
ATOM   3395  HD2 LYS A 216     -13.767  51.889  38.983  1.00 90.98           H  
ATOM   3396  HD3 LYS A 216     -12.015  52.015  38.667  1.00 90.98           H  
ATOM   3397  CE  LYS A 216     -12.697  53.040  40.447  1.00 90.98           C  
ATOM   3398  HE2 LYS A 216     -11.853  53.729  40.464  1.00 90.98           H  
ATOM   3399  HE3 LYS A 216     -13.584  53.599  40.744  1.00 90.98           H  
ATOM   3400  NZ  LYS A 216     -12.471  51.901  41.365  1.00 90.98           N  
ATOM   3401  HZ1 LYS A 216     -11.653  51.380  41.083  1.00 90.98           H  
ATOM   3402  HZ2 LYS A 216     -12.345  52.236  42.310  1.00 90.98           H  
ATOM   3403  HZ3 LYS A 216     -13.274  51.289  41.344  1.00 90.98           H  
ATOM   3404  N   ARG A 217     -13.501  56.772  36.196  1.00 85.14           N  
ATOM   3405  H   ARG A 217     -14.499  56.722  36.343  1.00 85.14           H  
ATOM   3406  CA  ARG A 217     -12.823  58.041  36.497  1.00 85.14           C  
ATOM   3407  HA  ARG A 217     -12.059  58.245  35.747  1.00 85.14           H  
ATOM   3408  C   ARG A 217     -12.100  57.918  37.843  1.00 85.14           C  
ATOM   3409  CB  ARG A 217     -13.845  59.191  36.469  1.00 85.14           C  
ATOM   3410  HB2 ARG A 217     -14.570  59.034  37.268  1.00 85.14           H  
ATOM   3411  HB3 ARG A 217     -13.325  60.130  36.660  1.00 85.14           H  
ATOM   3412  O   ARG A 217     -12.664  57.347  38.779  1.00 85.14           O  
ATOM   3413  CG  ARG A 217     -14.592  59.290  35.122  1.00 85.14           C  
ATOM   3414  HG2 ARG A 217     -13.886  59.510  34.321  1.00 85.14           H  
ATOM   3415  HG3 ARG A 217     -15.085  58.343  34.903  1.00 85.14           H  
ATOM   3416  CD  ARG A 217     -15.670  60.380  35.170  1.00 85.14           C  
ATOM   3417  HD2 ARG A 217     -16.245  60.261  36.089  1.00 85.14           H  
ATOM   3418  HD3 ARG A 217     -15.188  61.357  35.193  1.00 85.14           H  
ATOM   3419  NE  ARG A 217     -16.606  60.258  34.039  1.00 85.14           N  
ATOM   3420  HE  ARG A 217     -17.178  59.426  34.004  1.00 85.14           H  
ATOM   3421  NH1 ARG A 217     -16.433  62.364  33.120  1.00 85.14           N  
ATOM   3422 HH11 ARG A 217     -15.734  62.610  33.807  1.00 85.14           H  
ATOM   3423 HH12 ARG A 217     -16.684  62.988  32.366  1.00 85.14           H  
ATOM   3424  NH2 ARG A 217     -17.730  60.791  32.179  1.00 85.14           N  
ATOM   3425 HH21 ARG A 217     -18.146  59.875  32.261  1.00 85.14           H  
ATOM   3426 HH22 ARG A 217     -17.880  61.340  31.344  1.00 85.14           H  
ATOM   3427  CZ  ARG A 217     -16.915  61.151  33.123  1.00 85.14           C  
ATOM   3428  N   LYS A 218     -10.849  58.378  37.910  1.00 72.59           N  
ATOM   3429  H   LYS A 218     -10.467  58.870  37.115  1.00 72.59           H  
ATOM   3430  CA  LYS A 218     -10.097  58.473  39.170  1.00 72.59           C  
ATOM   3431  HA  LYS A 218     -10.360  57.638  39.819  1.00 72.59           H  
ATOM   3432  C   LYS A 218     -10.503  59.707  39.964  1.00 72.59           C  
ATOM   3433  CB  LYS A 218      -8.583  58.459  38.927  1.00 72.59           C  
ATOM   3434  HB2 LYS A 218      -8.337  59.178  38.146  1.00 72.59           H  
ATOM   3435  HB3 LYS A 218      -8.091  58.789  39.843  1.00 72.59           H  
ATOM   3436  O   LYS A 218     -10.829  60.734  39.325  1.00 72.59           O  
ATOM   3437  CG  LYS A 218      -8.044  57.066  38.574  1.00 72.59           C  
ATOM   3438  HG2 LYS A 218      -8.539  56.698  37.675  1.00 72.59           H  
ATOM   3439  HG3 LYS A 218      -8.242  56.382  39.399  1.00 72.59           H  
ATOM   3440  CD  LYS A 218      -6.533  57.151  38.324  1.00 72.59           C  
ATOM   3441  HD2 LYS A 218      -6.044  57.599  39.189  1.00 72.59           H  
ATOM   3442  HD3 LYS A 218      -6.374  57.795  37.460  1.00 72.59           H  
ATOM   3443  CE  LYS A 218      -5.922  55.772  38.049  1.00 72.59           C  
ATOM   3444  HE2 LYS A 218      -6.548  55.262  37.316  1.00 72.59           H  
ATOM   3445  HE3 LYS A 218      -5.938  55.191  38.971  1.00 72.59           H  
ATOM   3446  NZ  LYS A 218      -4.535  55.883  37.519  1.00 72.59           N  
ATOM   3447  HZ1 LYS A 218      -4.115  54.975  37.384  1.00 72.59           H  
ATOM   3448  HZ2 LYS A 218      -4.527  56.321  36.609  1.00 72.59           H  
ATOM   3449  HZ3 LYS A 218      -3.947  56.437  38.125  1.00 72.59           H  
ATOM   3450  OXT LYS A 218     -10.446  59.563  41.200  1.00 72.59           O  
TER    3451      LYS A 218                                                       
ATOM   3451  N   MET B   1      27.684   2.889 -60.230  1.00 33.25           N  
ATOM   3452  H   MET B   1      27.997   2.236 -60.934  1.00 33.25           H  
ATOM   3453  H2  MET B   1      27.982   3.811 -60.517  1.00 33.25           H  
ATOM   3454  H3  MET B   1      28.125   2.680 -59.346  1.00 33.25           H  
ATOM   3455  CA  MET B   1      26.203   2.868 -60.101  1.00 33.25           C  
ATOM   3456  HA  MET B   1      25.921   3.615 -59.358  1.00 33.25           H  
ATOM   3457  C   MET B   1      25.636   1.553 -59.555  1.00 33.25           C  
ATOM   3458  CB  MET B   1      25.513   3.279 -61.406  1.00 33.25           C  
ATOM   3459  HB2 MET B   1      24.477   2.938 -61.403  1.00 33.25           H  
ATOM   3460  HB3 MET B   1      26.026   2.831 -62.257  1.00 33.25           H  
ATOM   3461  O   MET B   1      24.842   1.616 -58.628  1.00 33.25           O  
ATOM   3462  CG  MET B   1      25.510   4.805 -61.535  1.00 33.25           C  
ATOM   3463  HG2 MET B   1      26.521   5.176 -61.365  1.00 33.25           H  
ATOM   3464  HG3 MET B   1      24.859   5.238 -60.775  1.00 33.25           H  
ATOM   3465  SD  MET B   1      25.001   5.388 -63.165  1.00 33.25           S  
ATOM   3466  CE  MET B   1      23.293   5.917 -62.853  1.00 33.25           C  
ATOM   3467  HE1 MET B   1      22.867   6.316 -63.773  1.00 33.25           H  
ATOM   3468  HE2 MET B   1      23.282   6.699 -62.094  1.00 33.25           H  
ATOM   3469  HE3 MET B   1      22.693   5.070 -62.519  1.00 33.25           H  
ATOM   3470  N   SER B   2      26.027   0.373 -60.060  1.00 35.48           N  
ATOM   3471  H   SER B   2      26.613   0.355 -60.883  1.00 35.48           H  
ATOM   3472  CA  SER B   2      25.399  -0.920 -59.688  1.00 35.48           C  
ATOM   3473  HA  SER B   2      24.349  -0.884 -59.977  1.00 35.48           H  
ATOM   3474  C   SER B   2      25.420  -1.270 -58.181  1.00 35.48           C  
ATOM   3475  CB  SER B   2      26.057  -2.035 -60.517  1.00 35.48           C  
ATOM   3476  HB2 SER B   2      25.826  -1.877 -61.570  1.00 35.48           H  
ATOM   3477  HB3 SER B   2      27.139  -2.000 -60.385  1.00 35.48           H  
ATOM   3478  O   SER B   2      24.408  -1.704 -57.632  1.00 35.48           O  
ATOM   3479  OG  SER B   2      25.598  -3.308 -60.128  1.00 35.48           O  
ATOM   3480  HG  SER B   2      25.695  -3.912 -60.868  1.00 35.48           H  
ATOM   3481  N   MET B   3      26.530  -1.023 -57.469  1.00 43.33           N  
ATOM   3482  H   MET B   3      27.357  -0.708 -57.957  1.00 43.33           H  
ATOM   3483  CA  MET B   3      26.661  -1.381 -56.042  1.00 43.33           C  
ATOM   3484  HA  MET B   3      26.499  -2.455 -55.947  1.00 43.33           H  
ATOM   3485  C   MET B   3      25.624  -0.709 -55.125  1.00 43.33           C  
ATOM   3486  CB  MET B   3      28.080  -1.046 -55.543  1.00 43.33           C  
ATOM   3487  HB2 MET B   3      28.018  -0.486 -54.610  1.00 43.33           H  
ATOM   3488  HB3 MET B   3      28.604  -0.419 -56.265  1.00 43.33           H  
ATOM   3489  O   MET B   3      25.148  -1.336 -54.179  1.00 43.33           O  
ATOM   3490  CG  MET B   3      28.912  -2.300 -55.271  1.00 43.33           C  
ATOM   3491  HG2 MET B   3      29.059  -2.854 -56.198  1.00 43.33           H  
ATOM   3492  HG3 MET B   3      28.369  -2.930 -54.567  1.00 43.33           H  
ATOM   3493  SD  MET B   3      30.524  -1.897 -54.556  1.00 43.33           S  
ATOM   3494  CE  MET B   3      30.996  -3.498 -53.850  1.00 43.33           C  
ATOM   3495  HE1 MET B   3      31.064  -4.243 -54.643  1.00 43.33           H  
ATOM   3496  HE2 MET B   3      31.969  -3.405 -53.368  1.00 43.33           H  
ATOM   3497  HE3 MET B   3      30.258  -3.811 -53.111  1.00 43.33           H  
ATOM   3498  N   ALA B   4      25.251   0.544 -55.407  1.00 48.99           N  
ATOM   3499  H   ALA B   4      25.620   0.991 -56.233  1.00 48.99           H  
ATOM   3500  CA  ALA B   4      24.289   1.292 -54.596  1.00 48.99           C  
ATOM   3501  HA  ALA B   4      24.610   1.273 -53.555  1.00 48.99           H  
ATOM   3502  C   ALA B   4      22.880   0.670 -54.654  1.00 48.99           C  
ATOM   3503  CB  ALA B   4      24.294   2.750 -55.073  1.00 48.99           C  
ATOM   3504  HB1 ALA B   4      23.599   3.332 -54.468  1.00 48.99           H  
ATOM   3505  HB2 ALA B   4      23.985   2.810 -56.116  1.00 48.99           H  
ATOM   3506  HB3 ALA B   4      25.291   3.176 -54.963  1.00 48.99           H  
ATOM   3507  O   ALA B   4      22.212   0.538 -53.628  1.00 48.99           O  
ATOM   3508  N   SER B   5      22.477   0.185 -55.833  1.00 49.33           N  
ATOM   3509  H   SER B   5      23.096   0.289 -56.624  1.00 49.33           H  
ATOM   3510  CA  SER B   5      21.170  -0.447 -56.061  1.00 49.33           C  
ATOM   3511  HA  SER B   5      20.385   0.262 -55.798  1.00 49.33           H  
ATOM   3512  C   SER B   5      20.964  -1.712 -55.206  1.00 49.33           C  
ATOM   3513  CB  SER B   5      21.054  -0.769 -57.555  1.00 49.33           C  
ATOM   3514  HB2 SER B   5      21.868  -1.435 -57.845  1.00 49.33           H  
ATOM   3515  HB3 SER B   5      21.129   0.150 -58.137  1.00 49.33           H  
ATOM   3516  O   SER B   5      19.885  -1.942 -54.649  1.00 49.33           O  
ATOM   3517  OG  SER B   5      19.833  -1.409 -57.843  1.00 49.33           O  
ATOM   3518  HG  SER B   5      19.134  -0.755 -57.915  1.00 49.33           H  
ATOM   3519  N   LYS B   6      22.025  -2.509 -55.003  1.00 51.92           N  
ATOM   3520  H   LYS B   6      22.885  -2.266 -55.474  1.00 51.92           H  
ATOM   3521  CA  LYS B   6      21.964  -3.748 -54.204  1.00 51.92           C  
ATOM   3522  HA  LYS B   6      21.123  -4.340 -54.565  1.00 51.92           H  
ATOM   3523  C   LYS B   6      21.676  -3.508 -52.718  1.00 51.92           C  
ATOM   3524  CB  LYS B   6      23.264  -4.557 -54.378  1.00 51.92           C  
ATOM   3525  HB2 LYS B   6      24.013  -3.964 -54.904  1.00 51.92           H  
ATOM   3526  HB3 LYS B   6      23.671  -4.810 -53.399  1.00 51.92           H  
ATOM   3527  O   LYS B   6      20.973  -4.300 -52.098  1.00 51.92           O  
ATOM   3528  CG  LYS B   6      23.012  -5.858 -55.152  1.00 51.92           C  
ATOM   3529  HG2 LYS B   6      22.660  -5.616 -56.155  1.00 51.92           H  
ATOM   3530  HG3 LYS B   6      22.246  -6.439 -54.637  1.00 51.92           H  
ATOM   3531  CD  LYS B   6      24.294  -6.696 -55.249  1.00 51.92           C  
ATOM   3532  HD2 LYS B   6      25.058  -6.116 -55.767  1.00 51.92           H  
ATOM   3533  HD3 LYS B   6      24.645  -6.932 -54.244  1.00 51.92           H  
ATOM   3534  CE  LYS B   6      24.021  -7.994 -56.019  1.00 51.92           C  
ATOM   3535  HE2 LYS B   6      23.632  -7.735 -57.003  1.00 51.92           H  
ATOM   3536  HE3 LYS B   6      23.246  -8.553 -55.495  1.00 51.92           H  
ATOM   3537  NZ  LYS B   6      25.246  -8.825 -56.161  1.00 51.92           N  
ATOM   3538  HZ1 LYS B   6      25.960  -8.323 -56.669  1.00 51.92           H  
ATOM   3539  HZ2 LYS B   6      25.043  -9.669 -56.676  1.00 51.92           H  
ATOM   3540  HZ3 LYS B   6      25.616  -9.086 -55.258  1.00 51.92           H  
ATOM   3541  N   LYS B   7      22.208  -2.436 -52.123  1.00 53.58           N  
ATOM   3542  H   LYS B   7      22.756  -1.801 -52.687  1.00 53.58           H  
ATOM   3543  CA  LYS B   7      21.967  -2.133 -50.699  1.00 53.58           C  
ATOM   3544  HA  LYS B   7      22.088  -3.053 -50.127  1.00 53.58           H  
ATOM   3545  C   LYS B   7      20.520  -1.693 -50.463  1.00 53.58           C  
ATOM   3546  CB  LYS B   7      22.979  -1.087 -50.190  1.00 53.58           C  
ATOM   3547  HB2 LYS B   7      23.613  -0.747 -51.009  1.00 53.58           H  
ATOM   3548  HB3 LYS B   7      22.446  -0.219 -49.804  1.00 53.58           H  
ATOM   3549  O   LYS B   7      19.887  -2.160 -49.515  1.00 53.58           O  
ATOM   3550  CG  LYS B   7      23.867  -1.658 -49.072  1.00 53.58           C  
ATOM   3551  HG2 LYS B   7      24.427  -2.510 -49.459  1.00 53.58           H  
ATOM   3552  HG3 LYS B   7      23.237  -1.994 -48.248  1.00 53.58           H  
ATOM   3553  CD  LYS B   7      24.851  -0.597 -48.554  1.00 53.58           C  
ATOM   3554  HD2 LYS B   7      24.284   0.249 -48.165  1.00 53.58           H  
ATOM   3555  HD3 LYS B   7      25.471  -0.253 -49.382  1.00 53.58           H  
ATOM   3556  CE  LYS B   7      25.749  -1.164 -47.445  1.00 53.58           C  
ATOM   3557  HE2 LYS B   7      26.309  -2.009 -47.845  1.00 53.58           H  
ATOM   3558  HE3 LYS B   7      25.113  -1.538 -46.642  1.00 53.58           H  
ATOM   3559  NZ  LYS B   7      26.685  -0.138 -46.912  1.00 53.58           N  
ATOM   3560  HZ1 LYS B   7      27.265  -0.523 -46.179  1.00 53.58           H  
ATOM   3561  HZ2 LYS B   7      26.180   0.645 -46.522  1.00 53.58           H  
ATOM   3562  HZ3 LYS B   7      27.295   0.213 -47.636  1.00 53.58           H  
ATOM   3563  N   GLN B   8      19.993  -0.854 -51.353  1.00 55.48           N  
ATOM   3564  H   GLN B   8      20.583  -0.531 -52.107  1.00 55.48           H  
ATOM   3565  CA  GLN B   8      18.661  -0.256 -51.240  1.00 55.48           C  
ATOM   3566  HA  GLN B   8      18.593   0.237 -50.270  1.00 55.48           H  
ATOM   3567  C   GLN B   8      17.537  -1.305 -51.309  1.00 55.48           C  
ATOM   3568  CB  GLN B   8      18.554   0.811 -52.339  1.00 55.48           C  
ATOM   3569  HB2 GLN B   8      18.320   0.340 -53.294  1.00 55.48           H  
ATOM   3570  HB3 GLN B   8      19.525   1.297 -52.434  1.00 55.48           H  
ATOM   3571  O   GLN B   8      16.605  -1.267 -50.506  1.00 55.48           O  
ATOM   3572  CG  GLN B   8      17.526   1.909 -52.034  1.00 55.48           C  
ATOM   3573  HG2 GLN B   8      16.520   1.492 -52.075  1.00 55.48           H  
ATOM   3574  HG3 GLN B   8      17.699   2.300 -51.031  1.00 55.48           H  
ATOM   3575  CD  GLN B   8      17.628   3.072 -53.023  1.00 55.48           C  
ATOM   3576  NE2 GLN B   8      16.869   4.128 -52.837  1.00 55.48           N  
ATOM   3577 HE21 GLN B   8      16.215   4.186 -52.069  1.00 55.48           H  
ATOM   3578 HE22 GLN B   8      16.965   4.867 -53.518  1.00 55.48           H  
ATOM   3579  OE1 GLN B   8      18.395   3.055 -53.972  1.00 55.48           O  
ATOM   3580  N   THR B   9      17.677  -2.313 -52.177  1.00 61.15           N  
ATOM   3581  H   THR B   9      18.447  -2.278 -52.830  1.00 61.15           H  
ATOM   3582  CA  THR B   9      16.742  -3.454 -52.251  1.00 61.15           C  
ATOM   3583  HA  THR B   9      15.733  -3.066 -52.385  1.00 61.15           H  
ATOM   3584  C   THR B   9      16.715  -4.295 -50.968  1.00 61.15           C  
ATOM   3585  CB  THR B   9      17.058  -4.364 -53.450  1.00 61.15           C  
ATOM   3586  HB  THR B   9      16.498  -5.294 -53.349  1.00 61.15           H  
ATOM   3587  O   THR B   9      15.652  -4.780 -50.579  1.00 61.15           O  
ATOM   3588  CG2 THR B   9      16.697  -3.723 -54.786  1.00 61.15           C  
ATOM   3589 HG21 THR B   9      16.930  -4.413 -55.597  1.00 61.15           H  
ATOM   3590 HG22 THR B   9      15.630  -3.501 -54.813  1.00 61.15           H  
ATOM   3591 HG23 THR B   9      17.255  -2.798 -54.932  1.00 61.15           H  
ATOM   3592  OG1 THR B   9      18.433  -4.650 -53.526  1.00 61.15           O  
ATOM   3593  HG1 THR B   9      18.831  -3.957 -54.058  1.00 61.15           H  
ATOM   3594  N   SER B  10      17.844  -4.439 -50.260  1.00 65.28           N  
ATOM   3595  H   SER B  10      18.696  -4.047 -50.635  1.00 65.28           H  
ATOM   3596  CA  SER B  10      17.889  -5.196 -48.996  1.00 65.28           C  
ATOM   3597  HA  SER B  10      17.399  -6.155 -49.166  1.00 65.28           H  
ATOM   3598  C   SER B  10      17.126  -4.506 -47.862  1.00 65.28           C  
ATOM   3599  CB  SER B  10      19.333  -5.495 -48.572  1.00 65.28           C  
ATOM   3600  HB2 SER B  10      19.321  -6.343 -47.888  1.00 65.28           H  
ATOM   3601  HB3 SER B  10      19.920  -5.772 -49.448  1.00 65.28           H  
ATOM   3602  O   SER B  10      16.428  -5.168 -47.094  1.00 65.28           O  
ATOM   3603  OG  SER B  10      19.951  -4.409 -47.906  1.00 65.28           O  
ATOM   3604  HG  SER B  10      19.927  -3.631 -48.469  1.00 65.28           H  
ATOM   3605  N   TRP B  11      17.211  -3.175 -47.791  1.00 60.26           N  
ATOM   3606  H   TRP B  11      17.777  -2.687 -48.470  1.00 60.26           H  
ATOM   3607  CA  TRP B  11      16.548  -2.395 -46.750  1.00 60.26           C  
ATOM   3608  HA  TRP B  11      16.732  -2.870 -45.787  1.00 60.26           H  
ATOM   3609  C   TRP B  11      15.035  -2.371 -46.961  1.00 60.26           C  
ATOM   3610  CB  TRP B  11      17.147  -0.988 -46.712  1.00 60.26           C  
ATOM   3611  HB2 TRP B  11      16.703  -0.375 -47.496  1.00 60.26           H  
ATOM   3612  HB3 TRP B  11      18.216  -1.052 -46.913  1.00 60.26           H  
ATOM   3613  O   TRP B  11      14.279  -2.586 -46.015  1.00 60.26           O  
ATOM   3614  CG  TRP B  11      16.983  -0.307 -45.393  1.00 60.26           C  
ATOM   3615  CD1 TRP B  11      17.809  -0.467 -44.334  1.00 60.26           C  
ATOM   3616  HD1 TRP B  11      18.683  -1.101 -44.322  1.00 60.26           H  
ATOM   3617  CD2 TRP B  11      15.945   0.624 -44.957  1.00 60.26           C  
ATOM   3618  CE2 TRP B  11      16.226   1.003 -43.609  1.00 60.26           C  
ATOM   3619  CE3 TRP B  11      14.804   1.197 -45.561  1.00 60.26           C  
ATOM   3620  HE3 TRP B  11      14.553   0.936 -46.578  1.00 60.26           H  
ATOM   3621  NE1 TRP B  11      17.367   0.306 -43.280  1.00 60.26           N  
ATOM   3622  HE1 TRP B  11      17.835   0.365 -42.387  1.00 60.26           H  
ATOM   3623  CH2 TRP B  11      14.313   2.476 -43.534  1.00 60.26           C  
ATOM   3624  HH2 TRP B  11      13.698   3.190 -43.008  1.00 60.26           H  
ATOM   3625  CZ2 TRP B  11      15.429   1.910 -42.898  1.00 60.26           C  
ATOM   3626  HZ2 TRP B  11      15.676   2.181 -41.882  1.00 60.26           H  
ATOM   3627  CZ3 TRP B  11      14.003   2.119 -44.859  1.00 60.26           C  
ATOM   3628  HZ3 TRP B  11      13.144   2.562 -45.342  1.00 60.26           H  
ATOM   3629  N   PHE B  12      14.597  -2.233 -48.218  1.00 61.34           N  
ATOM   3630  H   PHE B  12      15.264  -2.035 -48.950  1.00 61.34           H  
ATOM   3631  CA  PHE B  12      13.189  -2.382 -48.582  1.00 61.34           C  
ATOM   3632  HA  PHE B  12      12.614  -1.651 -48.013  1.00 61.34           H  
ATOM   3633  C   PHE B  12      12.645  -3.756 -48.186  1.00 61.34           C  
ATOM   3634  CB  PHE B  12      12.980  -2.094 -50.076  1.00 61.34           C  
ATOM   3635  HB2 PHE B  12      12.456  -2.929 -50.540  1.00 61.34           H  
ATOM   3636  HB3 PHE B  12      13.939  -2.002 -50.586  1.00 61.34           H  
ATOM   3637  O   PHE B  12      11.603  -3.810 -47.550  1.00 61.34           O  
ATOM   3638  CG  PHE B  12      12.168  -0.837 -50.308  1.00 61.34           C  
ATOM   3639  CD1 PHE B  12      10.763  -0.907 -50.354  1.00 61.34           C  
ATOM   3640  HD1 PHE B  12      10.261  -1.857 -50.243  1.00 61.34           H  
ATOM   3641  CD2 PHE B  12      12.813   0.407 -50.440  1.00 61.34           C  
ATOM   3642  HD2 PHE B  12      13.890   0.467 -50.394  1.00 61.34           H  
ATOM   3643  CE1 PHE B  12      10.006   0.261 -50.549  1.00 61.34           C  
ATOM   3644  HE1 PHE B  12       8.928   0.206 -50.593  1.00 61.34           H  
ATOM   3645  CE2 PHE B  12      12.054   1.576 -50.634  1.00 61.34           C  
ATOM   3646  HE2 PHE B  12      12.543   2.532 -50.740  1.00 61.34           H  
ATOM   3647  CZ  PHE B  12      10.651   1.502 -50.691  1.00 61.34           C  
ATOM   3648  HZ  PHE B  12      10.067   2.397 -50.845  1.00 61.34           H  
ATOM   3649  N   ARG B  13      13.379  -4.853 -48.436  1.00 63.08           N  
ATOM   3650  H   ARG B  13      14.216  -4.745 -48.990  1.00 63.08           H  
ATOM   3651  CA  ARG B  13      12.984  -6.204 -47.985  1.00 63.08           C  
ATOM   3652  HA  ARG B  13      11.992  -6.422 -48.379  1.00 63.08           H  
ATOM   3653  C   ARG B  13      12.857  -6.321 -46.468  1.00 63.08           C  
ATOM   3654  CB  ARG B  13      13.995  -7.249 -48.482  1.00 63.08           C  
ATOM   3655  HB2 ARG B  13      14.296  -7.891 -47.654  1.00 63.08           H  
ATOM   3656  HB3 ARG B  13      14.892  -6.762 -48.864  1.00 63.08           H  
ATOM   3657  O   ARG B  13      11.944  -6.982 -45.980  1.00 63.08           O  
ATOM   3658  CG  ARG B  13      13.386  -8.131 -49.571  1.00 63.08           C  
ATOM   3659  HG2 ARG B  13      12.464  -8.582 -49.206  1.00 63.08           H  
ATOM   3660  HG3 ARG B  13      13.166  -7.522 -50.448  1.00 63.08           H  
ATOM   3661  CD  ARG B  13      14.385  -9.232 -49.934  1.00 63.08           C  
ATOM   3662  HD2 ARG B  13      14.553  -9.854 -49.055  1.00 63.08           H  
ATOM   3663  HD3 ARG B  13      15.324  -8.763 -50.227  1.00 63.08           H  
ATOM   3664  NE  ARG B  13      13.883 -10.059 -51.042  1.00 63.08           N  
ATOM   3665  HE  ARG B  13      12.979  -9.802 -51.411  1.00 63.08           H  
ATOM   3666  NH1 ARG B  13      15.688 -11.467 -51.201  1.00 63.08           N  
ATOM   3667 HH11 ARG B  13      16.164 -12.230 -51.661  1.00 63.08           H  
ATOM   3668 HH12 ARG B  13      16.103 -10.989 -50.414  1.00 63.08           H  
ATOM   3669  NH2 ARG B  13      13.985 -11.681 -52.632  1.00 63.08           N  
ATOM   3670 HH21 ARG B  13      14.476 -12.428 -53.102  1.00 63.08           H  
ATOM   3671 HH22 ARG B  13      13.095 -11.368 -52.992  1.00 63.08           H  
ATOM   3672  CZ  ARG B  13      14.518 -11.063 -51.617  1.00 63.08           C  
ATOM   3673  N   TYR B  14      13.769  -5.703 -45.719  1.00 61.00           N  
ATOM   3674  H   TYR B  14      14.515  -5.202 -46.180  1.00 61.00           H  
ATOM   3675  CA  TYR B  14      13.714  -5.724 -44.259  1.00 61.00           C  
ATOM   3676  HA  TYR B  14      13.592  -6.759 -43.939  1.00 61.00           H  
ATOM   3677  C   TYR B  14      12.508  -4.937 -43.739  1.00 61.00           C  
ATOM   3678  CB  TYR B  14      15.027  -5.197 -43.673  1.00 61.00           C  
ATOM   3679  HB2 TYR B  14      15.856  -5.539 -44.294  1.00 61.00           H  
ATOM   3680  HB3 TYR B  14      15.035  -4.107 -43.698  1.00 61.00           H  
ATOM   3681  O   TYR B  14      11.797  -5.425 -42.866  1.00 61.00           O  
ATOM   3682  CG  TYR B  14      15.274  -5.682 -42.258  1.00 61.00           C  
ATOM   3683  CD1 TYR B  14      14.830  -4.932 -41.151  1.00 61.00           C  
ATOM   3684  HD1 TYR B  14      14.310  -3.998 -41.308  1.00 61.00           H  
ATOM   3685  CD2 TYR B  14      15.944  -6.903 -42.056  1.00 61.00           C  
ATOM   3686  HD2 TYR B  14      16.274  -7.483 -42.906  1.00 61.00           H  
ATOM   3687  CE1 TYR B  14      15.074  -5.394 -39.842  1.00 61.00           C  
ATOM   3688  HE1 TYR B  14      14.747  -4.809 -38.996  1.00 61.00           H  
ATOM   3689  CE2 TYR B  14      16.186  -7.371 -40.751  1.00 61.00           C  
ATOM   3690  HE2 TYR B  14      16.708  -8.302 -40.588  1.00 61.00           H  
ATOM   3691  OH  TYR B  14      16.002  -7.066 -38.384  1.00 61.00           O  
ATOM   3692  HH  TYR B  14      15.731  -6.421 -37.726  1.00 61.00           H  
ATOM   3693  CZ  TYR B  14      15.755  -6.615 -39.643  1.00 61.00           C  
ATOM   3694  N   MET B  15      12.226  -3.763 -44.313  1.00 60.37           N  
ATOM   3695  H   MET B  15      12.857  -3.405 -45.016  1.00 60.37           H  
ATOM   3696  CA  MET B  15      11.010  -2.996 -44.027  1.00 60.37           C  
ATOM   3697  HA  MET B  15      10.929  -2.851 -42.950  1.00 60.37           H  
ATOM   3698  C   MET B  15       9.747  -3.743 -44.461  1.00 60.37           C  
ATOM   3699  CB  MET B  15      11.077  -1.618 -44.702  1.00 60.37           C  
ATOM   3700  HB2 MET B  15      10.080  -1.178 -44.731  1.00 60.37           H  
ATOM   3701  HB3 MET B  15      11.432  -1.725 -45.727  1.00 60.37           H  
ATOM   3702  O   MET B  15       8.757  -3.722 -43.744  1.00 60.37           O  
ATOM   3703  CG  MET B  15      11.998  -0.663 -43.939  1.00 60.37           C  
ATOM   3704  HG2 MET B  15      12.141   0.232 -44.545  1.00 60.37           H  
ATOM   3705  HG3 MET B  15      12.973  -1.134 -43.813  1.00 60.37           H  
ATOM   3706  SD  MET B  15      11.371  -0.164 -42.306  1.00 60.37           S  
ATOM   3707  CE  MET B  15      10.739   1.491 -42.696  1.00 60.37           C  
ATOM   3708  HE1 MET B  15      10.323   1.943 -41.795  1.00 60.37           H  
ATOM   3709  HE2 MET B  15      11.549   2.118 -43.069  1.00 60.37           H  
ATOM   3710  HE3 MET B  15       9.960   1.418 -43.454  1.00 60.37           H  
ATOM   3711  N   GLU B  16       9.770  -4.477 -45.567  1.00 60.83           N  
ATOM   3712  H   GLU B  16      10.568  -4.398 -46.181  1.00 60.83           H  
ATOM   3713  CA  GLU B  16       8.651  -5.304 -46.020  1.00 60.83           C  
ATOM   3714  HA  GLU B  16       7.762  -4.677 -46.085  1.00 60.83           H  
ATOM   3715  C   GLU B  16       8.370  -6.451 -45.031  1.00 60.83           C  
ATOM   3716  CB  GLU B  16       8.983  -5.839 -47.421  1.00 60.83           C  
ATOM   3717  HB2 GLU B  16       9.619  -5.126 -47.946  1.00 60.83           H  
ATOM   3718  HB3 GLU B  16       9.518  -6.785 -47.336  1.00 60.83           H  
ATOM   3719  O   GLU B  16       7.236  -6.682 -44.605  1.00 60.83           O  
ATOM   3720  CG  GLU B  16       7.739  -6.007 -48.284  1.00 60.83           C  
ATOM   3721  HG2 GLU B  16       7.039  -6.662 -47.763  1.00 60.83           H  
ATOM   3722  HG3 GLU B  16       7.291  -5.021 -48.407  1.00 60.83           H  
ATOM   3723  CD  GLU B  16       8.048  -6.585 -49.672  1.00 60.83           C  
ATOM   3724  OE1 GLU B  16       7.072  -6.754 -50.433  1.00 60.83           O  
ATOM   3725  OE2 GLU B  16       9.229  -6.915 -49.943  1.00 60.83           O  
ATOM   3726  N   GLU B  17       9.413  -7.145 -44.568  1.00 60.38           N  
ATOM   3727  H   GLU B  17      10.326  -6.958 -44.956  1.00 60.38           H  
ATOM   3728  CA  GLU B  17       9.258  -8.188 -43.557  1.00 60.38           C  
ATOM   3729  HA  GLU B  17       8.426  -8.824 -43.858  1.00 60.38           H  
ATOM   3730  C   GLU B  17       8.895  -7.632 -42.176  1.00 60.38           C  
ATOM   3731  CB  GLU B  17      10.513  -9.062 -43.447  1.00 60.38           C  
ATOM   3732  HB2 GLU B  17      10.412  -9.659 -42.540  1.00 60.38           H  
ATOM   3733  HB3 GLU B  17      11.403  -8.440 -43.348  1.00 60.38           H  
ATOM   3734  O   GLU B  17       8.100  -8.257 -41.467  1.00 60.38           O  
ATOM   3735  CG  GLU B  17      10.667 -10.028 -44.629  1.00 60.38           C  
ATOM   3736  HG2 GLU B  17      11.139  -9.517 -45.468  1.00 60.38           H  
ATOM   3737  HG3 GLU B  17       9.676 -10.353 -44.949  1.00 60.38           H  
ATOM   3738  CD  GLU B  17      11.483 -11.265 -44.241  1.00 60.38           C  
ATOM   3739  OE1 GLU B  17      10.981 -12.379 -44.544  1.00 60.38           O  
ATOM   3740  OE2 GLU B  17      12.517 -11.122 -43.554  1.00 60.38           O  
ATOM   3741  N   CYS B  18       9.453  -6.495 -41.760  1.00 58.83           N  
ATOM   3742  H   CYS B  18      10.138  -6.048 -42.353  1.00 58.83           H  
ATOM   3743  CA  CYS B  18       9.151  -5.891 -40.463  1.00 58.83           C  
ATOM   3744  HA  CYS B  18       9.093  -6.683 -39.716  1.00 58.83           H  
ATOM   3745  C   CYS B  18       7.791  -5.202 -40.442  1.00 58.83           C  
ATOM   3746  CB  CYS B  18      10.256  -4.922 -40.022  1.00 58.83           C  
ATOM   3747  HB2 CYS B  18       9.812  -4.065 -39.515  1.00 58.83           H  
ATOM   3748  HB3 CYS B  18      10.816  -4.548 -40.879  1.00 58.83           H  
ATOM   3749  O   CYS B  18       7.055  -5.410 -39.488  1.00 58.83           O  
ATOM   3750  SG  CYS B  18      11.356  -5.765 -38.849  1.00 58.83           S  
ATOM   3751  HG  CYS B  18      12.229  -4.761 -38.729  1.00 58.83           H  
ATOM   3752  N   VAL B  19       7.432  -4.427 -41.460  1.00 58.51           N  
ATOM   3753  H   VAL B  19       8.081  -4.304 -42.224  1.00 58.51           H  
ATOM   3754  CA  VAL B  19       6.190  -3.646 -41.501  1.00 58.51           C  
ATOM   3755  HA  VAL B  19       5.901  -3.399 -40.479  1.00 58.51           H  
ATOM   3756  C   VAL B  19       5.055  -4.482 -42.084  1.00 58.51           C  
ATOM   3757  CB  VAL B  19       6.379  -2.305 -42.243  1.00 58.51           C  
ATOM   3758  HB  VAL B  19       6.628  -2.495 -43.287  1.00 58.51           H  
ATOM   3759  O   VAL B  19       4.094  -4.772 -41.372  1.00 58.51           O  
ATOM   3760  CG1 VAL B  19       5.096  -1.469 -42.222  1.00 58.51           C  
ATOM   3761 HG11 VAL B  19       5.267  -0.521 -42.732  1.00 58.51           H  
ATOM   3762 HG12 VAL B  19       4.792  -1.268 -41.195  1.00 58.51           H  
ATOM   3763 HG13 VAL B  19       4.291  -1.989 -42.741  1.00 58.51           H  
ATOM   3764  CG2 VAL B  19       7.498  -1.467 -41.604  1.00 58.51           C  
ATOM   3765 HG21 VAL B  19       7.589  -0.516 -42.128  1.00 58.51           H  
ATOM   3766 HG22 VAL B  19       7.272  -1.274 -40.555  1.00 58.51           H  
ATOM   3767 HG23 VAL B  19       8.455  -1.982 -41.680  1.00 58.51           H  
ATOM   3768  N   ILE B  20       5.172  -4.964 -43.327  1.00 59.18           N  
ATOM   3769  H   ILE B  20       6.019  -4.784 -43.846  1.00 59.18           H  
ATOM   3770  CA  ILE B  20       4.052  -5.639 -44.013  1.00 59.18           C  
ATOM   3771  HA  ILE B  20       3.169  -5.012 -43.886  1.00 59.18           H  
ATOM   3772  C   ILE B  20       3.727  -6.978 -43.349  1.00 59.18           C  
ATOM   3773  CB  ILE B  20       4.281  -5.786 -45.539  1.00 59.18           C  
ATOM   3774  HB  ILE B  20       5.115  -6.462 -45.726  1.00 59.18           H  
ATOM   3775  O   ILE B  20       2.574  -7.240 -43.016  1.00 59.18           O  
ATOM   3776  CG1 ILE B  20       4.618  -4.411 -46.159  1.00 59.18           C  
ATOM   3777 HG12 ILE B  20       3.884  -3.673 -45.835  1.00 59.18           H  
ATOM   3778 HG13 ILE B  20       5.595  -4.091 -45.794  1.00 59.18           H  
ATOM   3779  CG2 ILE B  20       3.043  -6.423 -46.198  1.00 59.18           C  
ATOM   3780 HG21 ILE B  20       3.216  -6.576 -47.263  1.00 59.18           H  
ATOM   3781 HG22 ILE B  20       2.821  -7.398 -45.766  1.00 59.18           H  
ATOM   3782 HG23 ILE B  20       2.179  -5.770 -46.075  1.00 59.18           H  
ATOM   3783  CD1 ILE B  20       4.667  -4.393 -47.691  1.00 59.18           C  
ATOM   3784 HD11 ILE B  20       3.655  -4.319 -48.088  1.00 59.18           H  
ATOM   3785 HD12 ILE B  20       5.238  -3.529 -48.031  1.00 59.18           H  
ATOM   3786 HD13 ILE B  20       5.119  -5.309 -48.071  1.00 59.18           H  
ATOM   3787  N   ARG B  21       4.722  -7.825 -43.048  1.00 64.44           N  
ATOM   3788  H   ARG B  21       5.655  -7.573 -43.342  1.00 64.44           H  
ATOM   3789  CA  ARG B  21       4.445  -9.091 -42.331  1.00 64.44           C  
ATOM   3790  HA  ARG B  21       3.526  -9.505 -42.745  1.00 64.44           H  
ATOM   3791  C   ARG B  21       4.126  -8.902 -40.842  1.00 64.44           C  
ATOM   3792  CB  ARG B  21       5.557 -10.127 -42.547  1.00 64.44           C  
ATOM   3793  HB2 ARG B  21       6.530  -9.647 -42.443  1.00 64.44           H  
ATOM   3794  HB3 ARG B  21       5.469 -10.904 -41.787  1.00 64.44           H  
ATOM   3795  O   ARG B  21       3.753  -9.886 -40.199  1.00 64.44           O  
ATOM   3796  CG  ARG B  21       5.520 -10.835 -43.899  1.00 64.44           C  
ATOM   3797  HG2 ARG B  21       5.602 -10.106 -44.706  1.00 64.44           H  
ATOM   3798  HG3 ARG B  21       4.581 -11.380 -43.995  1.00 64.44           H  
ATOM   3799  CD  ARG B  21       6.704 -11.811 -43.957  1.00 64.44           C  
ATOM   3800  HD2 ARG B  21       6.728 -12.408 -43.045  1.00 64.44           H  
ATOM   3801  HD3 ARG B  21       7.628 -11.237 -44.021  1.00 64.44           H  
ATOM   3802  NE  ARG B  21       6.604 -12.714 -45.111  1.00 64.44           N  
ATOM   3803  HE  ARG B  21       5.837 -12.552 -45.748  1.00 64.44           H  
ATOM   3804  NH1 ARG B  21       8.610 -13.834 -44.826  1.00 64.44           N  
ATOM   3805 HH11 ARG B  21       9.316 -14.422 -45.245  1.00 64.44           H  
ATOM   3806 HH12 ARG B  21       9.059 -13.052 -44.371  1.00 64.44           H  
ATOM   3807  NH2 ARG B  21       7.223 -14.416 -46.471  1.00 64.44           N  
ATOM   3808 HH21 ARG B  21       6.427 -14.217 -47.060  1.00 64.44           H  
ATOM   3809 HH22 ARG B  21       7.939 -15.042 -46.812  1.00 64.44           H  
ATOM   3810  CZ  ARG B  21       7.480 -13.643 -45.454  1.00 64.44           C  
ATOM   3811  N   SER B  22       4.294  -7.709 -40.268  1.00 68.84           N  
ATOM   3812  H   SER B  22       4.580  -6.928 -40.841  1.00 68.84           H  
ATOM   3813  CA  SER B  22       3.948  -7.434 -38.861  1.00 68.84           C  
ATOM   3814  HA  SER B  22       3.560  -8.354 -38.422  1.00 68.84           H  
ATOM   3815  C   SER B  22       2.812  -6.426 -38.701  1.00 68.84           C  
ATOM   3816  CB  SER B  22       5.136  -7.034 -37.978  1.00 68.84           C  
ATOM   3817  HB2 SER B  22       5.264  -5.952 -38.015  1.00 68.84           H  
ATOM   3818  HB3 SER B  22       4.911  -7.299 -36.945  1.00 68.84           H  
ATOM   3819  O   SER B  22       2.645  -5.901 -37.605  1.00 68.84           O  
ATOM   3820  OG  SER B  22       6.333  -7.669 -38.367  1.00 68.84           O  
ATOM   3821  HG  SER B  22       6.795  -6.958 -38.816  1.00 68.84           H  
ATOM   3822  N   TRP B  23       1.985  -6.213 -39.728  1.00 68.07           N  
ATOM   3823  H   TRP B  23       2.228  -6.574 -40.639  1.00 68.07           H  
ATOM   3824  CA  TRP B  23       0.841  -5.293 -39.664  1.00 68.07           C  
ATOM   3825  HA  TRP B  23       1.220  -4.276 -39.566  1.00 68.07           H  
ATOM   3826  C   TRP B  23      -0.073  -5.567 -38.457  1.00 68.07           C  
ATOM   3827  CB  TRP B  23       0.056  -5.384 -40.978  1.00 68.07           C  
ATOM   3828  HB2 TRP B  23       0.745  -5.310 -41.819  1.00 68.07           H  
ATOM   3829  HB3 TRP B  23      -0.606  -4.519 -41.034  1.00 68.07           H  
ATOM   3830  O   TRP B  23      -0.416  -4.647 -37.724  1.00 68.07           O  
ATOM   3831  CG  TRP B  23      -0.787  -6.615 -41.135  1.00 68.07           C  
ATOM   3832  CD1 TRP B  23      -0.385  -7.808 -41.627  1.00 68.07           C  
ATOM   3833  HD1 TRP B  23       0.601  -8.013 -42.019  1.00 68.07           H  
ATOM   3834  CD2 TRP B  23      -2.195  -6.787 -40.783  1.00 68.07           C  
ATOM   3835  CE2 TRP B  23      -2.576  -8.128 -41.088  1.00 68.07           C  
ATOM   3836  CE3 TRP B  23      -3.187  -5.943 -40.240  1.00 68.07           C  
ATOM   3837  HE3 TRP B  23      -2.946  -4.917 -40.008  1.00 68.07           H  
ATOM   3838  NE1 TRP B  23      -1.435  -8.703 -41.602  1.00 68.07           N  
ATOM   3839  HE1 TRP B  23      -1.399  -9.623 -42.016  1.00 68.07           H  
ATOM   3840  CH2 TRP B  23      -4.842  -7.741 -40.348  1.00 68.07           C  
ATOM   3841  HH2 TRP B  23      -5.856  -8.081 -40.197  1.00 68.07           H  
ATOM   3842  CZ2 TRP B  23      -3.873  -8.610 -40.876  1.00 68.07           C  
ATOM   3843  HZ2 TRP B  23      -4.136  -9.625 -41.136  1.00 68.07           H  
ATOM   3844  CZ3 TRP B  23      -4.498  -6.414 -40.035  1.00 68.07           C  
ATOM   3845  HZ3 TRP B  23      -5.258  -5.746 -39.657  1.00 68.07           H  
ATOM   3846  N   TRP B  24      -0.366  -6.842 -38.169  1.00 71.34           N  
ATOM   3847  H   TRP B  24      -0.153  -7.531 -38.876  1.00 71.34           H  
ATOM   3848  CA  TRP B  24      -1.166  -7.265 -37.011  1.00 71.34           C  
ATOM   3849  HA  TRP B  24      -2.147  -6.795 -37.081  1.00 71.34           H  
ATOM   3850  C   TRP B  24      -0.560  -6.841 -35.661  1.00 71.34           C  
ATOM   3851  CB  TRP B  24      -1.357  -8.794 -37.072  1.00 71.34           C  
ATOM   3852  HB2 TRP B  24      -2.134  -9.047 -36.351  1.00 71.34           H  
ATOM   3853  HB3 TRP B  24      -1.746  -9.056 -38.056  1.00 71.34           H  
ATOM   3854  O   TRP B  24      -1.273  -6.584 -34.701  1.00 71.34           O  
ATOM   3855  CG  TRP B  24      -0.171  -9.685 -36.777  1.00 71.34           C  
ATOM   3856  CD1 TRP B  24       1.139  -9.377 -36.921  1.00 71.34           C  
ATOM   3857  HD1 TRP B  24       1.512  -8.434 -37.294  1.00 71.34           H  
ATOM   3858  CD2 TRP B  24      -0.180 -11.065 -36.295  1.00 71.34           C  
ATOM   3859  CE2 TRP B  24       1.169 -11.487 -36.083  1.00 71.34           C  
ATOM   3860  CE3 TRP B  24      -1.190 -12.011 -36.022  1.00 71.34           C  
ATOM   3861  HE3 TRP B  24      -2.223 -11.725 -36.159  1.00 71.34           H  
ATOM   3862  NE1 TRP B  24       1.929 -10.402 -36.450  1.00 71.34           N  
ATOM   3863  HE1 TRP B  24       2.932 -10.328 -36.355  1.00 71.34           H  
ATOM   3864  CH2 TRP B  24       0.466 -13.675 -35.334  1.00 71.34           C  
ATOM   3865  HH2 TRP B  24       0.687 -14.651 -34.928  1.00 71.34           H  
ATOM   3866  CZ2 TRP B  24       1.501 -12.763 -35.600  1.00 71.34           C  
ATOM   3867  HZ2 TRP B  24       2.531 -13.023 -35.410  1.00 71.34           H  
ATOM   3868  CZ3 TRP B  24      -0.872 -13.301 -35.555  1.00 71.34           C  
ATOM   3869  HZ3 TRP B  24      -1.671 -13.992 -35.328  1.00 71.34           H  
ATOM   3870  N   LEU B  25       0.765  -6.724 -35.606  1.00 74.92           N  
ATOM   3871  H   LEU B  25       1.255  -6.743 -36.489  1.00 74.92           H  
ATOM   3872  CA  LEU B  25       1.559  -6.401 -34.428  1.00 74.92           C  
ATOM   3873  HA  LEU B  25       1.140  -6.910 -33.560  1.00 74.92           H  
ATOM   3874  C   LEU B  25       1.495  -4.894 -34.188  1.00 74.92           C  
ATOM   3875  CB  LEU B  25       2.993  -6.900 -34.701  1.00 74.92           C  
ATOM   3876  HB2 LEU B  25       3.599  -6.085 -35.096  1.00 74.92           H  
ATOM   3877  HB3 LEU B  25       2.943  -7.666 -35.474  1.00 74.92           H  
ATOM   3878  O   LEU B  25       1.255  -4.460 -33.068  1.00 74.92           O  
ATOM   3879  CG  LEU B  25       3.711  -7.531 -33.507  1.00 74.92           C  
ATOM   3880  HG  LEU B  25       3.061  -8.265 -33.030  1.00 74.92           H  
ATOM   3881  CD1 LEU B  25       4.945  -8.248 -34.041  1.00 74.92           C  
ATOM   3882 HD11 LEU B  25       4.633  -9.004 -34.761  1.00 74.92           H  
ATOM   3883 HD12 LEU B  25       5.609  -7.532 -34.524  1.00 74.92           H  
ATOM   3884 HD13 LEU B  25       5.466  -8.700 -33.197  1.00 74.92           H  
ATOM   3885  CD2 LEU B  25       4.203  -6.499 -32.501  1.00 74.92           C  
ATOM   3886 HD21 LEU B  25       4.905  -5.809 -32.970  1.00 74.92           H  
ATOM   3887 HD22 LEU B  25       3.362  -5.916 -32.126  1.00 74.92           H  
ATOM   3888 HD23 LEU B  25       4.693  -6.994 -31.662  1.00 74.92           H  
ATOM   3889  N   ILE B  26       1.626  -4.113 -35.265  1.00 75.77           N  
ATOM   3890  H   ILE B  26       1.795  -4.560 -36.155  1.00 75.77           H  
ATOM   3891  CA  ILE B  26       1.443  -2.659 -35.254  1.00 75.77           C  
ATOM   3892  HA  ILE B  26       2.090  -2.228 -34.491  1.00 75.77           H  
ATOM   3893  C   ILE B  26      -0.001  -2.321 -34.868  1.00 75.77           C  
ATOM   3894  CB  ILE B  26       1.833  -2.052 -36.623  1.00 75.77           C  
ATOM   3895  HB  ILE B  26       1.213  -2.508 -37.395  1.00 75.77           H  
ATOM   3896  O   ILE B  26      -0.213  -1.448 -34.037  1.00 75.77           O  
ATOM   3897  CG1 ILE B  26       3.318  -2.347 -36.950  1.00 75.77           C  
ATOM   3898 HG12 ILE B  26       3.518  -3.412 -36.830  1.00 75.77           H  
ATOM   3899 HG13 ILE B  26       3.956  -1.809 -36.248  1.00 75.77           H  
ATOM   3900  CG2 ILE B  26       1.574  -0.534 -36.632  1.00 75.77           C  
ATOM   3901 HG21 ILE B  26       1.854  -0.097 -37.590  1.00 75.77           H  
ATOM   3902 HG22 ILE B  26       0.514  -0.328 -36.489  1.00 75.77           H  
ATOM   3903 HG23 ILE B  26       2.139  -0.047 -35.838  1.00 75.77           H  
ATOM   3904  CD1 ILE B  26       3.731  -1.983 -38.381  1.00 75.77           C  
ATOM   3905 HD11 ILE B  26       4.747  -2.335 -38.561  1.00 75.77           H  
ATOM   3906 HD12 ILE B  26       3.062  -2.462 -39.096  1.00 75.77           H  
ATOM   3907 HD13 ILE B  26       3.713  -0.903 -38.527  1.00 75.77           H  
ATOM   3908  N   LEU B  27      -0.990  -3.047 -35.395  1.00 75.44           N  
ATOM   3909  H   LEU B  27      -0.761  -3.726 -36.107  1.00 75.44           H  
ATOM   3910  CA  LEU B  27      -2.402  -2.819 -35.083  1.00 75.44           C  
ATOM   3911  HA  LEU B  27      -2.592  -1.752 -35.199  1.00 75.44           H  
ATOM   3912  C   LEU B  27      -2.725  -3.172 -33.622  1.00 75.44           C  
ATOM   3913  CB  LEU B  27      -3.255  -3.574 -36.119  1.00 75.44           C  
ATOM   3914  HB2 LEU B  27      -2.724  -3.526 -37.070  1.00 75.44           H  
ATOM   3915  HB3 LEU B  27      -3.341  -4.626 -35.846  1.00 75.44           H  
ATOM   3916  O   LEU B  27      -3.374  -2.384 -32.940  1.00 75.44           O  
ATOM   3917  CG  LEU B  27      -4.649  -2.962 -36.353  1.00 75.44           C  
ATOM   3918  HG  LEU B  27      -4.582  -1.874 -36.328  1.00 75.44           H  
ATOM   3919  CD1 LEU B  27      -5.148  -3.373 -37.738  1.00 75.44           C  
ATOM   3920 HD11 LEU B  27      -4.461  -3.016 -38.506  1.00 75.44           H  
ATOM   3921 HD12 LEU B  27      -5.230  -4.459 -37.789  1.00 75.44           H  
ATOM   3922 HD13 LEU B  27      -6.126  -2.930 -37.922  1.00 75.44           H  
ATOM   3923  CD2 LEU B  27      -5.688  -3.428 -35.332  1.00 75.44           C  
ATOM   3924 HD21 LEU B  27      -6.663  -3.011 -35.585  1.00 75.44           H  
ATOM   3925 HD22 LEU B  27      -5.753  -4.516 -35.324  1.00 75.44           H  
ATOM   3926 HD23 LEU B  27      -5.421  -3.072 -34.337  1.00 75.44           H  
ATOM   3927  N   CYS B  28      -2.205  -4.290 -33.099  1.00 75.03           N  
ATOM   3928  H   CYS B  28      -1.737  -4.947 -33.706  1.00 75.03           H  
ATOM   3929  CA  CYS B  28      -2.311  -4.612 -31.672  1.00 75.03           C  
ATOM   3930  HA  CYS B  28      -3.362  -4.603 -31.383  1.00 75.03           H  
ATOM   3931  C   CYS B  28      -1.610  -3.577 -30.783  1.00 75.03           C  
ATOM   3932  CB  CYS B  28      -1.728  -6.005 -31.395  1.00 75.03           C  
ATOM   3933  HB2 CYS B  28      -0.794  -6.135 -31.942  1.00 75.03           H  
ATOM   3934  HB3 CYS B  28      -1.523  -6.096 -30.329  1.00 75.03           H  
ATOM   3935  O   CYS B  28      -2.123  -3.263 -29.713  1.00 75.03           O  
ATOM   3936  SG  CYS B  28      -2.912  -7.300 -31.856  1.00 75.03           S  
ATOM   3937  HG  CYS B  28      -3.936  -6.862 -31.117  1.00 75.03           H  
ATOM   3938  N   LEU B  29      -0.463  -3.042 -31.209  1.00 78.01           N  
ATOM   3939  H   LEU B  29      -0.067  -3.366 -32.080  1.00 78.01           H  
ATOM   3940  CA  LEU B  29       0.260  -2.017 -30.456  1.00 78.01           C  
ATOM   3941  HA  LEU B  29       0.288  -2.318 -29.409  1.00 78.01           H  
ATOM   3942  C   LEU B  29      -0.458  -0.669 -30.469  1.00 78.01           C  
ATOM   3943  CB  LEU B  29       1.695  -1.883 -30.995  1.00 78.01           C  
ATOM   3944  HB2 LEU B  29       1.669  -1.897 -32.084  1.00 78.01           H  
ATOM   3945  HB3 LEU B  29       2.105  -0.921 -30.688  1.00 78.01           H  
ATOM   3946  O   LEU B  29      -0.585  -0.058 -29.416  1.00 78.01           O  
ATOM   3947  CG  LEU B  29       2.624  -2.991 -30.480  1.00 78.01           C  
ATOM   3948  HG  LEU B  29       2.136  -3.960 -30.583  1.00 78.01           H  
ATOM   3949  CD1 LEU B  29       3.925  -3.015 -31.284  1.00 78.01           C  
ATOM   3950 HD11 LEU B  29       4.583  -3.793 -30.898  1.00 78.01           H  
ATOM   3951 HD12 LEU B  29       4.424  -2.049 -31.210  1.00 78.01           H  
ATOM   3952 HD13 LEU B  29       3.699  -3.224 -32.330  1.00 78.01           H  
ATOM   3953  CD2 LEU B  29       2.975  -2.775 -29.009  1.00 78.01           C  
ATOM   3954 HD21 LEU B  29       2.078  -2.685 -28.397  1.00 78.01           H  
ATOM   3955 HD22 LEU B  29       3.525  -3.646 -28.652  1.00 78.01           H  
ATOM   3956 HD23 LEU B  29       3.570  -1.869 -28.891  1.00 78.01           H  
ATOM   3957  N   LEU B  30      -0.967  -0.228 -31.620  1.00 79.09           N  
ATOM   3958  H   LEU B  30      -0.799  -0.766 -32.458  1.00 79.09           H  
ATOM   3959  CA  LEU B  30      -1.725   1.019 -31.737  1.00 79.09           C  
ATOM   3960  HA  LEU B  30      -1.169   1.824 -31.256  1.00 79.09           H  
ATOM   3961  C   LEU B  30      -3.064   0.926 -31.002  1.00 79.09           C  
ATOM   3962  CB  LEU B  30      -1.943   1.359 -33.222  1.00 79.09           C  
ATOM   3963  HB2 LEU B  30      -2.324   0.472 -33.729  1.00 79.09           H  
ATOM   3964  HB3 LEU B  30      -2.708   2.132 -33.293  1.00 79.09           H  
ATOM   3965  O   LEU B  30      -3.396   1.810 -30.219  1.00 79.09           O  
ATOM   3966  CG  LEU B  30      -0.687   1.863 -33.955  1.00 79.09           C  
ATOM   3967  HG  LEU B  30       0.131   1.154 -33.826  1.00 79.09           H  
ATOM   3968  CD1 LEU B  30      -0.995   1.984 -35.448  1.00 79.09           C  
ATOM   3969 HD11 LEU B  30      -1.331   1.022 -35.835  1.00 79.09           H  
ATOM   3970 HD12 LEU B  30      -1.776   2.727 -35.608  1.00 79.09           H  
ATOM   3971 HD13 LEU B  30      -0.096   2.290 -35.984  1.00 79.09           H  
ATOM   3972  CD2 LEU B  30      -0.235   3.235 -33.452  1.00 79.09           C  
ATOM   3973 HD21 LEU B  30      -1.052   3.953 -33.524  1.00 79.09           H  
ATOM   3974 HD22 LEU B  30       0.603   3.591 -34.051  1.00 79.09           H  
ATOM   3975 HD23 LEU B  30       0.094   3.171 -32.414  1.00 79.09           H  
ATOM   3976  N   GLY B  31      -3.809  -0.165 -31.203  1.00 76.80           N  
ATOM   3977  H   GLY B  31      -3.488  -0.858 -31.863  1.00 76.80           H  
ATOM   3978  CA  GLY B  31      -5.073  -0.398 -30.507  1.00 76.80           C  
ATOM   3979  HA2 GLY B  31      -5.525  -1.314 -30.888  1.00 76.80           H  
ATOM   3980  HA3 GLY B  31      -5.750   0.436 -30.692  1.00 76.80           H  
ATOM   3981  C   GLY B  31      -4.880  -0.542 -28.997  1.00 76.80           C  
ATOM   3982  O   GLY B  31      -5.592   0.091 -28.222  1.00 76.80           O  
ATOM   3983  N   GLY B  32      -3.880  -1.321 -28.572  1.00 78.03           N  
ATOM   3984  H   GLY B  32      -3.314  -1.808 -29.252  1.00 78.03           H  
ATOM   3985  CA  GLY B  32      -3.531  -1.486 -27.161  1.00 78.03           C  
ATOM   3986  HA2 GLY B  32      -4.400  -1.842 -26.608  1.00 78.03           H  
ATOM   3987  HA3 GLY B  32      -2.732  -2.223 -27.079  1.00 78.03           H  
ATOM   3988  C   GLY B  32      -3.047  -0.187 -26.518  1.00 78.03           C  
ATOM   3989  O   GLY B  32      -3.476   0.132 -25.413  1.00 78.03           O  
ATOM   3990  N   GLY B  33      -2.224   0.589 -27.230  1.00 81.58           N  
ATOM   3991  H   GLY B  33      -1.895   0.259 -28.126  1.00 81.58           H  
ATOM   3992  CA  GLY B  33      -1.754   1.904 -26.797  1.00 81.58           C  
ATOM   3993  HA2 GLY B  33      -1.223   1.814 -25.849  1.00 81.58           H  
ATOM   3994  HA3 GLY B  33      -1.070   2.304 -27.545  1.00 81.58           H  
ATOM   3995  C   GLY B  33      -2.900   2.897 -26.621  1.00 81.58           C  
ATOM   3996  O   GLY B  33      -3.011   3.515 -25.570  1.00 81.58           O  
ATOM   3997  N   PHE B  34      -3.825   2.968 -27.582  1.00 84.24           N  
ATOM   3998  H   PHE B  34      -3.681   2.452 -28.438  1.00 84.24           H  
ATOM   3999  CA  PHE B  34      -4.988   3.853 -27.488  1.00 84.24           C  
ATOM   4000  HA  PHE B  34      -4.636   4.872 -27.328  1.00 84.24           H  
ATOM   4001  C   PHE B  34      -5.909   3.500 -26.309  1.00 84.24           C  
ATOM   4002  CB  PHE B  34      -5.762   3.800 -28.809  1.00 84.24           C  
ATOM   4003  HB2 PHE B  34      -6.110   2.782 -28.986  1.00 84.24           H  
ATOM   4004  HB3 PHE B  34      -5.088   4.063 -29.624  1.00 84.24           H  
ATOM   4005  O   PHE B  34      -6.361   4.381 -25.575  1.00 84.24           O  
ATOM   4006  CG  PHE B  34      -6.945   4.747 -28.837  1.00 84.24           C  
ATOM   4007  CD1 PHE B  34      -8.243   4.282 -28.551  1.00 84.24           C  
ATOM   4008  HD1 PHE B  34      -8.404   3.238 -28.328  1.00 84.24           H  
ATOM   4009  CD2 PHE B  34      -6.735   6.109 -29.114  1.00 84.24           C  
ATOM   4010  HD2 PHE B  34      -5.738   6.473 -29.316  1.00 84.24           H  
ATOM   4011  CE1 PHE B  34      -9.329   5.176 -28.559  1.00 84.24           C  
ATOM   4012  HE1 PHE B  34     -10.327   4.812 -28.360  1.00 84.24           H  
ATOM   4013  CE2 PHE B  34      -7.820   7.002 -29.123  1.00 84.24           C  
ATOM   4014  HE2 PHE B  34      -7.652   8.046 -29.344  1.00 84.24           H  
ATOM   4015  CZ  PHE B  34      -9.117   6.536 -28.851  1.00 84.24           C  
ATOM   4016  HZ  PHE B  34      -9.949   7.224 -28.879  1.00 84.24           H  
ATOM   4017  N   VAL B  35      -6.183   2.205 -26.102  1.00 82.94           N  
ATOM   4018  H   VAL B  35      -5.795   1.525 -26.741  1.00 82.94           H  
ATOM   4019  CA  VAL B  35      -6.984   1.741 -24.958  1.00 82.94           C  
ATOM   4020  HA  VAL B  35      -7.927   2.287 -24.947  1.00 82.94           H  
ATOM   4021  C   VAL B  35      -6.277   2.061 -23.642  1.00 82.94           C  
ATOM   4022  CB  VAL B  35      -7.297   0.236 -25.073  1.00 82.94           C  
ATOM   4023  HB  VAL B  35      -6.373  -0.314 -25.249  1.00 82.94           H  
ATOM   4024  O   VAL B  35      -6.922   2.537 -22.708  1.00 82.94           O  
ATOM   4025  CG1 VAL B  35      -7.968  -0.327 -23.812  1.00 82.94           C  
ATOM   4026 HG11 VAL B  35      -7.275  -0.299 -22.971  1.00 82.94           H  
ATOM   4027 HG12 VAL B  35      -8.253  -1.366 -23.976  1.00 82.94           H  
ATOM   4028 HG13 VAL B  35      -8.855   0.257 -23.565  1.00 82.94           H  
ATOM   4029  CG2 VAL B  35      -8.261  -0.022 -26.240  1.00 82.94           C  
ATOM   4030 HG21 VAL B  35      -9.224   0.448 -26.042  1.00 82.94           H  
ATOM   4031 HG22 VAL B  35      -8.401  -1.095 -26.372  1.00 82.94           H  
ATOM   4032 HG23 VAL B  35      -7.858   0.388 -27.167  1.00 82.94           H  
ATOM   4033  N   TYR B  36      -4.964   1.842 -23.578  1.00 87.10           N  
ATOM   4034  H   TYR B  36      -4.492   1.469 -24.390  1.00 87.10           H  
ATOM   4035  CA  TYR B  36      -4.145   2.145 -22.410  1.00 87.10           C  
ATOM   4036  HA  TYR B  36      -4.556   1.626 -21.545  1.00 87.10           H  
ATOM   4037  C   TYR B  36      -4.146   3.642 -22.076  1.00 87.10           C  
ATOM   4038  CB  TYR B  36      -2.734   1.608 -22.659  1.00 87.10           C  
ATOM   4039  HB2 TYR B  36      -2.779   0.521 -22.719  1.00 87.10           H  
ATOM   4040  HB3 TYR B  36      -2.375   1.969 -23.623  1.00 87.10           H  
ATOM   4041  O   TYR B  36      -4.465   3.998 -20.942  1.00 87.10           O  
ATOM   4042  CG  TYR B  36      -1.721   1.996 -21.609  1.00 87.10           C  
ATOM   4043  CD1 TYR B  36      -0.905   3.124 -21.818  1.00 87.10           C  
ATOM   4044  HD1 TYR B  36      -1.038   3.742 -22.693  1.00 87.10           H  
ATOM   4045  CD2 TYR B  36      -1.586   1.231 -20.435  1.00 87.10           C  
ATOM   4046  HD2 TYR B  36      -2.240   0.390 -20.253  1.00 87.10           H  
ATOM   4047  CE1 TYR B  36       0.083   3.461 -20.880  1.00 87.10           C  
ATOM   4048  HE1 TYR B  36       0.688   4.339 -21.050  1.00 87.10           H  
ATOM   4049  CE2 TYR B  36      -0.584   1.557 -19.503  1.00 87.10           C  
ATOM   4050  HE2 TYR B  36      -0.479   1.001 -18.584  1.00 87.10           H  
ATOM   4051  OH  TYR B  36       1.215   3.001 -18.825  1.00 87.10           O  
ATOM   4052  HH  TYR B  36       1.506   3.898 -19.008  1.00 87.10           H  
ATOM   4053  CZ  TYR B  36       0.268   2.655 -19.738  1.00 87.10           C  
ATOM   4054  N   ASP B  37      -3.890   4.520 -23.049  1.00 88.40           N  
ATOM   4055  H   ASP B  37      -3.593   4.176 -23.951  1.00 88.40           H  
ATOM   4056  CA  ASP B  37      -3.849   5.972 -22.831  1.00 88.40           C  
ATOM   4057  HA  ASP B  37      -3.115   6.199 -22.058  1.00 88.40           H  
ATOM   4058  C   ASP B  37      -5.197   6.506 -22.339  1.00 88.40           C  
ATOM   4059  CB  ASP B  37      -3.443   6.694 -24.128  1.00 88.40           C  
ATOM   4060  HB2 ASP B  37      -3.709   7.747 -24.034  1.00 88.40           H  
ATOM   4061  HB3 ASP B  37      -4.009   6.283 -24.964  1.00 88.40           H  
ATOM   4062  O   ASP B  37      -5.265   7.279 -21.377  1.00 88.40           O  
ATOM   4063  CG  ASP B  37      -1.942   6.627 -24.432  1.00 88.40           C  
ATOM   4064  OD1 ASP B  37      -1.159   6.326 -23.501  1.00 88.40           O  
ATOM   4065  OD2 ASP B  37      -1.593   6.904 -25.600  1.00 88.40           O  
ATOM   4066  N   ARG B  38      -6.301   6.034 -22.933  1.00 90.26           N  
ATOM   4067  H   ARG B  38      -6.182   5.410 -23.718  1.00 90.26           H  
ATOM   4068  CA  ARG B  38      -7.649   6.400 -22.481  1.00 90.26           C  
ATOM   4069  HA  ARG B  38      -7.709   7.488 -22.456  1.00 90.26           H  
ATOM   4070  C   ARG B  38      -7.917   5.913 -21.058  1.00 90.26           C  
ATOM   4071  CB  ARG B  38      -8.679   5.856 -23.479  1.00 90.26           C  
ATOM   4072  HB2 ARG B  38      -8.407   6.190 -24.480  1.00 90.26           H  
ATOM   4073  HB3 ARG B  38      -8.662   4.766 -23.463  1.00 90.26           H  
ATOM   4074  O   ARG B  38      -8.483   6.655 -20.254  1.00 90.26           O  
ATOM   4075  CG  ARG B  38     -10.092   6.358 -23.153  1.00 90.26           C  
ATOM   4076  HG2 ARG B  38     -10.100   7.448 -23.166  1.00 90.26           H  
ATOM   4077  HG3 ARG B  38     -10.391   6.012 -22.164  1.00 90.26           H  
ATOM   4078  CD  ARG B  38     -11.092   5.831 -24.184  1.00 90.26           C  
ATOM   4079  HD2 ARG B  38     -10.775   6.147 -25.178  1.00 90.26           H  
ATOM   4080  HD3 ARG B  38     -11.069   4.741 -24.163  1.00 90.26           H  
ATOM   4081  NE  ARG B  38     -12.465   6.288 -23.882  1.00 90.26           N  
ATOM   4082  HE  ARG B  38     -12.874   5.917 -23.036  1.00 90.26           H  
ATOM   4083  NH1 ARG B  38     -12.782   7.673 -25.694  1.00 90.26           N  
ATOM   4084 HH11 ARG B  38     -11.834   7.496 -25.994  1.00 90.26           H  
ATOM   4085 HH12 ARG B  38     -13.361   8.315 -26.216  1.00 90.26           H  
ATOM   4086  NH2 ARG B  38     -14.427   7.399 -24.220  1.00 90.26           N  
ATOM   4087 HH21 ARG B  38     -14.988   8.027 -24.778  1.00 90.26           H  
ATOM   4088 HH22 ARG B  38     -14.828   6.966 -23.401  1.00 90.26           H  
ATOM   4089  CZ  ARG B  38     -13.212   7.114 -24.598  1.00 90.26           C  
ATOM   4090  N   ALA B  39      -7.532   4.678 -20.744  1.00 88.34           N  
ATOM   4091  H   ALA B  39      -7.052   4.128 -21.443  1.00 88.34           H  
ATOM   4092  CA  ALA B  39      -7.766   4.084 -19.435  1.00 88.34           C  
ATOM   4093  HA  ALA B  39      -8.818   4.218 -19.180  1.00 88.34           H  
ATOM   4094  C   ALA B  39      -6.940   4.775 -18.336  1.00 88.34           C  
ATOM   4095  CB  ALA B  39      -7.489   2.580 -19.535  1.00 88.34           C  
ATOM   4096  HB1 ALA B  39      -6.424   2.399 -19.678  1.00 88.34           H  
ATOM   4097  HB2 ALA B  39      -8.039   2.157 -20.376  1.00 88.34           H  
ATOM   4098  HB3 ALA B  39      -7.833   2.078 -18.631  1.00 88.34           H  
ATOM   4099  O   ALA B  39      -7.468   5.048 -17.257  1.00 88.34           O  
ATOM   4100  N   ILE B  40      -5.683   5.126 -18.619  1.00 90.15           N  
ATOM   4101  H   ILE B  40      -5.294   4.859 -19.513  1.00 90.15           H  
ATOM   4102  CA  ILE B  40      -4.829   5.871 -17.689  1.00 90.15           C  
ATOM   4103  HA  ILE B  40      -4.901   5.403 -16.707  1.00 90.15           H  
ATOM   4104  C   ILE B  40      -5.324   7.297 -17.485  1.00 90.15           C  
ATOM   4105  CB  ILE B  40      -3.354   5.819 -18.137  1.00 90.15           C  
ATOM   4106  HB  ILE B  40      -3.295   5.996 -19.211  1.00 90.15           H  
ATOM   4107  O   ILE B  40      -5.405   7.741 -16.343  1.00 90.15           O  
ATOM   4108  CG1 ILE B  40      -2.857   4.388 -17.836  1.00 90.15           C  
ATOM   4109 HG12 ILE B  40      -3.262   4.040 -16.886  1.00 90.15           H  
ATOM   4110 HG13 ILE B  40      -3.206   3.713 -18.618  1.00 90.15           H  
ATOM   4111  CG2 ILE B  40      -2.504   6.909 -17.443  1.00 90.15           C  
ATOM   4112 HG21 ILE B  40      -2.527   6.778 -16.362  1.00 90.15           H  
ATOM   4113 HG22 ILE B  40      -2.867   7.907 -17.691  1.00 90.15           H  
ATOM   4114 HG23 ILE B  40      -1.473   6.877 -17.795  1.00 90.15           H  
ATOM   4115  CD1 ILE B  40      -1.346   4.272 -17.729  1.00 90.15           C  
ATOM   4116 HD11 ILE B  40      -1.095   3.225 -17.561  1.00 90.15           H  
ATOM   4117 HD12 ILE B  40      -0.983   4.818 -16.858  1.00 90.15           H  
ATOM   4118 HD13 ILE B  40      -0.885   4.680 -18.629  1.00 90.15           H  
ATOM   4119  N   SER B  41      -5.720   8.005 -18.544  1.00 92.64           N  
ATOM   4120  H   SER B  41      -5.587   7.617 -19.468  1.00 92.64           H  
ATOM   4121  CA  SER B  41      -6.264   9.363 -18.414  1.00 92.64           C  
ATOM   4122  HA  SER B  41      -5.500  10.006 -17.978  1.00 92.64           H  
ATOM   4123  C   SER B  41      -7.492   9.396 -17.489  1.00 92.64           C  
ATOM   4124  CB  SER B  41      -6.611   9.891 -19.806  1.00 92.64           C  
ATOM   4125  HB2 SER B  41      -7.363   9.245 -20.261  1.00 92.64           H  
ATOM   4126  HB3 SER B  41      -5.720   9.884 -20.434  1.00 92.64           H  
ATOM   4127  O   SER B  41      -7.606  10.251 -16.605  1.00 92.64           O  
ATOM   4128  OG  SER B  41      -7.119  11.206 -19.722  1.00 92.64           O  
ATOM   4129  HG  SER B  41      -6.384  11.818 -19.643  1.00 92.64           H  
ATOM   4130  N   GLN B  42      -8.377   8.400 -17.605  1.00 92.21           N  
ATOM   4131  H   GLN B  42      -8.234   7.712 -18.330  1.00 92.21           H  
ATOM   4132  CA  GLN B  42      -9.517   8.250 -16.697  1.00 92.21           C  
ATOM   4133  HA  GLN B  42     -10.087   9.179 -16.696  1.00 92.21           H  
ATOM   4134  C   GLN B  42      -9.093   7.986 -15.246  1.00 92.21           C  
ATOM   4135  CB  GLN B  42     -10.431   7.122 -17.185  1.00 92.21           C  
ATOM   4136  HB2 GLN B  42     -11.146   6.885 -16.397  1.00 92.21           H  
ATOM   4137  HB3 GLN B  42      -9.840   6.231 -17.393  1.00 92.21           H  
ATOM   4138  O   GLN B  42      -9.688   8.561 -14.336  1.00 92.21           O  
ATOM   4139  CG  GLN B  42     -11.217   7.529 -18.436  1.00 92.21           C  
ATOM   4140  HG2 GLN B  42     -10.533   7.767 -19.251  1.00 92.21           H  
ATOM   4141  HG3 GLN B  42     -11.795   8.425 -18.211  1.00 92.21           H  
ATOM   4142  CD  GLN B  42     -12.174   6.439 -18.904  1.00 92.21           C  
ATOM   4143  NE2 GLN B  42     -13.105   6.767 -19.774  1.00 92.21           N  
ATOM   4144 HE21 GLN B  42     -13.794   6.048 -19.947  1.00 92.21           H  
ATOM   4145 HE22 GLN B  42     -13.197   7.731 -20.060  1.00 92.21           H  
ATOM   4146  OE1 GLN B  42     -12.155   5.292 -18.486  1.00 92.21           O  
ATOM   4147  N   LEU B  43      -8.069   7.162 -15.010  1.00 92.56           N  
ATOM   4148  H   LEU B  43      -7.596   6.726 -15.788  1.00 92.56           H  
ATOM   4149  CA  LEU B  43      -7.552   6.936 -13.657  1.00 92.56           C  
ATOM   4150  HA  LEU B  43      -8.384   6.673 -13.003  1.00 92.56           H  
ATOM   4151  C   LEU B  43      -6.943   8.212 -13.061  1.00 92.56           C  
ATOM   4152  CB  LEU B  43      -6.534   5.785 -13.653  1.00 92.56           C  
ATOM   4153  HB2 LEU B  43      -5.989   5.813 -12.710  1.00 92.56           H  
ATOM   4154  HB3 LEU B  43      -5.809   5.951 -14.449  1.00 92.56           H  
ATOM   4155  O   LEU B  43      -7.276   8.553 -11.930  1.00 92.56           O  
ATOM   4156  CG  LEU B  43      -7.140   4.379 -13.807  1.00 92.56           C  
ATOM   4157  HG  LEU B  43      -7.753   4.328 -14.707  1.00 92.56           H  
ATOM   4158  CD1 LEU B  43      -5.999   3.372 -13.924  1.00 92.56           C  
ATOM   4159 HD11 LEU B  43      -5.323   3.466 -13.074  1.00 92.56           H  
ATOM   4160 HD12 LEU B  43      -6.383   2.352 -13.929  1.00 92.56           H  
ATOM   4161 HD13 LEU B  43      -5.436   3.550 -14.841  1.00 92.56           H  
ATOM   4162  CD2 LEU B  43      -7.994   3.966 -12.605  1.00 92.56           C  
ATOM   4163 HD21 LEU B  43      -7.386   4.004 -11.702  1.00 92.56           H  
ATOM   4164 HD22 LEU B  43      -8.349   2.944 -12.743  1.00 92.56           H  
ATOM   4165 HD23 LEU B  43      -8.854   4.628 -12.499  1.00 92.56           H  
ATOM   4166  N   CYS B  44      -6.146   8.965 -13.823  1.00 93.43           N  
ATOM   4167  H   CYS B  44      -5.866   8.614 -14.727  1.00 93.43           H  
ATOM   4168  CA  CYS B  44      -5.542  10.215 -13.348  1.00 93.43           C  
ATOM   4169  HA  CYS B  44      -4.963  10.014 -12.447  1.00 93.43           H  
ATOM   4170  C   CYS B  44      -6.600  11.270 -12.976  1.00 93.43           C  
ATOM   4171  CB  CYS B  44      -4.591  10.757 -14.424  1.00 93.43           C  
ATOM   4172  HB2 CYS B  44      -4.227  11.735 -14.106  1.00 93.43           H  
ATOM   4173  HB3 CYS B  44      -5.118  10.863 -15.372  1.00 93.43           H  
ATOM   4174  O   CYS B  44      -6.483  11.943 -11.955  1.00 93.43           O  
ATOM   4175  SG  CYS B  44      -3.166   9.648 -14.624  1.00 93.43           S  
ATOM   4176  HG  CYS B  44      -2.457  10.429 -15.443  1.00 93.43           H  
ATOM   4177  N   THR B  45      -7.681  11.398 -13.756  1.00 94.59           N  
ATOM   4178  H   THR B  45      -7.713  10.873 -14.619  1.00 94.59           H  
ATOM   4179  CA  THR B  45      -8.778  12.324 -13.401  1.00 94.59           C  
ATOM   4180  HA  THR B  45      -8.344  13.301 -13.190  1.00 94.59           H  
ATOM   4181  C   THR B  45      -9.522  11.898 -12.133  1.00 94.59           C  
ATOM   4182  CB  THR B  45      -9.797  12.505 -14.534  1.00 94.59           C  
ATOM   4183  HB  THR B  45     -10.602  13.144 -14.172  1.00 94.59           H  
ATOM   4184  O   THR B  45      -9.945  12.747 -11.347  1.00 94.59           O  
ATOM   4185  CG2 THR B  45      -9.197  13.170 -15.769  1.00 94.59           C  
ATOM   4186 HG21 THR B  45      -8.884  14.183 -15.516  1.00 94.59           H  
ATOM   4187 HG22 THR B  45      -9.945  13.223 -16.560  1.00 94.59           H  
ATOM   4188 HG23 THR B  45      -8.329  12.620 -16.132  1.00 94.59           H  
ATOM   4189  OG1 THR B  45     -10.362  11.280 -14.932  1.00 94.59           O  
ATOM   4190  HG1 THR B  45      -9.648  10.739 -15.277  1.00 94.59           H  
ATOM   4191  N   GLN B  46      -9.678  10.590 -11.903  1.00 93.77           N  
ATOM   4192  H   GLN B  46      -9.312   9.935 -12.579  1.00 93.77           H  
ATOM   4193  CA  GLN B  46     -10.261  10.068 -10.666  1.00 93.77           C  
ATOM   4194  HA  GLN B  46     -11.182  10.608 -10.449  1.00 93.77           H  
ATOM   4195  C   GLN B  46      -9.338  10.274  -9.462  1.00 93.77           C  
ATOM   4196  CB  GLN B  46     -10.585   8.579 -10.826  1.00 93.77           C  
ATOM   4197  HB2 GLN B  46     -10.770   8.153  -9.839  1.00 93.77           H  
ATOM   4198  HB3 GLN B  46      -9.735   8.067 -11.277  1.00 93.77           H  
ATOM   4199  O   GLN B  46      -9.823  10.631  -8.391  1.00 93.77           O  
ATOM   4200  CG  GLN B  46     -11.820   8.338 -11.696  1.00 93.77           C  
ATOM   4201  HG2 GLN B  46     -11.647   8.731 -12.698  1.00 93.77           H  
ATOM   4202  HG3 GLN B  46     -12.667   8.874 -11.267  1.00 93.77           H  
ATOM   4203  CD  GLN B  46     -12.195   6.862 -11.804  1.00 93.77           C  
ATOM   4204  NE2 GLN B  46     -13.222   6.553 -12.562  1.00 93.77           N  
ATOM   4205 HE21 GLN B  46     -13.444   5.570 -12.641  1.00 93.77           H  
ATOM   4206 HE22 GLN B  46     -13.660   7.266 -13.127  1.00 93.77           H  
ATOM   4207  OE1 GLN B  46     -11.648   5.963 -11.180  1.00 93.77           O  
ATOM   4208  N   GLU B  47      -8.032  10.084  -9.636  1.00 93.51           N  
ATOM   4209  H   GLU B  47      -7.702   9.751 -10.531  1.00 93.51           H  
ATOM   4210  CA  GLU B  47      -7.026  10.336  -8.606  1.00 93.51           C  
ATOM   4211  HA  GLU B  47      -7.223   9.705  -7.738  1.00 93.51           H  
ATOM   4212  C   GLU B  47      -7.054  11.794  -8.145  1.00 93.51           C  
ATOM   4213  CB  GLU B  47      -5.655   9.973  -9.168  1.00 93.51           C  
ATOM   4214  HB2 GLU B  47      -5.438  10.642 -10.001  1.00 93.51           H  
ATOM   4215  HB3 GLU B  47      -5.689   8.951  -9.547  1.00 93.51           H  
ATOM   4216  O   GLU B  47      -7.172  12.040  -6.948  1.00 93.51           O  
ATOM   4217  CG  GLU B  47      -4.530  10.071  -8.131  1.00 93.51           C  
ATOM   4218  HG2 GLU B  47      -4.505  11.076  -7.711  1.00 93.51           H  
ATOM   4219  HG3 GLU B  47      -4.728   9.361  -7.328  1.00 93.51           H  
ATOM   4220  CD  GLU B  47      -3.176   9.767  -8.776  1.00 93.51           C  
ATOM   4221  OE1 GLU B  47      -2.186   9.519  -8.060  1.00 93.51           O  
ATOM   4222  OE2 GLU B  47      -3.092   9.744 -10.024  1.00 93.51           O  
ATOM   4223  N   LEU B  48      -7.063  12.755  -9.078  1.00 95.19           N  
ATOM   4224  H   LEU B  48      -6.907  12.487 -10.040  1.00 95.19           H  
ATOM   4225  CA  LEU B  48      -7.123  14.183  -8.750  1.00 95.19           C  
ATOM   4226  HA  LEU B  48      -6.245  14.426  -8.151  1.00 95.19           H  
ATOM   4227  C   LEU B  48      -8.368  14.526  -7.916  1.00 95.19           C  
ATOM   4228  CB  LEU B  48      -7.086  14.990 -10.060  1.00 95.19           C  
ATOM   4229  HB2 LEU B  48      -6.217  14.683 -10.641  1.00 95.19           H  
ATOM   4230  HB3 LEU B  48      -7.977  14.750 -10.640  1.00 95.19           H  
ATOM   4231  O   LEU B  48      -8.281  15.244  -6.921  1.00 95.19           O  
ATOM   4232  CG  LEU B  48      -7.026  16.517  -9.848  1.00 95.19           C  
ATOM   4233  HG  LEU B  48      -7.835  16.832  -9.189  1.00 95.19           H  
ATOM   4234  CD1 LEU B  48      -5.690  16.957  -9.248  1.00 95.19           C  
ATOM   4235 HD11 LEU B  48      -5.662  18.044  -9.164  1.00 95.19           H  
ATOM   4236 HD12 LEU B  48      -4.863  16.627  -9.877  1.00 95.19           H  
ATOM   4237 HD13 LEU B  48      -5.566  16.539  -8.249  1.00 95.19           H  
ATOM   4238  CD2 LEU B  48      -7.215  17.228 -11.188  1.00 95.19           C  
ATOM   4239 HD21 LEU B  48      -8.178  16.958 -11.619  1.00 95.19           H  
ATOM   4240 HD22 LEU B  48      -6.415  16.949 -11.873  1.00 95.19           H  
ATOM   4241 HD23 LEU B  48      -7.190  18.307 -11.033  1.00 95.19           H  
ATOM   4242  N   ARG B  49      -9.532  13.964  -8.273  1.00 95.46           N  
ATOM   4243  H   ARG B  49      -9.528  13.368  -9.088  1.00 95.46           H  
ATOM   4244  CA  ARG B  49     -10.774  14.153  -7.502  1.00 95.46           C  
ATOM   4245  HA  ARG B  49     -10.953  15.220  -7.373  1.00 95.46           H  
ATOM   4246  C   ARG B  49     -10.676  13.573  -6.090  1.00 95.46           C  
ATOM   4247  CB  ARG B  49     -11.961  13.513  -8.232  1.00 95.46           C  
ATOM   4248  HB2 ARG B  49     -11.708  12.487  -8.497  1.00 95.46           H  
ATOM   4249  HB3 ARG B  49     -12.813  13.490  -7.554  1.00 95.46           H  
ATOM   4250  O   ARG B  49     -11.192  14.171  -5.148  1.00 95.46           O  
ATOM   4251  CG  ARG B  49     -12.375  14.284  -9.490  1.00 95.46           C  
ATOM   4252  HG2 ARG B  49     -11.531  14.365 -10.174  1.00 95.46           H  
ATOM   4253  HG3 ARG B  49     -12.703  15.286  -9.214  1.00 95.46           H  
ATOM   4254  CD  ARG B  49     -13.524  13.530 -10.169  1.00 95.46           C  
ATOM   4255  HD2 ARG B  49     -14.385  13.532  -9.500  1.00 95.46           H  
ATOM   4256  HD3 ARG B  49     -13.206  12.502 -10.341  1.00 95.46           H  
ATOM   4257  NE  ARG B  49     -13.890  14.140 -11.457  1.00 95.46           N  
ATOM   4258  HE  ARG B  49     -13.345  14.942 -11.741  1.00 95.46           H  
ATOM   4259  NH1 ARG B  49     -15.594  12.699 -11.997  1.00 95.46           N  
ATOM   4260 HH11 ARG B  49     -15.466  12.246 -11.103  1.00 95.46           H  
ATOM   4261 HH12 ARG B  49     -16.343  12.433 -12.619  1.00 95.46           H  
ATOM   4262  NH2 ARG B  49     -15.041  14.336 -13.411  1.00 95.46           N  
ATOM   4263 HH21 ARG B  49     -14.492  15.150 -13.645  1.00 95.46           H  
ATOM   4264 HH22 ARG B  49     -15.785  14.048 -14.030  1.00 95.46           H  
ATOM   4265  CZ  ARG B  49     -14.835  13.723 -12.280  1.00 95.46           C  
ATOM   4266  N   LEU B  50     -10.051  12.405  -5.933  1.00 94.88           N  
ATOM   4267  H   LEU B  50      -9.619  11.981  -6.742  1.00 94.88           H  
ATOM   4268  CA  LEU B  50      -9.857  11.779  -4.622  1.00 94.88           C  
ATOM   4269  HA  LEU B  50     -10.800  11.797  -4.076  1.00 94.88           H  
ATOM   4270  C   LEU B  50      -8.863  12.574  -3.767  1.00 94.88           C  
ATOM   4271  CB  LEU B  50      -9.406  10.318  -4.798  1.00 94.88           C  
ATOM   4272  HB2 LEU B  50      -9.055   9.941  -3.837  1.00 94.88           H  
ATOM   4273  HB3 LEU B  50      -8.561  10.296  -5.486  1.00 94.88           H  
ATOM   4274  O   LEU B  50      -9.121  12.780  -2.585  1.00 94.88           O  
ATOM   4275  CG  LEU B  50     -10.506   9.375  -5.316  1.00 94.88           C  
ATOM   4276  HG  LEU B  50     -11.001   9.819  -6.180  1.00 94.88           H  
ATOM   4277  CD1 LEU B  50      -9.890   8.042  -5.745  1.00 94.88           C  
ATOM   4278 HD11 LEU B  50      -9.363   7.587  -4.907  1.00 94.88           H  
ATOM   4279 HD12 LEU B  50     -10.668   7.371  -6.109  1.00 94.88           H  
ATOM   4280 HD13 LEU B  50      -9.174   8.222  -6.547  1.00 94.88           H  
ATOM   4281  CD2 LEU B  50     -11.571   9.074  -4.258  1.00 94.88           C  
ATOM   4282 HD21 LEU B  50     -12.354   8.448  -4.686  1.00 94.88           H  
ATOM   4283 HD22 LEU B  50     -11.110   8.546  -3.422  1.00 94.88           H  
ATOM   4284 HD23 LEU B  50     -12.019   9.998  -3.894  1.00 94.88           H  
ATOM   4285  N   GLN B  51      -7.787  13.087  -4.366  1.00 95.52           N  
ATOM   4286  H   GLN B  51      -7.618  12.862  -5.336  1.00 95.52           H  
ATOM   4287  CA  GLN B  51      -6.812  13.940  -3.683  1.00 95.52           C  
ATOM   4288  HA  GLN B  51      -6.442  13.420  -2.800  1.00 95.52           H  
ATOM   4289  C   GLN B  51      -7.435  15.255  -3.200  1.00 95.52           C  
ATOM   4290  CB  GLN B  51      -5.629  14.223  -4.615  1.00 95.52           C  
ATOM   4291  HB2 GLN B  51      -5.040  15.038  -4.195  1.00 95.52           H  
ATOM   4292  HB3 GLN B  51      -6.003  14.540  -5.589  1.00 95.52           H  
ATOM   4293  O   GLN B  51      -7.213  15.641  -2.056  1.00 95.52           O  
ATOM   4294  CG  GLN B  51      -4.705  13.006  -4.782  1.00 95.52           C  
ATOM   4295  HG2 GLN B  51      -5.269  12.153  -5.160  1.00 95.52           H  
ATOM   4296  HG3 GLN B  51      -4.292  12.736  -3.810  1.00 95.52           H  
ATOM   4297  CD  GLN B  51      -3.552  13.283  -5.742  1.00 95.52           C  
ATOM   4298  NE2 GLN B  51      -2.577  12.405  -5.824  1.00 95.52           N  
ATOM   4299 HE21 GLN B  51      -2.619  11.515  -5.348  1.00 95.52           H  
ATOM   4300 HE22 GLN B  51      -1.872  12.588  -6.524  1.00 95.52           H  
ATOM   4301  OE1 GLN B  51      -3.509  14.279  -6.446  1.00 95.52           O  
ATOM   4302  N   GLN B  52      -8.272  15.907  -4.014  1.00 95.86           N  
ATOM   4303  H   GLN B  52      -8.367  15.586  -4.967  1.00 95.86           H  
ATOM   4304  CA  GLN B  52      -9.001  17.114  -3.600  1.00 95.86           C  
ATOM   4305  HA  GLN B  52      -8.288  17.876  -3.286  1.00 95.86           H  
ATOM   4306  C   GLN B  52      -9.930  16.848  -2.411  1.00 95.86           C  
ATOM   4307  CB  GLN B  52      -9.822  17.650  -4.777  1.00 95.86           C  
ATOM   4308  HB2 GLN B  52     -10.557  18.363  -4.403  1.00 95.86           H  
ATOM   4309  HB3 GLN B  52     -10.355  16.825  -5.250  1.00 95.86           H  
ATOM   4310  O   GLN B  52      -9.939  17.612  -1.448  1.00 95.86           O  
ATOM   4311  CG  GLN B  52      -8.949  18.371  -5.810  1.00 95.86           C  
ATOM   4312  HG2 GLN B  52      -8.494  19.242  -5.337  1.00 95.86           H  
ATOM   4313  HG3 GLN B  52      -8.148  17.718  -6.155  1.00 95.86           H  
ATOM   4314  CD  GLN B  52      -9.750  18.831  -7.024  1.00 95.86           C  
ATOM   4315  NE2 GLN B  52      -9.252  19.798  -7.762  1.00 95.86           N  
ATOM   4316 HE21 GLN B  52      -9.830  20.129  -8.522  1.00 95.86           H  
ATOM   4317 HE22 GLN B  52      -8.390  20.252  -7.498  1.00 95.86           H  
ATOM   4318  OE1 GLN B  52     -10.821  18.332  -7.343  1.00 95.86           O  
ATOM   4319  N   ARG B  53     -10.679  15.737  -2.441  1.00 95.08           N  
ATOM   4320  H   ARG B  53     -10.632  15.151  -3.262  1.00 95.08           H  
ATOM   4321  CA  ARG B  53     -11.521  15.333  -1.303  1.00 95.08           C  
ATOM   4322  HA  ARG B  53     -12.194  16.150  -1.043  1.00 95.08           H  
ATOM   4323  C   ARG B  53     -10.699  15.075  -0.048  1.00 95.08           C  
ATOM   4324  CB  ARG B  53     -12.334  14.083  -1.645  1.00 95.08           C  
ATOM   4325  HB2 ARG B  53     -12.732  13.663  -0.721  1.00 95.08           H  
ATOM   4326  HB3 ARG B  53     -11.691  13.337  -2.112  1.00 95.08           H  
ATOM   4327  O   ARG B  53     -11.103  15.493   1.029  1.00 95.08           O  
ATOM   4328  CG  ARG B  53     -13.508  14.415  -2.565  1.00 95.08           C  
ATOM   4329  HG2 ARG B  53     -14.150  15.151  -2.081  1.00 95.08           H  
ATOM   4330  HG3 ARG B  53     -13.144  14.823  -3.508  1.00 95.08           H  
ATOM   4331  CD  ARG B  53     -14.303  13.136  -2.823  1.00 95.08           C  
ATOM   4332  HD2 ARG B  53     -14.631  12.735  -1.863  1.00 95.08           H  
ATOM   4333  HD3 ARG B  53     -13.650  12.410  -3.308  1.00 95.08           H  
ATOM   4334  NE  ARG B  53     -15.473  13.399  -3.675  1.00 95.08           N  
ATOM   4335  HE  ARG B  53     -15.572  14.345  -4.014  1.00 95.08           H  
ATOM   4336  NH1 ARG B  53     -16.406  11.309  -3.524  1.00 95.08           N  
ATOM   4337 HH11 ARG B  53     -15.666  11.051  -2.887  1.00 95.08           H  
ATOM   4338 HH12 ARG B  53     -17.198  10.696  -3.656  1.00 95.08           H  
ATOM   4339  NH2 ARG B  53     -17.446  12.906  -4.692  1.00 95.08           N  
ATOM   4340 HH21 ARG B  53     -18.226  12.278  -4.824  1.00 95.08           H  
ATOM   4341 HH22 ARG B  53     -17.544  13.878  -4.950  1.00 95.08           H  
ATOM   4342  CZ  ARG B  53     -16.431  12.539  -3.962  1.00 95.08           C  
ATOM   4343  N   MET B  54      -9.554  14.413  -0.187  1.00 94.39           N  
ATOM   4344  H   MET B  54      -9.301  14.067  -1.102  1.00 94.39           H  
ATOM   4345  CA  MET B  54      -8.651  14.159   0.931  1.00 94.39           C  
ATOM   4346  HA  MET B  54      -9.210  13.666   1.726  1.00 94.39           H  
ATOM   4347  C   MET B  54      -8.085  15.464   1.510  1.00 94.39           C  
ATOM   4348  CB  MET B  54      -7.539  13.214   0.464  1.00 94.39           C  
ATOM   4349  HB2 MET B  54      -7.986  12.319   0.031  1.00 94.39           H  
ATOM   4350  HB3 MET B  54      -6.940  13.710  -0.300  1.00 94.39           H  
ATOM   4351  O   MET B  54      -8.010  15.594   2.727  1.00 94.39           O  
ATOM   4352  CG  MET B  54      -6.639  12.794   1.627  1.00 94.39           C  
ATOM   4353  HG2 MET B  54      -6.200  13.680   2.085  1.00 94.39           H  
ATOM   4354  HG3 MET B  54      -7.255  12.296   2.377  1.00 94.39           H  
ATOM   4355  SD  MET B  54      -5.294  11.673   1.173  1.00 94.39           S  
ATOM   4356  CE  MET B  54      -4.302  12.719   0.075  1.00 94.39           C  
ATOM   4357  HE1 MET B  54      -3.398  12.181  -0.208  1.00 94.39           H  
ATOM   4358  HE2 MET B  54      -4.867  12.952  -0.827  1.00 94.39           H  
ATOM   4359  HE3 MET B  54      -4.031  13.644   0.585  1.00 94.39           H  
ATOM   4360  N   PHE B  55      -7.727  16.437   0.666  1.00 95.13           N  
ATOM   4361  H   PHE B  55      -7.773  16.264  -0.328  1.00 95.13           H  
ATOM   4362  CA  PHE B  55      -7.258  17.750   1.115  1.00 95.13           C  
ATOM   4363  HA  PHE B  55      -6.408  17.613   1.784  1.00 95.13           H  
ATOM   4364  C   PHE B  55      -8.334  18.492   1.915  1.00 95.13           C  
ATOM   4365  CB  PHE B  55      -6.790  18.575  -0.090  1.00 95.13           C  
ATOM   4366  HB2 PHE B  55      -7.615  18.697  -0.792  1.00 95.13           H  
ATOM   4367  HB3 PHE B  55      -5.997  18.033  -0.605  1.00 95.13           H  
ATOM   4368  O   PHE B  55      -8.064  18.932   3.027  1.00 95.13           O  
ATOM   4369  CG  PHE B  55      -6.270  19.945   0.301  1.00 95.13           C  
ATOM   4370  CD1 PHE B  55      -7.117  21.069   0.249  1.00 95.13           C  
ATOM   4371  HD1 PHE B  55      -8.141  20.969  -0.081  1.00 95.13           H  
ATOM   4372  CD2 PHE B  55      -4.948  20.088   0.763  1.00 95.13           C  
ATOM   4373  HD2 PHE B  55      -4.295  19.229   0.817  1.00 95.13           H  
ATOM   4374  CE1 PHE B  55      -6.642  22.329   0.653  1.00 95.13           C  
ATOM   4375  HE1 PHE B  55      -7.295  23.188   0.631  1.00 95.13           H  
ATOM   4376  CE2 PHE B  55      -4.474  21.349   1.165  1.00 95.13           C  
ATOM   4377  HE2 PHE B  55      -3.462  21.461   1.525  1.00 95.13           H  
ATOM   4378  CZ  PHE B  55      -5.320  22.469   1.110  1.00 95.13           C  
ATOM   4379  HZ  PHE B  55      -4.961  23.436   1.430  1.00 95.13           H  
ATOM   4380  N   HIS B  56      -9.563  18.543   1.394  1.00 95.42           N  
ATOM   4381  H   HIS B  56      -9.714  18.173   0.466  1.00 95.42           H  
ATOM   4382  CA  HIS B  56     -10.695  19.146   2.097  1.00 95.42           C  
ATOM   4383  HA  HIS B  56     -10.463  20.188   2.321  1.00 95.42           H  
ATOM   4384  C   HIS B  56     -10.976  18.445   3.434  1.00 95.42           C  
ATOM   4385  CB  HIS B  56     -11.916  19.097   1.173  1.00 95.42           C  
ATOM   4386  HB2 HIS B  56     -12.159  18.058   0.950  1.00 95.42           H  
ATOM   4387  HB3 HIS B  56     -11.664  19.589   0.234  1.00 95.42           H  
ATOM   4388  O   HIS B  56     -11.198  19.094   4.446  1.00 95.42           O  
ATOM   4389  CG  HIS B  56     -13.139  19.764   1.744  1.00 95.42           C  
ATOM   4390  CD2 HIS B  56     -13.559  21.043   1.492  1.00 95.42           C  
ATOM   4391  HD2 HIS B  56     -13.058  21.768   0.867  1.00 95.42           H  
ATOM   4392  ND1 HIS B  56     -14.063  19.194   2.593  1.00 95.42           N  
ATOM   4393  HD1 HIS B  56     -13.964  18.326   3.099  1.00 95.42           H  
ATOM   4394  CE1 HIS B  56     -15.027  20.100   2.824  1.00 95.42           C  
ATOM   4395  HE1 HIS B  56     -15.854  19.968   3.505  1.00 95.42           H  
ATOM   4396  NE2 HIS B  56     -14.762  21.242   2.171  1.00 95.42           N  
ATOM   4397  N   LEU B  57     -10.925  17.110   3.484  1.00 95.78           N  
ATOM   4398  H   LEU B  57     -10.765  16.585   2.636  1.00 95.78           H  
ATOM   4399  CA  LEU B  57     -11.109  16.402   4.753  1.00 95.78           C  
ATOM   4400  HA  LEU B  57     -12.039  16.754   5.198  1.00 95.78           H  
ATOM   4401  C   LEU B  57     -10.017  16.737   5.774  1.00 95.78           C  
ATOM   4402  CB  LEU B  57     -11.168  14.882   4.526  1.00 95.78           C  
ATOM   4403  HB2 LEU B  57     -10.916  14.629   3.496  1.00 95.78           H  
ATOM   4404  HB3 LEU B  57     -10.406  14.412   5.148  1.00 95.78           H  
ATOM   4405  O   LEU B  57     -10.316  16.897   6.951  1.00 95.78           O  
ATOM   4406  CG  LEU B  57     -12.542  14.303   4.903  1.00 95.78           C  
ATOM   4407  HG  LEU B  57     -13.113  15.001   5.515  1.00 95.78           H  
ATOM   4408  CD1 LEU B  57     -13.357  13.968   3.653  1.00 95.78           C  
ATOM   4409 HD11 LEU B  57     -12.842  13.207   3.066  1.00 95.78           H  
ATOM   4410 HD12 LEU B  57     -13.476  14.870   3.053  1.00 95.78           H  
ATOM   4411 HD13 LEU B  57     -14.341  13.602   3.944  1.00 95.78           H  
ATOM   4412  CD2 LEU B  57     -12.367  13.030   5.710  1.00 95.78           C  
ATOM   4413 HD21 LEU B  57     -11.790  12.294   5.151  1.00 95.78           H  
ATOM   4414 HD22 LEU B  57     -11.876  13.267   6.653  1.00 95.78           H  
ATOM   4415 HD23 LEU B  57     -13.355  12.628   5.930  1.00 95.78           H  
ATOM   4416  N   LYS B  58      -8.760  16.855   5.334  1.00 96.32           N  
ATOM   4417  H   LYS B  58      -8.582  16.718   4.349  1.00 96.32           H  
ATOM   4418  CA  LYS B  58      -7.645  17.216   6.217  1.00 96.32           C  
ATOM   4419  HA  LYS B  58      -7.687  16.595   7.112  1.00 96.32           H  
ATOM   4420  C   LYS B  58      -7.748  18.651   6.731  1.00 96.32           C  
ATOM   4421  CB  LYS B  58      -6.304  16.988   5.510  1.00 96.32           C  
ATOM   4422  HB2 LYS B  58      -6.337  17.415   4.508  1.00 96.32           H  
ATOM   4423  HB3 LYS B  58      -5.523  17.498   6.074  1.00 96.32           H  
ATOM   4424  O   LYS B  58      -7.375  18.884   7.875  1.00 96.32           O  
ATOM   4425  CG  LYS B  58      -5.951  15.498   5.441  1.00 96.32           C  
ATOM   4426  HG2 LYS B  58      -6.715  14.959   4.880  1.00 96.32           H  
ATOM   4427  HG3 LYS B  58      -5.915  15.094   6.452  1.00 96.32           H  
ATOM   4428  CD  LYS B  58      -4.587  15.296   4.771  1.00 96.32           C  
ATOM   4429  HD2 LYS B  58      -4.625  15.688   3.755  1.00 96.32           H  
ATOM   4430  HD3 LYS B  58      -3.828  15.833   5.341  1.00 96.32           H  
ATOM   4431  CE  LYS B  58      -4.262  13.800   4.747  1.00 96.32           C  
ATOM   4432  HE2 LYS B  58      -4.318  13.419   5.767  1.00 96.32           H  
ATOM   4433  HE3 LYS B  58      -5.028  13.287   4.166  1.00 96.32           H  
ATOM   4434  NZ  LYS B  58      -2.919  13.529   4.178  1.00 96.32           N  
ATOM   4435  HZ1 LYS B  58      -2.853  13.890   3.237  1.00 96.32           H  
ATOM   4436  HZ2 LYS B  58      -2.205  13.953   4.752  1.00 96.32           H  
ATOM   4437  HZ3 LYS B  58      -2.759  12.532   4.149  1.00 96.32           H  
ATOM   4438  N   SER B  59      -8.247  19.593   5.926  1.00 96.77           N  
ATOM   4439  H   SER B  59      -8.524  19.355   4.984  1.00 96.77           H  
ATOM   4440  CA  SER B  59      -8.462  20.968   6.393  1.00 96.77           C  
ATOM   4441  HA  SER B  59      -7.548  21.308   6.880  1.00 96.77           H  
ATOM   4442  C   SER B  59      -9.563  21.032   7.452  1.00 96.77           C  
ATOM   4443  CB  SER B  59      -8.731  21.932   5.231  1.00 96.77           C  
ATOM   4444  HB2 SER B  59      -8.756  22.952   5.616  1.00 96.77           H  
ATOM   4445  HB3 SER B  59      -7.913  21.857   4.515  1.00 96.77           H  
ATOM   4446  O   SER B  59      -9.337  21.619   8.502  1.00 96.77           O  
ATOM   4447  OG  SER B  59      -9.949  21.666   4.564  1.00 96.77           O  
ATOM   4448  HG  SER B  59     -10.666  22.015   5.098  1.00 96.77           H  
ATOM   4449  N   HIS B  60     -10.691  20.348   7.229  1.00 95.99           N  
ATOM   4450  H   HIS B  60     -10.815  19.893   6.336  1.00 95.99           H  
ATOM   4451  CA  HIS B  60     -11.777  20.253   8.218  1.00 95.99           C  
ATOM   4452  HA  HIS B  60     -12.095  21.252   8.518  1.00 95.99           H  
ATOM   4453  C   HIS B  60     -11.337  19.553   9.504  1.00 95.99           C  
ATOM   4454  CB  HIS B  60     -12.981  19.533   7.596  1.00 95.99           C  
ATOM   4455  HB2 HIS B  60     -12.652  18.712   6.959  1.00 95.99           H  
ATOM   4456  HB3 HIS B  60     -13.592  19.115   8.396  1.00 95.99           H  
ATOM   4457  O   HIS B  60     -11.673  19.996  10.594  1.00 95.99           O  
ATOM   4458  CG  HIS B  60     -13.857  20.478   6.822  1.00 95.99           C  
ATOM   4459  CD2 HIS B  60     -13.744  20.822   5.509  1.00 95.99           C  
ATOM   4460  HD2 HIS B  60     -13.009  20.456   4.808  1.00 95.99           H  
ATOM   4461  ND1 HIS B  60     -14.836  21.274   7.396  1.00 95.99           N  
ATOM   4462  CE1 HIS B  60     -15.273  22.102   6.444  1.00 95.99           C  
ATOM   4463  HE1 HIS B  60     -15.991  22.891   6.610  1.00 95.99           H  
ATOM   4464  NE2 HIS B  60     -14.654  21.832   5.285  1.00 95.99           N  
ATOM   4465  HE2 HIS B  60     -14.764  22.357   4.429  1.00 95.99           H  
ATOM   4466  N   LEU B  61     -10.525  18.495   9.398  1.00 96.55           N  
ATOM   4467  H   LEU B  61     -10.331  18.124   8.479  1.00 96.55           H  
ATOM   4468  CA  LEU B  61      -9.957  17.823  10.570  1.00 96.55           C  
ATOM   4469  HA  LEU B  61     -10.768  17.493  11.219  1.00 96.55           H  
ATOM   4470  C   LEU B  61      -9.090  18.775  11.401  1.00 96.55           C  
ATOM   4471  CB  LEU B  61      -9.144  16.607  10.097  1.00 96.55           C  
ATOM   4472  HB2 LEU B  61      -9.736  16.028   9.387  1.00 96.55           H  
ATOM   4473  HB3 LEU B  61      -8.258  16.972   9.576  1.00 96.55           H  
ATOM   4474  O   LEU B  61      -9.154  18.751  12.626  1.00 96.55           O  
ATOM   4475  CG  LEU B  61      -8.707  15.678  11.244  1.00 96.55           C  
ATOM   4476  HG  LEU B  61      -8.340  16.258  12.092  1.00 96.55           H  
ATOM   4477  CD1 LEU B  61      -9.864  14.790  11.693  1.00 96.55           C  
ATOM   4478 HD11 LEU B  61     -10.654  15.414  12.112  1.00 96.55           H  
ATOM   4479 HD12 LEU B  61     -10.258  14.215  10.855  1.00 96.55           H  
ATOM   4480 HD13 LEU B  61      -9.520  14.103  12.467  1.00 96.55           H  
ATOM   4481  CD2 LEU B  61      -7.570  14.772  10.771  1.00 96.55           C  
ATOM   4482 HD21 LEU B  61      -7.903  14.164   9.929  1.00 96.55           H  
ATOM   4483 HD22 LEU B  61      -6.715  15.381  10.479  1.00 96.55           H  
ATOM   4484 HD23 LEU B  61      -7.269  14.117  11.588  1.00 96.55           H  
ATOM   4485  N   LYS B  62      -8.289  19.616  10.738  1.00 97.10           N  
ATOM   4486  H   LYS B  62      -8.316  19.606   9.728  1.00 97.10           H  
ATOM   4487  CA  LYS B  62      -7.443  20.602  11.411  1.00 97.10           C  
ATOM   4488  HA  LYS B  62      -6.875  20.097  12.192  1.00 97.10           H  
ATOM   4489  C   LYS B  62      -8.284  21.660  12.133  1.00 97.10           C  
ATOM   4490  CB  LYS B  62      -6.464  21.210  10.397  1.00 97.10           C  
ATOM   4491  HB2 LYS B  62      -7.013  21.796   9.660  1.00 97.10           H  
ATOM   4492  HB3 LYS B  62      -5.925  20.411   9.888  1.00 97.10           H  
ATOM   4493  O   LYS B  62      -8.023  21.924  13.298  1.00 97.10           O  
ATOM   4494  CG  LYS B  62      -5.460  22.111  11.118  1.00 97.10           C  
ATOM   4495  HG2 LYS B  62      -6.009  22.879  11.662  1.00 97.10           H  
ATOM   4496  HG3 LYS B  62      -4.894  21.518  11.836  1.00 97.10           H  
ATOM   4497  CD  LYS B  62      -4.493  22.809  10.158  1.00 97.10           C  
ATOM   4498  HD2 LYS B  62      -5.065  23.357   9.410  1.00 97.10           H  
ATOM   4499  HD3 LYS B  62      -3.827  22.086   9.686  1.00 97.10           H  
ATOM   4500  CE  LYS B  62      -3.713  23.780  11.043  1.00 97.10           C  
ATOM   4501  HE2 LYS B  62      -3.044  23.236  11.709  1.00 97.10           H  
ATOM   4502  HE3 LYS B  62      -4.453  24.265  11.681  1.00 97.10           H  
ATOM   4503  NZ  LYS B  62      -3.008  24.843  10.301  1.00 97.10           N  
ATOM   4504  HZ1 LYS B  62      -2.688  25.513  10.985  1.00 97.10           H  
ATOM   4505  HZ2 LYS B  62      -3.677  25.338   9.729  1.00 97.10           H  
ATOM   4506  HZ3 LYS B  62      -2.233  24.484   9.762  1.00 97.10           H  
ATOM   4507  N   GLU B  63      -9.305  22.199  11.475  1.00 96.33           N  
ATOM   4508  H   GLU B  63      -9.457  21.939  10.511  1.00 96.33           H  
ATOM   4509  CA  GLU B  63     -10.222  23.184  12.068  1.00 96.33           C  
ATOM   4510  HA  GLU B  63      -9.654  24.046  12.421  1.00 96.33           H  
ATOM   4511  C   GLU B  63     -10.985  22.604  13.271  1.00 96.33           C  
ATOM   4512  CB  GLU B  63     -11.178  23.644  10.958  1.00 96.33           C  
ATOM   4513  HB2 GLU B  63     -10.577  23.970  10.109  1.00 96.33           H  
ATOM   4514  HB3 GLU B  63     -11.788  22.798  10.640  1.00 96.33           H  
ATOM   4515  O   GLU B  63     -11.088  23.234  14.323  1.00 96.33           O  
ATOM   4516  CG  GLU B  63     -12.099  24.800  11.373  1.00 96.33           C  
ATOM   4517  HG2 GLU B  63     -11.482  25.641  11.691  1.00 96.33           H  
ATOM   4518  HG3 GLU B  63     -12.706  24.481  12.219  1.00 96.33           H  
ATOM   4519  CD  GLU B  63     -13.031  25.257  10.234  1.00 96.33           C  
ATOM   4520  OE1 GLU B  63     -13.943  26.064  10.524  1.00 96.33           O  
ATOM   4521  OE2 GLU B  63     -12.849  24.801   9.077  1.00 96.33           O  
ATOM   4522  N   ALA B  64     -11.454  21.357  13.164  1.00 96.65           N  
ATOM   4523  H   ALA B  64     -11.396  20.891  12.270  1.00 96.65           H  
ATOM   4524  CA  ALA B  64     -12.125  20.673  14.265  1.00 96.65           C  
ATOM   4525  HA  ALA B  64     -12.943  21.305  14.609  1.00 96.65           H  
ATOM   4526  C   ALA B  64     -11.191  20.440  15.467  1.00 96.65           C  
ATOM   4527  CB  ALA B  64     -12.716  19.361  13.735  1.00 96.65           C  
ATOM   4528  HB1 ALA B  64     -13.382  19.568  12.896  1.00 96.65           H  
ATOM   4529  HB2 ALA B  64     -11.917  18.698  13.403  1.00 96.65           H  
ATOM   4530  HB3 ALA B  64     -13.289  18.871  14.522  1.00 96.65           H  
ATOM   4531  O   ALA B  64     -11.632  20.576  16.608  1.00 96.65           O  
ATOM   4532  N   LEU B  65      -9.914  20.125  15.227  1.00 96.99           N  
ATOM   4533  H   LEU B  65      -9.620  20.022  14.266  1.00 96.99           H  
ATOM   4534  CA  LEU B  65      -8.903  19.989  16.283  1.00 96.99           C  
ATOM   4535  HA  LEU B  65      -9.294  19.340  17.067  1.00 96.99           H  
ATOM   4536  C   LEU B  65      -8.580  21.327  16.956  1.00 96.99           C  
ATOM   4537  CB  LEU B  65      -7.620  19.376  15.694  1.00 96.99           C  
ATOM   4538  HB2 LEU B  65      -6.785  19.597  16.359  1.00 96.99           H  
ATOM   4539  HB3 LEU B  65      -7.410  19.853  14.737  1.00 96.99           H  
ATOM   4540  O   LEU B  65      -8.471  21.376  18.178  1.00 96.99           O  
ATOM   4541  CG  LEU B  65      -7.695  17.855  15.503  1.00 96.99           C  
ATOM   4542  HG  LEU B  65      -8.630  17.602  15.003  1.00 96.99           H  
ATOM   4543  CD1 LEU B  65      -6.540  17.377  14.620  1.00 96.99           C  
ATOM   4544 HD11 LEU B  65      -6.612  16.298  14.482  1.00 96.99           H  
ATOM   4545 HD12 LEU B  65      -6.610  17.865  13.648  1.00 96.99           H  
ATOM   4546 HD13 LEU B  65      -5.589  17.627  15.090  1.00 96.99           H  
ATOM   4547  CD2 LEU B  65      -7.602  17.116  16.841  1.00 96.99           C  
ATOM   4548 HD21 LEU B  65      -6.705  17.418  17.381  1.00 96.99           H  
ATOM   4549 HD22 LEU B  65      -7.579  16.038  16.679  1.00 96.99           H  
ATOM   4550 HD23 LEU B  65      -8.472  17.343  17.458  1.00 96.99           H  
ATOM   4551  N   GLU B  66      -8.460  22.410  16.185  1.00 95.93           N  
ATOM   4552  H   GLU B  66      -8.535  22.311  15.183  1.00 95.93           H  
ATOM   4553  CA  GLU B  66      -8.232  23.756  16.732  1.00 95.93           C  
ATOM   4554  HA  GLU B  66      -7.339  23.746  17.358  1.00 95.93           H  
ATOM   4555  C   GLU B  66      -9.393  24.173  17.647  1.00 95.93           C  
ATOM   4556  CB  GLU B  66      -8.006  24.760  15.582  1.00 95.93           C  
ATOM   4557  HB2 GLU B  66      -8.775  24.616  14.824  1.00 95.93           H  
ATOM   4558  HB3 GLU B  66      -8.090  25.774  15.974  1.00 95.93           H  
ATOM   4559  O   GLU B  66      -9.170  24.570  18.791  1.00 95.93           O  
ATOM   4560  CG  GLU B  66      -6.607  24.598  14.952  1.00 95.93           C  
ATOM   4561  HG2 GLU B  66      -5.862  24.849  15.707  1.00 95.93           H  
ATOM   4562  HG3 GLU B  66      -6.453  23.552  14.687  1.00 95.93           H  
ATOM   4563  CD  GLU B  66      -6.349  25.454  13.694  1.00 95.93           C  
ATOM   4564  OE1 GLU B  66      -5.192  25.417  13.193  1.00 95.93           O  
ATOM   4565  OE2 GLU B  66      -7.286  26.080  13.158  1.00 95.93           O  
ATOM   4566  N   LYS B  67     -10.639  23.953  17.209  1.00 95.22           N  
ATOM   4567  H   LYS B  67     -10.755  23.655  16.250  1.00 95.22           H  
ATOM   4568  CA  LYS B  67     -11.831  24.211  18.029  1.00 95.22           C  
ATOM   4569  HA  LYS B  67     -11.780  25.242  18.381  1.00 95.22           H  
ATOM   4570  C   LYS B  67     -11.903  23.329  19.280  1.00 95.22           C  
ATOM   4571  CB  LYS B  67     -13.070  24.047  17.144  1.00 95.22           C  
ATOM   4572  HB2 LYS B  67     -13.173  23.007  16.837  1.00 95.22           H  
ATOM   4573  HB3 LYS B  67     -12.940  24.663  16.254  1.00 95.22           H  
ATOM   4574  O   LYS B  67     -12.340  23.788  20.334  1.00 95.22           O  
ATOM   4575  CG  LYS B  67     -14.332  24.501  17.883  1.00 95.22           C  
ATOM   4576  HG2 LYS B  67     -14.546  23.819  18.706  1.00 95.22           H  
ATOM   4577  HG3 LYS B  67     -14.170  25.502  18.284  1.00 95.22           H  
ATOM   4578  CD  LYS B  67     -15.529  24.531  16.934  1.00 95.22           C  
ATOM   4579  HD2 LYS B  67     -15.295  25.185  16.094  1.00 95.22           H  
ATOM   4580  HD3 LYS B  67     -15.731  23.524  16.568  1.00 95.22           H  
ATOM   4581  CE  LYS B  67     -16.734  25.077  17.698  1.00 95.22           C  
ATOM   4582  HE2 LYS B  67     -16.445  26.023  18.154  1.00 95.22           H  
ATOM   4583  HE3 LYS B  67     -16.985  24.387  18.504  1.00 95.22           H  
ATOM   4584  NZ  LYS B  67     -17.890  25.280  16.795  1.00 95.22           N  
ATOM   4585  HZ1 LYS B  67     -17.632  25.936  16.072  1.00 95.22           H  
ATOM   4586  HZ2 LYS B  67     -18.666  25.666  17.314  1.00 95.22           H  
ATOM   4587  HZ3 LYS B  67     -18.164  24.407  16.369  1.00 95.22           H  
ATOM   4588  N   GLN B  68     -11.472  22.069  19.184  1.00 95.52           N  
ATOM   4589  H   GLN B  68     -11.142  21.737  18.290  1.00 95.52           H  
ATOM   4590  CA  GLN B  68     -11.396  21.175  20.343  1.00 95.52           C  
ATOM   4591  HA  GLN B  68     -12.384  21.113  20.800  1.00 95.52           H  
ATOM   4592  C   GLN B  68     -10.428  21.722  21.392  1.00 95.52           C  
ATOM   4593  CB  GLN B  68     -10.951  19.769  19.900  1.00 95.52           C  
ATOM   4594  HB2 GLN B  68     -11.533  19.447  19.037  1.00 95.52           H  
ATOM   4595  HB3 GLN B  68      -9.901  19.780  19.608  1.00 95.52           H  
ATOM   4596  O   GLN B  68     -10.732  21.741  22.587  1.00 95.52           O  
ATOM   4597  CG  GLN B  68     -11.144  18.762  21.042  1.00 95.52           C  
ATOM   4598  HG2 GLN B  68     -10.466  18.995  21.863  1.00 95.52           H  
ATOM   4599  HG3 GLN B  68     -12.166  18.845  21.414  1.00 95.52           H  
ATOM   4600  CD  GLN B  68     -10.898  17.319  20.619  1.00 95.52           C  
ATOM   4601  NE2 GLN B  68     -11.627  16.399  21.213  1.00 95.52           N  
ATOM   4602 HE21 GLN B  68     -11.554  15.427  20.950  1.00 95.52           H  
ATOM   4603 HE22 GLN B  68     -12.352  16.669  21.863  1.00 95.52           H  
ATOM   4604  OE1 GLN B  68     -10.053  17.010  19.790  1.00 95.52           O  
ATOM   4605  N   GLN B  69      -9.268  22.194  20.938  1.00 94.90           N  
ATOM   4606  H   GLN B  69      -9.078  22.150  19.947  1.00 94.90           H  
ATOM   4607  CA  GLN B  69      -8.253  22.764  21.807  1.00 94.90           C  
ATOM   4608  HA  GLN B  69      -8.028  22.035  22.585  1.00 94.90           H  
ATOM   4609  C   GLN B  69      -8.758  24.040  22.493  1.00 94.90           C  
ATOM   4610  CB  GLN B  69      -6.974  22.988  20.995  1.00 94.90           C  
ATOM   4611  HB2 GLN B  69      -7.124  23.780  20.262  1.00 94.90           H  
ATOM   4612  HB3 GLN B  69      -6.728  22.065  20.470  1.00 94.90           H  
ATOM   4613  O   GLN B  69      -8.599  24.166  23.705  1.00 94.90           O  
ATOM   4614  CG  GLN B  69      -5.808  23.358  21.917  1.00 94.90           C  
ATOM   4615  HG2 GLN B  69      -6.007  24.324  22.381  1.00 94.90           H  
ATOM   4616  HG3 GLN B  69      -5.720  22.613  22.709  1.00 94.90           H  
ATOM   4617  CD  GLN B  69      -4.470  23.438  21.193  1.00 94.90           C  
ATOM   4618  NE2 GLN B  69      -3.443  23.905  21.867  1.00 94.90           N  
ATOM   4619 HE21 GLN B  69      -3.577  24.256  22.804  1.00 94.90           H  
ATOM   4620 HE22 GLN B  69      -2.580  23.999  21.350  1.00 94.90           H  
ATOM   4621  OE1 GLN B  69      -4.296  23.078  20.040  1.00 94.90           O  
ATOM   4622  N   GLU B  70      -9.433  24.930  21.767  1.00 91.67           N  
ATOM   4623  H   GLU B  70      -9.498  24.793  20.769  1.00 91.67           H  
ATOM   4624  CA  GLU B  70     -10.043  26.143  22.329  1.00 91.67           C  
ATOM   4625  HA  GLU B  70      -9.266  26.757  22.783  1.00 91.67           H  
ATOM   4626  C   GLU B  70     -11.074  25.814  23.423  1.00 91.67           C  
ATOM   4627  CB  GLU B  70     -10.671  26.939  21.177  1.00 91.67           C  
ATOM   4628  HB2 GLU B  70      -9.923  27.063  20.394  1.00 91.67           H  
ATOM   4629  HB3 GLU B  70     -11.506  26.369  20.768  1.00 91.67           H  
ATOM   4630  O   GLU B  70     -10.941  26.268  24.562  1.00 91.67           O  
ATOM   4631  CG  GLU B  70     -11.162  28.329  21.604  1.00 91.67           C  
ATOM   4632  HG2 GLU B  70     -10.304  28.919  21.928  1.00 91.67           H  
ATOM   4633  HG3 GLU B  70     -11.840  28.220  22.450  1.00 91.67           H  
ATOM   4634  CD  GLU B  70     -11.899  29.067  20.472  1.00 91.67           C  
ATOM   4635  OE1 GLU B  70     -12.508  30.114  20.777  1.00 91.67           O  
ATOM   4636  OE2 GLU B  70     -11.906  28.557  19.326  1.00 91.67           O  
ATOM   4637  N   LEU B  71     -12.044  24.941  23.121  1.00 94.32           N  
ATOM   4638  H   LEU B  71     -12.089  24.595  22.174  1.00 94.32           H  
ATOM   4639  CA  LEU B  71     -13.088  24.541  24.072  1.00 94.32           C  
ATOM   4640  HA  LEU B  71     -13.601  25.434  24.430  1.00 94.32           H  
ATOM   4641  C   LEU B  71     -12.512  23.846  25.311  1.00 94.32           C  
ATOM   4642  CB  LEU B  71     -14.089  23.606  23.371  1.00 94.32           C  
ATOM   4643  HB2 LEU B  71     -13.530  22.822  22.860  1.00 94.32           H  
ATOM   4644  HB3 LEU B  71     -14.706  23.133  24.135  1.00 94.32           H  
ATOM   4645  O   LEU B  71     -12.935  24.123  26.433  1.00 94.32           O  
ATOM   4646  CG  LEU B  71     -15.028  24.295  22.366  1.00 94.32           C  
ATOM   4647  HG  LEU B  71     -14.451  24.893  21.661  1.00 94.32           H  
ATOM   4648  CD1 LEU B  71     -15.800  23.229  21.582  1.00 94.32           C  
ATOM   4649 HD11 LEU B  71     -15.094  22.592  21.050  1.00 94.32           H  
ATOM   4650 HD12 LEU B  71     -16.459  23.711  20.859  1.00 94.32           H  
ATOM   4651 HD13 LEU B  71     -16.394  22.620  22.263  1.00 94.32           H  
ATOM   4652  CD2 LEU B  71     -16.050  25.194  23.068  1.00 94.32           C  
ATOM   4653 HD21 LEU B  71     -16.607  24.627  23.814  1.00 94.32           H  
ATOM   4654 HD22 LEU B  71     -15.539  26.022  23.560  1.00 94.32           H  
ATOM   4655 HD23 LEU B  71     -16.739  25.616  22.337  1.00 94.32           H  
ATOM   4656  N   SER B  72     -11.540  22.950  25.123  1.00 94.43           N  
ATOM   4657  H   SER B  72     -11.254  22.746  24.177  1.00 94.43           H  
ATOM   4658  CA  SER B  72     -10.895  22.255  26.243  1.00 94.43           C  
ATOM   4659  HA  SER B  72     -11.676  21.827  26.870  1.00 94.43           H  
ATOM   4660  C   SER B  72     -10.086  23.203  27.132  1.00 94.43           C  
ATOM   4661  CB  SER B  72     -10.026  21.100  25.741  1.00 94.43           C  
ATOM   4662  HB2 SER B  72      -9.662  20.534  26.599  1.00 94.43           H  
ATOM   4663  HB3 SER B  72     -10.631  20.439  25.121  1.00 94.43           H  
ATOM   4664  O   SER B  72     -10.106  23.047  28.352  1.00 94.43           O  
ATOM   4665  OG  SER B  72      -8.920  21.556  24.992  1.00 94.43           O  
ATOM   4666  HG  SER B  72      -9.248  22.096  24.270  1.00 94.43           H  
ATOM   4667  N   THR B  73      -9.437  24.215  26.547  1.00 90.98           N  
ATOM   4668  H   THR B  73      -9.479  24.297  25.541  1.00 90.98           H  
ATOM   4669  CA  THR B  73      -8.678  25.226  27.294  1.00 90.98           C  
ATOM   4670  HA  THR B  73      -8.015  24.718  27.995  1.00 90.98           H  
ATOM   4671  C   THR B  73      -9.617  26.108  28.115  1.00 90.98           C  
ATOM   4672  CB  THR B  73      -7.808  26.082  26.359  1.00 90.98           C  
ATOM   4673  HB  THR B  73      -8.444  26.683  25.710  1.00 90.98           H  
ATOM   4674  O   THR B  73      -9.385  26.292  29.308  1.00 90.98           O  
ATOM   4675  CG2 THR B  73      -6.865  27.003  27.132  1.00 90.98           C  
ATOM   4676 HG21 THR B  73      -7.439  27.733  27.703  1.00 90.98           H  
ATOM   4677 HG22 THR B  73      -6.247  26.417  27.813  1.00 90.98           H  
ATOM   4678 HG23 THR B  73      -6.226  27.537  26.430  1.00 90.98           H  
ATOM   4679  OG1 THR B  73      -6.989  25.254  25.560  1.00 90.98           O  
ATOM   4680  HG1 THR B  73      -7.562  24.842  24.910  1.00 90.98           H  
ATOM   4681  N   HIS B  74     -10.724  26.573  27.522  1.00 91.09           N  
ATOM   4682  H   HIS B  74     -10.862  26.405  26.535  1.00 91.09           H  
ATOM   4683  CA  HIS B  74     -11.724  27.372  28.233  1.00 91.09           C  
ATOM   4684  HA  HIS B  74     -11.232  28.254  28.644  1.00 91.09           H  
ATOM   4685  C   HIS B  74     -12.356  26.592  29.394  1.00 91.09           C  
ATOM   4686  CB  HIS B  74     -12.800  27.835  27.246  1.00 91.09           C  
ATOM   4687  HB2 HIS B  74     -12.311  28.198  26.343  1.00 91.09           H  
ATOM   4688  HB3 HIS B  74     -13.434  26.993  26.964  1.00 91.09           H  
ATOM   4689  O   HIS B  74     -12.491  27.123  30.497  1.00 91.09           O  
ATOM   4690  CG  HIS B  74     -13.663  28.950  27.784  1.00 91.09           C  
ATOM   4691  CD2 HIS B  74     -13.920  30.125  27.143  1.00 91.09           C  
ATOM   4692  HD2 HIS B  74     -13.566  30.395  26.160  1.00 91.09           H  
ATOM   4693  ND1 HIS B  74     -14.314  29.017  28.997  1.00 91.09           N  
ATOM   4694  HD1 HIS B  74     -14.282  28.333  29.739  1.00 91.09           H  
ATOM   4695  CE1 HIS B  74     -14.954  30.197  29.070  1.00 91.09           C  
ATOM   4696  HE1 HIS B  74     -15.566  30.530  29.895  1.00 91.09           H  
ATOM   4697  NE2 HIS B  74     -14.665  30.940  27.993  1.00 91.09           N  
ATOM   4698  N   LEU B  75     -12.699  25.318  29.179  1.00 92.97           N  
ATOM   4699  H   LEU B  75     -12.599  24.944  28.246  1.00 92.97           H  
ATOM   4700  CA  LEU B  75     -13.278  24.465  30.219  1.00 92.97           C  
ATOM   4701  HA  LEU B  75     -14.145  24.977  30.638  1.00 92.97           H  
ATOM   4702  C   LEU B  75     -12.287  24.214  31.367  1.00 92.97           C  
ATOM   4703  CB  LEU B  75     -13.730  23.140  29.582  1.00 92.97           C  
ATOM   4704  HB2 LEU B  75     -14.234  23.340  28.637  1.00 92.97           H  
ATOM   4705  HB3 LEU B  75     -12.841  22.548  29.360  1.00 92.97           H  
ATOM   4706  O   LEU B  75     -12.668  24.292  32.530  1.00 92.97           O  
ATOM   4707  CG  LEU B  75     -14.679  22.335  30.492  1.00 92.97           C  
ATOM   4708  HG  LEU B  75     -14.435  22.501  31.541  1.00 92.97           H  
ATOM   4709  CD1 LEU B  75     -16.135  22.738  30.248  1.00 92.97           C  
ATOM   4710 HD11 LEU B  75     -16.256  23.799  30.466  1.00 92.97           H  
ATOM   4711 HD12 LEU B  75     -16.788  22.169  30.910  1.00 92.97           H  
ATOM   4712 HD13 LEU B  75     -16.415  22.554  29.210  1.00 92.97           H  
ATOM   4713  CD2 LEU B  75     -14.548  20.838  30.215  1.00 92.97           C  
ATOM   4714 HD21 LEU B  75     -13.525  20.521  30.423  1.00 92.97           H  
ATOM   4715 HD22 LEU B  75     -15.225  20.285  30.866  1.00 92.97           H  
ATOM   4716 HD23 LEU B  75     -14.788  20.630  29.172  1.00 92.97           H  
ATOM   4717  N   ALA B  76     -11.017  23.940  31.051  1.00 92.36           N  
ATOM   4718  H   ALA B  76     -10.757  23.884  30.076  1.00 92.36           H  
ATOM   4719  CA  ALA B  76      -9.977  23.699  32.053  1.00 92.36           C  
ATOM   4720  HA  ALA B  76     -10.326  22.932  32.745  1.00 92.36           H  
ATOM   4721  C   ALA B  76      -9.655  24.947  32.892  1.00 92.36           C  
ATOM   4722  CB  ALA B  76      -8.726  23.184  31.334  1.00 92.36           C  
ATOM   4723  HB1 ALA B  76      -7.946  22.977  32.066  1.00 92.36           H  
ATOM   4724  HB2 ALA B  76      -8.367  23.935  30.630  1.00 92.36           H  
ATOM   4725  HB3 ALA B  76      -8.962  22.267  30.793  1.00 92.36           H  
ATOM   4726  O   ALA B  76      -9.222  24.828  34.033  1.00 92.36           O  
ATOM   4727  N   SER B  77      -9.873  26.138  32.334  1.00 89.58           N  
ATOM   4728  H   SER B  77     -10.134  26.160  31.359  1.00 89.58           H  
ATOM   4729  CA  SER B  77      -9.648  27.416  33.016  1.00 89.58           C  
ATOM   4730  HA  SER B  77      -8.800  27.307  33.692  1.00 89.58           H  
ATOM   4731  C   SER B  77     -10.827  27.903  33.865  1.00 89.58           C  
ATOM   4732  CB  SER B  77      -9.275  28.465  31.977  1.00 89.58           C  
ATOM   4733  HB2 SER B  77      -8.922  29.362  32.486  1.00 89.58           H  
ATOM   4734  HB3 SER B  77      -8.468  28.085  31.350  1.00 89.58           H  
ATOM   4735  O   SER B  77     -10.743  28.976  34.455  1.00 89.58           O  
ATOM   4736  OG  SER B  77     -10.390  28.786  31.167  1.00 89.58           O  
ATOM   4737  HG  SER B  77     -11.005  28.051  31.108  1.00 89.58           H  
ATOM   4738  N   TRP B  78     -11.933  27.154  33.930  1.00 88.97           N  
ATOM   4739  H   TRP B  78     -11.959  26.262  33.457  1.00 88.97           H  
ATOM   4740  CA  TRP B  78     -13.163  27.639  34.564  1.00 88.97           C  
ATOM   4741  HA  TRP B  78     -13.273  28.674  34.240  1.00 88.97           H  
ATOM   4742  C   TRP B  78     -13.109  27.728  36.100  1.00 88.97           C  
ATOM   4743  CB  TRP B  78     -14.358  26.843  34.029  1.00 88.97           C  
ATOM   4744  HB2 TRP B  78     -14.319  25.838  34.450  1.00 88.97           H  
ATOM   4745  HB3 TRP B  78     -14.258  26.754  32.947  1.00 88.97           H  
ATOM   4746  O   TRP B  78     -13.990  28.323  36.713  1.00 88.97           O  
ATOM   4747  CG  TRP B  78     -15.705  27.439  34.297  1.00 88.97           C  
ATOM   4748  CD1 TRP B  78     -16.778  26.755  34.742  1.00 88.97           C  
ATOM   4749  HD1 TRP B  78     -16.760  25.702  34.980  1.00 88.97           H  
ATOM   4750  CD2 TRP B  78     -16.132  28.836  34.235  1.00 88.97           C  
ATOM   4751  CE2 TRP B  78     -17.496  28.907  34.644  1.00 88.97           C  
ATOM   4752  CE3 TRP B  78     -15.523  30.054  33.883  1.00 88.97           C  
ATOM   4753  HE3 TRP B  78     -14.502  30.065  33.530  1.00 88.97           H  
ATOM   4754  NE1 TRP B  78     -17.838  27.615  34.931  1.00 88.97           N  
ATOM   4755  HE1 TRP B  78     -18.725  27.336  35.325  1.00 88.97           H  
ATOM   4756  CH2 TRP B  78     -17.566  31.290  34.404  1.00 88.97           C  
ATOM   4757  HH2 TRP B  78     -18.105  32.221  34.499  1.00 88.97           H  
ATOM   4758  CZ2 TRP B  78     -18.212  30.101  34.740  1.00 88.97           C  
ATOM   4759  HZ2 TRP B  78     -19.236  30.103  35.083  1.00 88.97           H  
ATOM   4760  CZ3 TRP B  78     -16.243  31.256  33.942  1.00 88.97           C  
ATOM   4761  HZ3 TRP B  78     -15.787  32.172  33.597  1.00 88.97           H  
ATOM   4762  N   ASP B  79     -12.040  27.215  36.712  1.00 84.18           N  
ATOM   4763  H   ASP B  79     -11.374  26.697  36.156  1.00 84.18           H  
ATOM   4764  CA  ASP B  79     -11.733  27.422  38.131  1.00 84.18           C  
ATOM   4765  HA  ASP B  79     -12.663  27.417  38.699  1.00 84.18           H  
ATOM   4766  C   ASP B  79     -11.045  28.781  38.408  1.00 84.18           C  
ATOM   4767  CB  ASP B  79     -10.865  26.253  38.633  1.00 84.18           C  
ATOM   4768  HB2 ASP B  79     -10.552  26.465  39.656  1.00 84.18           H  
ATOM   4769  HB3 ASP B  79      -9.966  26.193  38.019  1.00 84.18           H  
ATOM   4770  O   ASP B  79     -10.909  29.176  39.567  1.00 84.18           O  
ATOM   4771  CG  ASP B  79     -11.574  24.888  38.639  1.00 84.18           C  
ATOM   4772  OD1 ASP B  79     -12.798  24.841  38.896  1.00 84.18           O  
ATOM   4773  OD2 ASP B  79     -10.868  23.873  38.433  1.00 84.18           O  
ATOM   4774  N   ASP B  80     -10.592  29.510  37.376  1.00 87.49           N  
ATOM   4775  H   ASP B  80     -10.779  29.195  36.435  1.00 87.49           H  
ATOM   4776  CA  ASP B  80      -9.914  30.802  37.541  1.00 87.49           C  
ATOM   4777  HA  ASP B  80      -9.300  30.714  38.437  1.00 87.49           H  
ATOM   4778  C   ASP B  80     -10.933  31.952  37.717  1.00 87.49           C  
ATOM   4779  CB  ASP B  80      -8.936  31.064  36.378  1.00 87.49           C  
ATOM   4780  HB2 ASP B  80      -9.509  31.211  35.462  1.00 87.49           H  
ATOM   4781  HB3 ASP B  80      -8.319  30.176  36.243  1.00 87.49           H  
ATOM   4782  O   ASP B  80     -11.783  32.174  36.842  1.00 87.49           O  
ATOM   4783  CG  ASP B  80      -8.003  32.277  36.585  1.00 87.49           C  
ATOM   4784  OD1 ASP B  80      -8.430  33.292  37.186  1.00 87.49           O  
ATOM   4785  OD2 ASP B  80      -6.843  32.217  36.127  1.00 87.49           O  
ATOM   4786  N   PRO B  81     -10.836  32.750  38.802  1.00 88.08           N  
ATOM   4787  CA  PRO B  81     -11.746  33.865  39.055  1.00 88.08           C  
ATOM   4788  HA  PRO B  81     -12.761  33.480  39.150  1.00 88.08           H  
ATOM   4789  C   PRO B  81     -11.751  34.929  37.950  1.00 88.08           C  
ATOM   4790  CB  PRO B  81     -11.301  34.458  40.397  1.00 88.08           C  
ATOM   4791  HB2 PRO B  81     -11.424  35.541  40.435  1.00 88.08           H  
ATOM   4792  HB3 PRO B  81     -11.870  33.990  41.201  1.00 88.08           H  
ATOM   4793  O   PRO B  81     -12.758  35.614  37.783  1.00 88.08           O  
ATOM   4794  CG  PRO B  81      -9.835  34.049  40.512  1.00 88.08           C  
ATOM   4795  HG2 PRO B  81      -9.212  34.732  39.934  1.00 88.08           H  
ATOM   4796  HG3 PRO B  81      -9.504  34.002  41.549  1.00 88.08           H  
ATOM   4797  CD  PRO B  81      -9.834  32.675  39.855  1.00 88.08           C  
ATOM   4798  HD2 PRO B  81      -8.836  32.457  39.475  1.00 88.08           H  
ATOM   4799  HD3 PRO B  81     -10.132  31.915  40.578  1.00 88.08           H  
ATOM   4800  N   LYS B  82     -10.672  35.076  37.166  1.00 85.32           N  
ATOM   4801  H   LYS B  82      -9.892  34.450  37.305  1.00 85.32           H  
ATOM   4802  CA  LYS B  82     -10.637  36.013  36.028  1.00 85.32           C  
ATOM   4803  HA  LYS B  82     -10.981  36.996  36.347  1.00 85.32           H  
ATOM   4804  C   LYS B  82     -11.557  35.572  34.899  1.00 85.32           C  
ATOM   4805  CB  LYS B  82      -9.219  36.121  35.467  1.00 85.32           C  
ATOM   4806  HB2 LYS B  82      -8.859  35.125  35.209  1.00 85.32           H  
ATOM   4807  HB3 LYS B  82      -9.254  36.716  34.555  1.00 85.32           H  
ATOM   4808  O   LYS B  82     -12.210  36.405  34.273  1.00 85.32           O  
ATOM   4809  CG  LYS B  82      -8.245  36.784  36.442  1.00 85.32           C  
ATOM   4810  HG2 LYS B  82      -8.582  37.794  36.672  1.00 85.32           H  
ATOM   4811  HG3 LYS B  82      -8.180  36.201  37.361  1.00 85.32           H  
ATOM   4812  CD  LYS B  82      -6.875  36.831  35.768  1.00 85.32           C  
ATOM   4813  HD2 LYS B  82      -6.946  37.415  34.850  1.00 85.32           H  
ATOM   4814  HD3 LYS B  82      -6.579  35.812  35.519  1.00 85.32           H  
ATOM   4815  CE  LYS B  82      -5.835  37.448  36.696  1.00 85.32           C  
ATOM   4816  HE2 LYS B  82      -5.838  36.886  37.630  1.00 85.32           H  
ATOM   4817  HE3 LYS B  82      -6.120  38.479  36.908  1.00 85.32           H  
ATOM   4818  NZ  LYS B  82      -4.500  37.384  36.059  1.00 85.32           N  
ATOM   4819  HZ1 LYS B  82      -3.785  37.768  36.661  1.00 85.32           H  
ATOM   4820  HZ2 LYS B  82      -4.510  37.878  35.177  1.00 85.32           H  
ATOM   4821  HZ3 LYS B  82      -4.273  36.420  35.861  1.00 85.32           H  
ATOM   4822  N   VAL B  83     -11.618  34.267  34.639  1.00 89.80           N  
ATOM   4823  H   VAL B  83     -11.121  33.630  35.245  1.00 89.80           H  
ATOM   4824  CA  VAL B  83     -12.506  33.718  33.611  1.00 89.80           C  
ATOM   4825  HA  VAL B  83     -12.383  34.299  32.697  1.00 89.80           H  
ATOM   4826  C   VAL B  83     -13.949  33.888  34.068  1.00 89.80           C  
ATOM   4827  CB  VAL B  83     -12.168  32.250  33.290  1.00 89.80           C  
ATOM   4828  HB  VAL B  83     -12.382  31.621  34.154  1.00 89.80           H  
ATOM   4829  O   VAL B  83     -14.786  34.338  33.286  1.00 89.80           O  
ATOM   4830  CG1 VAL B  83     -12.977  31.758  32.082  1.00 89.80           C  
ATOM   4831 HG11 VAL B  83     -12.742  32.361  31.205  1.00 89.80           H  
ATOM   4832 HG12 VAL B  83     -14.048  31.850  32.263  1.00 89.80           H  
ATOM   4833 HG13 VAL B  83     -12.739  30.714  31.880  1.00 89.80           H  
ATOM   4834  CG2 VAL B  83     -10.692  32.103  32.902  1.00 89.80           C  
ATOM   4835 HG21 VAL B  83     -10.478  31.049  32.725  1.00 89.80           H  
ATOM   4836 HG22 VAL B  83     -10.038  32.446  33.703  1.00 89.80           H  
ATOM   4837 HG23 VAL B  83     -10.478  32.677  32.000  1.00 89.80           H  
ATOM   4838  N   ILE B  84     -14.224  33.628  35.352  1.00 89.97           N  
ATOM   4839  H   ILE B  84     -13.494  33.228  35.924  1.00 89.97           H  
ATOM   4840  CA  ILE B  84     -15.544  33.838  35.960  1.00 89.97           C  
ATOM   4841  HA  ILE B  84     -16.293  33.307  35.372  1.00 89.97           H  
ATOM   4842  C   ILE B  84     -15.962  35.310  35.897  1.00 89.97           C  
ATOM   4843  CB  ILE B  84     -15.592  33.250  37.385  1.00 89.97           C  
ATOM   4844  HB  ILE B  84     -14.828  33.744  37.984  1.00 89.97           H  
ATOM   4845  O   ILE B  84     -17.063  35.600  35.433  1.00 89.97           O  
ATOM   4846  CG1 ILE B  84     -15.315  31.725  37.377  1.00 89.97           C  
ATOM   4847 HG12 ILE B  84     -14.402  31.517  36.820  1.00 89.97           H  
ATOM   4848 HG13 ILE B  84     -16.132  31.209  36.873  1.00 89.97           H  
ATOM   4849  CG2 ILE B  84     -16.970  33.529  38.008  1.00 89.97           C  
ATOM   4850 HG21 ILE B  84     -16.992  33.143  39.027  1.00 89.97           H  
ATOM   4851 HG22 ILE B  84     -17.753  33.057  37.414  1.00 89.97           H  
ATOM   4852 HG23 ILE B  84     -17.157  34.601  38.076  1.00 89.97           H  
ATOM   4853  CD1 ILE B  84     -15.136  31.106  38.769  1.00 89.97           C  
ATOM   4854 HD11 ILE B  84     -14.865  30.056  38.659  1.00 89.97           H  
ATOM   4855 HD12 ILE B  84     -14.334  31.617  39.301  1.00 89.97           H  
ATOM   4856 HD13 ILE B  84     -16.060  31.163  39.344  1.00 89.97           H  
ATOM   4857  N   GLU B  85     -15.087  36.246  36.278  1.00 88.32           N  
ATOM   4858  H   GLU B  85     -14.210  35.944  36.677  1.00 88.32           H  
ATOM   4859  CA  GLU B  85     -15.322  37.692  36.141  1.00 88.32           C  
ATOM   4860  HA  GLU B  85     -16.152  37.978  36.786  1.00 88.32           H  
ATOM   4861  C   GLU B  85     -15.710  38.046  34.696  1.00 88.32           C  
ATOM   4862  CB  GLU B  85     -14.058  38.474  36.576  1.00 88.32           C  
ATOM   4863  HB2 GLU B  85     -13.244  38.211  35.901  1.00 88.32           H  
ATOM   4864  HB3 GLU B  85     -13.778  38.172  37.585  1.00 88.32           H  
ATOM   4865  O   GLU B  85     -16.721  38.714  34.468  1.00 88.32           O  
ATOM   4866  CG  GLU B  85     -14.243  40.006  36.563  1.00 88.32           C  
ATOM   4867  HG2 GLU B  85     -14.781  40.281  35.656  1.00 88.32           H  
ATOM   4868  HG3 GLU B  85     -14.872  40.294  37.405  1.00 88.32           H  
ATOM   4869  CD  GLU B  85     -12.935  40.836  36.568  1.00 88.32           C  
ATOM   4870  OE1 GLU B  85     -13.014  42.067  36.333  1.00 88.32           O  
ATOM   4871  OE2 GLU B  85     -11.803  40.302  36.573  1.00 88.32           O  
ATOM   4872  N   LEU B  86     -14.947  37.556  33.712  1.00 88.32           N  
ATOM   4873  H   LEU B  86     -14.139  37.004  33.962  1.00 88.32           H  
ATOM   4874  CA  LEU B  86     -15.195  37.822  32.296  1.00 88.32           C  
ATOM   4875  HA  LEU B  86     -15.208  38.902  32.155  1.00 88.32           H  
ATOM   4876  C   LEU B  86     -16.556  37.275  31.837  1.00 88.32           C  
ATOM   4877  CB  LEU B  86     -14.044  37.214  31.472  1.00 88.32           C  
ATOM   4878  HB2 LEU B  86     -13.089  37.441  31.946  1.00 88.32           H  
ATOM   4879  HB3 LEU B  86     -14.159  36.130  31.465  1.00 88.32           H  
ATOM   4880  O   LEU B  86     -17.284  37.956  31.114  1.00 88.32           O  
ATOM   4881  CG  LEU B  86     -14.014  37.731  30.025  1.00 88.32           C  
ATOM   4882  HG  LEU B  86     -15.031  37.816  29.642  1.00 88.32           H  
ATOM   4883  CD1 LEU B  86     -13.334  39.099  29.939  1.00 88.32           C  
ATOM   4884 HD11 LEU B  86     -13.882  39.824  30.542  1.00 88.32           H  
ATOM   4885 HD12 LEU B  86     -12.311  39.028  30.309  1.00 88.32           H  
ATOM   4886 HD13 LEU B  86     -13.329  39.443  28.905  1.00 88.32           H  
ATOM   4887  CD2 LEU B  86     -13.263  36.765  29.110  1.00 88.32           C  
ATOM   4888 HD21 LEU B  86     -13.270  37.145  28.088  1.00 88.32           H  
ATOM   4889 HD22 LEU B  86     -13.749  35.790  29.131  1.00 88.32           H  
ATOM   4890 HD23 LEU B  86     -12.235  36.657  29.456  1.00 88.32           H  
ATOM   4891  N   ALA B  87     -16.924  36.068  32.267  1.00 90.93           N  
ATOM   4892  H   ALA B  87     -16.277  35.545  32.840  1.00 90.93           H  
ATOM   4893  CA  ALA B  87     -18.211  35.460  31.942  1.00 90.93           C  
ATOM   4894  HA  ALA B  87     -18.351  35.478  30.861  1.00 90.93           H  
ATOM   4895  C   ALA B  87     -19.387  36.213  32.585  1.00 90.93           C  
ATOM   4896  CB  ALA B  87     -18.172  34.007  32.400  1.00 90.93           C  
ATOM   4897  HB1 ALA B  87     -19.123  33.518  32.185  1.00 90.93           H  
ATOM   4898  HB2 ALA B  87     -17.985  34.003  33.473  1.00 90.93           H  
ATOM   4899  HB3 ALA B  87     -17.371  33.473  31.889  1.00 90.93           H  
ATOM   4900  O   ALA B  87     -20.398  36.443  31.921  1.00 90.93           O  
ATOM   4901  N   LEU B  88     -19.253  36.658  33.841  1.00 90.80           N  
ATOM   4902  H   LEU B  88     -18.401  36.431  34.334  1.00 90.80           H  
ATOM   4903  CA  LEU B  88     -20.254  37.489  34.520  1.00 90.80           C  
ATOM   4904  HA  LEU B  88     -21.214  36.973  34.506  1.00 90.80           H  
ATOM   4905  C   LEU B  88     -20.459  38.824  33.786  1.00 90.80           C  
ATOM   4906  CB  LEU B  88     -19.820  37.730  35.980  1.00 90.80           C  
ATOM   4907  HB2 LEU B  88     -18.804  38.123  35.977  1.00 90.80           H  
ATOM   4908  HB3 LEU B  88     -20.459  38.502  36.410  1.00 90.80           H  
ATOM   4909  O   LEU B  88     -21.599  39.238  33.561  1.00 90.80           O  
ATOM   4910  CG  LEU B  88     -19.860  36.498  36.907  1.00 90.80           C  
ATOM   4911  HG  LEU B  88     -19.262  35.688  36.490  1.00 90.80           H  
ATOM   4912  CD1 LEU B  88     -19.304  36.868  38.281  1.00 90.80           C  
ATOM   4913 HD11 LEU B  88     -19.918  37.641  38.745  1.00 90.80           H  
ATOM   4914 HD12 LEU B  88     -18.281  37.227  38.174  1.00 90.80           H  
ATOM   4915 HD13 LEU B  88     -19.288  35.987  38.923  1.00 90.80           H  
ATOM   4916  CD2 LEU B  88     -21.272  35.967  37.114  1.00 90.80           C  
ATOM   4917 HD21 LEU B  88     -21.908  36.756  37.515  1.00 90.80           H  
ATOM   4918 HD22 LEU B  88     -21.249  35.132  37.815  1.00 90.80           H  
ATOM   4919 HD23 LEU B  88     -21.664  35.603  36.164  1.00 90.80           H  
ATOM   4920  N   ILE B  89     -19.372  39.470  33.355  1.00 87.72           N  
ATOM   4921  H   ILE B  89     -18.465  39.097  33.596  1.00 87.72           H  
ATOM   4922  CA  ILE B  89     -19.437  40.724  32.596  1.00 87.72           C  
ATOM   4923  HA  ILE B  89     -20.088  41.413  33.135  1.00 87.72           H  
ATOM   4924  C   ILE B  89     -20.089  40.502  31.223  1.00 87.72           C  
ATOM   4925  CB  ILE B  89     -18.036  41.376  32.497  1.00 87.72           C  
ATOM   4926  HB  ILE B  89     -17.339  40.636  32.104  1.00 87.72           H  
ATOM   4927  O   ILE B  89     -21.007  41.236  30.861  1.00 87.72           O  
ATOM   4928  CG1 ILE B  89     -17.539  41.838  33.889  1.00 87.72           C  
ATOM   4929 HG12 ILE B  89     -17.701  41.049  34.624  1.00 87.72           H  
ATOM   4930 HG13 ILE B  89     -18.111  42.706  34.216  1.00 87.72           H  
ATOM   4931  CG2 ILE B  89     -18.061  42.577  31.530  1.00 87.72           C  
ATOM   4932 HG21 ILE B  89     -17.086  43.065  31.498  1.00 87.72           H  
ATOM   4933 HG22 ILE B  89     -18.816  43.294  31.850  1.00 87.72           H  
ATOM   4934 HG23 ILE B  89     -18.273  42.230  30.519  1.00 87.72           H  
ATOM   4935  CD1 ILE B  89     -16.052  42.208  33.926  1.00 87.72           C  
ATOM   4936 HD11 ILE B  89     -15.761  42.413  34.956  1.00 87.72           H  
ATOM   4937 HD12 ILE B  89     -15.455  41.380  33.545  1.00 87.72           H
[truncated: 660,971 more chars]
