# Supplementary material for: Mapping the FtsQBL divisome components in bacterial NTD pathogens as potential drug targets
Source: Front Genet. 2023 Jan 4;13:1010870. doi: 10.3389/fgene.2022.1010870 (PMC9846249; doi:10.3389/fgene.2022.1010870)
Supplement: Supplementary file 1 [file DataSheet1.ZIP › NTD_PDBs/FtsQBLW_mycle.pdb]

ATOM      1  N   MET A   1     -33.321 -28.812 -48.298  1.00 78.16           N  
ATOM      2  H   MET A   1     -33.250 -28.511 -49.259  1.00 78.16           H  
ATOM      3  H2  MET A   1     -33.094 -28.035 -47.695  1.00 78.16           H  
ATOM      4  H3  MET A   1     -34.269 -29.102 -48.104  1.00 78.16           H  
ATOM      5  CA  MET A   1     -32.378 -29.922 -48.036  1.00 78.16           C  
ATOM      6  HA  MET A   1     -32.618 -30.782 -48.661  1.00 78.16           H  
ATOM      7  C   MET A   1     -32.515 -30.347 -46.582  1.00 78.16           C  
ATOM      8  CB  MET A   1     -30.929 -29.508 -48.331  1.00 78.16           C  
ATOM      9  HB2 MET A   1     -30.256 -30.269 -47.936  1.00 78.16           H  
ATOM     10  HB3 MET A   1     -30.708 -28.565 -47.830  1.00 78.16           H  
ATOM     11  O   MET A   1     -31.994 -29.675 -45.699  1.00 78.16           O  
ATOM     12  CG  MET A   1     -30.652 -29.358 -49.828  1.00 78.16           C  
ATOM     13  HG2 MET A   1     -30.800 -30.321 -50.317  1.00 78.16           H  
ATOM     14  HG3 MET A   1     -31.339 -28.633 -50.264  1.00 78.16           H  
ATOM     15  SD  MET A   1     -28.963 -28.802 -50.134  1.00 78.16           S  
ATOM     16  CE  MET A   1     -28.872 -28.955 -51.937  1.00 78.16           C  
ATOM     17  HE1 MET A   1     -29.618 -28.310 -52.402  1.00 78.16           H  
ATOM     18  HE2 MET A   1     -27.881 -28.652 -52.275  1.00 78.16           H  
ATOM     19  HE3 MET A   1     -29.048 -29.989 -52.231  1.00 78.16           H  
ATOM     20  N   SER A   2     -33.266 -31.413 -46.333  1.00 83.54           N  
ATOM     21  H   SER A   2     -33.651 -31.959 -47.089  1.00 83.54           H  
ATOM     22  CA  SER A   2     -33.446 -32.025 -45.012  1.00 83.54           C  
ATOM     23  HA  SER A   2     -32.897 -31.466 -44.255  1.00 83.54           H  
ATOM     24  C   SER A   2     -32.879 -33.440 -45.008  1.00 83.54           C  
ATOM     25  CB  SER A   2     -34.925 -32.030 -44.606  1.00 83.54           C  
ATOM     26  HB2 SER A   2     -35.060 -32.742 -43.792  1.00 83.54           H  
ATOM     27  HB3 SER A   2     -35.198 -31.037 -44.251  1.00 83.54           H  
ATOM     28  O   SER A   2     -32.733 -34.042 -46.075  1.00 83.54           O  
ATOM     29  OG  SER A   2     -35.781 -32.385 -45.683  1.00 83.54           O  
ATOM     30  HG  SER A   2     -36.657 -32.476 -45.299  1.00 83.54           H  
ATOM     31  N   VAL A   3     -32.552 -33.968 -43.829  1.00 83.11           N  
ATOM     32  H   VAL A   3     -32.681 -33.422 -42.989  1.00 83.11           H  
ATOM     33  CA  VAL A   3     -32.150 -35.370 -43.677  1.00 83.11           C  
ATOM     34  HA  VAL A   3     -31.363 -35.588 -44.399  1.00 83.11           H  
ATOM     35  C   VAL A   3     -33.347 -36.259 -43.986  1.00 83.11           C  
ATOM     36  CB  VAL A   3     -31.585 -35.660 -42.277  1.00 83.11           C  
ATOM     37  HB  VAL A   3     -32.316 -35.394 -41.514  1.00 83.11           H  
ATOM     38  O   VAL A   3     -34.358 -36.231 -43.289  1.00 83.11           O  
ATOM     39  CG1 VAL A   3     -31.180 -37.128 -42.108  1.00 83.11           C  
ATOM     40 HG11 VAL A   3     -30.817 -37.286 -41.092  1.00 83.11           H  
ATOM     41 HG12 VAL A   3     -32.036 -37.786 -42.258  1.00 83.11           H  
ATOM     42 HG13 VAL A   3     -30.393 -37.393 -42.813  1.00 83.11           H  
ATOM     43  CG2 VAL A   3     -30.309 -34.848 -42.070  1.00 83.11           C  
ATOM     44 HG21 VAL A   3     -29.857 -35.139 -41.122  1.00 83.11           H  
ATOM     45 HG22 VAL A   3     -29.598 -35.063 -42.868  1.00 83.11           H  
ATOM     46 HG23 VAL A   3     -30.539 -33.783 -42.050  1.00 83.11           H  
ATOM     47  N   ARG A   4     -33.225 -37.033 -45.063  1.00 88.84           N  
ATOM     48  H   ARG A   4     -32.381 -36.923 -45.606  1.00 88.84           H  
ATOM     49  CA  ARG A   4     -34.173 -38.075 -45.481  1.00 88.84           C  
ATOM     50  HA  ARG A   4     -35.082 -38.019 -44.883  1.00 88.84           H  
ATOM     51  C   ARG A   4     -33.622 -39.482 -45.256  1.00 88.84           C  
ATOM     52  CB  ARG A   4     -34.529 -37.886 -46.961  1.00 88.84           C  
ATOM     53  HB2 ARG A   4     -35.146 -38.728 -47.277  1.00 88.84           H  
ATOM     54  HB3 ARG A   4     -33.615 -37.896 -47.555  1.00 88.84           H  
ATOM     55  O   ARG A   4     -34.388 -40.432 -45.280  1.00 88.84           O  
ATOM     56  CG  ARG A   4     -35.308 -36.593 -47.233  1.00 88.84           C  
ATOM     57  HG2 ARG A   4     -36.232 -36.602 -46.654  1.00 88.84           H  
ATOM     58  HG3 ARG A   4     -34.714 -35.726 -46.946  1.00 88.84           H  
ATOM     59  CD  ARG A   4     -35.637 -36.516 -48.727  1.00 88.84           C  
ATOM     60  HD2 ARG A   4     -34.707 -36.484 -49.295  1.00 88.84           H  
ATOM     61  HD3 ARG A   4     -36.186 -37.416 -49.003  1.00 88.84           H  
ATOM     62  NE  ARG A   4     -36.453 -35.329 -49.047  1.00 88.84           N  
ATOM     63  HE  ARG A   4     -36.616 -34.679 -48.291  1.00 88.84           H  
ATOM     64  NH1 ARG A   4     -36.935 -35.897 -51.221  1.00 88.84           N  
ATOM     65 HH11 ARG A   4     -37.435 -35.733 -52.083  1.00 88.84           H  
ATOM     66 HH12 ARG A   4     -36.380 -36.735 -51.120  1.00 88.84           H  
ATOM     67  NH2 ARG A   4     -37.810 -34.042 -50.350  1.00 88.84           N  
ATOM     68 HH21 ARG A   4     -38.023 -33.455 -49.557  1.00 88.84           H  
ATOM     69 HH22 ARG A   4     -38.310 -33.909 -51.217  1.00 88.84           H  
ATOM     70  CZ  ARG A   4     -37.057 -35.096 -50.200  1.00 88.84           C  
ATOM     71  N   ASN A   5     -32.309 -39.616 -45.072  1.00 88.67           N  
ATOM     72  H   ASN A   5     -31.734 -38.785 -45.069  1.00 88.67           H  
ATOM     73  CA  ASN A   5     -31.643 -40.882 -44.792  1.00 88.67           C  
ATOM     74  HA  ASN A   5     -32.338 -41.543 -44.274  1.00 88.67           H  
ATOM     75  C   ASN A   5     -30.434 -40.643 -43.872  1.00 88.67           C  
ATOM     76  CB  ASN A   5     -31.244 -41.530 -46.134  1.00 88.67           C  
ATOM     77  HB2 ASN A   5     -30.440 -40.955 -46.593  1.00 88.67           H  
ATOM     78  HB3 ASN A   5     -32.105 -41.522 -46.803  1.00 88.67           H  
ATOM     79  O   ASN A   5     -29.721 -39.649 -44.038  1.00 88.67           O  
ATOM     80  CG  ASN A   5     -30.799 -42.977 -46.000  1.00 88.67           C  
ATOM     81  ND2 ASN A   5     -30.398 -43.598 -47.084  1.00 88.67           N  
ATOM     82 HD21 ASN A   5     -30.144 -44.568 -46.971  1.00 88.67           H  
ATOM     83 HD22 ASN A   5     -30.422 -43.148 -47.988  1.00 88.67           H  
ATOM     84  OD1 ASN A   5     -30.810 -43.573 -44.938  1.00 88.67           O  
ATOM     85  N   ILE A   6     -30.192 -41.557 -42.934  1.00 90.38           N  
ATOM     86  H   ILE A   6     -30.769 -42.386 -42.921  1.00 90.38           H  
ATOM     87  CA  ILE A   6     -29.001 -41.568 -42.081  1.00 90.38           C  
ATOM     88  HA  ILE A   6     -28.366 -40.723 -42.348  1.00 90.38           H  
ATOM     89  C   ILE A   6     -28.231 -42.853 -42.387  1.00 90.38           C  
ATOM     90  CB  ILE A   6     -29.346 -41.404 -40.584  1.00 90.38           C  
ATOM     91  HB  ILE A   6     -29.964 -42.247 -40.275  1.00 90.38           H  
ATOM     92  O   ILE A   6     -28.709 -43.960 -42.130  1.00 90.38           O  
ATOM     93  CG1 ILE A   6     -30.137 -40.097 -40.338  1.00 90.38           C  
ATOM     94 HG12 ILE A   6     -29.495 -39.243 -40.557  1.00 90.38           H  
ATOM     95 HG13 ILE A   6     -30.994 -40.055 -41.010  1.00 90.38           H  
ATOM     96  CG2 ILE A   6     -28.033 -41.405 -39.775  1.00 90.38           C  
ATOM     97 HG21 ILE A   6     -27.522 -42.363 -39.869  1.00 90.38           H  
ATOM     98 HG22 ILE A   6     -27.370 -40.610 -40.118  1.00 90.38           H  
ATOM     99 HG23 ILE A   6     -28.234 -41.255 -38.715  1.00 90.38           H  
ATOM    100  CD1 ILE A   6     -30.695 -39.938 -38.919  1.00 90.38           C  
ATOM    101 HD11 ILE A   6     -29.891 -39.879 -38.185  1.00 90.38           H  
ATOM    102 HD12 ILE A   6     -31.275 -39.016 -38.867  1.00 90.38           H  
ATOM    103 HD13 ILE A   6     -31.351 -40.775 -38.681  1.00 90.38           H  
ATOM    104  N   VAL A   7     -27.053 -42.702 -42.986  1.00 92.97           N  
ATOM    105  H   VAL A   7     -26.693 -41.762 -43.068  1.00 92.97           H  
ATOM    106  CA  VAL A   7     -26.188 -43.801 -43.425  1.00 92.97           C  
ATOM    107  HA  VAL A   7     -26.780 -44.708 -43.547  1.00 92.97           H  
ATOM    108  C   VAL A   7     -25.145 -44.045 -42.342  1.00 92.97           C  
ATOM    109  CB  VAL A   7     -25.535 -43.477 -44.786  1.00 92.97           C  
ATOM    110  HB  VAL A   7     -24.928 -42.576 -44.694  1.00 92.97           H  
ATOM    111  O   VAL A   7     -24.236 -43.235 -42.178  1.00 92.97           O  
ATOM    112  CG1 VAL A   7     -24.638 -44.624 -45.265  1.00 92.97           C  
ATOM    113 HG11 VAL A   7     -24.222 -44.390 -46.245  1.00 92.97           H  
ATOM    114 HG12 VAL A   7     -25.207 -45.551 -45.327  1.00 92.97           H  
ATOM    115 HG13 VAL A   7     -23.810 -44.764 -44.570  1.00 92.97           H  
ATOM    116  CG2 VAL A   7     -26.594 -43.228 -45.871  1.00 92.97           C  
ATOM    117 HG21 VAL A   7     -27.208 -42.367 -45.606  1.00 92.97           H  
ATOM    118 HG22 VAL A   7     -26.106 -43.022 -46.824  1.00 92.97           H  
ATOM    119 HG23 VAL A   7     -27.234 -44.104 -45.974  1.00 92.97           H  
ATOM    120  N   VAL A   8     -25.282 -45.150 -41.611  1.00 92.95           N  
ATOM    121  H   VAL A   8     -26.028 -45.793 -41.836  1.00 92.95           H  
ATOM    122  CA  VAL A   8     -24.299 -45.601 -40.616  1.00 92.95           C  
ATOM    123  HA  VAL A   8     -23.735 -44.736 -40.267  1.00 92.95           H  
ATOM    124  C   VAL A   8     -23.319 -46.566 -41.289  1.00 92.95           C  
ATOM    125  CB  VAL A   8     -24.978 -46.207 -39.372  1.00 92.95           C  
ATOM    126  HB  VAL A   8     -25.533 -47.097 -39.667  1.00 92.95           H  
ATOM    127  O   VAL A   8     -23.724 -47.366 -42.131  1.00 92.95           O  
ATOM    128  CG1 VAL A   8     -23.949 -46.593 -38.306  1.00 92.95           C  
ATOM    129 HG11 VAL A   8     -23.307 -47.395 -38.670  1.00 92.95           H  
ATOM    130 HG12 VAL A   8     -24.457 -46.962 -37.415  1.00 92.95           H  
ATOM    131 HG13 VAL A   8     -23.332 -45.736 -38.035  1.00 92.95           H  
ATOM    132  CG2 VAL A   8     -25.956 -45.204 -38.736  1.00 92.95           C  
ATOM    133 HG21 VAL A   8     -25.430 -44.290 -38.462  1.00 92.95           H  
ATOM    134 HG22 VAL A   8     -26.768 -44.964 -39.423  1.00 92.95           H  
ATOM    135 HG23 VAL A   8     -26.389 -45.633 -37.833  1.00 92.95           H  
ATOM    136  N   THR A   9     -22.032 -46.455 -40.966  1.00 93.95           N  
ATOM    137  H   THR A   9     -21.786 -45.804 -40.234  1.00 93.95           H  
ATOM    138  CA  THR A   9     -20.929 -47.244 -41.546  1.00 93.95           C  
ATOM    139  HA  THR A   9     -21.318 -48.193 -41.916  1.00 93.95           H  
ATOM    140  C   THR A   9     -19.894 -47.567 -40.469  1.00 93.95           C  
ATOM    141  CB  THR A   9     -20.245 -46.498 -42.710  1.00 93.95           C  
ATOM    142  HB  THR A   9     -19.263 -46.935 -42.889  1.00 93.95           H  
ATOM    143  O   THR A   9     -19.657 -46.719 -39.613  1.00 93.95           O  
ATOM    144  CG2 THR A   9     -21.048 -46.597 -44.005  1.00 93.95           C  
ATOM    145 HG21 THR A   9     -20.475 -46.149 -44.817  1.00 93.95           H  
ATOM    146 HG22 THR A   9     -21.237 -47.644 -44.238  1.00 93.95           H  
ATOM    147 HG23 THR A   9     -22.001 -46.079 -43.893  1.00 93.95           H  
ATOM    148  OG1 THR A   9     -20.098 -45.112 -42.454  1.00 93.95           O  
ATOM    149  HG1 THR A   9     -20.736 -44.894 -41.770  1.00 93.95           H  
ATOM    150  N   GLY A  10     -19.284 -48.757 -40.521  1.00 92.00           N  
ATOM    151  H   GLY A  10     -19.519 -49.410 -41.255  1.00 92.00           H  
ATOM    152  CA  GLY A  10     -18.316 -49.226 -39.513  1.00 92.00           C  
ATOM    153  HA2 GLY A  10     -17.706 -48.392 -39.167  1.00 92.00           H  
ATOM    154  HA3 GLY A  10     -17.647 -49.953 -39.973  1.00 92.00           H  
ATOM    155  C   GLY A  10     -18.929 -49.901 -38.277  1.00 92.00           C  
ATOM    156  O   GLY A  10     -18.231 -50.089 -37.292  1.00 92.00           O  
ATOM    157  N   ILE A  11     -20.221 -50.239 -38.329  1.00 90.38           N  
ATOM    158  H   ILE A  11     -20.704 -50.102 -39.205  1.00 90.38           H  
ATOM    159  CA  ILE A  11     -20.910 -51.074 -37.333  1.00 90.38           C  
ATOM    160  HA  ILE A  11     -20.547 -50.812 -36.340  1.00 90.38           H  
ATOM    161  C   ILE A  11     -20.562 -52.555 -37.537  1.00 90.38           C  
ATOM    162  CB  ILE A  11     -22.448 -50.854 -37.362  1.00 90.38           C  
ATOM    163  HB  ILE A  11     -22.915 -51.732 -36.914  1.00 90.38           H  
ATOM    164  O   ILE A  11     -20.712 -53.067 -38.649  1.00 90.38           O  
ATOM    165  CG1 ILE A  11     -23.023 -50.687 -38.793  1.00 90.38           C  
ATOM    166 HG12 ILE A  11     -22.622 -49.783 -39.252  1.00 90.38           H  
ATOM    167 HG13 ILE A  11     -22.712 -51.541 -39.394  1.00 90.38           H  
ATOM    168  CG2 ILE A  11     -22.819 -49.650 -36.481  1.00 90.38           C  
ATOM    169 HG21 ILE A  11     -22.369 -48.737 -36.871  1.00 90.38           H  
ATOM    170 HG22 ILE A  11     -23.901 -49.545 -36.399  1.00 90.38           H  
ATOM    171 HG23 ILE A  11     -22.450 -49.829 -35.471  1.00 90.38           H  
ATOM    172  CD1 ILE A  11     -24.555 -50.606 -38.863  1.00 90.38           C  
ATOM    173 HD11 ILE A  11     -24.868 -50.635 -39.906  1.00 90.38           H  
ATOM    174 HD12 ILE A  11     -24.908 -49.675 -38.421  1.00 90.38           H  
ATOM    175 HD13 ILE A  11     -24.994 -51.452 -38.334  1.00 90.38           H  
ATOM    176  N   GLU A  12     -20.151 -53.217 -36.459  1.00 89.57           N  
ATOM    177  H   GLU A  12     -20.027 -52.684 -35.610  1.00 89.57           H  
ATOM    178  CA  GLU A  12     -19.869 -54.654 -36.364  1.00 89.57           C  
ATOM    179  HA  GLU A  12     -20.170 -55.153 -37.285  1.00 89.57           H  
ATOM    180  C   GLU A  12     -20.676 -55.287 -35.222  1.00 89.57           C  
ATOM    181  CB  GLU A  12     -18.366 -54.912 -36.148  1.00 89.57           C  
ATOM    182  HB2 GLU A  12     -18.230 -55.983 -35.993  1.00 89.57           H  
ATOM    183  HB3 GLU A  12     -18.031 -54.388 -35.253  1.00 89.57           H  
ATOM    184  O   GLU A  12     -21.497 -56.171 -35.471  1.00 89.57           O  
ATOM    185  CG  GLU A  12     -17.499 -54.480 -37.340  1.00 89.57           C  
ATOM    186  HG2 GLU A  12     -17.918 -54.919 -38.245  1.00 89.57           H  
ATOM    187  HG3 GLU A  12     -17.549 -53.395 -37.441  1.00 89.57           H  
ATOM    188  CD  GLU A  12     -16.025 -54.905 -37.216  1.00 89.57           C  
ATOM    189  OE1 GLU A  12     -15.317 -54.765 -38.240  1.00 89.57           O  
ATOM    190  OE2 GLU A  12     -15.613 -55.370 -36.129  1.00 89.57           O  
ATOM    191  N   THR A  13     -20.496 -54.799 -33.987  1.00 88.83           N  
ATOM    192  H   THR A  13     -19.839 -54.041 -33.871  1.00 88.83           H  
ATOM    193  CA  THR A  13     -21.270 -55.225 -32.805  1.00 88.83           C  
ATOM    194  HA  THR A  13     -21.835 -56.120 -33.064  1.00 88.83           H  
ATOM    195  C   THR A  13     -22.289 -54.186 -32.360  1.00 88.83           C  
ATOM    196  CB  THR A  13     -20.404 -55.534 -31.567  1.00 88.83           C  
ATOM    197  HB  THR A  13     -20.609 -54.791 -30.797  1.00 88.83           H  
ATOM    198  O   THR A  13     -23.335 -54.556 -31.830  1.00 88.83           O  
ATOM    199  CG2 THR A  13     -20.768 -56.903 -30.995  1.00 88.83           C  
ATOM    200 HG21 THR A  13     -21.834 -56.929 -30.767  1.00 88.83           H  
ATOM    201 HG22 THR A  13     -20.535 -57.675 -31.728  1.00 88.83           H  
ATOM    202 HG23 THR A  13     -20.206 -57.090 -30.080  1.00 88.83           H  
ATOM    203  OG1 THR A  13     -19.009 -55.511 -31.783  1.00 88.83           O  
ATOM    204  HG1 THR A  13     -18.800 -54.662 -32.181  1.00 88.83           H  
ATOM    205  N   VAL A  14     -21.986 -52.897 -32.530  1.00 91.97           N  
ATOM    206  H   VAL A  14     -21.134 -52.662 -33.020  1.00 91.97           H  
ATOM    207  CA  VAL A  14     -22.901 -51.806 -32.186  1.00 91.97           C  
ATOM    208  HA  VAL A  14     -23.322 -51.999 -31.199  1.00 91.97           H  
ATOM    209  C   VAL A  14     -24.047 -51.809 -33.191  1.00 91.97           C  
ATOM    210  CB  VAL A  14     -22.178 -50.446 -32.138  1.00 91.97           C  
ATOM    211  HB  VAL A  14     -21.722 -50.239 -33.106  1.00 91.97           H  
ATOM    212  O   VAL A  14     -23.845 -51.823 -34.408  1.00 91.97           O  
ATOM    213  CG1 VAL A  14     -23.142 -49.302 -31.799  1.00 91.97           C  
ATOM    214 HG11 VAL A  14     -23.910 -49.228 -32.569  1.00 91.97           H  
ATOM    215 HG12 VAL A  14     -22.602 -48.356 -31.753  1.00 91.97           H  
ATOM    216 HG13 VAL A  14     -23.630 -49.493 -30.843  1.00 91.97           H  
ATOM    217  CG2 VAL A  14     -21.085 -50.427 -31.058  1.00 91.97           C  
ATOM    218 HG21 VAL A  14     -20.566 -49.469 -31.075  1.00 91.97           H  
ATOM    219 HG22 VAL A  14     -21.532 -50.587 -30.077  1.00 91.97           H  
ATOM    220 HG23 VAL A  14     -20.358 -51.216 -31.250  1.00 91.97           H  
ATOM    221  N   THR A  15     -25.279 -51.792 -32.697  1.00 93.70           N  
ATOM    222  H   THR A  15     -25.409 -51.732 -31.698  1.00 93.70           H  
ATOM    223  CA  THR A  15     -26.454 -51.812 -33.566  1.00 93.70           C  
ATOM    224  HA  THR A  15     -26.278 -52.560 -34.339  1.00 93.70           H  
ATOM    225  C   THR A  15     -26.648 -50.462 -34.253  1.00 93.70           C  
ATOM    226  CB  THR A  15     -27.728 -52.227 -32.824  1.00 93.70           C  
ATOM    227  HB  THR A  15     -28.543 -52.282 -33.546  1.00 93.70           H  
ATOM    228  O   THR A  15     -26.316 -49.393 -33.736  1.00 93.70           O  
ATOM    229  CG2 THR A  15     -27.610 -53.586 -32.136  1.00 93.70           C  
ATOM    230 HG21 THR A  15     -28.566 -53.843 -31.681  1.00 93.70           H  
ATOM    231 HG22 THR A  15     -26.849 -53.557 -31.356  1.00 93.70           H  
ATOM    232 HG23 THR A  15     -27.343 -54.350 -32.866  1.00 93.70           H  
ATOM    233  OG1 THR A  15     -28.052 -51.257 -31.870  1.00 93.70           O  
ATOM    234  HG1 THR A  15     -27.375 -51.304 -31.191  1.00 93.70           H  
ATOM    235  N   ARG A  16     -27.258 -50.478 -35.444  1.00 92.49           N  
ATOM    236  H   ARG A  16     -27.494 -51.374 -35.845  1.00 92.49           H  
ATOM    237  CA  ARG A  16     -27.637 -49.233 -36.129  1.00 92.49           C  
ATOM    238  HA  ARG A  16     -26.739 -48.624 -36.238  1.00 92.49           H  
ATOM    239  C   ARG A  16     -28.616 -48.399 -35.293  1.00 92.49           C  
ATOM    240  CB  ARG A  16     -28.211 -49.566 -37.512  1.00 92.49           C  
ATOM    241  HB2 ARG A  16     -27.505 -50.204 -38.042  1.00 92.49           H  
ATOM    242  HB3 ARG A  16     -29.148 -50.110 -37.389  1.00 92.49           H  
ATOM    243  O   ARG A  16     -28.597 -47.178 -35.408  1.00 92.49           O  
ATOM    244  CG  ARG A  16     -28.458 -48.299 -38.343  1.00 92.49           C  
ATOM    245  HG2 ARG A  16     -29.187 -47.659 -37.846  1.00 92.49           H  
ATOM    246  HG3 ARG A  16     -27.520 -47.756 -38.458  1.00 92.49           H  
ATOM    247  CD  ARG A  16     -29.009 -48.676 -39.717  1.00 92.49           C  
ATOM    248  HD2 ARG A  16     -29.942 -49.218 -39.563  1.00 92.49           H  
ATOM    249  HD3 ARG A  16     -28.296 -49.333 -40.214  1.00 92.49           H  
ATOM    250  NE  ARG A  16     -29.248 -47.481 -40.553  1.00 92.49           N  
ATOM    251  HE  ARG A  16     -28.814 -46.620 -40.251  1.00 92.49           H  
ATOM    252  NH1 ARG A  16     -30.698 -48.474 -42.022  1.00 92.49           N  
ATOM    253 HH11 ARG A  16     -31.324 -48.426 -42.812  1.00 92.49           H  
ATOM    254 HH12 ARG A  16     -30.648 -49.315 -41.465  1.00 92.49           H  
ATOM    255  NH2 ARG A  16     -30.132 -46.341 -42.321  1.00 92.49           N  
ATOM    256 HH21 ARG A  16     -30.754 -46.297 -43.116  1.00 92.49           H  
ATOM    257 HH22 ARG A  16     -29.611 -45.514 -42.065  1.00 92.49           H  
ATOM    258  CZ  ARG A  16     -30.021 -47.434 -41.622  1.00 92.49           C  
ATOM    259  N   GLU A  17     -29.456 -49.048 -34.493  1.00 92.43           N  
ATOM    260  H   GLU A  17     -29.358 -50.049 -34.398  1.00 92.43           H  
ATOM    261  CA  GLU A  17     -30.453 -48.407 -33.632  1.00 92.43           C  
ATOM    262  HA  GLU A  17     -31.004 -47.663 -34.208  1.00 92.43           H  
ATOM    263  C   GLU A  17     -29.773 -47.632 -32.497  1.00 92.43           C  
ATOM    264  CB  GLU A  17     -31.470 -49.462 -33.156  1.00 92.43           C  
ATOM    265  HB2 GLU A  17     -32.135 -49.017 -32.416  1.00 92.43           H  
ATOM    266  HB3 GLU A  17     -30.935 -50.298 -32.705  1.00 92.43           H  
ATOM    267  O   GLU A  17     -30.003 -46.430 -32.394  1.00 92.43           O  
ATOM    268  CG  GLU A  17     -32.304 -49.946 -34.362  1.00 92.43           C  
ATOM    269  HG2 GLU A  17     -31.632 -50.278 -35.153  1.00 92.43           H  
ATOM    270  HG3 GLU A  17     -32.862 -49.095 -34.752  1.00 92.43           H  
ATOM    271  CD  GLU A  17     -33.278 -51.101 -34.079  1.00 92.43           C  
ATOM    272  OE1 GLU A  17     -34.139 -51.318 -34.964  1.00 92.43           O  
ATOM    273  OE2 GLU A  17     -33.118 -51.798 -33.055  1.00 92.43           O  
ATOM    274  N   GLU A  18     -28.812 -48.230 -31.780  1.00 92.92           N  
ATOM    275  H   GLU A  18     -28.657 -49.221 -31.891  1.00 92.92           H  
ATOM    276  CA  GLU A  18     -27.998 -47.523 -30.771  1.00 92.92           C  
ATOM    277  HA  GLU A  18     -28.643 -47.187 -29.959  1.00 92.92           H  
ATOM    278  C   GLU A  18     -27.294 -46.280 -31.341  1.00 92.92           C  
ATOM    279  CB  GLU A  18     -26.927 -48.468 -30.202  1.00 92.92           C  
ATOM    280  HB2 GLU A  18     -26.186 -47.883 -29.657  1.00 92.92           H  
ATOM    281  HB3 GLU A  18     -26.418 -48.945 -31.039  1.00 92.92           H  
ATOM    282  O   GLU A  18     -27.278 -45.228 -30.701  1.00 92.92           O  
ATOM    283  CG  GLU A  18     -27.493 -49.523 -29.239  1.00 92.92           C  
ATOM    284  HG2 GLU A  18     -28.426 -49.925 -29.635  1.00 92.92           H  
ATOM    285  HG3 GLU A  18     -27.721 -49.039 -28.290  1.00 92.92           H  
ATOM    286  CD  GLU A  18     -26.501 -50.676 -29.031  1.00 92.92           C  
ATOM    287  OE1 GLU A  18     -26.208 -51.006 -27.862  1.00 92.92           O  
ATOM    288  OE2 GLU A  18     -26.048 -51.231 -30.062  1.00 92.92           O  
ATOM    289  N   VAL A  19     -26.748 -46.356 -32.564  1.00 93.39           N  
ATOM    290  H   VAL A  19     -26.755 -47.256 -33.023  1.00 93.39           H  
ATOM    291  CA  VAL A  19     -26.109 -45.195 -33.215  1.00 93.39           C  
ATOM    292  HA  VAL A  19     -25.405 -44.759 -32.506  1.00 93.39           H  
ATOM    293  C   VAL A  19     -27.124 -44.099 -33.559  1.00 93.39           C  
ATOM    294  CB  VAL A  19     -25.320 -45.600 -34.479  1.00 93.39           C  
ATOM    295  HB  VAL A  19     -25.996 -46.062 -35.199  1.00 93.39           H  
ATOM    296  O   VAL A  19     -26.800 -42.915 -33.458  1.00 93.39           O  
ATOM    297  CG1 VAL A  19     -24.649 -44.393 -35.155  1.00 93.39           C  
ATOM    298 HG11 VAL A  19     -23.973 -44.725 -35.943  1.00 93.39           H  
ATOM    299 HG12 VAL A  19     -25.402 -43.741 -35.597  1.00 93.39           H  
ATOM    300 HG13 VAL A  19     -24.081 -43.831 -34.414  1.00 93.39           H  
ATOM    301  CG2 VAL A  19     -24.204 -46.595 -34.153  1.00 93.39           C  
ATOM    302 HG21 VAL A  19     -23.529 -46.179 -33.405  1.00 93.39           H  
ATOM    303 HG22 VAL A  19     -24.642 -47.512 -33.759  1.00 93.39           H  
ATOM    304 HG23 VAL A  19     -23.643 -46.853 -35.051  1.00 93.39           H  
ATOM    305  N   LEU A  20     -28.337 -44.461 -33.986  1.00 91.74           N  
ATOM    306  H   LEU A  20     -28.579 -45.441 -33.951  1.00 91.74           H  
ATOM    307  CA  LEU A  20     -29.391 -43.498 -34.324  1.00 91.74           C  
ATOM    308  HA  LEU A  20     -28.956 -42.695 -34.919  1.00 91.74           H  
ATOM    309  C   LEU A  20     -29.970 -42.824 -33.075  1.00 91.74           C  
ATOM    310  CB  LEU A  20     -30.494 -44.198 -35.139  1.00 91.74           C  
ATOM    311  HB2 LEU A  20     -31.367 -43.546 -35.180  1.00 91.74           H  
ATOM    312  HB3 LEU A  20     -30.792 -45.103 -34.610  1.00 91.74           H  
ATOM    313  O   LEU A  20     -30.150 -41.603 -33.084  1.00 91.74           O  
ATOM    314  CG  LEU A  20     -30.087 -44.563 -36.577  1.00 91.74           C  
ATOM    315  HG  LEU A  20     -29.142 -45.106 -36.582  1.00 91.74           H  
ATOM    316  CD1 LEU A  20     -31.163 -45.436 -37.226  1.00 91.74           C  
ATOM    317 HD11 LEU A  20     -32.117 -44.909 -37.232  1.00 91.74           H  
ATOM    318 HD12 LEU A  20     -31.274 -46.347 -36.639  1.00 91.74           H  
ATOM    319 HD13 LEU A  20     -30.874 -45.704 -38.243  1.00 91.74           H  
ATOM    320  CD2 LEU A  20     -29.903 -43.331 -37.463  1.00 91.74           C  
ATOM    321 HD21 LEU A  20     -30.822 -42.746 -37.468  1.00 91.74           H  
ATOM    322 HD22 LEU A  20     -29.087 -42.723 -37.072  1.00 91.74           H  
ATOM    323 HD23 LEU A  20     -29.650 -43.652 -38.474  1.00 91.74           H  
ATOM    324  N   ASP A  21     -30.192 -43.594 -32.011  1.00 91.59           N  
ATOM    325  H   ASP A  21     -30.073 -44.593 -32.102  1.00 91.59           H  
ATOM    326  CA  ASP A  21     -30.687 -43.102 -30.726  1.00 91.59           C  
ATOM    327  HA  ASP A  21     -31.583 -42.504 -30.893  1.00 91.59           H  
ATOM    328  C   ASP A  21     -29.659 -42.188 -30.051  1.00 91.59           C  
ATOM    329  CB  ASP A  21     -31.060 -44.291 -29.821  1.00 91.59           C  
ATOM    330  HB2 ASP A  21     -31.142 -43.927 -28.797  1.00 91.59           H  
ATOM    331  HB3 ASP A  21     -30.261 -45.032 -29.845  1.00 91.59           H  
ATOM    332  O   ASP A  21     -30.005 -41.077 -29.642  1.00 91.59           O  
ATOM    333  CG  ASP A  21     -32.397 -44.956 -30.183  1.00 91.59           C  
ATOM    334  OD1 ASP A  21     -33.134 -44.401 -31.035  1.00 91.59           O  
ATOM    335  OD2 ASP A  21     -32.707 -45.981 -29.540  1.00 91.59           O  
ATOM    336  N   ALA A  22     -28.379 -42.584 -30.023  1.00 92.89           N  
ATOM    337  H   ALA A  22     -28.151 -43.514 -30.345  1.00 92.89           H  
ATOM    338  CA  ALA A  22     -27.300 -41.735 -29.518  1.00 92.89           C  
ATOM    339  HA  ALA A  22     -27.536 -41.448 -28.494  1.00 92.89           H  
ATOM    340  C   ALA A  22     -27.153 -40.443 -30.340  1.00 92.89           C  
ATOM    341  CB  ALA A  22     -25.994 -42.539 -29.505  1.00 92.89           C  
ATOM    342  HB1 ALA A  22     -25.191 -41.931 -29.089  1.00 92.89           H  
ATOM    343  HB2 ALA A  22     -26.117 -43.429 -28.888  1.00 92.89           H  
ATOM    344  HB3 ALA A  22     -25.730 -42.840 -30.518  1.00 92.89           H  
ATOM    345  O   ALA A  22     -27.019 -39.361 -29.771  1.00 92.89           O  
ATOM    346  N   ALA A  23     -27.229 -40.525 -31.673  1.00 91.04           N  
ATOM    347  H   ALA A  23     -27.331 -41.438 -32.094  1.00 91.04           H  
ATOM    348  CA  ALA A  23     -27.149 -39.355 -32.548  1.00 91.04           C  
ATOM    349  HA  ALA A  23     -26.237 -38.807 -32.309  1.00 91.04           H  
ATOM    350  C   ALA A  23     -28.325 -38.373 -32.378  1.00 91.04           C  
ATOM    351  CB  ALA A  23     -27.065 -39.845 -34.000  1.00 91.04           C  
ATOM    352  HB1 ALA A  23     -27.931 -40.464 -34.232  1.00 91.04           H  
ATOM    353  HB2 ALA A  23     -26.158 -40.434 -34.134  1.00 91.04           H  
ATOM    354  HB3 ALA A  23     -27.045 -38.994 -34.681  1.00 91.04           H  
ATOM    355  O   ALA A  23     -28.172 -37.187 -32.675  1.00 91.04           O  
ATOM    356  N   GLY A  24     -29.511 -38.846 -31.973  1.00 87.59           N  
ATOM    357  H   GLY A  24     -29.575 -39.829 -31.750  1.00 87.59           H  
ATOM    358  CA  GLY A  24     -30.692 -38.012 -31.708  1.00 87.59           C  
ATOM    359  HA2 GLY A  24     -31.490 -38.664 -31.352  1.00 87.59           H  
ATOM    360  HA3 GLY A  24     -30.447 -37.309 -30.912  1.00 87.59           H  
ATOM    361  C   GLY A  24     -31.230 -37.210 -32.907  1.00 87.59           C  
ATOM    362  O   GLY A  24     -32.027 -36.285 -32.731  1.00 87.59           O  
ATOM    363  N   VAL A  25     -30.800 -37.514 -34.139  1.00 87.68           N  
ATOM    364  H   VAL A  25     -30.162 -38.292 -34.221  1.00 87.68           H  
ATOM    365  CA  VAL A  25     -31.147 -36.728 -35.336  1.00 87.68           C  
ATOM    366  HA  VAL A  25     -31.249 -35.686 -35.032  1.00 87.68           H  
ATOM    367  C   VAL A  25     -32.487 -37.173 -35.920  1.00 87.68           C  
ATOM    368  CB  VAL A  25     -30.043 -36.770 -36.412  1.00 87.68           C  
ATOM    369  HB  VAL A  25     -29.882 -37.799 -36.734  1.00 87.68           H  
ATOM    370  O   VAL A  25     -32.584 -38.202 -36.587  1.00 87.68           O  
ATOM    371  CG1 VAL A  25     -30.425 -35.923 -37.638  1.00 87.68           C  
ATOM    372 HG11 VAL A  25     -31.337 -36.305 -38.098  1.00 87.68           H  
ATOM    373 HG12 VAL A  25     -30.575 -34.885 -37.343  1.00 87.68           H  
ATOM    374 HG13 VAL A  25     -29.631 -35.989 -38.382  1.00 87.68           H  
ATOM    375  CG2 VAL A  25     -28.716 -36.213 -35.888  1.00 87.68           C  
ATOM    376 HG21 VAL A  25     -27.984 -36.143 -36.692  1.00 87.68           H  
ATOM    377 HG22 VAL A  25     -28.863 -35.231 -35.438  1.00 87.68           H  
ATOM    378 HG23 VAL A  25     -28.312 -36.888 -35.132  1.00 87.68           H  
ATOM    379  N   GLN A  26     -33.517 -36.340 -35.767  1.00 86.40           N  
ATOM    380  H   GLN A  26     -33.405 -35.545 -35.154  1.00 86.40           H  
ATOM    381  CA  GLN A  26     -34.822 -36.594 -36.381  1.00 86.40           C  
ATOM    382  HA  GLN A  26     -35.087 -37.630 -36.172  1.00 86.40           H  
ATOM    383  C   GLN A  26     -34.790 -36.430 -37.910  1.00 86.40           C  
ATOM    384  CB  GLN A  26     -35.906 -35.705 -35.755  1.00 86.40           C  
ATOM    385  HB2 GLN A  26     -36.837 -35.861 -36.300  1.00 86.40           H  
ATOM    386  HB3 GLN A  26     -35.622 -34.657 -35.848  1.00 86.40           H  
ATOM    387  O   GLN A  26     -34.257 -35.450 -38.451  1.00 86.40           O  
ATOM    388  CG  GLN A  26     -36.143 -36.045 -34.274  1.00 86.40           C  
ATOM    389  HG2 GLN A  26     -36.370 -37.107 -34.179  1.00 86.40           H  
ATOM    390  HG3 GLN A  26     -35.238 -35.840 -33.702  1.00 86.40           H  
ATOM    391  CD  GLN A  26     -37.292 -35.257 -33.649  1.00 86.40           C  
ATOM    392  NE2 GLN A  26     -37.496 -35.381 -32.357  1.00 86.40           N  
ATOM    393 HE21 GLN A  26     -36.912 -35.988 -31.800  1.00 86.40           H  
ATOM    394 HE22 GLN A  26     -38.276 -34.867 -31.974  1.00 86.40           H  
ATOM    395  OE1 GLN A  26     -38.028 -34.526 -34.292  1.00 86.40           O  
ATOM    396  N   LEU A  27     -35.434 -37.362 -38.617  1.00 85.54           N  
ATOM    397  H   LEU A  27     -35.844 -38.135 -38.111  1.00 85.54           H  
ATOM    398  CA  LEU A  27     -35.726 -37.242 -40.046  1.00 85.54           C  
ATOM    399  HA  LEU A  27     -34.784 -37.122 -40.580  1.00 85.54           H  
ATOM    400  C   LEU A  27     -36.576 -35.989 -40.316  1.00 85.54           C  
ATOM    401  CB  LEU A  27     -36.439 -38.515 -40.541  1.00 85.54           C  
ATOM    402  HB2 LEU A  27     -37.295 -38.699 -39.892  1.00 85.54           H  
ATOM    403  HB3 LEU A  27     -36.820 -38.342 -41.547  1.00 85.54           H  
ATOM    404  O   LEU A  27     -37.452 -35.627 -39.537  1.00 85.54           O  
ATOM    405  CG  LEU A  27     -35.548 -39.774 -40.566  1.00 85.54           C  
ATOM    406  HG  LEU A  27     -35.033 -39.883 -39.612  1.00 85.54           H  
ATOM    407  CD1 LEU A  27     -36.406 -41.016 -40.794  1.00 85.54           C  
ATOM    408 HD11 LEU A  27     -35.777 -41.905 -40.791  1.00 85.54           H  
ATOM    409 HD12 LEU A  27     -37.133 -41.112 -39.988  1.00 85.54           H  
ATOM    410 HD13 LEU A  27     -36.932 -40.948 -41.747  1.00 85.54           H  
ATOM    411  CD2 LEU A  27     -34.512 -39.707 -41.691  1.00 85.54           C  
ATOM    412 HD21 LEU A  27     -33.837 -38.870 -41.514  1.00 85.54           H  
ATOM    413 HD22 LEU A  27     -35.014 -39.590 -42.651  1.00 85.54           H  
ATOM    414 HD23 LEU A  27     -33.927 -40.627 -41.698  1.00 85.54           H  
ATOM    415  N   GLY A  28     -36.305 -35.307 -41.428  1.00 85.95           N  
ATOM    416  H   GLY A  28     -35.593 -35.677 -42.041  1.00 85.95           H  
ATOM    417  CA  GLY A  28     -36.919 -34.018 -41.763  1.00 85.95           C  
ATOM    418  HA2 GLY A  28     -37.033 -33.955 -42.845  1.00 85.95           H  
ATOM    419  HA3 GLY A  28     -37.913 -33.964 -41.319  1.00 85.95           H  
ATOM    420  C   GLY A  28     -36.131 -32.791 -41.288  1.00 85.95           C  
ATOM    421  O   GLY A  28     -36.296 -31.721 -41.878  1.00 85.95           O  
ATOM    422  N   THR A  29     -35.202 -32.934 -40.334  1.00 87.48           N  
ATOM    423  H   THR A  29     -35.138 -33.816 -39.847  1.00 87.48           H  
ATOM    424  CA  THR A  29     -34.344 -31.826 -39.872  1.00 87.48           C  
ATOM    425  HA  THR A  29     -34.999 -31.058 -39.459  1.00 87.48           H  
ATOM    426  C   THR A  29     -33.506 -31.250 -41.029  1.00 87.48           C  
ATOM    427  CB  THR A  29     -33.412 -32.263 -38.729  1.00 87.48           C  
ATOM    428  HB  THR A  29     -32.682 -32.982 -39.100  1.00 87.48           H  
ATOM    429  O   THR A  29     -32.888 -32.019 -41.777  1.00 87.48           O  
ATOM    430  CG2 THR A  29     -32.688 -31.083 -38.080  1.00 87.48           C  
ATOM    431 HG21 THR A  29     -32.030 -30.589 -38.794  1.00 87.48           H  
ATOM    432 HG22 THR A  29     -32.089 -31.449 -37.246  1.00 87.48           H  
ATOM    433 HG23 THR A  29     -33.418 -30.370 -37.697  1.00 87.48           H  
ATOM    434  OG1 THR A  29     -34.164 -32.858 -37.704  1.00 87.48           O  
ATOM    435  HG1 THR A  29     -34.188 -33.805 -37.861  1.00 87.48           H  
ATOM    436  N   PRO A  30     -33.450 -29.917 -41.232  1.00 88.41           N  
ATOM    437  CA  PRO A  30     -32.596 -29.293 -42.242  1.00 88.41           C  
ATOM    438  HA  PRO A  30     -32.940 -29.613 -43.226  1.00 88.41           H  
ATOM    439  C   PRO A  30     -31.115 -29.655 -42.063  1.00 88.41           C  
ATOM    440  CB  PRO A  30     -32.837 -27.784 -42.116  1.00 88.41           C  
ATOM    441  HB2 PRO A  30     -32.750 -27.278 -43.077  1.00 88.41           H  
ATOM    442  HB3 PRO A  30     -32.151 -27.346 -41.391  1.00 88.41           H  
ATOM    443  O   PRO A  30     -30.541 -29.438 -40.999  1.00 88.41           O  
ATOM    444  CG  PRO A  30     -34.258 -27.711 -41.563  1.00 88.41           C  
ATOM    445  HG2 PRO A  30     -34.976 -27.855 -42.371  1.00 88.41           H  
ATOM    446  HG3 PRO A  30     -34.451 -26.773 -41.043  1.00 88.41           H  
ATOM    447  CD  PRO A  30     -34.304 -28.911 -40.617  1.00 88.41           C  
ATOM    448  HD2 PRO A  30     -33.900 -28.641 -39.641  1.00 88.41           H  
ATOM    449  HD3 PRO A  30     -35.333 -29.255 -40.517  1.00 88.41           H  
ATOM    450  N   LEU A  31     -30.460 -30.140 -43.126  1.00 85.96           N  
ATOM    451  H   LEU A  31     -30.971 -30.239 -43.992  1.00 85.96           H  
ATOM    452  CA  LEU A  31     -29.074 -30.644 -43.064  1.00 85.96           C  
ATOM    453  HA  LEU A  31     -29.053 -31.493 -42.381  1.00 85.96           H  
ATOM    454  C   LEU A  31     -28.073 -29.617 -42.507  1.00 85.96           C  
ATOM    455  CB  LEU A  31     -28.632 -31.094 -44.474  1.00 85.96           C  
ATOM    456  HB2 LEU A  31     -29.244 -30.594 -45.224  1.00 85.96           H  
ATOM    457  HB3 LEU A  31     -27.601 -30.784 -44.649  1.00 85.96           H  
ATOM    458  O   LEU A  31     -27.127 -29.983 -41.817  1.00 85.96           O  
ATOM    459  CG  LEU A  31     -28.703 -32.614 -44.690  1.00 85.96           C  
ATOM    460  HG  LEU A  31     -29.681 -32.984 -44.382  1.00 85.96           H  
ATOM    461  CD1 LEU A  31     -28.506 -32.919 -46.174  1.00 85.96           C  
ATOM    462 HD11 LEU A  31     -28.482 -33.998 -46.321  1.00 85.96           H  
ATOM    463 HD12 LEU A  31     -27.560 -32.503 -46.520  1.00 85.96           H  
ATOM    464 HD13 LEU A  31     -29.326 -32.491 -46.752  1.00 85.96           H  
ATOM    465  CD2 LEU A  31     -27.603 -33.344 -43.916  1.00 85.96           C  
ATOM    466 HD21 LEU A  31     -27.690 -33.155 -42.846  1.00 85.96           H  
ATOM    467 HD22 LEU A  31     -26.621 -33.020 -44.260  1.00 85.96           H  
ATOM    468 HD23 LEU A  31     -27.691 -34.419 -44.077  1.00 85.96           H  
ATOM    469  N   LEU A  32     -28.293 -28.334 -42.801  1.00 86.69           N  
ATOM    470  H   LEU A  32     -29.114 -28.122 -43.350  1.00 86.69           H  
ATOM    471  CA  LEU A  32     -27.452 -27.220 -42.355  1.00 86.69           C  
ATOM    472  HA  LEU A  32     -26.406 -27.487 -42.506  1.00 86.69           H  
ATOM    473  C   LEU A  32     -27.590 -26.897 -40.857  1.00 86.69           C  
ATOM    474  CB  LEU A  32     -27.793 -25.983 -43.209  1.00 86.69           C  
ATOM    475  HB2 LEU A  32     -27.415 -25.089 -42.714  1.00 86.69           H  
ATOM    476  HB3 LEU A  32     -28.878 -25.887 -43.267  1.00 86.69           H  
ATOM    477  O   LEU A  32     -26.665 -26.319 -40.296  1.00 86.69           O  
ATOM    478  CG  LEU A  32     -27.200 -26.035 -44.630  1.00 86.69           C  
ATOM    479  HG  LEU A  32     -27.362 -27.023 -45.061  1.00 86.69           H  
ATOM    480  CD1 LEU A  32     -27.891 -25.008 -45.526  1.00 86.69           C  
ATOM    481 HD11 LEU A  32     -27.467 -25.051 -46.529  1.00 86.69           H  
ATOM    482 HD12 LEU A  32     -27.748 -24.005 -45.123  1.00 86.69           H  
ATOM    483 HD13 LEU A  32     -28.958 -25.223 -45.586  1.00 86.69           H  
ATOM    484  CD2 LEU A  32     -25.701 -25.729 -44.620  1.00 86.69           C  
ATOM    485 HD21 LEU A  32     -25.167 -26.474 -44.030  1.00 86.69           H  
ATOM    486 HD22 LEU A  32     -25.316 -25.757 -45.639  1.00 86.69           H  
ATOM    487 HD23 LEU A  32     -25.521 -24.740 -44.200  1.00 86.69           H  
ATOM    488  N   GLN A  33     -28.706 -27.266 -40.217  1.00 88.46           N  
ATOM    489  H   GLN A  33     -29.389 -27.827 -40.706  1.00 88.46           H  
ATOM    490  CA  GLN A  33     -28.946 -27.017 -38.788  1.00 88.46           C  
ATOM    491  HA  GLN A  33     -28.476 -26.075 -38.504  1.00 88.46           H  
ATOM    492  C   GLN A  33     -28.323 -28.088 -37.881  1.00 88.46           C  
ATOM    493  CB  GLN A  33     -30.457 -26.894 -38.526  1.00 88.46           C  
ATOM    494  HB2 GLN A  33     -30.977 -27.739 -38.977  1.00 88.46           H  
ATOM    495  HB3 GLN A  33     -30.635 -26.923 -37.451  1.00 88.46           H  
ATOM    496  O   GLN A  33     -28.146 -27.849 -36.692  1.00 88.46           O  
ATOM    497  CG  GLN A  33     -31.028 -25.571 -39.064  1.00 88.46           C  
ATOM    498  HG2 GLN A  33     -30.523 -24.744 -38.565  1.00 88.46           H  
ATOM    499  HG3 GLN A  33     -30.838 -25.492 -40.134  1.00 88.46           H  
ATOM    500  CD  GLN A  33     -32.532 -25.436 -38.837  1.00 88.46           C  
ATOM    501  NE2 GLN A  33     -33.070 -24.237 -38.853  1.00 88.46           N  
ATOM    502 HE21 GLN A  33     -34.056 -24.207 -38.634  1.00 88.46           H  
ATOM    503 HE22 GLN A  33     -32.495 -23.409 -38.903  1.00 88.46           H  
ATOM    504  OE1 GLN A  33     -33.267 -26.394 -38.688  1.00 88.46           O  
ATOM    505  N   ILE A  34     -27.959 -29.254 -38.424  1.00 87.28           N  
ATOM    506  H   ILE A  34     -28.124 -29.399 -39.410  1.00 87.28           H  
ATOM    507  CA  ILE A  34     -27.372 -30.349 -37.642  1.00 87.28           C  
ATOM    508  HA  ILE A  34     -27.902 -30.429 -36.694  1.00 87.28           H  
ATOM    509  C   ILE A  34     -25.909 -30.034 -37.343  1.00 87.28           C  
ATOM    510  CB  ILE A  34     -27.531 -31.691 -38.383  1.00 87.28           C  
ATOM    511  HB  ILE A  34     -27.102 -31.590 -39.380  1.00 87.28           H  
ATOM    512  O   ILE A  34     -25.085 -29.968 -38.263  1.00 87.28           O  
ATOM    513  CG1 ILE A  34     -29.034 -32.018 -38.511  1.00 87.28           C  
ATOM    514 HG12 ILE A  34     -29.596 -31.140 -38.828  1.00 87.28           H  
ATOM    515 HG13 ILE A  34     -29.425 -32.337 -37.545  1.00 87.28           H  
ATOM    516  CG2 ILE A  34     -26.792 -32.829 -37.648  1.00 87.28           C  
ATOM    517 HG21 ILE A  34     -25.721 -32.635 -37.600  1.00 87.28           H  
ATOM    518 HG22 ILE A  34     -27.179 -32.930 -36.634  1.00 87.28           H  
ATOM    519 HG23 ILE A  34     -26.926 -33.779 -38.164  1.00 87.28           H  
ATOM    520  CD1 ILE A  34     -29.302 -33.099 -39.549  1.00 87.28           C  
ATOM    521 HD11 ILE A  34     -28.816 -34.033 -39.266  1.00 87.28           H  
ATOM    522 HD12 ILE A  34     -30.377 -33.270 -39.609  1.00 87.28           H  
ATOM    523 HD13 ILE A  34     -28.927 -32.776 -40.520  1.00 87.28           H  
ATOM    524  N   ASN A  35     -25.574 -29.870 -36.065  1.00 90.27           N  
ATOM    525  H   ASN A  35     -26.300 -29.920 -35.365  1.00 90.27           H  
ATOM    526  CA  ASN A  35     -24.195 -29.764 -35.607  1.00 90.27           C  
ATOM    527  HA  ASN A  35     -23.653 -29.074 -36.253  1.00 90.27           H  
ATOM    528  C   ASN A  35     -23.517 -31.142 -35.700  1.00 90.27           C  
ATOM    529  CB  ASN A  35     -24.190 -29.179 -34.184  1.00 90.27           C  
ATOM    530  HB2 ASN A  35     -24.702 -28.216 -34.184  1.00 90.27           H  
ATOM    531  HB3 ASN A  35     -24.721 -29.846 -33.505  1.00 90.27           H  
ATOM    532  O   ASN A  35     -23.737 -32.013 -34.865  1.00 90.27           O  
ATOM    533  CG  ASN A  35     -22.784 -28.967 -33.647  1.00 90.27           C  
ATOM    534  ND2 ASN A  35     -22.665 -28.423 -32.462  1.00 90.27           N  
ATOM    535 HD21 ASN A  35     -23.484 -28.299 -31.884  1.00 90.27           H  
ATOM    536 HD22 ASN A  35     -21.734 -28.342 -32.079  1.00 90.27           H  
ATOM    537  OD1 ASN A  35     -21.788 -29.281 -34.282  1.00 90.27           O  
ATOM    538  N   THR A  36     -22.696 -31.346 -36.733  1.00 91.64           N  
ATOM    539  H   THR A  36     -22.507 -30.591 -37.376  1.00 91.64           H  
ATOM    540  CA  THR A  36     -22.002 -32.622 -36.970  1.00 91.64           C  
ATOM    541  HA  THR A  36     -22.737 -33.425 -37.017  1.00 91.64           H  
ATOM    542  C   THR A  36     -21.032 -32.993 -35.857  1.00 91.64           C  
ATOM    543  CB  THR A  36     -21.219 -32.591 -38.291  1.00 91.64           C  
ATOM    544  HB  THR A  36     -20.507 -33.415 -38.315  1.00 91.64           H  
ATOM    545  O   THR A  36     -20.831 -34.179 -35.626  1.00 91.64           O  
ATOM    546  CG2 THR A  36     -22.158 -32.722 -39.489  1.00 91.64           C  
ATOM    547 HG21 THR A  36     -21.563 -32.710 -40.402  1.00 91.64           H  
ATOM    548 HG22 THR A  36     -22.870 -31.896 -39.499  1.00 91.64           H  
ATOM    549 HG23 THR A  36     -22.696 -33.668 -39.426  1.00 91.64           H  
ATOM    550  OG1 THR A  36     -20.530 -31.365 -38.442  1.00 91.64           O  
ATOM    551  HG1 THR A  36     -19.739 -31.406 -37.900  1.00 91.64           H  
ATOM    552  N   ASN A  37     -20.456 -32.014 -35.157  1.00 90.63           N  
ATOM    553  H   ASN A  37     -20.698 -31.051 -35.346  1.00 90.63           H  
ATOM    554  CA  ASN A  37     -19.524 -32.291 -34.067  1.00 90.63           C  
ATOM    555  HA  ASN A  37     -18.822 -33.065 -34.377  1.00 90.63           H  
ATOM    556  C   ASN A  37     -20.292 -32.849 -32.868  1.00 90.63           C  
ATOM    557  CB  ASN A  37     -18.720 -31.030 -33.719  1.00 90.63           C  
ATOM    558  HB2 ASN A  37     -19.393 -30.234 -33.401  1.00 90.63           H  
ATOM    559  HB3 ASN A  37     -18.069 -31.271 -32.878  1.00 90.63           H  
ATOM    560  O   ASN A  37     -19.983 -33.938 -32.419  1.00 90.63           O  
ATOM    561  CG  ASN A  37     -17.850 -30.510 -34.853  1.00 90.63           C  
ATOM    562  ND2 ASN A  37     -17.059 -29.502 -34.578  1.00 90.63           N  
ATOM    563 HD21 ASN A  37     -16.962 -29.200 -33.620  1.00 90.63           H  
ATOM    564 HD22 ASN A  37     -16.426 -29.211 -35.310  1.00 90.63           H  
ATOM    565  OD1 ASN A  37     -17.885 -30.948 -35.996  1.00 90.63           O  
ATOM    566  N   GLN A  38     -21.390 -32.196 -32.475  1.00 91.44           N  
ATOM    567  H   GLN A  38     -21.614 -31.319 -32.924  1.00 91.44           H  
ATOM    568  CA  GLN A  38     -22.261 -32.684 -31.403  1.00 91.44           C  
ATOM    569  HA  GLN A  38     -21.678 -32.729 -30.483  1.00 91.44           H  
ATOM    570  C   GLN A  38     -22.794 -34.099 -31.677  1.00 91.44           C  
ATOM    571  CB  GLN A  38     -23.404 -31.680 -31.223  1.00 91.44           C  
ATOM    572  HB2 GLN A  38     -22.969 -30.702 -31.014  1.00 91.44           H  
ATOM    573  HB3 GLN A  38     -23.979 -31.625 -32.147  1.00 91.44           H  
ATOM    574  O   GLN A  38     -22.790 -34.927 -30.775  1.00 91.44           O  
ATOM    575  CG  GLN A  38     -24.351 -32.037 -30.072  1.00 91.44           C  
ATOM    576  HG2 GLN A  38     -23.779 -32.128 -29.149  1.00 91.44           H  
ATOM    577  HG3 GLN A  38     -24.830 -32.995 -30.273  1.00 91.44           H  
ATOM    578  CD  GLN A  38     -25.447 -30.994 -29.873  1.00 91.44           C  
ATOM    579  NE2 GLN A  38     -26.275 -31.164 -28.868  1.00 91.44           N  
ATOM    580 HE21 GLN A  38     -26.209 -32.002 -28.307  1.00 91.44           H  
ATOM    581 HE22 GLN A  38     -27.014 -30.485 -28.760  1.00 91.44           H  
ATOM    582  OE1 GLN A  38     -25.579 -30.016 -30.600  1.00 91.44           O  
ATOM    583  N   VAL A  39     -23.194 -34.404 -32.919  1.00 90.82           N  
ATOM    584  H   VAL A  39     -23.214 -33.668 -33.611  1.00 90.82           H  
ATOM    585  CA  VAL A  39     -23.614 -35.767 -33.298  1.00 90.82           C  
ATOM    586  HA  VAL A  39     -24.381 -36.099 -32.600  1.00 90.82           H  
ATOM    587  C   VAL A  39     -22.455 -36.766 -33.188  1.00 90.82           C  
ATOM    588  CB  VAL A  39     -24.213 -35.785 -34.719  1.00 90.82           C  
ATOM    589  HB  VAL A  39     -23.505 -35.336 -35.415  1.00 90.82           H  
ATOM    590  O   VAL A  39     -22.667 -37.895 -32.756  1.00 90.82           O  
ATOM    591  CG1 VAL A  39     -24.537 -37.202 -35.209  1.00 90.82           C  
ATOM    592 HG11 VAL A  39     -25.071 -37.169 -36.159  1.00 90.82           H  
ATOM    593 HG12 VAL A  39     -25.154 -37.704 -34.464  1.00 90.82           H  
ATOM    594 HG13 VAL A  39     -23.623 -37.780 -35.345  1.00 90.82           H  
ATOM    595  CG2 VAL A  39     -25.521 -34.985 -34.773  1.00 90.82           C  
ATOM    596 HG21 VAL A  39     -25.913 -34.980 -35.790  1.00 90.82           H  
ATOM    597 HG22 VAL A  39     -26.253 -35.439 -34.104  1.00 90.82           H  
ATOM    598 HG23 VAL A  39     -25.355 -33.957 -34.450  1.00 90.82           H  
ATOM    599  N   ALA A  40     -21.233 -36.376 -33.562  1.00 92.37           N  
ATOM    600  H   ALA A  40     -21.082 -35.416 -33.835  1.00 92.37           H  
ATOM    601  CA  ALA A  40     -20.056 -37.227 -33.399  1.00 92.37           C  
ATOM    602  HA  ALA A  40     -20.272 -38.203 -33.832  1.00 92.37           H  
ATOM    603  C   ALA A  40     -19.729 -37.465 -31.914  1.00 92.37           C  
ATOM    604  CB  ALA A  40     -18.880 -36.614 -34.167  1.00 92.37           C  
ATOM    605  HB1 ALA A  40     -18.608 -35.650 -33.736  1.00 92.37           H  
ATOM    606  HB2 ALA A  40     -18.018 -37.277 -34.089  1.00 92.37           H  
ATOM    607  HB3 ALA A  40     -19.146 -36.482 -35.216  1.00 92.37           H  
ATOM    608  O   ALA A  40     -19.543 -38.614 -31.527  1.00 92.37           O  
ATOM    609  N   ASP A  41     -19.747 -36.418 -31.085  1.00 90.45           N  
ATOM    610  H   ASP A  41     -19.846 -35.496 -31.484  1.00 90.45           H  
ATOM    611  CA  ASP A  41     -19.498 -36.493 -29.639  1.00 90.45           C  
ATOM    612  HA  ASP A  41     -18.511 -36.924 -29.469  1.00 90.45           H  
ATOM    613  C   ASP A  41     -20.539 -37.382 -28.932  1.00 90.45           C  
ATOM    614  CB  ASP A  41     -19.523 -35.076 -29.026  1.00 90.45           C  
ATOM    615  HB2 ASP A  41     -19.336 -35.163 -27.956  1.00 90.45           H  
ATOM    616  HB3 ASP A  41     -20.522 -34.660 -29.151  1.00 90.45           H  
ATOM    617  O   ASP A  41     -20.196 -38.195 -28.076  1.00 90.45           O  
ATOM    618  CG  ASP A  41     -18.501 -34.086 -29.608  1.00 90.45           C  
ATOM    619  OD1 ASP A  41     -17.408 -34.524 -30.031  1.00 90.45           O  
ATOM    620  OD2 ASP A  41     -18.827 -32.873 -29.628  1.00 90.45           O  
ATOM    621  N   GLN A  42     -21.814 -37.276 -29.324  1.00 93.10           N  
ATOM    622  H   GLN A  42     -22.044 -36.569 -30.008  1.00 93.10           H  
ATOM    623  CA  GLN A  42     -22.896 -38.107 -28.790  1.00 93.10           C  
ATOM    624  HA  GLN A  42     -22.865 -38.070 -27.701  1.00 93.10           H  
ATOM    625  C   GLN A  42     -22.758 -39.584 -29.184  1.00 93.10           C  
ATOM    626  CB  GLN A  42     -24.249 -37.563 -29.264  1.00 93.10           C  
ATOM    627  HB2 GLN A  42     -24.226 -37.413 -30.343  1.00 93.10           H  
ATOM    628  HB3 GLN A  42     -25.003 -38.315 -29.030  1.00 93.10           H  
ATOM    629  O   GLN A  42     -22.934 -40.458 -28.340  1.00 93.10           O  
ATOM    630  CG  GLN A  42     -24.665 -36.271 -28.551  1.00 93.10           C  
ATOM    631  HG2 GLN A  42     -24.844 -36.499 -27.500  1.00 93.10           H  
ATOM    632  HG3 GLN A  42     -23.862 -35.535 -28.594  1.00 93.10           H  
ATOM    633  CD  GLN A  42     -25.922 -35.652 -29.159  1.00 93.10           C  
ATOM    634  NE2 GLN A  42     -26.895 -35.283 -28.355  1.00 93.10           N  
ATOM    635 HE21 GLN A  42     -27.755 -35.078 -28.843  1.00 93.10           H  
ATOM    636 HE22 GLN A  42     -26.882 -35.615 -27.401  1.00 93.10           H  
ATOM    637  OE1 GLN A  42     -26.058 -35.428 -30.350  1.00 93.10           O  
ATOM    638  N   VAL A  43     -22.397 -39.886 -30.436  1.00 91.76           N  
ATOM    639  H   VAL A  43     -22.276 -39.133 -31.099  1.00 91.76           H  
ATOM    640  CA  VAL A  43     -22.144 -41.272 -30.874  1.00 91.76           C  
ATOM    641  HA  VAL A  43     -22.961 -41.902 -30.521  1.00 91.76           H  
ATOM    642  C   VAL A  43     -20.866 -41.834 -30.235  1.00 91.76           C  
ATOM    643  CB  VAL A  43     -22.122 -41.356 -32.413  1.00 91.76           C  
ATOM    644  HB  VAL A  43     -21.419 -40.621 -32.803  1.00 91.76           H  
ATOM    645  O   VAL A  43     -20.824 -43.012 -29.892  1.00 91.76           O  
ATOM    646  CG1 VAL A  43     -21.718 -42.739 -32.939  1.00 91.76           C  
ATOM    647 HG11 VAL A  43     -20.696 -42.976 -32.642  1.00 91.76           H  
ATOM    648 HG12 VAL A  43     -21.772 -42.755 -34.028  1.00 91.76           H  
ATOM    649 HG13 VAL A  43     -22.382 -43.502 -32.531  1.00 91.76           H  
ATOM    650  CG2 VAL A  43     -23.516 -41.067 -32.991  1.00 91.76           C  
ATOM    651 HG21 VAL A  43     -23.885 -40.103 -32.641  1.00 91.76           H  
ATOM    652 HG22 VAL A  43     -23.473 -41.048 -34.080  1.00 91.76           H  
ATOM    653 HG23 VAL A  43     -24.220 -41.835 -32.670  1.00 91.76           H  
ATOM    654  N   ALA A  44     -19.849 -41.001 -29.998  1.00 90.20           N  
ATOM    655  H   ALA A  44     -19.922 -40.044 -30.311  1.00 90.20           H  
ATOM    656  CA  ALA A  44     -18.631 -41.379 -29.278  1.00 90.20           C  
ATOM    657  HA  ALA A  44     -18.266 -42.320 -29.691  1.00 90.20           H  
ATOM    658  C   ALA A  44     -18.848 -41.622 -27.768  1.00 90.20           C  
ATOM    659  CB  ALA A  44     -17.567 -40.305 -29.532  1.00 90.20           C  
ATOM    660  HB1 ALA A  44     -17.391 -40.199 -30.603  1.00 90.20           H  
ATOM    661  HB2 ALA A  44     -17.897 -39.350 -29.123  1.00 90.20           H  
ATOM    662  HB3 ALA A  44     -16.635 -40.595 -29.047  1.00 90.20           H  
ATOM    663  O   ALA A  44     -17.970 -42.181 -27.114  1.00 90.20           O  
ATOM    664  N   ALA A  45     -20.006 -41.252 -27.206  1.00 88.95           N  
ATOM    665  H   ALA A  45     -20.672 -40.733 -27.760  1.00 88.95           H  
ATOM    666  CA  ALA A  45     -20.370 -41.590 -25.828  1.00 88.95           C  
ATOM    667  HA  ALA A  45     -19.492 -41.440 -25.200  1.00 88.95           H  
ATOM    668  C   ALA A  45     -20.792 -43.067 -25.655  1.00 88.95           C  
ATOM    669  CB  ALA A  45     -21.458 -40.621 -25.350  1.00 88.95           C  
ATOM    670  HB1 ALA A  45     -21.145 -39.593 -25.532  1.00 88.95           H  
ATOM    671  HB2 ALA A  45     -21.623 -40.762 -24.282  1.00 88.95           H  
ATOM    672  HB3 ALA A  45     -22.391 -40.816 -25.878  1.00 88.95           H  
ATOM    673  O   ALA A  45     -20.843 -43.564 -24.527  1.00 88.95           O  
ATOM    674  N   ILE A  46     -21.070 -43.790 -26.749  1.00 91.33           N  
ATOM    675  H   ILE A  46     -20.989 -43.344 -27.651  1.00 91.33           H  
ATOM    676  CA  ILE A  46     -21.243 -45.248 -26.726  1.00 91.33           C  
ATOM    677  HA  ILE A  46     -21.957 -45.513 -25.947  1.00 91.33           H  
ATOM    678  C   ILE A  46     -19.877 -45.868 -26.396  1.00 91.33           C  
ATOM    679  CB  ILE A  46     -21.776 -45.768 -28.087  1.00 91.33           C  
ATOM    680  HB  ILE A  46     -21.044 -45.511 -28.852  1.00 91.33           H  
ATOM    681  O   ILE A  46     -18.961 -45.781 -27.207  1.00 91.33           O  
ATOM    682  CG1 ILE A  46     -23.120 -45.111 -28.485  1.00 91.33           C  
ATOM    683 HG12 ILE A  46     -23.894 -45.397 -27.773  1.00 91.33           H  
ATOM    684 HG13 ILE A  46     -23.019 -44.026 -28.452  1.00 91.33           H  
ATOM    685  CG2 ILE A  46     -21.919 -47.304 -28.050  1.00 91.33           C  
ATOM    686 HG21 ILE A  46     -22.685 -47.596 -27.330  1.00 91.33           H  
ATOM    687 HG22 ILE A  46     -22.204 -47.682 -29.032  1.00 91.33           H  
ATOM    688 HG23 ILE A  46     -20.974 -47.782 -27.793  1.00 91.33           H  
ATOM    689  CD1 ILE A  46     -23.586 -45.475 -29.904  1.00 91.33           C  
ATOM    690 HD11 ILE A  46     -22.790 -45.274 -30.621  1.00 91.33           H  
ATOM    691 HD12 ILE A  46     -24.456 -44.873 -30.166  1.00 91.33           H  
ATOM    692 HD13 ILE A  46     -23.874 -46.525 -29.959  1.00 91.33           H  
ATOM    693  N   ARG A  47     -19.729 -46.525 -25.235  1.00 91.01           N  
ATOM    694  H   ARG A  47     -20.514 -46.506 -24.600  1.00 91.01           H  
ATOM    695  CA  ARG A  47     -18.423 -47.023 -24.736  1.00 91.01           C  
ATOM    696  HA  ARG A  47     -17.794 -46.169 -24.485  1.00 91.01           H  
ATOM    697  C   ARG A  47     -17.617 -47.824 -25.769  1.00 91.01           C  
ATOM    698  CB  ARG A  47     -18.610 -47.895 -23.484  1.00 91.01           C  
ATOM    699  HB2 ARG A  47     -19.342 -48.677 -23.686  1.00 91.01           H  
ATOM    700  HB3 ARG A  47     -17.655 -48.380 -23.281  1.00 91.01           H  
ATOM    701  O   ARG A  47     -16.416 -47.607 -25.903  1.00 91.01           O  
ATOM    702  CG  ARG A  47     -19.014 -47.124 -22.221  1.00 91.01           C  
ATOM    703  HG2 ARG A  47     -18.325 -46.294 -22.065  1.00 91.01           H  
ATOM    704  HG3 ARG A  47     -20.028 -46.740 -22.329  1.00 91.01           H  
ATOM    705  CD  ARG A  47     -18.936 -48.081 -21.022  1.00 91.01           C  
ATOM    706  HD2 ARG A  47     -19.596 -48.929 -21.202  1.00 91.01           H  
ATOM    707  HD3 ARG A  47     -17.914 -48.452 -20.945  1.00 91.01           H  
ATOM    708  NE  ARG A  47     -19.312 -47.429 -19.752  1.00 91.01           N  
ATOM    709  HE  ARG A  47     -19.666 -46.484 -19.808  1.00 91.01           H  
ATOM    710  NH1 ARG A  47     -18.717 -49.174 -18.372  1.00 91.01           N  
ATOM    711 HH11 ARG A  47     -18.319 -49.672 -19.156  1.00 91.01           H  
ATOM    712 HH12 ARG A  47     -18.563 -49.567 -17.455  1.00 91.01           H  
ATOM    713  NH2 ARG A  47     -19.564 -47.314 -17.489  1.00 91.01           N  
ATOM    714 HH21 ARG A  47     -19.445 -47.754 -16.587  1.00 91.01           H  
ATOM    715 HH22 ARG A  47     -19.923 -46.374 -17.566  1.00 91.01           H  
ATOM    716  CZ  ARG A  47     -19.197 -47.975 -18.551  1.00 91.01           C  
ATOM    717  N   ARG A  48     -18.280 -48.718 -26.515  1.00 92.40           N  
ATOM    718  H   ARG A  48     -19.268 -48.815 -26.329  1.00 92.40           H  
ATOM    719  CA  ARG A  48     -17.674 -49.574 -27.554  1.00 92.40           C  
ATOM    720  HA  ARG A  48     -16.758 -50.000 -27.145  1.00 92.40           H  
ATOM    721  C   ARG A  48     -17.215 -48.800 -28.802  1.00 92.40           C  
ATOM    722  CB  ARG A  48     -18.640 -50.743 -27.864  1.00 92.40           C  
ATOM    723  HB2 ARG A  48     -19.568 -50.340 -28.271  1.00 92.40           H  
ATOM    724  HB3 ARG A  48     -18.873 -51.248 -26.926  1.00 92.40           H  
ATOM    725  O   ARG A  48     -16.511 -49.369 -29.625  1.00 92.40           O  
ATOM    726  CG  ARG A  48     -18.085 -51.792 -28.851  1.00 92.40           C  
ATOM    727  HG2 ARG A  48     -18.012 -51.335 -29.838  1.00 92.40           H  
ATOM    728  HG3 ARG A  48     -17.086 -52.103 -28.546  1.00 92.40           H  
ATOM    729  CD  ARG A  48     -18.981 -53.029 -29.010  1.00 92.40           C  
ATOM    730  HD2 ARG A  48     -18.719 -53.496 -29.959  1.00 92.40           H  
ATOM    731  HD3 ARG A  48     -20.022 -52.715 -29.084  1.00 92.40           H  
ATOM    732  NE  ARG A  48     -18.821 -53.997 -27.901  1.00 92.40           N  
ATOM    733  HE  ARG A  48     -19.074 -53.669 -26.979  1.00 92.40           H  
ATOM    734  NH1 ARG A  48     -18.039 -55.804 -29.119  1.00 92.40           N  
ATOM    735 HH11 ARG A  48     -18.213 -55.336 -29.997  1.00 92.40           H  
ATOM    736 HH12 ARG A  48     -17.669 -56.742 -29.167  1.00 92.40           H  
ATOM    737  NH2 ARG A  48     -18.222 -55.961 -26.916  1.00 92.40           N  
ATOM    738 HH21 ARG A  48     -17.857 -56.900 -26.995  1.00 92.40           H  
ATOM    739 HH22 ARG A  48     -18.429 -55.571 -26.007  1.00 92.40           H  
ATOM    740  CZ  ARG A  48     -18.366 -55.238 -27.992  1.00 92.40           C  
ATOM    741  N   VAL A  49     -17.547 -47.519 -28.961  1.00 93.29           N  
ATOM    742  H   VAL A  49     -18.058 -47.052 -28.225  1.00 93.29           H  
ATOM    743  CA  VAL A  49     -17.065 -46.686 -30.073  1.00 93.29           C  
ATOM    744  HA  VAL A  49     -16.915 -47.325 -30.944  1.00 93.29           H  
ATOM    745  C   VAL A  49     -15.705 -46.071 -29.719  1.00 93.29           C  
ATOM    746  CB  VAL A  49     -18.123 -45.640 -30.482  1.00 93.29           C  
ATOM    747  HB  VAL A  49     -18.386 -45.020 -29.625  1.00 93.29           H  
ATOM    748  O   VAL A  49     -15.551 -45.355 -28.727  1.00 93.29           O  
ATOM    749  CG1 VAL A  49     -17.622 -44.724 -31.602  1.00 93.29           C  
ATOM    750 HG11 VAL A  49     -16.816 -44.093 -31.227  1.00 93.29           H  
ATOM    751 HG12 VAL A  49     -18.436 -44.080 -31.933  1.00 93.29           H  
ATOM    752 HG13 VAL A  49     -17.263 -45.320 -32.441  1.00 93.29           H  
ATOM    753  CG2 VAL A  49     -19.389 -46.338 -31.006  1.00 93.29           C  
ATOM    754 HG21 VAL A  49     -19.806 -46.991 -30.239  1.00 93.29           H  
ATOM    755 HG22 VAL A  49     -19.150 -46.936 -31.885  1.00 93.29           H  
ATOM    756 HG23 VAL A  49     -20.141 -45.592 -31.265  1.00 93.29           H  
ATOM    757  N   ALA A  50     -14.700 -46.349 -30.550  1.00 92.81           N  
ATOM    758  H   ALA A  50     -14.885 -46.945 -31.344  1.00 92.81           H  
ATOM    759  CA  ALA A  50     -13.361 -45.772 -30.451  1.00 92.81           C  
ATOM    760  HA  ALA A  50     -13.054 -45.746 -29.406  1.00 92.81           H  
ATOM    761  C   ALA A  50     -13.348 -44.336 -30.988  1.00 92.81           C  
ATOM    762  CB  ALA A  50     -12.372 -46.666 -31.211  1.00 92.81           C  
ATOM    763  HB1 ALA A  50     -11.354 -46.322 -31.027  1.00 92.81           H  
ATOM    764  HB2 ALA A  50     -12.571 -46.636 -32.282  1.00 92.81           H  
ATOM    765  HB3 ALA A  50     -12.456 -47.700 -30.877  1.00 92.81           H  
ATOM    766  O   ALA A  50     -12.841 -43.417 -30.347  1.00 92.81           O  
ATOM    767  N   SER A  51     -13.953 -44.140 -32.162  1.00 93.23           N  
ATOM    768  H   SER A  51     -14.388 -44.937 -32.605  1.00 93.23           H  
ATOM    769  CA  SER A  51     -14.137 -42.826 -32.776  1.00 93.23           C  
ATOM    770  HA  SER A  51     -14.243 -42.090 -31.979  1.00 93.23           H  
ATOM    771  C   SER A  51     -15.406 -42.776 -33.626  1.00 93.23           C  
ATOM    772  CB  SER A  51     -12.905 -42.439 -33.606  1.00 93.23           C  
ATOM    773  HB2 SER A  51     -12.014 -42.499 -32.980  1.00 93.23           H  
ATOM    774  HB3 SER A  51     -13.017 -41.409 -33.947  1.00 93.23           H  
ATOM    775  O   SER A  51     -15.832 -43.781 -34.197  1.00 93.23           O  
ATOM    776  OG  SER A  51     -12.746 -43.278 -34.733  1.00 93.23           O  
ATOM    777  HG  SER A  51     -12.573 -44.167 -34.417  1.00 93.23           H  
ATOM    778  N   ALA A  52     -16.003 -41.589 -33.728  1.00 94.17           N  
ATOM    779  H   ALA A  52     -15.613 -40.804 -33.227  1.00 94.17           H  
ATOM    780  CA  ALA A  52     -17.168 -41.325 -34.562  1.00 94.17           C  
ATOM    781  HA  ALA A  52     -17.332 -42.170 -35.232  1.00 94.17           H  
ATOM    782  C   ALA A  52     -16.940 -40.077 -35.421  1.00 94.17           C  
ATOM    783  CB  ALA A  52     -18.404 -41.183 -33.669  1.00 94.17           C  
ATOM    784  HB1 ALA A  52     -18.535 -42.088 -33.076  1.00 94.17           H  
ATOM    785  HB2 ALA A  52     -18.276 -40.337 -32.994  1.00 94.17           H  
ATOM    786  HB3 ALA A  52     -19.293 -41.025 -34.281  1.00 94.17           H  
ATOM    787  O   ALA A  52     -16.366 -39.084 -34.975  1.00 94.17           O  
ATOM    788  N   ARG A  53     -17.413 -40.107 -36.669  1.00 94.23           N  
ATOM    789  H   ARG A  53     -17.776 -40.990 -36.997  1.00 94.23           H  
ATOM    790  CA  ARG A  53     -17.319 -38.990 -37.614  1.00 94.23           C  
ATOM    791  HA  ARG A  53     -17.119 -38.080 -37.047  1.00 94.23           H  
ATOM    792  C   ARG A  53     -18.641 -38.811 -38.350  1.00 94.23           C  
ATOM    793  CB  ARG A  53     -16.128 -39.245 -38.554  1.00 94.23           C  
ATOM    794  HB2 ARG A  53     -16.361 -40.065 -39.234  1.00 94.23           H  
ATOM    795  HB3 ARG A  53     -15.269 -39.537 -37.951  1.00 94.23           H  
ATOM    796  O   ARG A  53     -18.984 -39.600 -39.229  1.00 94.23           O  
ATOM    797  CG  ARG A  53     -15.751 -37.989 -39.351  1.00 94.23           C  
ATOM    798  HG2 ARG A  53     -15.522 -37.185 -38.652  1.00 94.23           H  
ATOM    799  HG3 ARG A  53     -16.585 -37.686 -39.984  1.00 94.23           H  
ATOM    800  CD  ARG A  53     -14.519 -38.265 -40.221  1.00 94.23           C  
ATOM    801  HD2 ARG A  53     -13.731 -38.673 -39.588  1.00 94.23           H  
ATOM    802  HD3 ARG A  53     -14.782 -39.012 -40.970  1.00 94.23           H  
ATOM    803  NE  ARG A  53     -14.021 -37.032 -40.871  1.00 94.23           N  
ATOM    804  HE  ARG A  53     -14.282 -36.160 -40.435  1.00 94.23           H  
ATOM    805  NH1 ARG A  53     -12.595 -38.043 -42.366  1.00 94.23           N  
ATOM    806 HH11 ARG A  53     -11.848 -37.981 -43.043  1.00 94.23           H  
ATOM    807 HH12 ARG A  53     -12.811 -38.942 -41.959  1.00 94.23           H  
ATOM    808  NH2 ARG A  53     -12.719 -35.818 -42.296  1.00 94.23           N  
ATOM    809 HH21 ARG A  53     -11.997 -35.782 -43.001  1.00 94.23           H  
ATOM    810 HH22 ARG A  53     -13.037 -34.961 -41.867  1.00 94.23           H  
ATOM    811  CZ  ARG A  53     -13.115 -36.971 -41.836  1.00 94.23           C  
ATOM    812  N   ALA A  54     -19.367 -37.742 -38.027  1.00 93.79           N  
ATOM    813  H   ALA A  54     -19.053 -37.156 -37.267  1.00 93.79           H  
ATOM    814  CA  ALA A  54     -20.586 -37.360 -38.732  1.00 93.79           C  
ATOM    815  HA  ALA A  54     -21.017 -38.255 -39.181  1.00 93.79           H  
ATOM    816  C   ALA A  54     -20.290 -36.355 -39.861  1.00 93.79           C  
ATOM    817  CB  ALA A  54     -21.615 -36.844 -37.725  1.00 93.79           C  
ATOM    818  HB1 ALA A  54     -21.762 -37.578 -36.933  1.00 93.79           H  
ATOM    819  HB2 ALA A  54     -21.260 -35.911 -37.287  1.00 93.79           H  
ATOM    820  HB3 ALA A  54     -22.568 -36.666 -38.225  1.00 93.79           H  
ATOM    821  O   ALA A  54     -19.560 -35.381 -39.678  1.00 93.79           O  
ATOM    822  N   GLN A  55     -20.867 -36.577 -41.043  1.00 93.37           N  
ATOM    823  H   GLN A  55     -21.419 -37.417 -41.137  1.00 93.37           H  
ATOM    824  CA  GLN A  55     -20.686 -35.748 -42.237  1.00 93.37           C  
ATOM    825  HA  GLN A  55     -20.300 -34.772 -41.941  1.00 93.37           H  
ATOM    826  C   GLN A  55     -22.013 -35.532 -42.973  1.00 93.37           C  
ATOM    827  CB  GLN A  55     -19.677 -36.393 -43.198  1.00 93.37           C  
ATOM    828  HB2 GLN A  55     -19.623 -35.776 -44.095  1.00 93.37           H  
ATOM    829  HB3 GLN A  55     -20.039 -37.380 -43.486  1.00 93.37           H  
ATOM    830  O   GLN A  55     -22.806 -36.454 -43.163  1.00 93.37           O  
ATOM    831  CG  GLN A  55     -18.259 -36.533 -42.623  1.00 93.37           C  
ATOM    832  HG2 GLN A  55     -18.278 -37.213 -41.770  1.00 93.37           H  
ATOM    833  HG3 GLN A  55     -17.905 -35.560 -42.283  1.00 93.37           H  
ATOM    834  CD  GLN A  55     -17.271 -37.083 -43.650  1.00 93.37           C  
ATOM    835  NE2 GLN A  55     -16.035 -37.315 -43.275  1.00 93.37           N  
ATOM    836 HE21 GLN A  55     -15.771 -37.227 -42.305  1.00 93.37           H  
ATOM    837 HE22 GLN A  55     -15.450 -37.734 -43.984  1.00 93.37           H  
ATOM    838  OE1 GLN A  55     -17.574 -37.315 -44.807  1.00 93.37           O  
ATOM    839  N   ARG A  56     -22.249 -34.307 -43.449  1.00 92.17           N  
ATOM    840  H   ARG A  56     -21.531 -33.608 -43.319  1.00 92.17           H  
ATOM    841  CA  ARG A  56     -23.421 -33.963 -44.270  1.00 92.17           C  
ATOM    842  HA  ARG A  56     -24.298 -34.491 -43.895  1.00 92.17           H  
ATOM    843  C   ARG A  56     -23.180 -34.413 -45.716  1.00 92.17           C  
ATOM    844  CB  ARG A  56     -23.680 -32.447 -44.200  1.00 92.17           C  
ATOM    845  HB2 ARG A  56     -22.798 -31.931 -44.578  1.00 92.17           H  
ATOM    846  HB3 ARG A  56     -24.514 -32.199 -44.856  1.00 92.17           H  
ATOM    847  O   ARG A  56     -22.321 -33.850 -46.388  1.00 92.17           O  
ATOM    848  CG  ARG A  56     -23.986 -31.929 -42.783  1.00 92.17           C  
ATOM    849  HG2 ARG A  56     -23.181 -32.219 -42.107  1.00 92.17           H  
ATOM    850  HG3 ARG A  56     -24.924 -32.348 -42.420  1.00 92.17           H  
ATOM    851  CD  ARG A  56     -24.071 -30.398 -42.812  1.00 92.17           C  
ATOM    852  HD2 ARG A  56     -23.192 -30.024 -43.338  1.00 92.17           H  
ATOM    853  HD3 ARG A  56     -24.959 -30.103 -43.371  1.00 92.17           H  
ATOM    854  NE  ARG A  56     -24.120 -29.802 -41.461  1.00 92.17           N  
ATOM    855  HE  ARG A  56     -24.606 -30.314 -40.740  1.00 92.17           H  
ATOM    856  NH1 ARG A  56     -23.154 -27.776 -41.973  1.00 92.17           N  
ATOM    857 HH11 ARG A  56     -22.977 -28.099 -42.914  1.00 92.17           H  
ATOM    858 HH12 ARG A  56     -22.810 -26.883 -41.649  1.00 92.17           H  
ATOM    859  NH2 ARG A  56     -23.871 -28.151 -39.914  1.00 92.17           N  
ATOM    860 HH21 ARG A  56     -23.699 -27.187 -39.667  1.00 92.17           H  
ATOM    861 HH22 ARG A  56     -24.317 -28.755 -39.238  1.00 92.17           H  
ATOM    862  CZ  ARG A  56     -23.714 -28.589 -41.123  1.00 92.17           C  
ATOM    863  N   GLN A  57     -23.951 -35.382 -46.209  1.00 89.98           N  
ATOM    864  H   GLN A  57     -24.675 -35.771 -45.623  1.00 89.98           H  
ATOM    865  CA  GLN A  57     -23.885 -35.858 -47.592  1.00 89.98           C  
ATOM    866  HA  GLN A  57     -22.990 -35.446 -48.057  1.00 89.98           H  
ATOM    867  C   GLN A  57     -25.092 -35.327 -48.385  1.00 89.98           C  
ATOM    868  CB  GLN A  57     -23.707 -37.390 -47.610  1.00 89.98           C  
ATOM    869  HB2 GLN A  57     -24.591 -37.880 -47.204  1.00 89.98           H  
ATOM    870  HB3 GLN A  57     -22.855 -37.642 -46.978  1.00 89.98           H  
ATOM    871  O   GLN A  57     -26.219 -35.818 -48.292  1.00 89.98           O  
ATOM    872  CG  GLN A  57     -23.424 -37.900 -49.035  1.00 89.98           C  
ATOM    873  HG2 GLN A  57     -22.664 -37.264 -49.488  1.00 89.98           H  
ATOM    874  HG3 GLN A  57     -24.330 -37.814 -49.634  1.00 89.98           H  
ATOM    875  CD  GLN A  57     -22.922 -39.345 -49.119  1.00 89.98           C  
ATOM    876  NE2 GLN A  57     -22.441 -39.750 -50.275  1.00 89.98           N  
ATOM    877 HE21 GLN A  57     -22.414 -39.118 -51.062  1.00 89.98           H  
ATOM    878 HE22 GLN A  57     -22.055 -40.680 -50.347  1.00 89.98           H  
ATOM    879  OE1 GLN A  57     -22.931 -40.137 -48.183  1.00 89.98           O  
ATOM    880  N   TYR A  58     -24.864 -34.267 -49.159  1.00 85.62           N  
ATOM    881  H   TYR A  58     -23.930 -33.885 -49.193  1.00 85.62           H  
ATOM    882  CA  TYR A  58     -25.905 -33.628 -49.968  1.00 85.62           C  
ATOM    883  HA  TYR A  58     -26.720 -33.366 -49.293  1.00 85.62           H  
ATOM    884  C   TYR A  58     -26.471 -34.572 -51.049  1.00 85.62           C  
ATOM    885  CB  TYR A  58     -25.346 -32.333 -50.571  1.00 85.62           C  
ATOM    886  HB2 TYR A  58     -26.046 -31.936 -51.306  1.00 85.62           H  
ATOM    887  HB3 TYR A  58     -24.420 -32.555 -51.102  1.00 85.62           H  
ATOM    888  O   TYR A  58     -25.748 -35.443 -51.531  1.00 85.62           O  
ATOM    889  CG  TYR A  58     -25.100 -31.259 -49.530  1.00 85.62           C  
ATOM    890  CD1 TYR A  58     -26.194 -30.617 -48.916  1.00 85.62           C  
ATOM    891  HD1 TYR A  58     -27.203 -30.882 -49.197  1.00 85.62           H  
ATOM    892  CD2 TYR A  58     -23.785 -30.914 -49.160  1.00 85.62           C  
ATOM    893  HD2 TYR A  58     -22.943 -31.404 -49.626  1.00 85.62           H  
ATOM    894  CE1 TYR A  58     -25.976 -29.623 -47.944  1.00 85.62           C  
ATOM    895  HE1 TYR A  58     -26.807 -29.111 -47.481  1.00 85.62           H  
ATOM    896  CE2 TYR A  58     -23.564 -29.917 -48.192  1.00 85.62           C  
ATOM    897  HE2 TYR A  58     -22.552 -29.651 -47.921  1.00 85.62           H  
ATOM    898  OH  TYR A  58     -24.449 -28.297 -46.659  1.00 85.62           O  
ATOM    899  HH  TYR A  58     -23.518 -28.067 -46.614  1.00 85.62           H  
ATOM    900  CZ  TYR A  58     -24.660 -29.267 -47.585  1.00 85.62           C  
ATOM    901  N   PRO A  59     -27.751 -34.413 -51.451  1.00 81.71           N  
ATOM    902  CA  PRO A  59     -28.683 -33.344 -51.062  1.00 81.71           C  
ATOM    903  HA  PRO A  59     -28.153 -32.402 -50.917  1.00 81.71           H  
ATOM    904  C   PRO A  59     -29.510 -33.610 -49.788  1.00 81.71           C  
ATOM    905  CB  PRO A  59     -29.593 -33.190 -52.286  1.00 81.71           C  
ATOM    906  HB2 PRO A  59     -30.570 -32.777 -52.033  1.00 81.71           H  
ATOM    907  HB3 PRO A  59     -29.100 -32.561 -53.028  1.00 81.71           H  
ATOM    908  O   PRO A  59     -30.204 -32.696 -49.331  1.00 81.71           O  
ATOM    909  CG  PRO A  59     -29.700 -34.617 -52.821  1.00 81.71           C  
ATOM    910  HG2 PRO A  59     -30.437 -35.175 -52.243  1.00 81.71           H  
ATOM    911  HG3 PRO A  59     -29.950 -34.635 -53.882  1.00 81.71           H  
ATOM    912  CD  PRO A  59     -28.305 -35.182 -52.560  1.00 81.71           C  
ATOM    913  HD2 PRO A  59     -27.682 -35.041 -53.444  1.00 81.71           H  
ATOM    914  HD3 PRO A  59     -28.361 -36.242 -52.314  1.00 81.71           H  
ATOM    915  N   SER A  60     -29.494 -34.828 -49.229  1.00 88.44           N  
ATOM    916  H   SER A  60     -28.919 -35.544 -49.651  1.00 88.44           H  
ATOM    917  CA  SER A  60     -30.442 -35.221 -48.166  1.00 88.44           C  
ATOM    918  HA  SER A  60     -30.570 -34.364 -47.504  1.00 88.44           H  
ATOM    919  C   SER A  60     -30.007 -36.373 -47.243  1.00 88.44           C  
ATOM    920  CB  SER A  60     -31.822 -35.508 -48.780  1.00 88.44           C  
ATOM    921  HB2 SER A  60     -32.171 -34.615 -49.298  1.00 88.44           H  
ATOM    922  HB3 SER A  60     -32.538 -35.736 -47.991  1.00 88.44           H  
ATOM    923  O   SER A  60     -30.873 -36.999 -46.630  1.00 88.44           O  
ATOM    924  OG  SER A  60     -31.783 -36.580 -49.703  1.00 88.44           O  
ATOM    925  HG  SER A  60     -31.557 -37.384 -49.229  1.00 88.44           H  
ATOM    926  N   ALA A  61     -28.713 -36.683 -47.129  1.00 90.83           N  
ATOM    927  H   ALA A  61     -28.009 -36.149 -47.619  1.00 90.83           H  
ATOM    928  CA  ALA A  61     -28.213 -37.738 -46.244  1.00 90.83           C  
ATOM    929  HA  ALA A  61     -29.060 -38.190 -45.727  1.00 90.83           H  
ATOM    930  C   ALA A  61     -27.271 -37.204 -45.150  1.00 90.83           C  
ATOM    931  CB  ALA A  61     -27.577 -38.848 -47.089  1.00 90.83           C  
ATOM    932  HB1 ALA A  61     -27.193 -39.633 -46.438  1.00 90.83           H  
ATOM    933  HB2 ALA A  61     -28.324 -39.278 -47.757  1.00 90.83           H  
ATOM    934  HB3 ALA A  61     -26.759 -38.444 -47.685  1.00 90.83           H  
ATOM    935  O   ALA A  61     -26.482 -36.288 -45.378  1.00 90.83           O  
ATOM    936  N   LEU A  62     -27.329 -37.804 -43.962  1.00 91.08           N  
ATOM    937  H   LEU A  62     -28.009 -38.539 -43.834  1.00 91.08           H  
ATOM    938  CA  LEU A  62     -26.293 -37.676 -42.933  1.00 91.08           C  
ATOM    939  HA  LEU A  62     -25.609 -36.867 -43.187  1.00 91.08           H  
ATOM    940  C   LEU A  62     -25.505 -38.989 -42.910  1.00 91.08           C  
ATOM    941  CB  LEU A  62     -26.958 -37.356 -41.581  1.00 91.08           C  
ATOM    942  HB2 LEU A  62     -27.577 -36.466 -41.688  1.00 91.08           H  
ATOM    943  HB3 LEU A  62     -27.612 -38.189 -41.325  1.00 91.08           H  
ATOM    944  O   LEU A  62     -26.105 -40.051 -42.764  1.00 91.08           O  
ATOM    945  CG  LEU A  62     -25.970 -37.138 -40.418  1.00 91.08           C  
ATOM    946  HG  LEU A  62     -25.267 -37.970 -40.368  1.00 91.08           H  
ATOM    947  CD1 LEU A  62     -25.192 -35.826 -40.560  1.00 91.08           C  
ATOM    948 HD11 LEU A  62     -25.881 -34.982 -40.592  1.00 91.08           H  
ATOM    949 HD12 LEU A  62     -24.524 -35.711 -39.706  1.00 91.08           H  
ATOM    950 HD13 LEU A  62     -24.589 -35.843 -41.467  1.00 91.08           H  
ATOM    951  CD2 LEU A  62     -26.740 -37.072 -39.104  1.00 91.08           C  
ATOM    952 HD21 LEU A  62     -26.044 -36.949 -38.274  1.00 91.08           H  
ATOM    953 HD22 LEU A  62     -27.292 -37.998 -38.946  1.00 91.08           H  
ATOM    954 HD23 LEU A  62     -27.436 -36.233 -39.115  1.00 91.08           H  
ATOM    955  N   ARG A  63     -24.185 -38.935 -43.082  1.00 93.50           N  
ATOM    956  H   ARG A  63     -23.744 -38.029 -43.153  1.00 93.50           H  
ATOM    957  CA  ARG A  63     -23.305 -40.100 -42.954  1.00 93.50           C  
ATOM    958  HA  ARG A  63     -23.896 -41.012 -43.036  1.00 93.50           H  
ATOM    959  C   ARG A  63     -22.671 -40.088 -41.573  1.00 93.50           C  
ATOM    960  CB  ARG A  63     -22.268 -40.109 -44.084  1.00 93.50           C  
ATOM    961  HB2 ARG A  63     -22.801 -40.129 -45.034  1.00 93.50           H  
ATOM    962  HB3 ARG A  63     -21.674 -39.196 -44.040  1.00 93.50           H  
ATOM    963  O   ARG A  63     -22.069 -39.087 -41.199  1.00 93.50           O  
ATOM    964  CG  ARG A  63     -21.329 -41.327 -43.993  1.00 93.50           C  
ATOM    965  HG2 ARG A  63     -21.916 -42.244 -43.946  1.00 93.50           H  
ATOM    966  HG3 ARG A  63     -20.728 -41.256 -43.086  1.00 93.50           H  
ATOM    967  CD  ARG A  63     -20.376 -41.396 -45.193  1.00 93.50           C  
ATOM    968  HD2 ARG A  63     -19.636 -42.174 -45.004  1.00 93.50           H  
ATOM    969  HD3 ARG A  63     -19.841 -40.450 -45.274  1.00 93.50           H  
ATOM    970  NE  ARG A  63     -21.112 -41.659 -46.447  1.00 93.50           N  
ATOM    971  HE  ARG A  63     -21.640 -40.891 -46.837  1.00 93.50           H  
ATOM    972  NH1 ARG A  63     -20.605 -43.890 -46.724  1.00 93.50           N  
ATOM    973 HH11 ARG A  63     -20.708 -44.758 -47.230  1.00 93.50           H  
ATOM    974 HH12 ARG A  63     -20.022 -43.862 -45.899  1.00 93.50           H  
ATOM    975  NH2 ARG A  63     -22.017 -42.855 -48.121  1.00 93.50           N  
ATOM    976 HH21 ARG A  63     -22.151 -43.722 -48.622  1.00 93.50           H  
ATOM    977 HH22 ARG A  63     -22.549 -42.022 -48.331  1.00 93.50           H  
ATOM    978  CZ  ARG A  63     -21.229 -42.805 -47.088  1.00 93.50           C  
ATOM    979  N   ILE A  64     -22.790 -41.189 -40.848  1.00 92.67           N  
ATOM    980  H   ILE A  64     -23.295 -41.969 -41.244  1.00 92.67           H  
ATOM    981  CA  ILE A  64     -22.102 -41.433 -39.583  1.00 92.67           C  
ATOM    982  HA  ILE A  64     -21.495 -40.568 -39.317  1.00 92.67           H  
ATOM    983  C   ILE A  64     -21.163 -42.613 -39.833  1.00 92.67           C  
ATOM    984  CB  ILE A  64     -23.108 -41.672 -38.431  1.00 92.67           C  
ATOM    985  HB  ILE A  64     -23.685 -42.569 -38.656  1.00 92.67           H  
ATOM    986  O   ILE A  64     -21.598 -43.696 -40.225  1.00 92.67           O  
ATOM    987  CG1 ILE A  64     -24.087 -40.477 -38.295  1.00 92.67           C  
ATOM    988 HG12 ILE A  64     -23.524 -39.575 -38.055  1.00 92.67           H  
ATOM    989 HG13 ILE A  64     -24.595 -40.315 -39.245  1.00 92.67           H  
ATOM    990  CG2 ILE A  64     -22.340 -41.902 -37.117  1.00 92.67           C  
ATOM    991 HG21 ILE A  64     -23.032 -42.154 -36.313  1.00 92.67           H  
ATOM    992 HG22 ILE A  64     -21.650 -42.740 -37.213  1.00 92.67           H  
ATOM    993 HG23 ILE A  64     -21.782 -41.009 -36.835  1.00 92.67           H  
ATOM    994  CD1 ILE A  64     -25.186 -40.668 -37.242  1.00 92.67           C  
ATOM    995 HD11 ILE A  64     -25.889 -39.837 -37.298  1.00 92.67           H  
ATOM    996 HD12 ILE A  64     -24.756 -40.687 -36.240  1.00 92.67           H  
ATOM    997 HD13 ILE A  64     -25.722 -41.600 -37.425  1.00 92.67           H  
ATOM    998  N   THR A  65     -19.867 -42.386 -39.668  1.00 95.01           N  
ATOM    999  H   THR A  65     -19.559 -41.465 -39.392  1.00 95.01           H  
ATOM   1000  CA  THR A  65     -18.852 -43.438 -39.731  1.00 95.01           C  
ATOM   1001  HA  THR A  65     -19.305 -44.382 -40.033  1.00 95.01           H  
ATOM   1002  C   THR A  65     -18.297 -43.624 -38.333  1.00 95.01           C  
ATOM   1003  CB  THR A  65     -17.761 -43.103 -40.756  1.00 95.01           C  
ATOM   1004  HB  THR A  65     -17.250 -42.186 -40.462  1.00 95.01           H  
ATOM   1005  O   THR A  65     -17.823 -42.653 -37.744  1.00 95.01           O  
ATOM   1006  CG2 THR A  65     -16.741 -44.230 -40.903  1.00 95.01           C  
ATOM   1007 HG21 THR A  65     -17.239 -45.166 -41.154  1.00 95.01           H  
ATOM   1008 HG22 THR A  65     -16.196 -44.366 -39.969  1.00 95.01           H  
ATOM   1009 HG23 THR A  65     -16.024 -43.979 -41.685  1.00 95.01           H  
ATOM   1010  OG1 THR A  65     -18.351 -42.920 -42.030  1.00 95.01           O  
ATOM   1011  HG1 THR A  65     -18.818 -43.737 -42.218  1.00 95.01           H  
ATOM   1012  N   ILE A  66     -18.396 -44.838 -37.803  1.00 93.61           N  
ATOM   1013  H   ILE A  66     -18.764 -45.594 -38.362  1.00 93.61           H  
ATOM   1014  CA  ILE A  66     -17.825 -45.218 -36.511  1.00 93.61           C  
ATOM   1015  HA  ILE A  66     -17.418 -44.329 -36.029  1.00 93.61           H  
ATOM   1016  C   ILE A  66     -16.643 -46.165 -36.721  1.00 93.61           C  
ATOM   1017  CB  ILE A  66     -18.889 -45.794 -35.546  1.00 93.61           C  
ATOM   1018  HB  ILE A  66     -18.398 -45.927 -34.583  1.00 93.61           H  
ATOM   1019  O   ILE A  66     -16.505 -46.774 -37.782  1.00 93.61           O  
ATOM   1020  CG1 ILE A  66     -19.429 -47.170 -35.987  1.00 93.61           C  
ATOM   1021 HG12 ILE A  66     -20.020 -47.077 -36.898  1.00 93.61           H  
ATOM   1022 HG13 ILE A  66     -18.582 -47.826 -36.188  1.00 93.61           H  
ATOM   1023  CG2 ILE A  66     -20.032 -44.784 -35.338  1.00 93.61           C  
ATOM   1024 HG21 ILE A  66     -20.651 -44.722 -36.233  1.00 93.61           H  
ATOM   1025 HG22 ILE A  66     -19.617 -43.804 -35.104  1.00 93.61           H  
ATOM   1026 HG23 ILE A  66     -20.651 -45.101 -34.499  1.00 93.61           H  
ATOM   1027  CD1 ILE A  66     -20.267 -47.856 -34.904  1.00 93.61           C  
ATOM   1028 HD11 ILE A  66     -21.237 -47.370 -34.800  1.00 93.61           H  
ATOM   1029 HD12 ILE A  66     -20.408 -48.903 -35.172  1.00 93.61           H  
ATOM   1030 HD13 ILE A  66     -19.739 -47.829 -33.951  1.00 93.61           H  
ATOM   1031  N   VAL A  67     -15.804 -46.278 -35.699  1.00 94.32           N  
ATOM   1032  H   VAL A  67     -15.942 -45.667 -34.907  1.00 94.32           H  
ATOM   1033  CA  VAL A  67     -14.819 -47.349 -35.532  1.00 94.32           C  
ATOM   1034  HA  VAL A  67     -14.983 -48.130 -36.274  1.00 94.32           H  
ATOM   1035  C   VAL A  67     -15.062 -47.930 -34.145  1.00 94.32           C  
ATOM   1036  CB  VAL A  67     -13.381 -46.812 -35.679  1.00 94.32           C  
ATOM   1037  HB  VAL A  67     -13.194 -46.071 -34.902  1.00 94.32           H  
ATOM   1038  O   VAL A  67     -15.083 -47.171 -33.174  1.00 94.32           O  
ATOM   1039  CG1 VAL A  67     -12.343 -47.929 -35.536  1.00 94.32           C  
ATOM   1040 HG11 VAL A  67     -12.405 -48.380 -34.545  1.00 94.32           H  
ATOM   1041 HG12 VAL A  67     -12.514 -48.703 -36.284  1.00 94.32           H  
ATOM   1042 HG13 VAL A  67     -11.337 -47.528 -35.659  1.00 94.32           H  
ATOM   1043  CG2 VAL A  67     -13.161 -46.139 -37.042  1.00 94.32           C  
ATOM   1044 HG21 VAL A  67     -12.121 -45.824 -37.136  1.00 94.32           H  
ATOM   1045 HG22 VAL A  67     -13.796 -45.258 -37.130  1.00 94.32           H  
ATOM   1046 HG23 VAL A  67     -13.402 -46.840 -37.841  1.00 94.32           H  
ATOM   1047  N   GLU A  68     -15.296 -49.236 -34.043  1.00 93.59           N  
ATOM   1048  H   GLU A  68     -15.269 -49.816 -34.869  1.00 93.59           H  
ATOM   1049  CA  GLU A  68     -15.474 -49.918 -32.755  1.00 93.59           C  
ATOM   1050  HA  GLU A  68     -16.028 -49.256 -32.090  1.00 93.59           H  
ATOM   1051  C   GLU A  68     -14.126 -50.192 -32.066  1.00 93.59           C  
ATOM   1052  CB  GLU A  68     -16.323 -51.195 -32.915  1.00 93.59           C  
ATOM   1053  HB2 GLU A  68     -15.903 -51.827 -33.698  1.00 93.59           H  
ATOM   1054  HB3 GLU A  68     -16.304 -51.742 -31.973  1.00 93.59           H  
ATOM   1055  O   GLU A  68     -13.082 -50.285 -32.712  1.00 93.59           O  
ATOM   1056  CG  GLU A  68     -17.782 -50.841 -33.250  1.00 93.59           C  
ATOM   1057  HG2 GLU A  68     -18.146 -50.136 -32.502  1.00 93.59           H  
ATOM   1058  HG3 GLU A  68     -17.810 -50.336 -34.216  1.00 93.59           H  
ATOM   1059  CD  GLU A  68     -18.736 -52.045 -33.277  1.00 93.59           C  
ATOM   1060  OE1 GLU A  68     -19.743 -51.974 -34.014  1.00 93.59           O  
ATOM   1061  OE2 GLU A  68     -18.590 -53.010 -32.492  1.00 93.59           O  
ATOM   1062  N   ARG A  69     -14.145 -50.290 -30.733  1.00 93.01           N  
ATOM   1063  H   ARG A  69     -15.040 -50.203 -30.274  1.00 93.01           H  
ATOM   1064  CA  ARG A  69     -12.999 -50.697 -29.912  1.00 93.01           C  
ATOM   1065  HA  ARG A  69     -12.095 -50.238 -30.311  1.00 93.01           H  
ATOM   1066  C   ARG A  69     -12.826 -52.210 -30.001  1.00 93.01           C  
ATOM   1067  CB  ARG A  69     -13.172 -50.254 -28.447  1.00 93.01           C  
ATOM   1068  HB2 ARG A  69     -14.128 -50.616 -28.069  1.00 93.01           H  
ATOM   1069  HB3 ARG A  69     -12.378 -50.698 -27.847  1.00 93.01           H  
ATOM   1070  O   ARG A  69     -13.772 -52.965 -29.773  1.00 93.01           O  
ATOM   1071  CG  ARG A  69     -13.101 -48.731 -28.297  1.00 93.01           C  
ATOM   1072  HG2 ARG A  69     -12.140 -48.376 -28.669  1.00 93.01           H  
ATOM   1073  HG3 ARG A  69     -13.902 -48.294 -28.893  1.00 93.01           H  
ATOM   1074  CD  ARG A  69     -13.278 -48.267 -26.848  1.00 93.01           C  
ATOM   1075  HD2 ARG A  69     -14.170 -48.752 -26.451  1.00 93.01           H  
ATOM   1076  HD3 ARG A  69     -12.431 -48.577 -26.236  1.00 93.01           H  
ATOM   1077  NE  ARG A  69     -13.480 -46.809 -26.779  1.00 93.01           N  
ATOM   1078  HE  ARG A  69     -14.445 -46.513 -26.728  1.00 93.01           H  
ATOM   1079  NH1 ARG A  69     -11.286 -46.080 -26.939  1.00 93.01           N  
ATOM   1080 HH11 ARG A  69     -10.938 -47.025 -26.856  1.00 93.01           H  
ATOM   1081 HH12 ARG A  69     -10.583 -45.372 -27.093  1.00 93.01           H  
ATOM   1082  NH2 ARG A  69     -12.966 -44.630 -27.050  1.00 93.01           N  
ATOM   1083 HH21 ARG A  69     -13.948 -44.478 -27.231  1.00 93.01           H  
ATOM   1084 HH22 ARG A  69     -12.282 -43.924 -27.283  1.00 93.01           H  
ATOM   1085  CZ  ARG A  69     -12.568 -45.859 -26.899  1.00 93.01           C  
ATOM   1086  N   VAL A  70     -11.604 -52.638 -30.298  1.00 92.18           N  
ATOM   1087  H   VAL A  70     -10.881 -51.946 -30.430  1.00 92.18           H  
ATOM   1088  CA  VAL A  70     -11.206 -54.050 -30.334  1.00 92.18           C  
ATOM   1089  HA  VAL A  70     -12.094 -54.657 -30.511  1.00 92.18           H  
ATOM   1090  C   VAL A  70     -10.589 -54.407 -28.976  1.00 92.18           C  
ATOM   1091  CB  VAL A  70     -10.222 -54.312 -31.492  1.00 92.18           C  
ATOM   1092  HB  VAL A  70      -9.317 -53.727 -31.329  1.00 92.18           H  
ATOM   1093  O   VAL A  70      -9.747 -53.646 -28.493  1.00 92.18           O  
ATOM   1094  CG1 VAL A  70      -9.835 -55.792 -31.600  1.00 92.18           C  
ATOM   1095 HG11 VAL A  70      -9.130 -55.927 -32.422  1.00 92.18           H  
ATOM   1096 HG12 VAL A  70     -10.718 -56.401 -31.792  1.00 92.18           H  
ATOM   1097 HG13 VAL A  70      -9.348 -56.128 -30.685  1.00 92.18           H  
ATOM   1098  CG2 VAL A  70     -10.826 -53.903 -32.845  1.00 92.18           C  
ATOM   1099 HG21 VAL A  70     -11.073 -52.842 -32.853  1.00 92.18           H  
ATOM   1100 HG22 VAL A  70     -11.730 -54.477 -33.046  1.00 92.18           H  
ATOM   1101 HG23 VAL A  70     -10.104 -54.086 -33.641  1.00 92.18           H  
ATOM   1102  N   PRO A  71     -10.978 -55.524 -28.333  1.00 93.33           N  
ATOM   1103  CA  PRO A  71     -10.362 -55.944 -27.079  1.00 93.33           C  
ATOM   1104  HA  PRO A  71     -10.377 -55.124 -26.361  1.00 93.33           H  
ATOM   1105  C   PRO A  71      -8.908 -56.375 -27.308  1.00 93.33           C  
ATOM   1106  CB  PRO A  71     -11.236 -57.086 -26.560  1.00 93.33           C  
ATOM   1107  HB2 PRO A  71     -10.666 -57.809 -25.976  1.00 93.33           H  
ATOM   1108  HB3 PRO A  71     -12.049 -56.674 -25.961  1.00 93.33           H  
ATOM   1109  O   PRO A  71      -8.620 -57.106 -28.253  1.00 93.33           O  
ATOM   1110  CG  PRO A  71     -11.819 -57.698 -27.833  1.00 93.33           C  
ATOM   1111  HG2 PRO A  71     -12.774 -58.188 -27.645  1.00 93.33           H  
ATOM   1112  HG3 PRO A  71     -11.105 -58.401 -28.262  1.00 93.33           H  
ATOM   1113  CD  PRO A  71     -11.973 -56.497 -28.767  1.00 93.33           C  
ATOM   1114  HD2 PRO A  71     -12.972 -56.072 -28.668  1.00 93.33           H  
ATOM   1115  HD3 PRO A  71     -11.803 -56.811 -29.797  1.00 93.33           H  
ATOM   1116  N   VAL A  72      -8.011 -55.937 -26.424  1.00 93.17           N  
ATOM   1117  H   VAL A  72      -8.341 -55.297 -25.716  1.00 93.17           H  
ATOM   1118  CA  VAL A  72      -6.571 -56.264 -26.431  1.00 93.17           C  
ATOM   1119  HA  VAL A  72      -6.363 -56.967 -27.237  1.00 93.17           H  
ATOM   1120  C   VAL A  72      -6.153 -56.951 -25.129  1.00 93.17           C  
ATOM   1121  CB  VAL A  72      -5.724 -54.995 -26.675  1.00 93.17           C  
ATOM   1122  HB  VAL A  72      -5.902 -54.287 -25.866  1.00 93.17           H  
ATOM   1123  O   VAL A  72      -5.310 -57.844 -25.153  1.00 93.17           O  
ATOM   1124  CG1 VAL A  72      -4.219 -55.293 -26.735  1.00 93.17           C  
ATOM   1125 HG11 VAL A  72      -3.665 -54.380 -26.954  1.00 93.17           H  
ATOM   1126 HG12 VAL A  72      -3.866 -55.676 -25.777  1.00 93.17           H  
ATOM   1127 HG13 VAL A  72      -4.015 -56.032 -27.510  1.00 93.17           H  
ATOM   1128  CG2 VAL A  72      -6.099 -54.320 -28.001  1.00 93.17           C  
ATOM   1129 HG21 VAL A  72      -5.993 -55.029 -28.823  1.00 93.17           H  
ATOM   1130 HG22 VAL A  72      -7.129 -53.966 -27.968  1.00 93.17           H  
ATOM   1131 HG23 VAL A  72      -5.450 -53.462 -28.179  1.00 93.17           H  
ATOM   1132  N   VAL A  73      -6.766 -56.580 -23.998  1.00 95.18           N  
ATOM   1133  H   VAL A  73      -7.466 -55.854 -24.044  1.00 95.18           H  
ATOM   1134  CA  VAL A  73      -6.564 -57.235 -22.694  1.00 95.18           C  
ATOM   1135  HA  VAL A  73      -6.224 -58.255 -22.872  1.00 95.18           H  
ATOM   1136  C   VAL A  73      -7.867 -57.339 -21.904  1.00 95.18           C  
ATOM   1137  CB  VAL A  73      -5.490 -56.541 -21.830  1.00 95.18           C  
ATOM   1138  HB  VAL A  73      -5.372 -57.128 -20.919  1.00 95.18           H  
ATOM   1139  O   VAL A  73      -8.845 -56.638 -22.179  1.00 95.18           O  
ATOM   1140  CG1 VAL A  73      -4.124 -56.494 -22.502  1.00 95.18           C  
ATOM   1141 HG11 VAL A  73      -3.855 -57.502 -22.816  1.00 95.18           H  
ATOM   1142 HG12 VAL A  73      -4.151 -55.841 -23.374  1.00 95.18           H  
ATOM   1143 HG13 VAL A  73      -3.375 -56.129 -21.799  1.00 95.18           H  
ATOM   1144  CG2 VAL A  73      -5.850 -55.112 -21.426  1.00 95.18           C  
ATOM   1145 HG21 VAL A  73      -5.008 -54.639 -20.920  1.00 95.18           H  
ATOM   1146 HG22 VAL A  73      -6.690 -55.144 -20.732  1.00 95.18           H  
ATOM   1147 HG23 VAL A  73      -6.109 -54.525 -22.307  1.00 95.18           H  
ATOM   1148  N   VAL A  74      -7.866 -58.214 -20.899  1.00 95.88           N  
ATOM   1149  H   VAL A  74      -7.042 -58.784 -20.775  1.00 95.88           H  
ATOM   1150  CA  VAL A  74      -9.025 -58.506 -20.044  1.00 95.88           C  
ATOM   1151  HA  VAL A  74      -9.823 -57.795 -20.258  1.00 95.88           H  
ATOM   1152  C   VAL A  74      -8.633 -58.372 -18.577  1.00 95.88           C  
ATOM   1153  CB  VAL A  74      -9.556 -59.926 -20.324  1.00 95.88           C  
ATOM   1154  HB  VAL A  74      -8.792 -60.648 -20.038  1.00 95.88           H  
ATOM   1155  O   VAL A  74      -7.548 -58.802 -18.194  1.00 95.88           O  
ATOM   1156  CG1 VAL A  74     -10.837 -60.236 -19.535  1.00 95.88           C  
ATOM   1157 HG11 VAL A  74     -11.617 -59.515 -19.780  1.00 95.88           H  
ATOM   1158 HG12 VAL A  74     -10.642 -60.209 -18.463  1.00 95.88           H  
ATOM   1159 HG13 VAL A  74     -11.181 -61.243 -19.773  1.00 95.88           H  
ATOM   1160  CG2 VAL A  74      -9.851 -60.118 -21.818  1.00 95.88           C  
ATOM   1161 HG21 VAL A  74     -10.106 -61.160 -22.011  1.00 95.88           H  
ATOM   1162 HG22 VAL A  74      -8.966 -59.897 -22.415  1.00 95.88           H  
ATOM   1163 HG23 VAL A  74     -10.659 -59.458 -22.133  1.00 95.88           H  
ATOM   1164  N   LYS A  75      -9.507 -57.837 -17.724  1.00 95.35           N  
ATOM   1165  H   LYS A  75     -10.380 -57.482 -18.088  1.00 95.35           H  
ATOM   1166  CA  LYS A  75      -9.342 -57.953 -16.267  1.00 95.35           C  
ATOM   1167  HA  LYS A  75      -8.590 -58.715 -16.060  1.00 95.35           H  
ATOM   1168  C   LYS A  75     -10.636 -58.424 -15.620  1.00 95.35           C  
ATOM   1169  CB  LYS A  75      -8.841 -56.631 -15.667  1.00 95.35           C  
ATOM   1170  HB2 LYS A  75      -8.015 -56.252 -16.270  1.00 95.35           H  
ATOM   1171  HB3 LYS A  75      -9.648 -55.898 -15.672  1.00 95.35           H  
ATOM   1172  O   LYS A  75     -11.696 -57.878 -15.907  1.00 95.35           O  
ATOM   1173  CG  LYS A  75      -8.343 -56.854 -14.231  1.00 95.35           C  
ATOM   1174  HG2 LYS A  75      -7.514 -57.562 -14.245  1.00 95.35           H  
ATOM   1175  HG3 LYS A  75      -9.147 -57.272 -13.626  1.00 95.35           H  
ATOM   1176  CD  LYS A  75      -7.887 -55.551 -13.578  1.00 95.35           C  
ATOM   1177  HD2 LYS A  75      -7.105 -55.093 -14.183  1.00 95.35           H  
ATOM   1178  HD3 LYS A  75      -8.754 -54.895 -13.504  1.00 95.35           H  
ATOM   1179  CE  LYS A  75      -7.363 -55.848 -12.172  1.00 95.35           C  
ATOM   1180  HE2 LYS A  75      -8.154 -56.348 -11.613  1.00 95.35           H  
ATOM   1181  HE3 LYS A  75      -6.526 -56.541 -12.255  1.00 95.35           H  
ATOM   1182  NZ  LYS A  75      -6.933 -54.617 -11.465  1.00 95.35           N  
ATOM   1183  HZ1 LYS A  75      -6.126 -54.206 -11.912  1.00 95.35           H  
ATOM   1184  HZ2 LYS A  75      -7.674 -53.932 -11.418  1.00 95.35           H  
ATOM   1185  HZ3 LYS A  75      -6.627 -54.835 -10.527  1.00 95.35           H  
ATOM   1186  N   ASP A  76     -10.535 -59.402 -14.727  1.00 92.38           N  
ATOM   1187  H   ASP A  76      -9.634 -59.819 -14.541  1.00 92.38           H  
ATOM   1188  CA  ASP A  76     -11.665 -59.824 -13.905  1.00 92.38           C  
ATOM   1189  HA  ASP A  76     -12.558 -59.868 -14.529  1.00 92.38           H  
ATOM   1190  C   ASP A  76     -11.925 -58.804 -12.787  1.00 92.38           C  
ATOM   1191  CB  ASP A  76     -11.441 -61.233 -13.333  1.00 92.38           C  
ATOM   1192  HB2 ASP A  76     -12.242 -61.451 -12.627  1.00 92.38           H  
ATOM   1193  HB3 ASP A  76     -10.497 -61.250 -12.788  1.00 92.38           H  
ATOM   1194  O   ASP A  76     -11.043 -58.487 -11.981  1.00 92.38           O  
ATOM   1195  CG  ASP A  76     -11.440 -62.331 -14.401  1.00 92.38           C  
ATOM   1196  OD1 ASP A  76     -12.222 -62.228 -15.374  1.00 92.38           O  
ATOM   1197  OD2 ASP A  76     -10.631 -63.274 -14.254  1.00 92.38           O  
ATOM   1198  N   PHE A  77     -13.161 -58.321 -12.736  1.00 92.18           N  
ATOM   1199  H   PHE A  77     -13.809 -58.593 -13.461  1.00 92.18           H  
ATOM   1200  CA  PHE A  77     -13.739 -57.546 -11.645  1.00 92.18           C  
ATOM   1201  HA  PHE A  77     -12.979 -57.386 -10.881  1.00 92.18           H  
ATOM   1202  C   PHE A  77     -14.904 -58.326 -11.003  1.00 92.18           C  
ATOM   1203  CB  PHE A  77     -14.181 -56.180 -12.186  1.00 92.18           C  
ATOM   1204  HB2 PHE A  77     -14.761 -56.319 -13.098  1.00 92.18           H  
ATOM   1205  HB3 PHE A  77     -14.849 -55.702 -11.469  1.00 92.18           H  
ATOM   1206  O   PHE A  77     -15.360 -59.327 -11.562  1.00 92.18           O  
ATOM   1207  CG  PHE A  77     -13.043 -55.217 -12.444  1.00 92.18           C  
ATOM   1208  CD1 PHE A  77     -12.529 -54.441 -11.388  1.00 92.18           C  
ATOM   1209  HD1 PHE A  77     -12.932 -54.558 -10.393  1.00 92.18           H  
ATOM   1210  CD2 PHE A  77     -12.537 -55.055 -13.743  1.00 92.18           C  
ATOM   1211  HD2 PHE A  77     -12.935 -55.657 -14.546  1.00 92.18           H  
ATOM   1212  CE1 PHE A  77     -11.540 -53.474 -11.638  1.00 92.18           C  
ATOM   1213  HE1 PHE A  77     -11.185 -52.845 -10.835  1.00 92.18           H  
ATOM   1214  CE2 PHE A  77     -11.555 -54.084 -13.998  1.00 92.18           C  
ATOM   1215  HE2 PHE A  77     -11.208 -53.938 -15.011  1.00 92.18           H  
ATOM   1216  CZ  PHE A  77     -11.073 -53.280 -12.949  1.00 92.18           C  
ATOM   1217  HZ  PHE A  77     -10.369 -52.487 -13.153  1.00 92.18           H  
ATOM   1218  N   PRO A  78     -15.405 -57.917  -9.819  1.00 89.81           N  
ATOM   1219  CA  PRO A  78     -16.494 -58.624  -9.134  1.00 89.81           C  
ATOM   1220  HA  PRO A  78     -16.162 -59.640  -8.920  1.00 89.81           H  
ATOM   1221  C   PRO A  78     -17.813 -58.706  -9.924  1.00 89.81           C  
ATOM   1222  CB  PRO A  78     -16.698 -57.867  -7.817  1.00 89.81           C  
ATOM   1223  HB2 PRO A  78     -17.451 -57.090  -7.945  1.00 89.81           H  
ATOM   1224  HB3 PRO A  78     -16.981 -58.540  -7.007  1.00 89.81           H  
ATOM   1225  O   PRO A  78     -18.615 -59.601  -9.670  1.00 89.81           O  
ATOM   1226  CG  PRO A  78     -15.341 -57.212  -7.562  1.00 89.81           C  
ATOM   1227  HG2 PRO A  78     -14.655 -57.939  -7.127  1.00 89.81           H  
ATOM   1228  HG3 PRO A  78     -15.427 -56.329  -6.929  1.00 89.81           H  
ATOM   1229  CD  PRO A  78     -14.886 -56.853  -8.972  1.00 89.81           C  
ATOM   1230  HD2 PRO A  78     -13.798 -56.791  -9.005  1.00 89.81           H  
ATOM   1231  HD3 PRO A  78     -15.330 -55.904  -9.270  1.00 89.81           H  
ATOM   1232  N   ASP A  79     -18.043 -57.777 -10.852  1.00 90.61           N  
ATOM   1233  H   ASP A  79     -17.365 -57.042 -10.994  1.00 90.61           H  
ATOM   1234  CA  ASP A  79     -19.178 -57.720 -11.779  1.00 90.61           C  
ATOM   1235  HA  ASP A  79     -20.020 -58.230 -11.310  1.00 90.61           H  
ATOM   1236  C   ASP A  79     -18.942 -58.472 -13.104  1.00 90.61           C  
ATOM   1237  CB  ASP A  79     -19.615 -56.252 -11.988  1.00 90.61           C  
ATOM   1238  HB2 ASP A  79     -20.401 -56.230 -12.743  1.00 90.61           H  
ATOM   1239  HB3 ASP A  79     -20.064 -55.910 -11.056  1.00 90.61           H  
ATOM   1240  O   ASP A  79     -19.900 -58.742 -13.831  1.00 90.61           O  
ATOM   1241  CG  ASP A  79     -18.525 -55.231 -12.370  1.00 90.61           C  
ATOM   1242  OD1 ASP A  79     -17.351 -55.438 -11.976  1.00 90.61           O  
ATOM   1243  OD2 ASP A  79     -18.919 -54.173 -12.911  1.00 90.61           O  
ATOM   1244  N   GLY A  80     -17.704 -58.892 -13.386  1.00 92.51           N  
ATOM   1245  H   GLY A  80     -16.956 -58.630 -12.760  1.00 92.51           H  
ATOM   1246  CA  GLY A  80     -17.361 -59.784 -14.494  1.00 92.51           C  
ATOM   1247  HA2 GLY A  80     -17.350 -60.810 -14.126  1.00 92.51           H  
ATOM   1248  HA3 GLY A  80     -18.125 -59.704 -15.267  1.00 92.51           H  
ATOM   1249  C   GLY A  80     -16.003 -59.488 -15.145  1.00 92.51           C  
ATOM   1250  O   GLY A  80     -15.251 -58.632 -14.679  1.00 92.51           O  
ATOM   1251  N   PRO A  81     -15.670 -60.182 -16.246  1.00 93.87           N  
ATOM   1252  CA  PRO A  81     -14.527 -59.844 -17.091  1.00 93.87           C  
ATOM   1253  HA  PRO A  81     -13.629 -59.733 -16.484  1.00 93.87           H  
ATOM   1254  C   PRO A  81     -14.783 -58.539 -17.862  1.00 93.87           C  
ATOM   1255  CB  PRO A  81     -14.345 -61.044 -18.026  1.00 93.87           C  
ATOM   1256  HB2 PRO A  81     -13.974 -60.750 -19.008  1.00 93.87           H  
ATOM   1257  HB3 PRO A  81     -13.666 -61.763 -17.567  1.00 93.87           H  
ATOM   1258  O   PRO A  81     -15.736 -58.439 -18.641  1.00 93.87           O  
ATOM   1259  CG  PRO A  81     -15.746 -61.652 -18.109  1.00 93.87           C  
ATOM   1260  HG2 PRO A  81     -16.334 -61.128 -18.861  1.00 93.87           H  
ATOM   1261  HG3 PRO A  81     -15.714 -62.721 -18.322  1.00 93.87           H  
ATOM   1262  CD  PRO A  81     -16.351 -61.367 -16.740  1.00 93.87           C  
ATOM   1263  HD2 PRO A  81     -16.149 -62.202 -16.069  1.00 93.87           H  
ATOM   1264  HD3 PRO A  81     -17.425 -61.205 -16.835  1.00 93.87           H  
ATOM   1265  N   HIS A  82     -13.921 -57.542 -17.656  1.00 95.25           N  
ATOM   1266  H   HIS A  82     -13.181 -57.684 -16.984  1.00 95.25           H  
ATOM   1267  CA  HIS A  82     -13.932 -56.268 -18.378  1.00 95.25           C  
ATOM   1268  HA  HIS A  82     -14.913 -56.116 -18.828  1.00 95.25           H  
ATOM   1269  C   HIS A  82     -12.907 -56.289 -19.510  1.00 95.25           C  
ATOM   1270  CB  HIS A  82     -13.688 -55.088 -17.428  1.00 95.25           C  
ATOM   1271  HB2 HIS A  82     -12.839 -55.308 -16.781  1.00 95.25           H  
ATOM   1272  HB3 HIS A  82     -13.431 -54.212 -18.024  1.00 95.25           H  
ATOM   1273  O   HIS A  82     -11.764 -56.721 -19.328  1.00 95.25           O  
ATOM   1274  CG  HIS A  82     -14.893 -54.732 -16.595  1.00 95.25           C  
ATOM   1275  CD2 HIS A  82     -15.769 -55.597 -16.001  1.00 95.25           C  
ATOM   1276  HD2 HIS A  82     -15.706 -56.675 -16.006  1.00 95.25           H  
ATOM   1277  ND1 HIS A  82     -15.368 -53.462 -16.359  1.00 95.25           N  
ATOM   1278  HD1 HIS A  82     -14.966 -52.600 -16.697  1.00 95.25           H  
ATOM   1279  CE1 HIS A  82     -16.495 -53.568 -15.636  1.00 95.25           C  
ATOM   1280  HE1 HIS A  82     -17.094 -52.740 -15.286  1.00 95.25           H  
ATOM   1281  NE2 HIS A  82     -16.806 -54.856 -15.444  1.00 95.25           N  
ATOM   1282  N   LEU A  83     -13.334 -55.815 -20.678  1.00 95.85           N  
ATOM   1283  H   LEU A  83     -14.279 -55.463 -20.717  1.00 95.85           H  
ATOM   1284  CA  LEU A  83     -12.554 -55.747 -21.905  1.00 95.85           C  
ATOM   1285  HA  LEU A  83     -11.729 -56.458 -21.847  1.00 95.85           H  
ATOM   1286  C   LEU A  83     -11.963 -54.345 -22.078  1.00 95.85           C  
ATOM   1287  CB  LEU A  83     -13.442 -56.122 -23.106  1.00 95.85           C  
ATOM   1288  HB2 LEU A  83     -12.810 -56.100 -23.994  1.00 95.85           H  
ATOM   1289  HB3 LEU A  83     -14.200 -55.348 -23.227  1.00 95.85           H  
ATOM   1290  O   LEU A  83     -12.691 -53.348 -22.073  1.00 95.85           O  
ATOM   1291  CG  LEU A  83     -14.158 -57.486 -23.034  1.00 95.85           C  
ATOM   1292  HG  LEU A  83     -14.897 -57.472 -22.233  1.00 95.85           H  
ATOM   1293  CD1 LEU A  83     -14.886 -57.753 -24.355  1.00 95.85           C  
ATOM   1294 HD11 LEU A  83     -15.402 -58.711 -24.293  1.00 95.85           H  
ATOM   1295 HD12 LEU A  83     -15.614 -56.961 -24.531  1.00 95.85           H  
ATOM   1296 HD13 LEU A  83     -14.169 -57.783 -25.175  1.00 95.85           H  
ATOM   1297  CD2 LEU A  83     -13.205 -58.654 -22.792  1.00 95.85           C  
ATOM   1298 HD21 LEU A  83     -13.769 -59.587 -22.784  1.00 95.85           H  
ATOM   1299 HD22 LEU A  83     -12.744 -58.541 -21.811  1.00 95.85           H  
ATOM   1300 HD23 LEU A  83     -12.438 -58.686 -23.565  1.00 95.85           H  
ATOM   1301  N   PHE A  84     -10.649 -54.294 -22.287  1.00 95.50           N  
ATOM   1302  H   PHE A  84     -10.127 -55.159 -22.297  1.00 95.50           H  
ATOM   1303  CA  PHE A  84      -9.887 -53.071 -22.519  1.00 95.50           C  
ATOM   1304  HA  PHE A  84     -10.549 -52.209 -22.437  1.00 95.50           H  
ATOM   1305  C   PHE A  84      -9.277 -53.081 -23.920  1.00 95.50           C  
ATOM   1306  CB  PHE A  84      -8.785 -52.927 -21.467  1.00 95.50           C  
ATOM   1307  HB2 PHE A  84      -8.160 -52.074 -21.728  1.00 95.50           H  
ATOM   1308  HB3 PHE A  84      -8.163 -53.820 -21.528  1.00 95.50           H  
ATOM   1309  O   PHE A  84      -8.877 -54.133 -24.426  1.00 95.50           O  
ATOM   1310  CG  PHE A  84      -9.260 -52.770 -20.038  1.00 95.50           C  
ATOM   1311  CD1 PHE A  84      -9.274 -51.496 -19.445  1.00 95.50           C  
ATOM   1312  HD1 PHE A  84      -8.949 -50.634 -20.009  1.00 95.50           H  
ATOM   1313  CD2 PHE A  84      -9.684 -53.890 -19.296  1.00 95.50           C  
ATOM   1314  HD2 PHE A  84      -9.675 -54.873 -19.744  1.00 95.50           H  
ATOM   1315  CE1 PHE A  84      -9.733 -51.334 -18.129  1.00 95.50           C  
ATOM   1316  HE1 PHE A  84      -9.755 -50.351 -17.683  1.00 95.50           H  
ATOM   1317  CE2 PHE A  84     -10.169 -53.725 -17.987  1.00 95.50           C  
ATOM   1318  HE2 PHE A  84     -10.543 -54.581 -17.445  1.00 95.50           H  
ATOM   1319  CZ  PHE A  84     -10.203 -52.445 -17.408  1.00 95.50           C  
ATOM   1320  HZ  PHE A  84     -10.605 -52.302 -16.416  1.00 95.50           H  
ATOM   1321  N   ASP A  85      -9.199 -51.910 -24.543  1.00 94.01           N  
ATOM   1322  H   ASP A  85      -9.515 -51.080 -24.061  1.00 94.01           H  
ATOM   1323  CA  ASP A  85      -8.602 -51.722 -25.867  1.00 94.01           C  
ATOM   1324  HA  ASP A  85      -8.629 -52.672 -26.400  1.00 94.01           H  
ATOM   1325  C   ASP A  85      -7.120 -51.298 -25.812  1.00 94.01           C  
ATOM   1326  CB  ASP A  85      -9.482 -50.751 -26.665  1.00 94.01           C  
ATOM   1327  HB2 ASP A  85     -10.515 -51.092 -26.602  1.00 94.01           H  
ATOM   1328  HB3 ASP A  85      -9.191 -50.797 -27.714  1.00 94.01           H  
ATOM   1329  O   ASP A  85      -6.487 -51.292 -24.755  1.00 94.01           O  
ATOM   1330  CG  ASP A  85      -9.418 -49.290 -26.210  1.00 94.01           C  
ATOM   1331  OD1 ASP A  85      -8.693 -48.954 -25.246  1.00 94.01           O  
ATOM   1332  OD2 ASP A  85     -10.122 -48.489 -26.856  1.00 94.01           O  
ATOM   1333  N   CYS A  86      -6.556 -50.934 -26.968  1.00 92.39           N  
ATOM   1334  H   CYS A  86      -7.128 -50.920 -27.800  1.00 92.39           H  
ATOM   1335  CA  CYS A  86      -5.168 -50.483 -27.103  1.00 92.39           C  
ATOM   1336  HA  CYS A  86      -4.518 -51.241 -26.667  1.00 92.39           H  
ATOM   1337  C   CYS A  86      -4.842 -49.168 -26.370  1.00 92.39           C  
ATOM   1338  CB  CYS A  86      -4.840 -50.362 -28.599  1.00 92.39           C  
ATOM   1339  HB2 CYS A  86      -3.823 -49.986 -28.712  1.00 92.39           H  
ATOM   1340  HB3 CYS A  86      -4.900 -51.345 -29.066  1.00 92.39           H  
ATOM   1341  O   CYS A  86      -3.674 -48.933 -26.066  1.00 92.39           O  
ATOM   1342  SG  CYS A  86      -5.992 -49.229 -29.441  1.00 92.39           S  
ATOM   1343  HG  CYS A  86      -5.697 -48.121 -28.756  1.00 92.39           H  
ATOM   1344  N   ASP A  87      -5.842 -48.335 -26.063  1.00 92.47           N  
ATOM   1345  H   ASP A  87      -6.790 -48.615 -26.267  1.00 92.47           H  
ATOM   1346  CA  ASP A  87      -5.673 -47.095 -25.291  1.00 92.47           C  
ATOM   1347  HA  ASP A  87      -4.668 -46.705 -25.452  1.00 92.47           H  
ATOM   1348  C   ASP A  87      -5.828 -47.330 -23.774  1.00 92.47           C  
ATOM   1349  CB  ASP A  87      -6.678 -46.037 -25.783  1.00 92.47           C  
ATOM   1350  HB2 ASP A  87      -7.682 -46.461 -25.760  1.00 92.47           H  
ATOM   1351  HB3 ASP A  87      -6.663 -45.192 -25.094  1.00 92.47           H  
ATOM   1352  O   ASP A  87      -5.595 -46.421 -22.969  1.00 92.47           O  
ATOM   1353  CG  ASP A  87      -6.387 -45.488 -27.184  1.00 92.47           C  
ATOM   1354  OD1 ASP A  87      -5.193 -45.295 -27.508  1.00 92.47           O  
ATOM   1355  OD2 ASP A  87      -7.374 -45.177 -27.891  1.00 92.47           O  
ATOM   1356  N   GLY A  88      -6.225 -48.542 -23.368  1.00 93.46           N  
ATOM   1357  H   GLY A  88      -6.409 -49.235 -24.079  1.00 93.46           H  
ATOM   1358  CA  GLY A  88      -6.539 -48.895 -21.986  1.00 93.46           C  
ATOM   1359  HA2 GLY A  88      -5.791 -48.469 -21.317  1.00 93.46           H  
ATOM   1360  HA3 GLY A  88      -6.518 -49.981 -21.896  1.00 93.46           H  
ATOM   1361  C   GLY A  88      -7.922 -48.427 -21.542  1.00 93.46           C  
ATOM   1362  O   GLY A  88      -8.145 -48.251 -20.345  1.00 93.46           O  
ATOM   1363  N   VAL A  89      -8.852 -48.199 -22.474  1.00 94.70           N  
ATOM   1364  H   VAL A  89      -8.627 -48.399 -23.438  1.00 94.70           H  
ATOM   1365  CA  VAL A  89     -10.239 -47.827 -22.167  1.00 94.70           C  
ATOM   1366  HA  VAL A  89     -10.247 -47.202 -21.274  1.00 94.70           H  
ATOM   1367  C   VAL A  89     -11.057 -49.084 -21.877  1.00 94.70           C  
ATOM   1368  CB  VAL A  89     -10.864 -47.010 -23.317  1.00 94.70           C  
ATOM   1369  HB  VAL A  89     -10.860 -47.599 -24.234  1.00 94.70           H  
ATOM   1370  O   VAL A  89     -11.193 -49.944 -22.740  1.00 94.70           O  
ATOM   1371  CG1 VAL A  89     -12.315 -46.609 -23.010  1.00 94.70           C  
ATOM   1372 HG11 VAL A  89     -12.705 -45.989 -23.817  1.00 94.70           H  
ATOM   1373 HG12 VAL A  89     -12.940 -47.500 -22.941  1.00 94.70           H  
ATOM   1374 HG13 VAL A  89     -12.366 -46.061 -22.070  1.00 94.70           H  
ATOM   1375  CG2 VAL A  89     -10.079 -45.712 -23.557  1.00 94.70           C  
ATOM   1376 HG21 VAL A  89     -10.070 -45.105 -22.652  1.00 94.70           H  
ATOM   1377 HG22 VAL A  89     -10.536 -45.147 -24.370  1.00 94.70           H  
ATOM   1378 HG23 VAL A  89      -9.056 -45.949 -23.847  1.00 94.70           H  
ATOM   1379  N   ASP A  90     -11.641 -49.166 -20.679  1.00 94.08           N  
ATOM   1380  H   ASP A  90     -11.445 -48.449 -19.995  1.00 94.08           H  
ATOM   1381  CA  ASP A  90     -12.690 -50.139 -20.346  1.00 94.08           C  
ATOM   1382  HA  ASP A  90     -12.350 -51.147 -20.585  1.00 94.08           H  
ATOM   1383  C   ASP A  90     -13.957 -49.826 -21.154  1.00 94.08           C  
ATOM   1384  CB  ASP A  90     -12.992 -50.066 -18.840  1.00 94.08           C  
ATOM   1385  HB2 ASP A  90     -12.080 -50.268 -18.279  1.00 94.08           H  
ATOM   1386  HB3 ASP A  90     -13.303 -49.052 -18.592  1.00 94.08           H  
ATOM   1387  O   ASP A  90     -14.552 -48.750 -20.999  1.00 94.08           O  
ATOM   1388  CG  ASP A  90     -14.079 -51.038 -18.361  1.00 94.08           C  
ATOM   1389  OD1 ASP A  90     -14.667 -51.781 -19.178  1.00 94.08           O  
ATOM   1390  OD2 ASP A  90     -14.367 -51.002 -17.145  1.00 94.08           O  
ATOM   1391  N   PHE A  91     -14.365 -50.746 -22.030  1.00 92.62           N  
ATOM   1392  H   PHE A  91     -13.828 -51.599 -22.103  1.00 92.62           H  
ATOM   1393  CA  PHE A  91     -15.475 -50.505 -22.953  1.00 92.62           C  
ATOM   1394  HA  PHE A  91     -15.941 -49.558 -22.681  1.00 92.62           H  
ATOM   1395  C   PHE A  91     -16.612 -51.531 -22.906  1.00 92.62           C  
ATOM   1396  CB  PHE A  91     -14.922 -50.314 -24.366  1.00 92.62           C  
ATOM   1397  HB2 PHE A  91     -14.117 -49.580 -24.327  1.00 92.62           H  
ATOM   1398  HB3 PHE A  91     -15.717 -49.895 -24.983  1.00 92.62           H  
ATOM   1399  O   PHE A  91     -17.696 -51.232 -23.421  1.00 92.62           O  
ATOM   1400  CG  PHE A  91     -14.419 -51.569 -25.047  1.00 92.62           C  
ATOM   1401  CD1 PHE A  91     -13.064 -51.933 -24.953  1.00 92.62           C  
ATOM   1402  HD1 PHE A  91     -12.376 -51.329 -24.380  1.00 92.62           H  
ATOM   1403  CD2 PHE A  91     -15.306 -52.360 -25.801  1.00 92.62           C  
ATOM   1404  HD2 PHE A  91     -16.345 -52.077 -25.882  1.00 92.62           H  
ATOM   1405  CE1 PHE A  91     -12.599 -53.087 -25.601  1.00 92.62           C  
ATOM   1406  HE1 PHE A  91     -11.556 -53.359 -25.531  1.00 92.62           H  
ATOM   1407  CE2 PHE A  91     -14.840 -53.512 -26.455  1.00 92.62           C  
ATOM   1408  HE2 PHE A  91     -15.507 -54.108 -27.060  1.00 92.62           H  
ATOM   1409  CZ  PHE A  91     -13.488 -53.875 -26.348  1.00 92.62           C  
ATOM   1410  HZ  PHE A  91     -13.128 -54.756 -26.859  1.00 92.62           H  
ATOM   1411  N   ALA A  92     -16.414 -52.710 -22.307  1.00 92.17           N  
ATOM   1412  H   ALA A  92     -15.531 -52.876 -21.845  1.00 92.17           H  
ATOM   1413  CA  ALA A  92     -17.447 -53.745 -22.217  1.00 92.17           C  
ATOM   1414  HA  ALA A  92     -18.403 -53.268 -22.003  1.00 92.17           H  
ATOM   1415  C   ALA A  92     -17.175 -54.779 -21.111  1.00 92.17           C  
ATOM   1416  CB  ALA A  92     -17.547 -54.462 -23.574  1.00 92.17           C  
ATOM   1417  HB1 ALA A  92     -18.282 -55.263 -23.510  1.00 92.17           H  
ATOM   1418  HB2 ALA A  92     -16.576 -54.883 -23.835  1.00 92.17           H  
ATOM   1419  HB3 ALA A  92     -17.849 -53.754 -24.346  1.00 92.17           H  
ATOM   1420  O   ALA A  92     -16.089 -55.344 -21.046  1.00 92.17           O  
ATOM   1421  N   THR A  93     -18.208 -55.124 -20.339  1.00 92.24           N  
ATOM   1422  H   THR A  93     -19.055 -54.575 -20.375  1.00 92.24           H  
ATOM   1423  CA  THR A  93     -18.224 -56.294 -19.447  1.00 92.24           C  
ATOM   1424  HA  THR A  93     -17.205 -56.531 -19.138  1.00 92.24           H  
ATOM   1425  C   THR A  93     -18.812 -57.479 -20.216  1.00 92.24           C  
ATOM   1426  CB  THR A  93     -19.048 -56.009 -18.178  1.00 92.24           C  
ATOM   1427  HB  THR A  93     -20.104 -55.967 -18.442  1.00 92.24           H  
ATOM   1428  O   THR A  93     -20.016 -57.506 -20.478  1.00 92.24           O  
ATOM   1429  CG2 THR A  93     -18.856 -57.079 -17.106  1.00 92.24           C  
ATOM   1430 HG21 THR A  93     -17.795 -57.253 -16.925  1.00 92.24           H  
ATOM   1431 HG22 THR A  93     -19.328 -56.762 -16.176  1.00 92.24           H  
ATOM   1432 HG23 THR A  93     -19.316 -58.013 -17.430  1.00 92.24           H  
ATOM   1433  OG1 THR A  93     -18.707 -54.751 -17.640  1.00 92.24           O  
ATOM   1434  HG1 THR A  93     -18.109 -54.891 -16.902  1.00 92.24           H  
ATOM   1435  N   ALA A  94     -17.979 -58.421 -20.664  1.00 89.61           N  
ATOM   1436  H   ALA A  94     -17.013 -58.396 -20.370  1.00 89.61           H  
ATOM   1437  CA  ALA A  94     -18.407 -59.526 -21.528  1.00 89.61           C  
ATOM   1438  HA  ALA A  94     -19.386 -59.864 -21.187  1.00 89.61           H  
ATOM   1439  C   ALA A  94     -17.425 -60.712 -21.475  1.00 89.61           C  
ATOM   1440  CB  ALA A  94     -18.535 -59.010 -22.971  1.00 89.61           C  
ATOM   1441  HB1 ALA A  94     -19.288 -58.223 -23.017  1.00 89.61           H  
ATOM   1442  HB2 ALA A  94     -18.831 -59.823 -23.634  1.00 89.61           H  
ATOM   1443  HB3 ALA A  94     -17.576 -58.610 -23.300  1.00 89.61           H  
ATOM   1444  O   ALA A  94     -16.233 -60.486 -21.259  1.00 89.61           O  
ATOM   1445  N   PRO A  95     -17.879 -61.962 -21.718  1.00 89.86           N  
ATOM   1446  CA  PRO A  95     -16.996 -63.125 -21.769  1.00 89.86           C  
ATOM   1447  HA  PRO A  95     -16.631 -63.308 -20.758  1.00 89.86           H  
ATOM   1448  C   PRO A  95     -15.832 -62.891 -22.743  1.00 89.86           C  
ATOM   1449  CB  PRO A  95     -17.862 -64.307 -22.218  1.00 89.86           C  
ATOM   1450  HB2 PRO A  95     -17.559 -65.234 -21.730  1.00 89.86           H  
ATOM   1451  HB3 PRO A  95     -17.826 -64.418 -23.301  1.00 89.86           H  
ATOM   1452  O   PRO A  95     -16.079 -62.460 -23.875  1.00 89.86           O  
ATOM   1453  CG  PRO A  95     -19.270 -63.885 -21.805  1.00 89.86           C  
ATOM   1454  HG2 PRO A  95     -20.034 -64.359 -22.422  1.00 89.86           H  
ATOM   1455  HG3 PRO A  95     -19.427 -64.116 -20.752  1.00 89.86           H  
ATOM   1456  CD  PRO A  95     -19.249 -62.369 -21.995  1.00 89.86           C  
ATOM   1457  HD2 PRO A  95     -19.959 -61.904 -21.311  1.00 89.86           H  
ATOM   1458  HD3 PRO A  95     -19.497 -62.122 -23.027  1.00 89.86           H  
ATOM   1459  N   PRO A  96     -14.579 -63.150 -22.334  1.00 85.47           N  
ATOM   1460  CA  PRO A  96     -13.427 -62.822 -23.153  1.00 85.47           C  
ATOM   1461  HA  PRO A  96     -13.483 -61.771 -23.438  1.00 85.47           H  
ATOM   1462  C   PRO A  96     -13.367 -63.710 -24.404  1.00 85.47           C  
ATOM   1463  CB  PRO A  96     -12.218 -63.008 -22.238  1.00 85.47           C  
ATOM   1464  HB2 PRO A  96     -11.323 -63.313 -22.781  1.00 85.47           H  
ATOM   1465  HB3 PRO A  96     -12.057 -62.071 -21.705  1.00 85.47           H  
ATOM   1466  O   PRO A  96     -13.498 -64.933 -24.292  1.00 85.47           O  
ATOM   1467  CG  PRO A  96     -12.675 -64.060 -21.230  1.00 85.47           C  
ATOM   1468  HG2 PRO A  96     -12.574 -65.055 -21.663  1.00 85.47           H  
ATOM   1469  HG3 PRO A  96     -12.129 -63.987 -20.290  1.00 85.47           H  
ATOM   1470  CD  PRO A  96     -14.154 -63.717 -21.060  1.00 85.47           C  
ATOM   1471  HD2 PRO A  96     -14.722 -64.614 -20.814  1.00 85.47           H  
ATOM   1472  HD3 PRO A  96     -14.267 -62.968 -20.277  1.00 85.47           H  
ATOM   1473  N   PRO A  97     -13.141 -63.128 -25.597  1.00 85.00           N  
ATOM   1474  CA  PRO A  97     -12.703 -63.887 -26.762  1.00 85.00           C  
ATOM   1475  HA  PRO A  97     -13.545 -64.496 -27.091  1.00 85.00           H  
ATOM   1476  C   PRO A  97     -11.490 -64.785 -26.446  1.00 85.00           C  
ATOM   1477  CB  PRO A  97     -12.375 -62.846 -27.836  1.00 85.00           C  
ATOM   1478  HB2 PRO A  97     -11.326 -62.558 -27.774  1.00 85.00           H  
ATOM   1479  HB3 PRO A  97     -12.603 -63.215 -28.836  1.00 85.00           H  
ATOM   1480  O   PRO A  97     -10.650 -64.419 -25.617  1.00 85.00           O  
ATOM   1481  CG  PRO A  97     -13.258 -61.653 -27.465  1.00 85.00           C  
ATOM   1482  HG2 PRO A  97     -14.241 -61.775 -27.922  1.00 85.00           H  
ATOM   1483  HG3 PRO A  97     -12.811 -60.710 -27.777  1.00 85.00           H  
ATOM   1484  CD  PRO A  97     -13.398 -61.738 -25.945  1.00 85.00           C  
ATOM   1485  HD2 PRO A  97     -12.682 -61.079 -25.453  1.00 85.00           H  
ATOM   1486  HD3 PRO A  97     -14.407 -61.447 -25.652  1.00 85.00           H  
ATOM   1487  N   PRO A  98     -11.367 -65.957 -27.095  1.00 82.49           N  
ATOM   1488  CA  PRO A  98     -10.242 -66.859 -26.868  1.00 82.49           C  
ATOM   1489  HA  PRO A  98     -10.222 -67.150 -25.818  1.00 82.49           H  
ATOM   1490  C   PRO A  98      -8.901 -66.195 -27.219  1.00 82.49           C  
ATOM   1491  CB  PRO A  98     -10.527 -68.094 -27.731  1.00 82.49           C  
ATOM   1492  HB2 PRO A  98      -9.615 -68.549 -28.117  1.00 82.49           H  
ATOM   1493  HB3 PRO A  98     -11.095 -68.819 -27.148  1.00 82.49           H  
ATOM   1494  O   PRO A  98      -8.826 -65.376 -28.131  1.00 82.49           O  
ATOM   1495  CG  PRO A  98     -11.406 -67.546 -28.856  1.00 82.49           C  
ATOM   1496  HG2 PRO A  98     -10.779 -67.088 -29.621  1.00 82.49           H  
ATOM   1497  HG3 PRO A  98     -12.041 -68.319 -29.289  1.00 82.49           H  
ATOM   1498  CD  PRO A  98     -12.226 -66.467 -28.153  1.00 82.49           C  
ATOM   1499  HD2 PRO A  98     -13.120 -66.907 -27.710  1.00 82.49           H  
ATOM   1500  HD3 PRO A  98     -12.497 -65.686 -28.863  1.00 82.49           H  
ATOM   1501  N   ALA A  99      -7.843 -66.603 -26.510  1.00 81.56           N  
ATOM   1502  H   ALA A  99      -8.010 -67.276 -25.776  1.00 81.56           H  
ATOM   1503  CA  ALA A  99      -6.468 -66.104 -26.640  1.00 81.56           C  
ATOM   1504  HA  ALA A  99      -5.887 -66.648 -25.895  1.00 81.56           H  
ATOM   1505  C   ALA A  99      -6.230 -64.619 -26.272  1.00 81.56           C  
ATOM   1506  CB  ALA A  99      -5.882 -66.516 -28.001  1.00 81.56           C  
ATOM   1507  HB1 ALA A  99      -4.810 -66.319 -28.009  1.00 81.56           H  
ATOM   1508  HB2 ALA A  99      -6.348 -65.940 -28.800  1.00 81.56           H  
ATOM   1509  HB3 ALA A  99      -6.043 -67.581 -28.173  1.00 81.56           H  
ATOM   1510  O   ALA A  99      -5.158 -64.092 -26.562  1.00 81.56           O  
ATOM   1511  N   LEU A 100      -7.168 -63.950 -25.590  1.00 91.08           N  
ATOM   1512  H   LEU A 100      -8.057 -64.391 -25.402  1.00 91.08           H  
ATOM   1513  CA  LEU A 100      -6.893 -62.649 -24.971  1.00 91.08           C  
ATOM   1514  HA  LEU A 100      -6.278 -62.080 -25.668  1.00 91.08           H  
ATOM   1515  C   LEU A 100      -6.131 -62.796 -23.639  1.00 91.08           C  
ATOM   1516  CB  LEU A 100      -8.198 -61.877 -24.751  1.00 91.08           C  
ATOM   1517  HB2 LEU A 100      -8.979 -62.578 -24.456  1.00 91.08           H  
ATOM   1518  HB3 LEU A 100      -8.054 -61.175 -23.929  1.00 91.08           H  
ATOM   1519  O   LEU A 100      -6.590 -63.535 -22.763  1.00 91.08           O  
ATOM   1520  CG  LEU A 100      -8.620 -61.083 -25.992  1.00 91.08           C  
ATOM   1521  HG  LEU A 100      -8.493 -61.691 -26.888  1.00 91.08           H  
ATOM   1522  CD1 LEU A 100     -10.087 -60.709 -25.865  1.00 91.08           C  
ATOM   1523 HD11 LEU A 100     -10.648 -61.633 -25.726  1.00 91.08           H  
ATOM   1524 HD12 LEU A 100     -10.418 -60.211 -26.777  1.00 91.08           H  
ATOM   1525 HD13 LEU A 100     -10.239 -60.060 -25.002  1.00 91.08           H  
ATOM   1526  CD2 LEU A 100      -7.829 -59.784 -26.130  1.00 91.08           C  
ATOM   1527 HD21 LEU A 100      -6.765 -59.995 -26.237  1.00 91.08           H  
ATOM   1528 HD22 LEU A 100      -8.154 -59.260 -27.029  1.00 91.08           H  
ATOM   1529 HD23 LEU A 100      -7.984 -59.148 -25.258  1.00 91.08           H  
ATOM   1530  N   PRO A 101      -5.016 -62.069 -23.441  1.00 94.94           N  
ATOM   1531  CA  PRO A 101      -4.278 -62.084 -22.187  1.00 94.94           C  
ATOM   1532  HA  PRO A 101      -4.153 -63.115 -21.856  1.00 94.94           H  
ATOM   1533  C   PRO A 101      -4.990 -61.289 -21.087  1.00 94.94           C  
ATOM   1534  CB  PRO A 101      -2.902 -61.498 -22.510  1.00 94.94           C  
ATOM   1535  HB2 PRO A 101      -2.461 -60.973 -21.662  1.00 94.94           H  
ATOM   1536  HB3 PRO A 101      -2.240 -62.293 -22.852  1.00 94.94           H  
ATOM   1537  O   PRO A 101      -5.557 -60.213 -21.310  1.00 94.94           O  
ATOM   1538  CG  PRO A 101      -3.186 -60.560 -23.678  1.00 94.94           C  
ATOM   1539  HG2 PRO A 101      -3.537 -59.601 -23.298  1.00 94.94           H  
ATOM   1540  HG3 PRO A 101      -2.312 -60.428 -24.316  1.00 94.94           H  
ATOM   1541  CD  PRO A 101      -4.321 -61.251 -24.425  1.00 94.94           C  
ATOM   1542  HD2 PRO A 101      -4.982 -60.501 -24.859  1.00 94.94           H  
ATOM   1543  HD3 PRO A 101      -3.910 -61.894 -25.204  1.00 94.94           H  
ATOM   1544  N   TYR A 102      -4.878 -61.785 -19.858  1.00 95.68           N  
ATOM   1545  H   TYR A 102      -4.432 -62.684 -19.744  1.00 95.68           H  
ATOM   1546  CA  TYR A 102      -5.304 -61.052 -18.670  1.00 95.68           C  
ATOM   1547  HA  TYR A 102      -6.261 -60.583 -18.896  1.00 95.68           H  
ATOM   1548  C   TYR A 102      -4.297 -59.953 -18.298  1.00 95.68           C  
ATOM   1549  CB  TYR A 102      -5.525 -62.034 -17.517  1.00 95.68           C  
ATOM   1550  HB2 TYR A 102      -5.526 -61.477 -16.580  1.00 95.68           H  
ATOM   1551  HB3 TYR A 102      -4.701 -62.746 -17.476  1.00 95.68           H  
ATOM   1552  O   TYR A 102      -3.096 -60.213 -18.294  1.00 95.68           O  
ATOM   1553  CG  TYR A 102      -6.839 -62.779 -17.624  1.00 95.68           C  
ATOM   1554  CD1 TYR A 102      -7.990 -62.206 -17.055  1.00 95.68           C  
ATOM   1555  HD1 TYR A 102      -7.936 -61.248 -16.559  1.00 95.68           H  
ATOM   1556  CD2 TYR A 102      -6.928 -64.008 -18.311  1.00 95.68           C  
ATOM   1557  HD2 TYR A 102      -6.057 -64.424 -18.796  1.00 95.68           H  
ATOM   1558  CE1 TYR A 102      -9.222 -62.876 -17.135  1.00 95.68           C  
ATOM   1559  HE1 TYR A 102     -10.105 -62.441 -16.692  1.00 95.68           H  
ATOM   1560  CE2 TYR A 102      -8.166 -64.681 -18.389  1.00 95.68           C  
ATOM   1561  HE2 TYR A 102      -8.253 -65.621 -18.914  1.00 95.68           H  
ATOM   1562  OH  TYR A 102     -10.502 -64.776 -17.793  1.00 95.68           O  
ATOM   1563  HH  TYR A 102     -11.116 -64.317 -17.214  1.00 95.68           H  
ATOM   1564  CZ  TYR A 102      -9.312 -64.123 -17.781  1.00 95.68           C  
ATOM   1565  N   ILE A 103      -4.753 -58.753 -17.930  1.00 95.86           N  
ATOM   1566  H   ILE A 103      -5.752 -58.603 -17.931  1.00 95.86           H  
ATOM   1567  CA  ILE A 103      -3.894 -57.666 -17.432  1.00 95.86           C  
ATOM   1568  HA  ILE A 103      -2.865 -57.930 -17.677  1.00 95.86           H  
ATOM   1569  C   ILE A 103      -3.956 -57.553 -15.903  1.00 95.86           C  
ATOM   1570  CB  ILE A 103      -4.150 -56.333 -18.174  1.00 95.86           C  
ATOM   1571  HB  ILE A 103      -4.014 -56.530 -19.237  1.00 95.86           H  
ATOM   1572  O   ILE A 103      -5.023 -57.381 -15.311  1.00 95.86           O  
ATOM   1573  CG1 ILE A 103      -3.088 -55.290 -17.766  1.00 95.86           C  
ATOM   1574 HG12 ILE A 103      -2.100 -55.748 -17.800  1.00 95.86           H  
ATOM   1575 HG13 ILE A 103      -3.272 -54.984 -16.736  1.00 95.86           H  
ATOM   1576  CG2 ILE A 103      -5.575 -55.788 -17.960  1.00 95.86           C  
ATOM   1577 HG21 ILE A 103      -5.739 -54.893 -18.560  1.00 95.86           H  
ATOM   1578 HG22 ILE A 103      -6.311 -56.532 -18.263  1.00 95.86           H  
ATOM   1579 HG23 ILE A 103      -5.734 -55.530 -16.913  1.00 95.86           H  
ATOM   1580  CD1 ILE A 103      -3.049 -54.038 -18.652  1.00 95.86           C  
ATOM   1581 HD11 ILE A 103      -2.850 -54.320 -19.686  1.00 95.86           H  
ATOM   1582 HD12 ILE A 103      -3.991 -53.493 -18.593  1.00 95.86           H  
ATOM   1583 HD13 ILE A 103      -2.252 -53.382 -18.305  1.00 95.86           H  
ATOM   1584  N   ASP A 104      -2.792 -57.618 -15.260  1.00 95.16           N  
ATOM   1585  H   ASP A 104      -1.960 -57.783 -15.808  1.00 95.16           H  
ATOM   1586  CA  ASP A 104      -2.623 -57.460 -13.817  1.00 95.16           C  
ATOM   1587  HA  ASP A 104      -3.610 -57.392 -13.360  1.00 95.16           H  
ATOM   1588  C   ASP A 104      -1.890 -56.144 -13.508  1.00 95.16           C  
ATOM   1589  CB  ASP A 104      -1.969 -58.714 -13.218  1.00 95.16           C  
ATOM   1590  HB2 ASP A 104      -0.912 -58.750 -13.483  1.00 95.16           H  
ATOM   1591  HB3 ASP A 104      -2.449 -59.593 -13.646  1.00 95.16           H  
ATOM   1592  O   ASP A 104      -0.659 -56.044 -13.501  1.00 95.16           O  
ATOM   1593  CG  ASP A 104      -2.118 -58.794 -11.694  1.00 95.16           C  
ATOM   1594  OD1 ASP A 104      -2.751 -57.886 -11.105  1.00 95.16           O  
ATOM   1595  OD2 ASP A 104      -1.638 -59.812 -11.145  1.00 95.16           O  
ATOM   1596  N   VAL A 105      -2.699 -55.101 -13.328  1.00 93.42           N  
ATOM   1597  H   VAL A 105      -3.689 -55.294 -13.381  1.00 93.42           H  
ATOM   1598  CA  VAL A 105      -2.312 -53.733 -12.958  1.00 93.42           C  
ATOM   1599  HA  VAL A 105      -1.302 -53.751 -12.548  1.00 93.42           H  
ATOM   1600  C   VAL A 105      -3.259 -53.228 -11.874  1.00 93.42           C  
ATOM   1601  CB  VAL A 105      -2.327 -52.762 -14.159  1.00 93.42           C  
ATOM   1602  HB  VAL A 105      -2.090 -51.766 -13.787  1.00 93.42           H  
ATOM   1603  O   VAL A 105      -4.438 -53.594 -11.860  1.00 93.42           O  
ATOM   1604  CG1 VAL A 105      -1.248 -53.128 -15.175  1.00 93.42           C  
ATOM   1605 HG11 VAL A 105      -1.212 -52.381 -15.968  1.00 93.42           H  
ATOM   1606 HG12 VAL A 105      -1.435 -54.111 -15.606  1.00 93.42           H  
ATOM   1607 HG13 VAL A 105      -0.287 -53.144 -14.662  1.00 93.42           H  
ATOM   1608  CG2 VAL A 105      -3.691 -52.685 -14.854  1.00 93.42           C  
ATOM   1609 HG21 VAL A 105      -3.609 -52.086 -15.761  1.00 93.42           H  
ATOM   1610 HG22 VAL A 105      -4.410 -52.206 -14.189  1.00 93.42           H  
ATOM   1611 HG23 VAL A 105      -4.053 -53.678 -15.120  1.00 93.42           H  
ATOM   1612  N   GLY A 106      -2.777 -52.365 -10.976  1.00 87.81           N  
ATOM   1613  H   GLY A 106      -1.803 -52.105 -11.038  1.00 87.81           H  
ATOM   1614  CA  GLY A 106      -3.576 -51.872  -9.848  1.00 87.81           C  
ATOM   1615  HA2 GLY A 106      -3.853 -52.711  -9.209  1.00 87.81           H  
ATOM   1616  HA3 GLY A 106      -2.977 -51.175  -9.262  1.00 87.81           H  
ATOM   1617  C   GLY A 106      -4.858 -51.154 -10.288  1.00 87.81           C  
ATOM   1618  O   GLY A 106      -5.957 -51.565  -9.917  1.00 87.81           O  
ATOM   1619  N   HIS A 107      -4.716 -50.131 -11.135  1.00 89.47           N  
ATOM   1620  H   HIS A 107      -3.790 -49.908 -11.471  1.00 89.47           H  
ATOM   1621  CA  HIS A 107      -5.805 -49.255 -11.576  1.00 89.47           C  
ATOM   1622  HA  HIS A 107      -6.758 -49.622 -11.194  1.00 89.47           H  
ATOM   1623  C   HIS A 107      -5.877 -49.230 -13.111  1.00 89.47           C  
ATOM   1624  CB  HIS A 107      -5.589 -47.850 -10.987  1.00 89.47           C  
ATOM   1625  HB2 HIS A 107      -4.659 -47.434 -11.375  1.00 89.47           H  
ATOM   1626  HB3 HIS A 107      -6.404 -47.203 -11.314  1.00 89.47           H  
ATOM   1627  O   HIS A 107      -5.361 -48.294 -13.717  1.00 89.47           O  
ATOM   1628  CG  HIS A 107      -5.529 -47.826  -9.483  1.00 89.47           C  
ATOM   1629  CD2 HIS A 107      -6.589 -47.779  -8.619  1.00 89.47           C  
ATOM   1630  HD2 HIS A 107      -7.633 -47.751  -8.897  1.00 89.47           H  
ATOM   1631  ND1 HIS A 107      -4.384 -47.859  -8.721  1.00 89.47           N  
ATOM   1632  HD1 HIS A 107      -3.439 -47.850  -9.077  1.00 89.47           H  
ATOM   1633  CE1 HIS A 107      -4.747 -47.837  -7.428  1.00 89.47           C  
ATOM   1634  HE1 HIS A 107      -4.064 -47.842  -6.591  1.00 89.47           H  
ATOM   1635  NE2 HIS A 107      -6.082 -47.781  -7.315  1.00 89.47           N  
ATOM   1636  N   PRO A 108      -6.469 -50.250 -13.761  1.00 92.30           N  
ATOM   1637  CA  PRO A 108      -6.506 -50.314 -15.217  1.00 92.30           C  
ATOM   1638  HA  PRO A 108      -5.487 -50.306 -15.606  1.00 92.30           H  
ATOM   1639  C   PRO A 108      -7.282 -49.128 -15.793  1.00 92.30           C  
ATOM   1640  CB  PRO A 108      -7.140 -51.657 -15.568  1.00 92.30           C  
ATOM   1641  HB2 PRO A 108      -6.380 -52.438 -15.597  1.00 92.30           H  
ATOM   1642  HB3 PRO A 108      -7.676 -51.623 -16.516  1.00 92.30           H  
ATOM   1643  O   PRO A 108      -8.419 -48.868 -15.395  1.00 92.30           O  
ATOM   1644  CG  PRO A 108      -8.062 -51.880 -14.379  1.00 92.30           C  
ATOM   1645  HG2 PRO A 108      -8.968 -51.286 -14.502  1.00 92.30           H  
ATOM   1646  HG3 PRO A 108      -8.313 -52.935 -14.267  1.00 92.30           H  
ATOM   1647  CD  PRO A 108      -7.243 -51.344 -13.202  1.00 92.30           C  
ATOM   1648  HD2 PRO A 108      -6.566 -52.114 -12.833  1.00 92.30           H  
ATOM   1649  HD3 PRO A 108      -7.911 -51.005 -12.410  1.00 92.30           H  
ATOM   1650  N   GLY A 109      -6.673 -48.396 -16.724  1.00 91.13           N  
ATOM   1651  H   GLY A 109      -5.715 -48.607 -16.964  1.00 91.13           H  
ATOM   1652  CA  GLY A 109      -7.335 -47.272 -17.378  1.00 91.13           C  
ATOM   1653  HA2 GLY A 109      -7.754 -46.614 -16.617  1.00 91.13           H  
ATOM   1654  HA3 GLY A 109      -8.163 -47.663 -17.968  1.00 91.13           H  
ATOM   1655  C   GLY A 109      -6.425 -46.435 -18.284  1.00 91.13           C  
ATOM   1656  O   GLY A 109      -5.199 -46.514 -18.193  1.00 91.13           O  
ATOM   1657  N   PRO A 110      -7.002 -45.527 -19.093  1.00 90.40           N  
ATOM   1658  CA  PRO A 110      -6.281 -44.753 -20.111  1.00 90.40           C  
ATOM   1659  HA  PRO A 110      -5.604 -45.411 -20.656  1.00 90.40           H  
ATOM   1660  C   PRO A 110      -5.453 -43.586 -19.540  1.00 90.40           C  
ATOM   1661  CB  PRO A 110      -7.381 -44.265 -21.057  1.00 90.40           C  
ATOM   1662  HB2 PRO A 110      -7.628 -45.054 -21.767  1.00 90.40           H  
ATOM   1663  HB3 PRO A 110      -7.109 -43.354 -21.591  1.00 90.40           H  
ATOM   1664  O   PRO A 110      -4.854 -42.804 -20.282  1.00 90.40           O  
ATOM   1665  CG  PRO A 110      -8.559 -44.044 -20.108  1.00 90.40           C  
ATOM   1666  HG2 PRO A 110      -8.427 -43.105 -19.571  1.00 90.40           H  
ATOM   1667  HG3 PRO A 110      -9.515 -44.058 -20.630  1.00 90.40           H  
ATOM   1668  CD  PRO A 110      -8.425 -45.217 -19.140  1.00 90.40           C  
ATOM   1669  HD2 PRO A 110      -8.807 -44.942 -18.157  1.00 90.40           H  
ATOM   1670  HD3 PRO A 110      -8.980 -46.071 -19.528  1.00 90.40           H  
ATOM   1671  N   ILE A 111      -5.423 -43.426 -18.215  1.00 90.53           N  
ATOM   1672  H   ILE A 111      -5.931 -44.104 -17.667  1.00 90.53           H  
ATOM   1673  CA  ILE A 111      -4.597 -42.438 -17.502  1.00 90.53           C  
ATOM   1674  HA  ILE A 111      -4.122 -41.774 -18.225  1.00 90.53           H  
ATOM   1675  C   ILE A 111      -3.451 -43.136 -16.751  1.00 90.53           C  
ATOM   1676  CB  ILE A 111      -5.486 -41.554 -16.588  1.00 90.53           C  
ATOM   1677  HB  ILE A 111      -5.971 -42.196 -15.853  1.00 90.53           H  
ATOM   1678  O   ILE A 111      -2.421 -42.511 -16.507  1.00 90.53           O  
ATOM   1679  CG1 ILE A 111      -6.584 -40.852 -17.428  1.00 90.53           C  
ATOM   1680 HG12 ILE A 111      -7.180 -41.605 -17.943  1.00 90.53           H  
ATOM   1681 HG13 ILE A 111      -6.115 -40.225 -18.186  1.00 90.53           H  
ATOM   1682  CG2 ILE A 111      -4.649 -40.501 -15.832  1.00 90.53           C  
ATOM   1683 HG21 ILE A 111      -4.123 -39.857 -16.536  1.00 90.53           H  
ATOM   1684 HG22 ILE A 111      -5.284 -39.895 -15.185  1.00 90.53           H  
ATOM   1685 HG23 ILE A 111      -3.924 -40.989 -15.181  1.00 90.53           H  
ATOM   1686  CD1 ILE A 111      -7.573 -39.998 -16.624  1.00 90.53           C  
ATOM   1687 HD11 ILE A 111      -8.395 -39.695 -17.273  1.00 90.53           H  
ATOM   1688 HD12 ILE A 111      -7.087 -39.099 -16.244  1.00 90.53           H  
ATOM   1689 HD13 ILE A 111      -7.975 -40.579 -15.794  1.00 90.53           H  
ATOM   1690  N   ASP A 112      -3.590 -44.427 -16.442  1.00 91.48           N  
ATOM   1691  H   ASP A 112      -4.355 -44.962 -16.827  1.00 91.48           H  
ATOM   1692  CA  ASP A 112      -2.623 -45.173 -15.644  1.00 91.48           C  
ATOM   1693  HA  ASP A 112      -2.379 -44.573 -14.767  1.00 91.48           H  
ATOM   1694  C   ASP A 112      -1.336 -45.479 -16.442  1.00 91.48           C  
ATOM   1695  CB  ASP A 112      -3.284 -46.435 -15.094  1.00 91.48           C  
ATOM   1696  HB2 ASP A 112      -4.075 -46.141 -14.404  1.00 91.48           H  
ATOM   1697  HB3 ASP A 112      -3.727 -47.002 -15.913  1.00 91.48           H  
ATOM   1698  O   ASP A 112      -1.397 -46.113 -17.505  1.00 91.48           O  
ATOM   1699  CG  ASP A 112      -2.260 -47.297 -14.360  1.00 91.48           C  
ATOM   1700  OD1 ASP A 112      -1.589 -46.762 -13.451  1.00 91.48           O  
ATOM   1701  OD2 ASP A 112      -2.049 -48.446 -14.802  1.00 91.48           O  
ATOM   1702  N   PRO A 113      -0.152 -45.048 -15.961  1.00 90.11           N  
ATOM   1703  CA  PRO A 113       1.107 -45.285 -16.659  1.00 90.11           C  
ATOM   1704  HA  PRO A 113       1.044 -44.839 -17.652  1.00 90.11           H  
ATOM   1705  C   PRO A 113       1.450 -46.770 -16.808  1.00 90.11           C  
ATOM   1706  CB  PRO A 113       2.177 -44.553 -15.841  1.00 90.11           C  
ATOM   1707  HB2 PRO A 113       2.957 -44.136 -16.478  1.00 90.11           H  
ATOM   1708  HB3 PRO A 113       2.608 -45.225 -15.099  1.00 90.11           H  
ATOM   1709  O   PRO A 113       2.026 -47.149 -17.827  1.00 90.11           O  
ATOM   1710  CG  PRO A 113       1.395 -43.463 -15.115  1.00 90.11           C  
ATOM   1711  HG2 PRO A 113       1.230 -42.618 -15.784  1.00 90.11           H  
ATOM   1712  HG3 PRO A 113       1.892 -43.145 -14.199  1.00 90.11           H  
ATOM   1713  CD  PRO A 113       0.069 -44.158 -14.828  1.00 90.11           C  
ATOM   1714  HD2 PRO A 113      -0.711 -43.402 -14.734  1.00 90.11           H  
ATOM   1715  HD3 PRO A 113       0.142 -44.745 -13.913  1.00 90.11           H  
ATOM   1716  N   ALA A 114       1.101 -47.609 -15.826  1.00 92.00           N  
ATOM   1717  H   ALA A 114       0.544 -47.268 -15.056  1.00 92.00           H  
ATOM   1718  CA  ALA A 114       1.407 -49.038 -15.860  1.00 92.00           C  
ATOM   1719  HA  ALA A 114       2.452 -49.170 -16.143  1.00 92.00           H  
ATOM   1720  C   ALA A 114       0.561 -49.779 -16.909  1.00 92.00           C  
ATOM   1721  CB  ALA A 114       1.230 -49.609 -14.452  1.00 92.00           C  
ATOM   1722  HB1 ALA A 114       0.203 -49.481 -14.110  1.00 92.00           H  
ATOM   1723  HB2 ALA A 114       1.907 -49.113 -13.756  1.00 92.00           H  
ATOM   1724  HB3 ALA A 114       1.462 -50.673 -14.476  1.00 92.00           H  
ATOM   1725  O   ALA A 114       1.100 -50.570 -17.681  1.00 92.00           O  
ATOM   1726  N   THR A 115      -0.727 -49.444 -17.018  1.00 94.85           N  
ATOM   1727  H   THR A 115      -1.115 -48.871 -16.282  1.00 94.85           H  
ATOM   1728  CA  THR A 115      -1.638 -49.927 -18.070  1.00 94.85           C  
ATOM   1729  HA  THR A 115      -1.730 -51.010 -17.994  1.00 94.85           H  
ATOM   1730  C   THR A 115      -1.100 -49.597 -19.458  1.00 94.85           C  
ATOM   1731  CB  THR A 115      -3.036 -49.308 -17.912  1.00 94.85           C  
ATOM   1732  HB  THR A 115      -2.978 -48.225 -18.018  1.00 94.85           H  
ATOM   1733  O   THR A 115      -0.970 -50.487 -20.296  1.00 94.85           O  
ATOM   1734  CG2 THR A 115      -4.044 -49.863 -18.918  1.00 94.85           C  
ATOM   1735 HG21 THR A 115      -5.031 -49.447 -18.719  1.00 94.85           H  
ATOM   1736 HG22 THR A 115      -4.090 -50.949 -18.838  1.00 94.85           H  
ATOM   1737 HG23 THR A 115      -3.757 -49.585 -19.932  1.00 94.85           H  
ATOM   1738  OG1 THR A 115      -3.548 -49.615 -16.642  1.00 94.85           O  
ATOM   1739  HG1 THR A 115      -2.999 -49.204 -15.971  1.00 94.85           H  
ATOM   1740  N   LYS A 116      -0.707 -48.337 -19.694  1.00 93.89           N  
ATOM   1741  H   LYS A 116      -0.841 -47.650 -18.965  1.00 93.89           H  
ATOM   1742  CA  LYS A 116      -0.088 -47.932 -20.969  1.00 93.89           C  
ATOM   1743  HA  LYS A 116      -0.761 -48.182 -21.789  1.00 93.89           H  
ATOM   1744  C   LYS A 116       1.202 -48.686 -21.247  1.00 93.89           C  
ATOM   1745  CB  LYS A 116       0.192 -46.427 -20.979  1.00 93.89           C  
ATOM   1746  HB2 LYS A 116       0.699 -46.133 -20.060  1.00 93.89           H  
ATOM   1747  HB3 LYS A 116       0.830 -46.187 -21.829  1.00 93.89           H  
ATOM   1748  O   LYS A 116       1.421 -49.118 -22.373  1.00 93.89           O  
ATOM   1749  CG  LYS A 116      -1.121 -45.669 -21.123  1.00 93.89           C  
ATOM   1750  HG2 LYS A 116      -1.614 -45.988 -22.042  1.00 93.89           H  
ATOM   1751  HG3 LYS A 116      -1.770 -45.903 -20.279  1.00 93.89           H  
ATOM   1752  CD  LYS A 116      -0.886 -44.162 -21.173  1.00 93.89           C  
ATOM   1753  HD2 LYS A 116      -0.444 -43.831 -20.233  1.00 93.89           H  
ATOM   1754  HD3 LYS A 116      -0.248 -43.900 -22.017  1.00 93.89           H  
ATOM   1755  CE  LYS A 116      -2.281 -43.582 -21.349  1.00 93.89           C  
ATOM   1756  HE2 LYS A 116      -2.922 -44.038 -20.594  1.00 93.89           H  
ATOM   1757  HE3 LYS A 116      -2.679 -43.881 -22.319  1.00 93.89           H  
ATOM   1758  NZ  LYS A 116      -2.329 -42.115 -21.195  1.00 93.89           N  
ATOM   1759  HZ1 LYS A 116      -1.917 -41.655 -21.994  1.00 93.89           H  
ATOM   1760  HZ2 LYS A 116      -1.878 -41.842 -20.334  1.00 93.89           H  
ATOM   1761  HZ3 LYS A 116      -3.308 -41.876 -21.121  1.00 93.89           H  
ATOM   1762  N   ALA A 117       2.047 -48.853 -20.233  1.00 93.24           N  
ATOM   1763  H   ALA A 117       1.816 -48.460 -19.332  1.00 93.24           H  
ATOM   1764  CA  ALA A 117       3.309 -49.558 -20.381  1.00 93.24           C  
ATOM   1765  HA  ALA A 117       3.849 -49.094 -21.206  1.00 93.24           H  
ATOM   1766  C   ALA A 117       3.090 -51.037 -20.759  1.00 93.24           C  
ATOM   1767  CB  ALA A 117       4.124 -49.353 -19.097  1.00 93.24           C  
ATOM   1768  HB1 ALA A 117       4.165 -48.292 -18.848  1.00 93.24           H  
ATOM   1769  HB2 ALA A 117       5.147 -49.695 -19.249  1.00 93.24           H  
ATOM   1770  HB3 ALA A 117       3.675 -49.903 -18.271  1.00 93.24           H  
ATOM   1771  O   ALA A 117       3.713 -51.521 -21.700  1.00 93.24           O  
ATOM   1772  N   ALA A 118       2.142 -51.719 -20.109  1.00 95.00           N  
ATOM   1773  H   ALA A 118       1.665 -51.269 -19.341  1.00 95.00           H  
ATOM   1774  CA  ALA A 118       1.746 -53.088 -20.441  1.00 95.00           C  
ATOM   1775  HA  ALA A 118       2.621 -53.732 -20.363  1.00 95.00           H  
ATOM   1776  C   ALA A 118       1.200 -53.214 -21.878  1.00 95.00           C  
ATOM   1777  CB  ALA A 118       0.708 -53.540 -19.405  1.00 95.00           C  
ATOM   1778  HB1 ALA A 118       0.395 -54.564 -19.609  1.00 95.00           H  
ATOM   1779  HB2 ALA A 118      -0.167 -52.891 -19.444  1.00 95.00           H  
ATOM   1780  HB3 ALA A 118       1.137 -53.492 -18.404  1.00 95.00           H  
ATOM   1781  O   ALA A 118       1.618 -54.102 -22.623  1.00 95.00           O  
ATOM   1782  N   LEU A 119       0.314 -52.305 -22.296  1.00 95.40           N  
ATOM   1783  H   LEU A 119      -0.014 -51.613 -21.638  1.00 95.40           H  
ATOM   1784  CA  LEU A 119      -0.260 -52.311 -23.647  1.00 95.40           C  
ATOM   1785  HA  LEU A 119      -0.659 -53.304 -23.852  1.00 95.40           H  
ATOM   1786  C   LEU A 119       0.797 -52.052 -24.730  1.00 95.40           C  
ATOM   1787  CB  LEU A 119      -1.409 -51.291 -23.716  1.00 95.40           C  
ATOM   1788  HB2 LEU A 119      -1.046 -50.333 -23.344  1.00 95.40           H  
ATOM   1789  HB3 LEU A 119      -1.705 -51.152 -24.755  1.00 95.40           H  
ATOM   1790  O   LEU A 119       0.800 -52.744 -25.744  1.00 95.40           O  
ATOM   1791  CG  LEU A 119      -2.646 -51.720 -22.906  1.00 95.40           C  
ATOM   1792  HG  LEU A 119      -2.350 -52.028 -21.903  1.00 95.40           H  
ATOM   1793  CD1 LEU A 119      -3.608 -50.547 -22.775  1.00 95.40           C  
ATOM   1794 HD11 LEU A 119      -4.456 -50.851 -22.162  1.00 95.40           H  
ATOM   1795 HD12 LEU A 119      -3.968 -50.252 -23.761  1.00 95.40           H  
ATOM   1796 HD13 LEU A 119      -3.107 -49.701 -22.306  1.00 95.40           H  
ATOM   1797  CD2 LEU A 119      -3.398 -52.879 -23.563  1.00 95.40           C  
ATOM   1798 HD21 LEU A 119      -3.693 -52.606 -24.577  1.00 95.40           H  
ATOM   1799 HD22 LEU A 119      -2.775 -53.773 -23.592  1.00 95.40           H  
ATOM   1800 HD23 LEU A 119      -4.299 -53.101 -22.991  1.00 95.40           H  
ATOM   1801  N   VAL A 120       1.745 -51.137 -24.495  1.00 93.45           N  
ATOM   1802  H   VAL A 120       1.675 -50.583 -23.654  1.00 93.45           H  
ATOM   1803  CA  VAL A 120       2.888 -50.910 -25.401  1.00 93.45           C  
ATOM   1804  HA  VAL A 120       2.505 -50.670 -26.392  1.00 93.45           H  
ATOM   1805  C   VAL A 120       3.736 -52.174 -25.566  1.00 93.45           C  
ATOM   1806  CB  VAL A 120       3.742 -49.719 -24.913  1.00 93.45           C  
ATOM   1807  HB  VAL A 120       3.908 -49.813 -23.840  1.00 93.45           H  
ATOM   1808  O   VAL A 120       4.153 -52.474 -26.681  1.00 93.45           O  
ATOM   1809  CG1 VAL A 120       5.114 -49.612 -25.594  1.00 93.45           C  
ATOM   1810 HG11 VAL A 120       4.992 -49.602 -26.678  1.00 93.45           H  
ATOM   1811 HG12 VAL A 120       5.741 -50.460 -25.318  1.00 93.45           H  
ATOM   1812 HG13 VAL A 120       5.620 -48.699 -25.280  1.00 93.45           H  
ATOM   1813  CG2 VAL A 120       3.007 -48.399 -25.183  1.00 93.45           C  
ATOM   1814 HG21 VAL A 120       2.918 -48.238 -26.257  1.00 93.45           H  
ATOM   1815 HG22 VAL A 120       3.556 -47.570 -24.736  1.00 93.45           H  
ATOM   1816 HG23 VAL A 120       2.005 -48.428 -24.755  1.00 93.45           H  
ATOM   1817  N   VAL A 121       3.959 -52.947 -24.496  1.00 94.40           N  
ATOM   1818  H   VAL A 121       3.590 -52.659 -23.601  1.00 94.40           H  
ATOM   1819  CA  VAL A 121       4.674 -54.231 -24.597  1.00 94.40           C  
ATOM   1820  HA  VAL A 121       5.606 -54.063 -25.137  1.00 94.40           H  
ATOM   1821  C   VAL A 121       3.889 -55.238 -25.431  1.00 94.40           C  
ATOM   1822  CB  VAL A 121       5.034 -54.796 -23.210  1.00 94.40           C  
ATOM   1823  HB  VAL A 121       4.149 -54.823 -22.574  1.00 94.40           H  
ATOM   1824  O   VAL A 121       4.454 -55.811 -26.357  1.00 94.40           O  
ATOM   1825  CG1 VAL A 121       5.619 -56.214 -23.278  1.00 94.40           C  
ATOM   1826 HG11 VAL A 121       4.854 -56.919 -23.604  1.00 94.40           H  
ATOM   1827 HG12 VAL A 121       5.973 -56.524 -22.295  1.00 94.40           H  
ATOM   1828 HG13 VAL A 121       6.446 -56.243 -23.987  1.00 94.40           H  
ATOM   1829  CG2 VAL A 121       6.077 -53.881 -22.566  1.00 94.40           C  
ATOM   1830 HG21 VAL A 121       6.902 -53.720 -23.261  1.00 94.40           H  
ATOM   1831 HG22 VAL A 121       5.631 -52.915 -22.330  1.00 94.40           H  
ATOM   1832 HG23 VAL A 121       6.451 -54.329 -21.645  1.00 94.40           H  
ATOM   1833  N   LEU A 122       2.592 -55.422 -25.165  1.00 93.64           N  
ATOM   1834  H   LEU A 122       2.173 -54.896 -24.411  1.00 93.64           H  
ATOM   1835  CA  LEU A 122       1.752 -56.345 -25.941  1.00 93.64           C  
ATOM   1836  HA  LEU A 122       2.190 -57.341 -25.877  1.00 93.64           H  
ATOM   1837  C   LEU A 122       1.701 -56.005 -27.434  1.00 93.64           C  
ATOM   1838  CB  LEU A 122       0.329 -56.361 -25.360  1.00 93.64           C  
ATOM   1839  HB2 LEU A 122      -0.386 -56.563 -26.157  1.00 93.64           H  
ATOM   1840  HB3 LEU A 122       0.096 -55.376 -24.957  1.00 93.64           H  
ATOM   1841  O   LEU A 122       1.756 -56.912 -28.259  1.00 93.64           O  
ATOM   1842  CG  LEU A 122       0.140 -57.428 -24.274  1.00 93.64           C  
ATOM   1843  HG  LEU A 122       0.950 -57.365 -23.547  1.00 93.64           H  
ATOM   1844  CD1 LEU A 122      -1.183 -57.169 -23.571  1.00 93.64           C  
ATOM   1845 HD11 LEU A 122      -1.388 -57.970 -22.860  1.00 93.64           H  
ATOM   1846 HD12 LEU A 122      -1.139 -56.215 -23.047  1.00 93.64           H  
ATOM   1847 HD13 LEU A 122      -1.987 -57.142 -24.306  1.00 93.64           H  
ATOM   1848  CD2 LEU A 122       0.081 -58.845 -24.850  1.00 93.64           C  
ATOM   1849 HD21 LEU A 122       1.002 -59.083 -25.382  1.00 93.64           H  
ATOM   1850 HD22 LEU A 122      -0.754 -58.932 -25.545  1.00 93.64           H  
ATOM   1851 HD23 LEU A 122      -0.044 -59.567 -24.042  1.00 93.64           H  
ATOM   1852  N   LEU A 123       1.631 -54.717 -27.778  1.00 91.65           N  
ATOM   1853  H   LEU A 123       1.558 -54.031 -27.040  1.00 91.65           H  
ATOM   1854  CA  LEU A 123       1.599 -54.246 -29.166  1.00 91.65           C  
ATOM   1855  HA  LEU A 123       0.920 -54.881 -29.735  1.00 91.65           H  
ATOM   1856  C   LEU A 123       2.960 -54.348 -29.880  1.00 91.65           C  
ATOM   1857  CB  LEU A 123       1.065 -52.801 -29.181  1.00 91.65           C  
ATOM   1858  HB2 LEU A 123       1.681 -52.205 -28.508  1.00 91.65           H  
ATOM   1859  HB3 LEU A 123       1.184 -52.392 -30.184  1.00 91.65           H  
ATOM   1860  O   LEU A 123       2.990 -54.357 -31.108  1.00 91.65           O  
ATOM   1861  CG  LEU A 123      -0.416 -52.662 -28.770  1.00 91.65           C  
ATOM   1862  HG  LEU A 123      -0.598 -53.188 -27.833  1.00 91.65           H  
ATOM   1863  CD1 LEU A 123      -0.756 -51.185 -28.564  1.00 91.65           C  
ATOM   1864 HD11 LEU A 123      -0.107 -50.769 -27.793  1.00 91.65           H  
ATOM   1865 HD12 LEU A 123      -1.788 -51.089 -28.227  1.00 91.65           H  
ATOM   1866 HD13 LEU A 123      -0.618 -50.633 -29.493  1.00 91.65           H  
ATOM   1867  CD2 LEU A 123      -1.372 -53.227 -29.822  1.00 91.65           C  
ATOM   1868 HD21 LEU A 123      -1.205 -52.738 -30.782  1.00 91.65           H  
ATOM   1869 HD22 LEU A 123      -1.212 -54.300 -29.931  1.00 91.65           H  
ATOM   1870 HD23 LEU A 123      -2.403 -53.066 -29.506  1.00 91.65           H  
ATOM   1871  N   ALA A 124       4.070 -54.436 -29.139  1.00 92.13           N  
ATOM   1872  H   ALA A 124       3.982 -54.373 -28.135  1.00 92.13           H  
ATOM   1873  CA  ALA A 124       5.413 -54.637 -29.692  1.00 92.13           C  
ATOM   1874  HA  ALA A 124       5.467 -54.158 -30.670  1.00 92.13           H  
ATOM   1875  C   ALA A 124       5.779 -56.121 -29.900  1.00 92.13           C  
ATOM   1876  CB  ALA A 124       6.420 -53.940 -28.768  1.00 92.13           C  
ATOM   1877  HB1 ALA A 124       6.163 -52.885 -28.671  1.00 92.13           H  
ATOM   1878  HB2 ALA A 124       6.407 -54.408 -27.784  1.00 92.13           H  
ATOM   1879  HB3 ALA A 124       7.421 -54.024 -29.192  1.00 92.13           H  
ATOM   1880  O   ALA A 124       6.718 -56.429 -30.634  1.00 92.13           O  
ATOM   1881  N   LEU A 125       5.071 -57.054 -29.252  1.00 92.31           N  
ATOM   1882  H   LEU A 125       4.291 -56.750 -28.686  1.00 92.31           H  
ATOM   1883  CA  LEU A 125       5.303 -58.490 -29.411  1.00 92.31           C  
ATOM   1884  HA  LEU A 125       6.373 -58.677 -29.313  1.00 92.31           H  
ATOM   1885  C   LEU A 125       4.880 -58.985 -30.802  1.00 92.31           C  
ATOM   1886  CB  LEU A 125       4.553 -59.273 -28.322  1.00 92.31           C  
ATOM   1887  HB2 LEU A 125       4.531 -60.328 -28.594  1.00 92.31           H  
ATOM   1888  HB3 LEU A 125       3.525 -58.910 -28.311  1.00 92.31           H  
ATOM   1889  O   LEU A 125       3.883 -58.547 -31.374  1.00 92.31           O  
ATOM   1890  CG  LEU A 125       5.122 -59.157 -26.901  1.00 92.31           C  
ATOM   1891  HG  LEU A 125       5.185 -58.109 -26.608  1.00 92.31           H  
ATOM   1892  CD1 LEU A 125       4.181 -59.876 -25.934  1.00 92.31           C  
ATOM   1893 HD11 LEU A 125       4.475 -59.651 -24.909  1.00 92.31           H  
ATOM   1894 HD12 LEU A 125       3.162 -59.518 -26.085  1.00 92.31           H  
ATOM   1895 HD13 LEU A 125       4.210 -60.952 -26.106  1.00 92.31           H  
ATOM   1896  CD2 LEU A 125       6.513 -59.778 -26.774  1.00 92.31           C  
ATOM   1897 HD21 LEU A 125       6.814 -59.771 -25.727  1.00 92.31           H  
ATOM   1898 HD22 LEU A 125       6.499 -60.802 -27.146  1.00 92.31           H  
ATOM   1899 HD23 LEU A 125       7.232 -59.185 -27.340  1.00 92.31           H  
ATOM   1900  N   ARG A 126       5.605 -59.982 -31.323  1.00 89.24           N  
ATOM   1901  H   ARG A 126       6.395 -60.324 -30.795  1.00 89.24           H  
ATOM   1902  CA  ARG A 126       5.228 -60.651 -32.577  1.00 89.24           C  
ATOM   1903  HA  ARG A 126       5.043 -59.865 -33.308  1.00 89.24           H  
ATOM   1904  C   ARG A 126       3.925 -61.458 -32.404  1.00 89.24           C  
ATOM   1905  CB  ARG A 126       6.359 -61.547 -33.094  1.00 89.24           C  
ATOM   1906  HB2 ARG A 126       6.529 -62.363 -32.392  1.00 89.24           H  
ATOM   1907  HB3 ARG A 126       6.030 -61.969 -34.044  1.00 89.24           H  
ATOM   1908  O   ARG A 126       3.722 -62.012 -31.317  1.00 89.24           O  
ATOM   1909  CG  ARG A 126       7.678 -60.805 -33.352  1.00 89.24           C  
ATOM   1910  HG2 ARG A 126       7.494 -59.955 -34.009  1.00 89.24           H  
ATOM   1911  HG3 ARG A 126       8.100 -60.453 -32.412  1.00 89.24           H  
ATOM   1912  CD  ARG A 126       8.657 -61.770 -34.028  1.00 89.24           C  
ATOM   1913  HD2 ARG A 126       8.201 -62.140 -34.947  1.00 89.24           H  
ATOM   1914  HD3 ARG A 126       8.827 -62.613 -33.359  1.00 89.24           H  
ATOM   1915  NE  ARG A 126       9.948 -61.127 -34.350  1.00 89.24           N  
ATOM   1916  HE  ARG A 126      10.040 -60.137 -34.169  1.00 89.24           H  
ATOM   1917  NH1 ARG A 126      10.961 -62.990 -35.199  1.00 89.24           N  
ATOM   1918 HH11 ARG A 126      10.104 -63.497 -35.033  1.00 89.24           H  
ATOM   1919 HH12 ARG A 126      11.760 -63.423 -35.641  1.00 89.24           H  
ATOM   1920  NH2 ARG A 126      12.080 -61.059 -35.178  1.00 89.24           N  
ATOM   1921 HH21 ARG A 126      12.108 -60.049 -35.195  1.00 89.24           H  
ATOM   1922 HH22 ARG A 126      12.883 -61.503 -35.599  1.00 89.24           H  
ATOM   1923  CZ  ARG A 126      10.991 -61.720 -34.900  1.00 89.24           C  
ATOM   1924  N   PRO A 127       3.074 -61.606 -33.440  1.00 88.86           N  
ATOM   1925  CA  PRO A 127       1.776 -62.289 -33.329  1.00 88.86           C  
ATOM   1926  HA  PRO A 127       1.130 -61.702 -32.676  1.00 88.86           H  
ATOM   1927  C   PRO A 127       1.861 -63.724 -32.784  1.00 88.86           C  
ATOM   1928  CB  PRO A 127       1.198 -62.284 -34.751  1.00 88.86           C  
ATOM   1929  HB2 PRO A 127       0.112 -62.194 -34.742  1.00 88.86           H  
ATOM   1930  HB3 PRO A 127       1.499 -63.184 -35.286  1.00 88.86           H  
ATOM   1931  O   PRO A 127       1.006 -64.165 -32.010  1.00 88.86           O  
ATOM   1932  CG  PRO A 127       1.857 -61.074 -35.409  1.00 88.86           C  
ATOM   1933  HG2 PRO A 127       1.902 -61.174 -36.493  1.00 88.86           H  
ATOM   1934  HG3 PRO A 127       1.325 -60.165 -35.126  1.00 88.86           H  
ATOM   1935  CD  PRO A 127       3.247 -61.070 -34.784  1.00 88.86           C  
ATOM   1936  HD2 PRO A 127       3.909 -61.724 -35.352  1.00 88.86           H  
ATOM   1937  HD3 PRO A 127       3.632 -60.050 -34.779  1.00 88.86           H  
ATOM   1938  N   GLU A 128       2.926 -64.448 -33.135  1.00 86.94           N  
ATOM   1939  H   GLU A 128       3.617 -64.037 -33.747  1.00 86.94           H  
ATOM   1940  CA  GLU A 128       3.173 -65.817 -32.674  1.00 86.94           C  
ATOM   1941  HA  GLU A 128       2.284 -66.420 -32.862  1.00 86.94           H  
ATOM   1942  C   GLU A 128       3.458 -65.866 -31.168  1.00 86.94           C  
ATOM   1943  CB  GLU A 128       4.358 -66.458 -33.424  1.00 86.94           C  
ATOM   1944  HB2 GLU A 128       5.294 -66.027 -33.069  1.00 86.94           H  
ATOM   1945  HB3 GLU A 128       4.377 -67.514 -33.155  1.00 86.94           H  
ATOM   1946  O   GLU A 128       3.160 -66.868 -30.525  1.00 86.94           O  
ATOM   1947  CG  GLU A 128       4.303 -66.373 -34.962  1.00 86.94           C  
ATOM   1948  HG2 GLU A 128       3.304 -66.660 -35.291  1.00 86.94           H  
ATOM   1949  HG3 GLU A 128       5.005 -67.104 -35.362  1.00 86.94           H  
ATOM   1950  CD  GLU A 128       4.668 -64.991 -35.533  1.00 86.94           C  
ATOM   1951  OE1 GLU A 128       4.392 -64.765 -36.728  1.00 86.94           O  
ATOM   1952  OE2 GLU A 128       5.190 -64.144 -34.768  1.00 86.94           O  
ATOM   1953  N   VAL A 129       4.009 -64.789 -30.597  1.00 89.81           N  
ATOM   1954  H   VAL A 129       4.158 -63.977 -31.180  1.00 89.81           H  
ATOM   1955  CA  VAL A 129       4.268 -64.656 -29.157  1.00 89.81           C  
ATOM   1956  HA  VAL A 129       4.480 -65.645 -28.751  1.00 89.81           H  
ATOM   1957  C   VAL A 129       3.027 -64.136 -28.433  1.00 89.81           C  
ATOM   1958  CB  VAL A 129       5.495 -63.764 -28.870  1.00 89.81           C  
ATOM   1959  HB  VAL A 129       5.280 -62.738 -29.167  1.00 89.81           H  
ATOM   1960  O   VAL A 129       2.683 -64.685 -27.392  1.00 89.81           O  
ATOM   1961  CG1 VAL A 129       5.843 -63.775 -27.374  1.00 89.81           C  
ATOM   1962 HG11 VAL A 129       5.050 -63.299 -26.799  1.00 89.81           H  
ATOM   1963 HG12 VAL A 129       6.771 -63.230 -27.199  1.00 89.81           H  
ATOM   1964 HG13 VAL A 129       5.964 -64.801 -27.026  1.00 89.81           H  
ATOM   1965  CG2 VAL A 129       6.741 -64.237 -29.634  1.00 89.81           C  
ATOM   1966 HG21 VAL A 129       6.569 -64.171 -30.708  1.00 89.81           H  
ATOM   1967 HG22 VAL A 129       7.592 -63.603 -29.385  1.00 89.81           H  
ATOM   1968 HG23 VAL A 129       6.969 -65.270 -29.370  1.00 89.81           H  
ATOM   1969  N   VAL A 130       2.311 -63.149 -28.991  1.00 89.90           N  
ATOM   1970  H   VAL A 130       2.654 -62.739 -29.848  1.00 89.90           H  
ATOM   1971  CA  VAL A 130       1.056 -62.619 -28.410  1.00 89.90           C  
ATOM   1972  HA  VAL A 130       1.277 -62.181 -27.437  1.00 89.90           H  
ATOM   1973  C   VAL A 130       0.041 -63.738 -28.174  1.00 89.90           C  
ATOM   1974  CB  VAL A 130       0.428 -61.520 -29.296  1.00 89.90           C  
ATOM   1975  HB  VAL A 130       0.286 -61.909 -30.304  1.00 89.90           H  
ATOM   1976  O   VAL A 130      -0.509 -63.832 -27.082  1.00 89.90           O  
ATOM   1977  CG1 VAL A 130      -0.929 -61.035 -28.762  1.00 89.90           C  
ATOM   1978 HG11 VAL A 130      -0.828 -60.705 -27.728  1.00 89.90           H  
ATOM   1979 HG12 VAL A 130      -1.670 -61.833 -28.810  1.00 89.90           H  
ATOM   1980 HG13 VAL A 130      -1.291 -60.204 -29.367  1.00 89.90           H  
ATOM   1981  CG2 VAL A 130       1.333 -60.290 -29.366  1.00 89.90           C  
ATOM   1982 HG21 VAL A 130       1.444 -59.854 -28.373  1.00 89.90           H  
ATOM   1983 HG22 VAL A 130       2.315 -60.555 -29.758  1.00 89.90           H  
ATOM   1984 HG23 VAL A 130       0.901 -59.540 -30.028  1.00 89.90           H  
ATOM   1985  N   SER A 131      -0.143 -64.636 -29.149  1.00 89.84           N  
ATOM   1986  H   SER A 131       0.349 -64.499 -30.021  1.00 89.84           H  
ATOM   1987  CA  SER A 131      -1.058 -65.786 -29.022  1.00 89.84           C  
ATOM   1988  HA  SER A 131      -2.037 -65.400 -28.737  1.00 89.84           H  
ATOM   1989  C   SER A 131      -0.668 -66.801 -27.935  1.00 89.84           C  
ATOM   1990  CB  SER A 131      -1.213 -66.496 -30.370  1.00 89.84           C  
ATOM   1991  HB2 SER A 131      -1.620 -65.795 -31.098  1.00 89.84           H  
ATOM   1992  HB3 SER A 131      -1.915 -67.323 -30.257  1.00 89.84           H  
ATOM   1993  O   SER A 131      -1.493 -67.631 -27.555  1.00 89.84           O  
ATOM   1994  OG  SER A 131       0.024 -66.994 -30.846  1.00 89.84           O  
ATOM   1995  HG  SER A 131       0.542 -66.256 -31.177  1.00 89.84           H  
ATOM   1996  N   GLN A 132       0.563 -66.728 -27.415  1.00 92.33           N  
ATOM   1997  H   GLN A 132       1.181 -66.009 -27.762  1.00 92.33           H  
ATOM   1998  CA  GLN A 132       1.047 -67.530 -26.291  1.00 92.33           C  
ATOM   1999  HA  GLN A 132       0.421 -68.416 -26.187  1.00 92.33           H  
ATOM   2000  C   GLN A 132       0.969 -66.788 -24.948  1.00 92.33           C  
ATOM   2001  CB  GLN A 132       2.490 -68.003 -26.560  1.00 92.33           C  
ATOM   2002  HB2 GLN A 132       2.864 -68.524 -25.679  1.00 92.33           H  
ATOM   2003  HB3 GLN A 132       3.129 -67.137 -26.732  1.00 92.33           H  
ATOM   2004  O   GLN A 132       1.222 -67.416 -23.926  1.00 92.33           O  
ATOM   2005  CG  GLN A 132       2.605 -68.958 -27.755  1.00 92.33           C  
ATOM   2006  HG2 GLN A 132       2.083 -69.887 -27.527  1.00 92.33           H  
ATOM   2007  HG3 GLN A 132       2.128 -68.511 -28.627  1.00 92.33           H  
ATOM   2008  CD  GLN A 132       4.060 -69.280 -28.093  1.00 92.33           C  
ATOM   2009  NE2 GLN A 132       4.505 -68.973 -29.288  1.00 92.33           N  
ATOM   2010 HE21 GLN A 132       3.927 -68.401 -29.887  1.00 92.33           H  
ATOM   2011 HE22 GLN A 132       5.477 -69.165 -29.482  1.00 92.33           H  
ATOM   2012  OE1 GLN A 132       4.833 -69.800 -27.301  1.00 92.33           O  
ATOM   2013  N   VAL A 133       0.644 -65.489 -24.885  1.00 95.30           N  
ATOM   2014  H   VAL A 133       0.371 -65.010 -25.732  1.00 95.30           H  
ATOM   2015  CA  VAL A 133       0.548 -64.755 -23.607  1.00 95.30           C  
ATOM   2016  HA  VAL A 133       1.331 -65.124 -22.945  1.00 95.30           H  
ATOM   2017  C   VAL A 133      -0.799 -65.040 -22.938  1.00 95.30           C  
ATOM   2018  CB  VAL A 133       0.782 -63.235 -23.763  1.00 95.30           C  
ATOM   2019  HB  VAL A 133      -0.012 -62.800 -24.370  1.00 95.30           H  
ATOM   2020  O   VAL A 133      -1.853 -64.703 -23.465  1.00 95.30           O  
ATOM   2021  CG1 VAL A 133       0.802 -62.536 -22.393  1.00 95.30           C  
ATOM   2022 HG11 VAL A 133       1.585 -62.961 -21.764  1.00 95.30           H  
ATOM   2023 HG12 VAL A 133      -0.158 -62.654 -21.891  1.00 95.30           H  
ATOM   2024 HG13 VAL A 133       0.984 -61.470 -22.524  1.00 95.30           H  
ATOM   2025  CG2 VAL A 133       2.132 -62.918 -24.419  1.00 95.30           C  
ATOM   2026 HG21 VAL A 133       2.279 -61.839 -24.467  1.00 95.30           H  
ATOM   2027 HG22 VAL A 133       2.138 -63.302 -25.439  1.00 95.30           H  
ATOM   2028 HG23 VAL A 133       2.947 -63.375 -23.858  1.00 95.30           H  
ATOM   2029  N   ALA A 134      -0.773 -65.614 -21.734  1.00 95.97           N  
ATOM   2030  H   ALA A 134       0.125 -65.860 -21.343  1.00 95.97           H  
ATOM   2031  CA  ALA A 134      -1.963 -65.820 -20.905  1.00 95.97           C  
ATOM   2032  HA  ALA A 134      -2.840 -65.914 -21.545  1.00 95.97           H  
ATOM   2033  C   ALA A 134      -2.221 -64.649 -19.941  1.00 95.97           C  
ATOM   2034  CB  ALA A 134      -1.786 -67.134 -20.138  1.00 95.97           C  
ATOM   2035  HB1 ALA A 134      -1.673 -67.953 -20.849  1.00 95.97           H  
ATOM   2036  HB2 ALA A 134      -2.668 -67.320 -19.524  1.00 95.97           H  
ATOM   2037  HB3 ALA A 134      -0.904 -67.087 -19.500  1.00 95.97           H  
ATOM   2038  O   ALA A 134      -3.372 -64.341 -19.620  1.00 95.97           O  
ATOM   2039  N   ARG A 135      -1.159 -63.994 -19.454  1.00 96.56           N  
ATOM   2040  H   ARG A 135      -0.240 -64.307 -19.735  1.00 96.56           H  
ATOM   2041  CA  ARG A 135      -1.257 -62.841 -18.547  1.00 96.56           C  
ATOM   2042  HA  ARG A 135      -2.170 -62.301 -18.799  1.00 96.56           H  
ATOM   2043  C   ARG A 135      -0.087 -61.879 -18.733  1.00 96.56           C  
ATOM   2044  CB  ARG A 135      -1.369 -63.351 -17.096  1.00 96.56           C  
ATOM   2045  HB2 ARG A 135      -2.109 -64.152 -17.077  1.00 96.56           H  
ATOM   2046  HB3 ARG A 135      -0.412 -63.771 -16.789  1.00 96.56           H  
ATOM   2047  O   ARG A 135       1.040 -62.319 -18.935  1.00 96.56           O  
ATOM   2048  CG  ARG A 135      -1.786 -62.278 -16.074  1.00 96.56           C  
ATOM   2049  HG2 ARG A 135      -1.006 -61.519 -16.005  1.00 96.56           H  
ATOM   2050  HG3 ARG A 135      -2.710 -61.798 -16.398  1.00 96.56           H  
ATOM   2051  CD  ARG A 135      -2.016 -62.871 -14.678  1.00 96.56           C  
ATOM   2052  HD2 ARG A 135      -1.107 -63.382 -14.362  1.00 96.56           H  
ATOM   2053  HD3 ARG A 135      -2.212 -62.052 -13.986  1.00 96.56           H  
ATOM   2054  NE  ARG A 135      -3.163 -63.805 -14.665  1.00 96.56           N  
ATOM   2055  HE  ARG A 135      -3.790 -63.754 -15.455  1.00 96.56           H  
ATOM   2056  NH1 ARG A 135      -2.740 -64.794 -12.641  1.00 96.56           N  
ATOM   2057 HH11 ARG A 135      -1.999 -64.122 -12.498  1.00 96.56           H  
ATOM   2058 HH12 ARG A 135      -3.008 -65.427 -11.901  1.00 96.56           H  
ATOM   2059  NH2 ARG A 135      -4.508 -65.445 -13.846  1.00 96.56           N  
ATOM   2060 HH21 ARG A 135      -4.770 -66.084 -13.109  1.00 96.56           H  
ATOM   2061 HH22 ARG A 135      -5.121 -65.328 -14.641  1.00 96.56           H  
ATOM   2062  CZ  ARG A 135      -3.462 -64.678 -13.721  1.00 96.56           C  
ATOM   2063  N   ILE A 136      -0.341 -60.583 -18.602  1.00 96.15           N  
ATOM   2064  H   ILE A 136      -1.302 -60.308 -18.459  1.00 96.15           H  
ATOM   2065  CA  ILE A 136       0.668 -59.529 -18.483  1.00 96.15           C  
ATOM   2066  HA  ILE A 136       1.656 -59.989 -18.484  1.00 96.15           H  
ATOM   2067  C   ILE A 136       0.494 -58.827 -17.135  1.00 96.15           C  
ATOM   2068  CB  ILE A 136       0.621 -58.572 -19.697  1.00 96.15           C  
ATOM   2069  HB  ILE A 136       0.851 -59.168 -20.580  1.00 96.15           H  
ATOM   2070  O   ILE A 136      -0.569 -58.290 -16.839  1.00 96.15           O  
ATOM   2071  CG1 ILE A 136       1.719 -57.495 -19.550  1.00 96.15           C  
ATOM   2072 HG12 ILE A 136       2.646 -57.966 -19.222  1.00 96.15           H  
ATOM   2073 HG13 ILE A 136       1.427 -56.770 -18.790  1.00 96.15           H  
ATOM   2074  CG2 ILE A 136      -0.762 -57.929 -19.918  1.00 96.15           C  
ATOM   2075 HG21 ILE A 136      -1.530 -58.693 -20.043  1.00 96.15           H  
ATOM   2076 HG22 ILE A 136      -1.025 -57.286 -19.078  1.00 96.15           H  
ATOM   2077 HG23 ILE A 136      -0.754 -57.311 -20.816  1.00 96.15           H  
ATOM   2078  CD1 ILE A 136       2.007 -56.753 -20.859  1.00 96.15           C  
ATOM   2079 HD11 ILE A 136       2.277 -57.461 -21.642  1.00 96.15           H  
ATOM   2080 HD12 ILE A 136       1.128 -56.192 -21.177  1.00 96.15           H  
ATOM   2081 HD13 ILE A 136       2.835 -56.061 -20.710  1.00 96.15           H  
ATOM   2082  N   ALA A 137       1.528 -58.844 -16.303  1.00 96.18           N  
ATOM   2083  H   ALA A 137       2.388 -59.273 -16.615  1.00 96.18           H  
ATOM   2084  CA  ALA A 137       1.567 -58.135 -15.031  1.00 96.18           C  
ATOM   2085  HA  ALA A 137       0.567 -57.785 -14.777  1.00 96.18           H  
ATOM   2086  C   ALA A 137       2.473 -56.908 -15.154  1.00 96.18           C  
ATOM   2087  CB  ALA A 137       2.023 -59.100 -13.932  1.00 96.18           C  
ATOM   2088  HB1 ALA A 137       3.032 -59.455 -14.142  1.00 96.18           H  
ATOM   2089  HB2 ALA A 137       1.343 -59.951 -13.881  1.00 96.18           H  
ATOM   2090  HB3 ALA A 137       2.014 -58.587 -12.970  1.00 96.18           H  
ATOM   2091  O   ALA A 137       3.586 -57.017 -15.667  1.00 96.18           O  
ATOM   2092  N   ALA A 138       2.018 -55.753 -14.673  1.00 94.04           N  
ATOM   2093  H   ALA A 138       1.089 -55.735 -14.276  1.00 94.04           H  
ATOM   2094  CA  ALA A 138       2.813 -54.526 -14.632  1.00 94.04           C  
ATOM   2095  HA  ALA A 138       3.872 -54.780 -14.674  1.00 94.04           H  
ATOM   2096  C   ALA A 138       2.587 -53.779 -13.302  1.00 94.04           C  
ATOM   2097  CB  ALA A 138       2.522 -53.690 -15.887  1.00 94.04           C  
ATOM   2098  HB1 ALA A 138       1.467 -53.420 -15.939  1.00 94.04           H  
ATOM   2099  HB2 ALA A 138       3.120 -52.779 -15.867  1.00 94.04           H  
ATOM   2100  HB3 ALA A 138       2.781 -54.267 -16.775  1.00 94.04           H  
ATOM   2101  O   ALA A 138       1.878 -52.774 -13.262  1.00 94.04           O  
ATOM   2102  N   PRO A 139       3.171 -54.257 -12.185  1.00 90.34           N  
ATOM   2103  CA  PRO A 139       3.093 -53.563 -10.897  1.00 90.34           C  
ATOM   2104  HA  PRO A 139       2.046 -53.396 -10.644  1.00 90.34           H  
ATOM   2105  C   PRO A 139       3.788 -52.187 -10.908  1.00 90.34           C  
ATOM   2106  CB  PRO A 139       3.699 -54.531  -9.875  1.00 90.34           C  
ATOM   2107  HB2 PRO A 139       2.898 -55.118  -9.425  1.00 90.34           H  
ATOM   2108  HB3 PRO A 139       4.263 -54.012  -9.100  1.00 90.34           H  
ATOM   2109  O   PRO A 139       3.412 -51.306 -10.137  1.00 90.34           O  
ATOM   2110  CG  PRO A 139       4.595 -55.458 -10.697  1.00 90.34           C  
ATOM   2111  HG2 PRO A 139       4.663 -56.451 -10.253  1.00 90.34           H  
ATOM   2112  HG3 PRO A 139       5.589 -55.019 -10.788  1.00 90.34           H  
ATOM   2113  CD  PRO A 139       3.918 -55.502 -12.064  1.00 90.34           C  
ATOM   2114  HD2 PRO A 139       4.671 -55.601 -12.845  1.00 90.34           H  
ATOM   2115  HD3 PRO A 139       3.225 -56.343 -12.102  1.00 90.34           H  
ATOM   2116  N   SER A 140       4.755 -51.968 -11.804  1.00 88.25           N  
ATOM   2117  H   SER A 140       5.073 -52.749 -12.360  1.00 88.25           H  
ATOM   2118  CA  SER A 140       5.308 -50.651 -12.145  1.00 88.25           C  
ATOM   2119  HA  SER A 140       4.568 -49.893 -11.891  1.00 88.25           H  
ATOM   2120  C   SER A 140       5.586 -50.546 -13.652  1.00 88.25           C  
ATOM   2121  CB  SER A 140       6.586 -50.355 -11.332  1.00 88.25           C  
ATOM   2122  HB2 SER A 140       6.694 -49.275 -11.230  1.00 88.25           H  
ATOM   2123  HB3 SER A 140       6.503 -50.788 -10.335  1.00 88.25           H  
ATOM   2124  O   SER A 140       5.660 -51.549 -14.364  1.00 88.25           O  
ATOM   2125  OG  SER A 140       7.746 -50.857 -11.981  1.00 88.25           O  
ATOM   2126  HG  SER A 140       8.525 -50.624 -11.471  1.00 88.25           H  
ATOM   2127  N   VAL A 141       5.838 -49.324 -14.131  1.00 88.78           N  
ATOM   2128  H   VAL A 141       5.768 -48.546 -13.491  1.00 88.78           H  
ATOM   2129  CA  VAL A 141       6.275 -49.036 -15.516  1.00 88.78           C  
ATOM   2130  HA  VAL A 141       5.549 -49.479 -16.197  1.00 88.78           H  
ATOM   2131  C   VAL A 141       7.637 -49.643 -15.896  1.00 88.78           C  
ATOM   2132  CB  VAL A 141       6.307 -47.516 -15.775  1.00 88.78           C  
ATOM   2133  HB  VAL A 141       6.599 -47.343 -16.810  1.00 88.78           H  
ATOM   2134  O   VAL A 141       8.000 -49.622 -17.071  1.00 88.78           O  
ATOM   2135  CG1 VAL A 141       4.914 -46.902 -15.603  1.00 88.78           C  
ATOM   2136 HG11 VAL A 141       4.934 -45.858 -15.913  1.00 88.78           H  
ATOM   2137 HG12 VAL A 141       4.208 -47.439 -16.237  1.00 88.78           H  
ATOM   2138 HG13 VAL A 141       4.585 -46.966 -14.566  1.00 88.78           H  
ATOM   2139  CG2 VAL A 141       7.303 -46.769 -14.870  1.00 88.78           C  
ATOM   2140 HG21 VAL A 141       8.319 -46.977 -15.207  1.00 88.78           H  
ATOM   2141 HG22 VAL A 141       7.130 -45.694 -14.928  1.00 88.78           H  
ATOM   2142 HG23 VAL A 141       7.208 -47.086 -13.831  1.00 88.78           H  
ATOM   2143  N   SER A 142       8.388 -50.166 -14.921  1.00 88.52           N  
ATOM   2144  H   SER A 142       8.018 -50.155 -13.981  1.00 88.52           H  
ATOM   2145  CA  SER A 142       9.724 -50.755 -15.097  1.00 88.52           C  
ATOM   2146  HA  SER A 142      10.028 -50.656 -16.139  1.00 88.52           H  
ATOM   2147  C   SER A 142       9.783 -52.251 -14.751  1.00 88.52           C  
ATOM   2148  CB  SER A 142      10.757 -50.013 -14.239  1.00 88.52           C  
ATOM   2149  HB2 SER A 142      10.585 -50.270 -13.194  1.00 88.52           H  
ATOM   2150  HB3 SER A 142      11.757 -50.354 -14.509  1.00 88.52           H  
ATOM   2151  O   SER A 142      10.865 -52.833 -14.807  1.00 88.52           O  
ATOM   2152  OG  SER A 142      10.694 -48.601 -14.377  1.00 88.52           O  
ATOM   2153  HG  SER A 142      10.945 -48.247 -13.520  1.00 88.52           H  
ATOM   2154  N   SER A 143       8.659 -52.875 -14.377  1.00 90.93           N  
ATOM   2155  H   SER A 143       7.799 -52.346 -14.382  1.00 90.93           H  
ATOM   2156  CA  SER A 143       8.593 -54.252 -13.847  1.00 90.93           C  
ATOM   2157  HA  SER A 143       9.550 -54.739 -14.035  1.00 90.93           H  
ATOM   2158  C   SER A 143       7.551 -55.129 -14.560  1.00 90.93           C  
ATOM   2159  CB  SER A 143       8.412 -54.235 -12.325  1.00 90.93           C  
ATOM   2160  HB2 SER A 143       8.338 -55.256 -11.952  1.00 90.93           H  
ATOM   2161  HB3 SER A 143       9.276 -53.757 -11.863  1.00 90.93           H  
ATOM   2162  O   SER A 143       6.896 -55.981 -13.959  1.00 90.93           O  
ATOM   2163  OG  SER A 143       7.252 -53.516 -11.967  1.00 90.93           O  
ATOM   2164  HG  SER A 143       7.477 -52.583 -11.975  1.00 90.93           H  
ATOM   2165  N   ILE A 144       7.401 -54.935 -15.870  1.00 94.96           N  
ATOM   2166  H   ILE A 144       7.985 -54.248 -16.326  1.00 94.96           H  
ATOM   2167  CA  ILE A 144       6.468 -55.690 -16.710  1.00 94.96           C  
ATOM   2168  HA  ILE A 144       5.500 -55.680 -16.210  1.00 94.96           H  
ATOM   2169  C   ILE A 144       6.938 -57.147 -16.833  1.00 94.96           C  
ATOM   2170  CB  ILE A 144       6.286 -55.012 -18.087  1.00 94.96           C  
ATOM   2171  HB  ILE A 144       7.234 -55.071 -18.623  1.00 94.96           H  
ATOM   2172  O   ILE A 144       8.115 -57.419 -17.081  1.00 94.96           O  
ATOM   2173  CG1 ILE A 144       5.897 -53.521 -17.933  1.00 94.96           C  
ATOM   2174 HG12 ILE A 144       6.548 -53.024 -17.214  1.00 94.96           H  
ATOM   2175 HG13 ILE A 144       4.876 -53.440 -17.561  1.00 94.96           H  
ATOM   2176  CG2 ILE A 144       5.220 -55.755 -18.916  1.00 94.96           C  
ATOM   2177 HG21 ILE A 144       5.078 -55.268 -19.881  1.00 94.96           H  
ATOM   2178 HG22 ILE A 144       5.532 -56.781 -19.113  1.00 94.96           H  
ATOM   2179 HG23 ILE A 144       4.270 -55.765 -18.381  1.00 94.96           H  
ATOM   2180  CD1 ILE A 144       6.022 -52.728 -19.233  1.00 94.96           C  
ATOM   2181 HD11 ILE A 144       6.991 -52.915 -19.697  1.00 94.96           H  
ATOM   2182 HD12 ILE A 144       5.952 -51.666 -18.999  1.00 94.96           H  
ATOM   2183 HD13 ILE A 144       5.217 -52.996 -19.917  1.00 94.96           H  
ATOM   2184  N   THR A 145       6.010 -58.088 -16.671  1.00 97.02           N  
ATOM   2185  H   THR A 145       5.074 -57.783 -16.446  1.00 97.02           H  
ATOM   2186  CA  THR A 145       6.240 -59.536 -16.770  1.00 97.02           C  
ATOM   2187  HA  THR A 145       7.180 -59.720 -17.291  1.00 97.02           H  
ATOM   2188  C   THR A 145       5.107 -60.186 -17.560  1.00 97.02           C  
ATOM   2189  CB  THR A 145       6.336 -60.170 -15.372  1.00 97.02           C  
ATOM   2190  HB  THR A 145       5.373 -60.078 -14.869  1.00 97.02           H  
ATOM   2191  O   THR A 145       3.936 -59.920 -17.298  1.00 97.02           O  
ATOM   2192  CG2 THR A 145       6.745 -61.643 -15.404  1.00 97.02           C  
ATOM   2193 HG21 THR A 145       6.831 -62.015 -14.383  1.00 97.02           H  
ATOM   2194 HG22 THR A 145       7.709 -61.750 -15.901  1.00 97.02           H  
ATOM   2195 HG23 THR A 145       5.996 -62.235 -15.930  1.00 97.02           H  
ATOM   2196  OG1 THR A 145       7.312 -59.510 -14.598  1.00 97.02           O  
ATOM   2197  HG1 THR A 145       7.067 -58.583 -14.543  1.00 97.02           H  
ATOM   2198  N   LEU A 146       5.437 -61.057 -18.511  1.00 96.88           N  
ATOM   2199  H   LEU A 146       6.417 -61.268 -18.635  1.00 96.88           H  
ATOM   2200  CA  LEU A 146       4.479 -61.866 -19.266  1.00 96.88           C  
ATOM   2201  HA  LEU A 146       3.480 -61.443 -19.159  1.00 96.88           H  
ATOM   2202  C   LEU A 146       4.465 -63.287 -18.690  1.00 96.88           C  
ATOM   2203  CB  LEU A 146       4.825 -61.890 -20.770  1.00 96.88           C  
ATOM   2204  HB2 LEU A 146       5.652 -62.586 -20.911  1.00 96.88           H  
ATOM   2205  HB3 LEU A 146       3.982 -62.317 -21.314  1.00 96.88           H  
ATOM   2206  O   LEU A 146       5.510 -63.828 -18.332  1.00 96.88           O  
ATOM   2207  CG  LEU A 146       5.199 -60.537 -21.411  1.00 96.88           C  
ATOM   2208  HG  LEU A 146       5.881 -59.980 -20.768  1.00 96.88           H  
ATOM   2209  CD1 LEU A 146       5.912 -60.751 -22.744  1.00 96.88           C  
ATOM   2210 HD11 LEU A 146       6.843 -61.293 -22.580  1.00 96.88           H  
ATOM   2211 HD12 LEU A 146       5.279 -61.324 -23.421  1.00 96.88           H  
ATOM   2212 HD13 LEU A 146       6.152 -59.786 -23.190  1.00 96.88           H  
ATOM   2213  CD2 LEU A 146       3.949 -59.699 -21.650  1.00 96.88           C  
ATOM   2214 HD21 LEU A 146       3.424 -59.559 -20.705  1.00 96.88           H  
ATOM   2215 HD22 LEU A 146       4.237 -58.726 -22.048  1.00 96.88           H  
ATOM   2216 HD23 LEU A 146       3.289 -60.197 -22.360  1.00 96.88           H  
ATOM   2217  N   ILE A 147       3.298 -63.915 -18.634  1.00 97.31           N  
ATOM   2218  H   ILE A 147       2.476 -63.405 -18.926  1.00 97.31           H  
ATOM   2219  CA  ILE A 147       3.127 -65.332 -18.309  1.00 97.31           C  
ATOM   2220  HA  ILE A 147       4.099 -65.791 -18.126  1.00 97.31           H  
ATOM   2221  C   ILE A 147       2.515 -65.990 -19.539  1.00 97.31           C  
ATOM   2222  CB  ILE A 147       2.261 -65.530 -17.047  1.00 97.31           C  
ATOM   2223  HB  ILE A 147       1.267 -65.133 -17.254  1.00 97.31           H  
ATOM   2224  O   ILE A 147       1.441 -65.584 -19.992  1.00 97.31           O  
ATOM   2225  CG1 ILE A 147       2.853 -64.767 -15.836  1.00 97.31           C  
ATOM   2226 HG12 ILE A 147       2.974 -63.716 -16.094  1.00 97.31           H  
ATOM   2227 HG13 ILE A 147       3.838 -65.170 -15.602  1.00 97.31           H  
ATOM   2228  CG2 ILE A 147       2.121 -67.033 -16.738  1.00 97.31           C  
ATOM   2229 HG21 ILE A 147       1.678 -67.558 -17.584  1.00 97.31           H  
ATOM   2230 HG22 ILE A 147       1.466 -67.193 -15.882  1.00 97.31           H  
ATOM   2231 HG23 ILE A 147       3.100 -67.467 -16.532  1.00 97.31           H  
ATOM   2232  CD1 ILE A 147       1.982 -64.811 -14.573  1.00 97.31           C  
ATOM   2233 HD11 ILE A 147       1.957 -65.819 -14.159  1.00 97.31           H  
ATOM   2234 HD12 ILE A 147       0.969 -64.485 -14.810  1.00 97.31           H  
ATOM   2235 HD13 ILE A 147       2.404 -64.140 -13.824  1.00 97.31           H  
ATOM   2236  N   LEU A 148       3.207 -66.984 -20.087  1.00 95.59           N  
ATOM   2237  H   LEU A 148       4.065 -67.283 -19.645  1.00 95.59           H  
ATOM   2238  CA  LEU A 148       2.775 -67.723 -21.265  1.00 95.59           C  
ATOM   2239  HA  LEU A 148       2.257 -67.016 -21.912  1.00 95.59           H  
ATOM   2240  C   LEU A 148       1.761 -68.822 -20.902  1.00 95.59           C  
ATOM   2241  CB  LEU A 148       3.998 -68.267 -22.033  1.00 95.59           C  
ATOM   2242  HB2 LEU A 148       4.516 -68.979 -21.391  1.00 95.59           H  
ATOM   2243  HB3 LEU A 148       3.643 -68.810 -22.909  1.00 95.59           H  
ATOM   2244  O   LEU A 148       1.668 -69.259 -19.753  1.00 95.59           O  
ATOM   2245  CG  LEU A 148       5.014 -67.203 -22.501  1.00 95.59           C  
ATOM   2246  HG  LEU A 148       5.432 -66.692 -21.634  1.00 95.59           H  
ATOM   2247  CD1 LEU A 148       6.164 -67.867 -23.259  1.00 95.59           C  
ATOM   2248 HD11 LEU A 148       6.671 -68.581 -22.610  1.00 95.59           H  
ATOM   2249 HD12 LEU A 148       5.781 -68.389 -24.136  1.00 95.59           H  
ATOM   2250 HD13 LEU A 148       6.881 -67.108 -23.573  1.00 95.59           H  
ATOM   2251  CD2 LEU A 148       4.405 -66.154 -23.436  1.00 95.59           C  
ATOM   2252 HD21 LEU A 148       3.936 -66.642 -24.291  1.00 95.59           H  
ATOM   2253 HD22 LEU A 148       5.178 -65.474 -23.791  1.00 95.59           H  
ATOM   2254 HD23 LEU A 148       3.657 -65.571 -22.898  1.00 95.59           H  
ATOM   2255  N   THR A 149       1.000 -69.291 -21.889  1.00 93.63           N  
ATOM   2256  H   THR A 149       1.108 -68.871 -22.801  1.00 93.63           H  
ATOM   2257  CA  THR A 149      -0.052 -70.317 -21.751  1.00 93.63           C  
ATOM   2258  HA  THR A 149      -0.778 -69.985 -21.009  1.00 93.63           H  
ATOM   2259  C   THR A 149       0.456 -71.676 -21.271  1.00 93.63           C  
ATOM   2260  CB  THR A 149      -0.780 -70.516 -23.092  1.00 93.63           C  
ATOM   2261  HB  THR A 149      -1.374 -71.429 -23.052  1.00 93.63           H  
ATOM   2262  O   THR A 149      -0.312 -72.451 -20.709  1.00 93.63           O  
ATOM   2263  CG2 THR A 149      -1.722 -69.356 -23.412  1.00 93.63           C  
ATOM   2264 HG21 THR A 149      -2.532 -69.327 -22.683  1.00 93.63           H  
ATOM   2265 HG22 THR A 149      -2.147 -69.495 -24.406  1.00 93.63           H  
ATOM   2266 HG23 THR A 149      -1.184 -68.409 -23.393  1.00 93.63           H  
ATOM   2267  OG1 THR A 149       0.140 -70.616 -24.160  1.00 93.63           O  
ATOM   2268  HG1 THR A 149       0.618 -71.445 -24.085  1.00 93.63           H  
ATOM   2269  N   ASP A 150       1.743 -71.967 -21.464  1.00 92.79           N  
ATOM   2270  H   ASP A 150       2.329 -71.257 -21.879  1.00 92.79           H  
ATOM   2271  CA  ASP A 150       2.426 -73.167 -20.959  1.00 92.79           C  
ATOM   2272  HA  ASP A 150       1.696 -73.972 -20.873  1.00 92.79           H  
ATOM   2273  C   ASP A 150       3.026 -72.984 -19.546  1.00 92.79           C  
ATOM   2274  CB  ASP A 150       3.472 -73.610 -21.993  1.00 92.79           C  
ATOM   2275  HB2 ASP A 150       3.999 -74.489 -21.622  1.00 92.79           H  
ATOM   2276  HB3 ASP A 150       2.950 -73.898 -22.905  1.00 92.79           H  
ATOM   2277  O   ASP A 150       3.646 -73.900 -19.002  1.00 92.79           O  
ATOM   2278  CG  ASP A 150       4.495 -72.522 -22.335  1.00 92.79           C  
ATOM   2279  OD1 ASP A 150       4.740 -71.619 -21.507  1.00 92.79           O  
ATOM   2280  OD2 ASP A 150       5.066 -72.576 -23.444  1.00 92.79           O  
ATOM   2281  N   GLY A 151       2.830 -71.810 -18.936  1.00 93.45           N  
ATOM   2282  H   GLY A 151       2.328 -71.095 -19.442  1.00 93.45           H  
ATOM   2283  CA  GLY A 151       3.335 -71.457 -17.612  1.00 93.45           C  
ATOM   2284  HA2 GLY A 151       2.695 -70.678 -17.199  1.00 93.45           H  
ATOM   2285  HA3 GLY A 151       3.282 -72.330 -16.962  1.00 93.45           H  
ATOM   2286  C   GLY A 151       4.774 -70.934 -17.589  1.00 93.45           C  
ATOM   2287  O   GLY A 151       5.275 -70.648 -16.499  1.00 93.45           O  
ATOM   2288  N   ARG A 152       5.448 -70.785 -18.740  1.00 95.88           N  
ATOM   2289  H   ARG A 152       5.002 -71.046 -19.607  1.00 95.88           H  
ATOM   2290  CA  ARG A 152       6.754 -70.107 -18.807  1.00 95.88           C  
ATOM   2291  HA  ARG A 152       7.382 -70.492 -18.004  1.00 95.88           H  
ATOM   2292  C   ARG A 152       6.580 -68.605 -18.548  1.00 95.88           C  
ATOM   2293  CB  ARG A 152       7.456 -70.397 -20.147  1.00 95.88           C  
ATOM   2294  HB2 ARG A 152       8.383 -69.825 -20.182  1.00 95.88           H  
ATOM   2295  HB3 ARG A 152       6.810 -70.060 -20.958  1.00 95.88           H  
ATOM   2296  O   ARG A 152       5.616 -67.992 -19.005  1.00 95.88           O  
ATOM   2297  CG  ARG A 152       7.783 -71.893 -20.338  1.00 95.88           C  
ATOM   2298  HG2 ARG A 152       8.425 -72.218 -19.519  1.00 95.88           H  
ATOM   2299  HG3 ARG A 152       6.864 -72.476 -20.277  1.00 95.88           H  
ATOM   2300  CD  ARG A 152       8.480 -72.241 -21.664  1.00 95.88           C  
ATOM   2301  HD2 ARG A 152       9.467 -71.782 -21.702  1.00 95.88           H  
ATOM   2302  HD3 ARG A 152       8.634 -73.320 -21.688  1.00 95.88           H  
ATOM   2303  NE  ARG A 152       7.664 -71.862 -22.829  1.00 95.88           N  
ATOM   2304  HE  ARG A 152       6.663 -71.917 -22.706  1.00 95.88           H  
ATOM   2305  NH1 ARG A 152       9.274 -71.488 -24.448  1.00 95.88           N  
ATOM   2306 HH11 ARG A 152      10.012 -71.551 -23.761  1.00 95.88           H  
ATOM   2307 HH12 ARG A 152       9.518 -71.353 -25.419  1.00 95.88           H  
ATOM   2308  NH2 ARG A 152       7.080 -71.475 -24.950  1.00 95.88           N  
ATOM   2309 HH21 ARG A 152       7.239 -71.196 -25.908  1.00 95.88           H  
ATOM   2310 HH22 ARG A 152       6.150 -71.705 -24.630  1.00 95.88           H  
ATOM   2311  CZ  ARG A 152       8.027 -71.604 -24.070  1.00 95.88           C  
ATOM   2312  N   ALA A 153       7.507 -68.004 -17.811  1.00 96.71           N  
ATOM   2313  H   ALA A 153       8.304 -68.553 -17.521  1.00 96.71           H  
ATOM   2314  CA  ALA A 153       7.493 -66.586 -17.463  1.00 96.71           C  
ATOM   2315  HA  ALA A 153       6.509 -66.169 -17.678  1.00 96.71           H  
ATOM   2316  C   ALA A 153       8.519 -65.805 -18.293  1.00 96.71           C  
ATOM   2317  CB  ALA A 153       7.730 -66.441 -15.955  1.00 96.71           C  
ATOM   2318  HB1 ALA A 153       6.952 -66.973 -15.408  1.00 96.71           H  
ATOM   2319  HB2 ALA A 153       8.703 -66.857 -15.692  1.00 96.71           H  
ATOM   2320  HB3 ALA A 153       7.703 -65.387 -15.679  1.00 96.71           H  
ATOM   2321  O   ALA A 153       9.623 -66.289 -18.545  1.00 96.71           O  
ATOM   2322  N   VAL A 154       8.176 -64.579 -18.683  1.00 96.37           N  
ATOM   2323  H   VAL A 154       7.248 -64.249 -18.461  1.00 96.37           H  
ATOM   2324  CA  VAL A 154       9.070 -63.656 -19.385  1.00 96.37           C  
ATOM   2325  HA  VAL A 154      10.059 -64.111 -19.442  1.00 96.37           H  
ATOM   2326  C   VAL A 154       9.169 -62.350 -18.605  1.00 96.37           C  
ATOM   2327  CB  VAL A 154       8.628 -63.392 -20.831  1.00 96.37           C  
ATOM   2328  HB  VAL A 154       7.686 -62.843 -20.812  1.00 96.37           H  
ATOM   2329  O   VAL A 154       8.202 -61.594 -18.531  1.00 96.37           O  
ATOM   2330  CG1 VAL A 154       9.654 -62.510 -21.547  1.00 96.37           C  
ATOM   2331 HG11 VAL A 154       9.316 -62.322 -22.566  1.00 96.37           H  
ATOM   2332 HG12 VAL A 154      10.625 -63.004 -21.563  1.00 96.37           H  
ATOM   2333 HG13 VAL A 154       9.748 -61.546 -21.047  1.00 96.37           H  
ATOM   2334  CG2 VAL A 154       8.417 -64.679 -21.641  1.00 96.37           C  
ATOM   2335 HG21 VAL A 154       9.340 -65.258 -21.671  1.00 96.37           H  
ATOM   2336 HG22 VAL A 154       8.108 -64.431 -22.656  1.00 96.37           H  
ATOM   2337 HG23 VAL A 154       7.631 -65.283 -21.188  1.00 96.37           H  
ATOM   2338  N   ILE A 155      10.337 -62.061 -18.039  1.00 95.17           N  
ATOM   2339  H   ILE A 155      11.111 -62.685 -18.218  1.00 95.17           H  
ATOM   2340  CA  ILE A 155      10.615 -60.790 -17.364  1.00 95.17           C  
ATOM   2341  HA  ILE A 155       9.710 -60.442 -16.868  1.00 95.17           H  
ATOM   2342  C   ILE A 155      10.998 -59.771 -18.440  1.00 95.17           C  
ATOM   2343  CB  ILE A 155      11.701 -60.961 -16.279  1.00 95.17           C  
ATOM   2344  HB  ILE A 155      12.614 -61.319 -16.756  1.00 95.17           H  
ATOM   2345  O   ILE A 155      12.040 -59.892 -19.083  1.00 95.17           O  
ATOM   2346  CG1 ILE A 155      11.267 -62.007 -15.223  1.00 95.17           C  
ATOM   2347 HG12 ILE A 155      10.974 -62.931 -15.721  1.00 95.17           H  
ATOM   2348 HG13 ILE A 155      10.402 -61.632 -14.676  1.00 95.17           H  
ATOM   2349  CG2 ILE A 155      11.996 -59.601 -15.617  1.00 95.17           C  
ATOM   2350 HG21 ILE A 155      11.103 -59.216 -15.125  1.00 95.17           H  
ATOM   2351 HG22 ILE A 155      12.799 -59.707 -14.888  1.00 95.17           H  
ATOM   2352 HG23 ILE A 155      12.345 -58.885 -16.361  1.00 95.17           H  
ATOM   2353  CD1 ILE A 155      12.371 -62.378 -14.224  1.00 95.17           C  
ATOM   2354 HD11 ILE A 155      13.260 -62.708 -14.762  1.00 95.17           H  
ATOM   2355 HD12 ILE A 155      12.622 -61.527 -13.592  1.00 95.17           H  
ATOM   2356 HD13 ILE A 155      12.021 -63.191 -13.588  1.00 95.17           H  
ATOM   2357  N   TRP A 156      10.142 -58.774 -18.658  1.00 95.24           N  
ATOM   2358  H   TRP A 156       9.308 -58.721 -18.091  1.00 95.24           H  
ATOM   2359  CA  TRP A 156      10.327 -57.750 -19.690  1.00 95.24           C  
ATOM   2360  HA  TRP A 156      11.021 -58.113 -20.448  1.00 95.24           H  
ATOM   2361  C   TRP A 156      10.911 -56.442 -19.141  1.00 95.24           C  
ATOM   2362  CB  TRP A 156       8.977 -57.508 -20.366  1.00 95.24           C  
ATOM   2363  HB2 TRP A 156       8.577 -58.462 -20.710  1.00 95.24           H  
ATOM   2364  HB3 TRP A 156       8.272 -57.093 -19.646  1.00 95.24           H  
ATOM   2365  O   TRP A 156      11.604 -55.703 -19.847  1.00 95.24           O  
ATOM   2366  CG  TRP A 156       9.059 -56.587 -21.532  1.00 95.24           C  
ATOM   2367  CD1 TRP A 156       9.100 -55.238 -21.469  1.00 95.24           C  
ATOM   2368  HD1 TRP A 156       9.075 -54.655 -20.560  1.00 95.24           H  
ATOM   2369  CD2 TRP A 156       9.153 -56.931 -22.943  1.00 95.24           C  
ATOM   2370  CE2 TRP A 156       9.179 -55.718 -23.690  1.00 95.24           C  
ATOM   2371  CE3 TRP A 156       9.193 -58.143 -23.665  1.00 95.24           C  
ATOM   2372  HE3 TRP A 156       9.195 -59.080 -23.127  1.00 95.24           H  
ATOM   2373  NE1 TRP A 156       9.234 -54.724 -22.739  1.00 95.24           N  
ATOM   2374  HE1 TRP A 156       9.332 -53.735 -22.919  1.00 95.24           H  
ATOM   2375  CH2 TRP A 156       9.149 -56.929 -25.777  1.00 95.24           C  
ATOM   2376  HH2 TRP A 156       9.111 -56.925 -26.856  1.00 95.24           H  
ATOM   2377  CZ2 TRP A 156       9.135 -55.710 -25.086  1.00 95.24           C  
ATOM   2378  HZ2 TRP A 156       9.068 -54.782 -25.633  1.00 95.24           H  
ATOM   2379  CZ3 TRP A 156       9.211 -58.142 -25.072  1.00 95.24           C  
ATOM   2380  HZ3 TRP A 156       9.240 -59.075 -25.616  1.00 95.24           H  
ATOM   2381  N   GLY A 157      10.639 -56.140 -17.871  1.00 91.76           N  
ATOM   2382  H   GLY A 157       9.987 -56.735 -17.379  1.00 91.76           H  
ATOM   2383  CA  GLY A 157      11.069 -54.906 -17.224  1.00 91.76           C  
ATOM   2384  HA2 GLY A 157      10.850 -54.967 -16.158  1.00 91.76           H  
ATOM   2385  HA3 GLY A 157      12.145 -54.783 -17.342  1.00 91.76           H  
ATOM   2386  C   GLY A 157      10.346 -53.684 -17.796  1.00 91.76           C  
ATOM   2387  O   GLY A 157       9.138 -53.539 -17.648  1.00 91.76           O  
ATOM   2388  N   SER A 158      11.089 -52.783 -18.427  1.00 90.69           N  
ATOM   2389  H   SER A 158      12.081 -52.952 -18.508  1.00 90.69           H  
ATOM   2390  CA  SER A 158      10.625 -51.492 -18.949  1.00 90.69           C  
ATOM   2391  HA  SER A 158       9.777 -51.142 -18.360  1.00 90.69           H  
ATOM   2392  C   SER A 158      10.192 -51.518 -20.426  1.00 90.69           C  
ATOM   2393  CB  SER A 158      11.779 -50.504 -18.774  1.00 90.69           C  
ATOM   2394  HB2 SER A 158      11.526 -49.557 -19.251  1.00 90.69           H  
ATOM   2395  HB3 SER A 158      11.958 -50.330 -17.713  1.00 90.69           H  
ATOM   2396  O   SER A 158      10.560 -52.414 -21.190  1.00 90.69           O  
ATOM   2397  OG  SER A 158      12.942 -51.069 -19.366  1.00 90.69           O  
ATOM   2398  HG  SER A 158      13.517 -50.357 -19.655  1.00 90.69           H  
ATOM   2399  N   THR A 159       9.461 -50.487 -20.866  1.00 90.99           N  
ATOM   2400  H   THR A 159       9.177 -49.772 -20.213  1.00 90.99           H  
ATOM   2401  CA  THR A 159       9.089 -50.274 -22.282  1.00 90.99           C  
ATOM   2402  HA  THR A 159       8.753 -51.223 -22.702  1.00 90.99           H  
ATOM   2403  C   THR A 159      10.236 -49.795 -23.178  1.00 90.99           C  
ATOM   2404  CB  THR A 159       7.936 -49.270 -22.412  1.00 90.99           C  
ATOM   2405  HB  THR A 159       7.824 -48.971 -23.454  1.00 90.99           H  
ATOM   2406  O   THR A 159      10.092 -49.791 -24.400  1.00 90.99           O  
ATOM   2407  CG2 THR A 159       6.614 -49.864 -21.950  1.00 90.99           C  
ATOM   2408 HG21 THR A 159       6.685 -50.187 -20.911  1.00 90.99           H  
ATOM   2409 HG22 THR A 159       5.828 -49.116 -22.058  1.00 90.99           H  
ATOM   2410 HG23 THR A 159       6.362 -50.720 -22.576  1.00 90.99           H  
ATOM   2411  OG1 THR A 159       8.169 -48.123 -21.624  1.00 90.99           O  
ATOM   2412  HG1 THR A 159       7.456 -47.508 -21.812  1.00 90.99           H  
ATOM   2413  N   ASP A 160      11.380 -49.396 -22.618  1.00 87.93           N  
ATOM   2414  H   ASP A 160      11.440 -49.324 -21.612  1.00 87.93           H  
ATOM   2415  CA  ASP A 160      12.552 -49.020 -23.413  1.00 87.93           C  
ATOM   2416  HA  ASP A 160      12.210 -48.252 -24.106  1.00 87.93           H  
ATOM   2417  C   ASP A 160      13.055 -50.192 -24.280  1.00 87.93           C  
ATOM   2418  CB  ASP A 160      13.681 -48.366 -22.579  1.00 87.93           C  
ATOM   2419  HB2 ASP A 160      14.637 -48.801 -22.869  1.00 87.93           H  
ATOM   2420  HB3 ASP A 160      13.725 -47.311 -22.852  1.00 87.93           H  
ATOM   2421  O   ASP A 160      13.139 -51.339 -23.833  1.00 87.93           O  
ATOM   2422  CG  ASP A 160      13.535 -48.448 -21.053  1.00 87.93           C  
ATOM   2423  OD1 ASP A 160      12.630 -47.779 -20.499  1.00 87.93           O  
ATOM   2424  OD2 ASP A 160      14.321 -49.174 -20.412  1.00 87.93           O  
ATOM   2425  N   ARG A 161      13.387 -49.875 -25.543  1.00 90.25           N  
ATOM   2426  H   ARG A 161      13.271 -48.909 -25.812  1.00 90.25           H  
ATOM   2427  CA  ARG A 161      13.848 -50.816 -26.585  1.00 90.25           C  
ATOM   2428  HA  ARG A 161      13.842 -50.279 -27.534  1.00 90.25           H  
ATOM   2429  C   ARG A 161      12.886 -51.994 -26.838  1.00 90.25           C  
ATOM   2430  CB  ARG A 161      15.319 -51.229 -26.334  1.00 90.25           C  
ATOM   2431  HB2 ARG A 161      15.394 -51.804 -25.411  1.00 90.25           H  
ATOM   2432  HB3 ARG A 161      15.651 -51.859 -27.158  1.00 90.25           H  
ATOM   2433  O   ARG A 161      13.322 -53.103 -27.130  1.00 90.25           O  
ATOM   2434  CG  ARG A 161      16.247 -50.000 -26.257  1.00 90.25           C  
ATOM   2435  HG2 ARG A 161      16.031 -49.361 -27.113  1.00 90.25           H  
ATOM   2436  HG3 ARG A 161      16.044 -49.433 -25.348  1.00 90.25           H  
ATOM   2437  CD  ARG A 161      17.741 -50.342 -26.311  1.00 90.25           C  
ATOM   2438  HD2 ARG A 161      17.905 -51.055 -27.120  1.00 90.25           H  
ATOM   2439  HD3 ARG A 161      18.284 -49.435 -26.576  1.00 90.25           H  
ATOM   2440  NE  ARG A 161      18.292 -50.844 -25.038  1.00 90.25           N  
ATOM   2441  HE  ARG A 161      17.923 -50.475 -24.173  1.00 90.25           H  
ATOM   2442  NH1 ARG A 161      19.904 -52.247 -25.922  1.00 90.25           N  
ATOM   2443 HH11 ARG A 161      20.733 -52.809 -25.788  1.00 90.25           H  
ATOM   2444 HH12 ARG A 161      19.399 -52.355 -26.789  1.00 90.25           H  
ATOM   2445  NH2 ARG A 161      19.910 -51.758 -23.750  1.00 90.25           N  
ATOM   2446 HH21 ARG A 161      20.725 -52.354 -23.706  1.00 90.25           H  
ATOM   2447 HH22 ARG A 161      19.854 -51.070 -23.012  1.00 90.25           H  
ATOM   2448  CZ  ARG A 161      19.362 -51.612 -24.916  1.00 90.25           C  
ATOM   2449  N   ALA A 162      11.574 -51.750 -26.746  1.00 91.12           N  
ATOM   2450  H   ALA A 162      11.282 -50.835 -26.434  1.00 91.12           H  
ATOM   2451  CA  ALA A 162      10.542 -52.787 -26.842  1.00 91.12           C  
ATOM   2452  HA  ALA A 162      10.687 -53.458 -25.996  1.00 91.12           H  
ATOM   2453  C   ALA A 162      10.607 -53.656 -28.116  1.00 91.12           C  
ATOM   2454  CB  ALA A 162       9.163 -52.124 -26.709  1.00 91.12           C  
ATOM   2455  HB1 ALA A 162       8.381 -52.874 -26.823  1.00 91.12           H  
ATOM   2456  HB2 ALA A 162       9.031 -51.366 -27.482  1.00 91.12           H  
ATOM   2457  HB3 ALA A 162       9.058 -51.666 -25.726  1.00 91.12           H  
ATOM   2458  O   ALA A 162      10.477 -54.872 -28.018  1.00 91.12           O  
ATOM   2459  N   GLU A 163      10.848 -53.064 -29.288  1.00 88.66           N  
ATOM   2460  H   GLU A 163      10.888 -52.056 -29.331  1.00 88.66           H  
ATOM   2461  CA  GLU A 163      10.967 -53.805 -30.556  1.00 88.66           C  
ATOM   2462  HA  GLU A 163      10.074 -54.409 -30.713  1.00 88.66           H  
ATOM   2463  C   GLU A 163      12.171 -54.767 -30.537  1.00 88.66           C  
ATOM   2464  CB  GLU A 163      11.087 -52.804 -31.719  1.00 88.66           C  
ATOM   2465  HB2 GLU A 163      11.941 -52.154 -31.524  1.00 88.66           H  
ATOM   2466  HB3 GLU A 163      11.271 -53.355 -32.641  1.00 88.66           H  
ATOM   2467  O   GLU A 163      12.027 -55.958 -30.808  1.00 88.66           O  
ATOM   2468  CG  GLU A 163       9.818 -51.947 -31.897  1.00 88.66           C  
ATOM   2469  HG2 GLU A 163       9.567 -51.482 -30.944  1.00 88.66           H  
ATOM   2470  HG3 GLU A 163       8.994 -52.604 -32.174  1.00 88.66           H  
ATOM   2471  CD  GLU A 163       9.965 -50.832 -32.947  1.00 88.66           C  
ATOM   2472  OE1 GLU A 163       8.955 -50.127 -33.167  1.00 88.66           O  
ATOM   2473  OE2 GLU A 163      11.087 -50.644 -33.469  1.00 88.66           O  
ATOM   2474  N   GLU A 164      13.343 -54.287 -30.102  1.00 89.52           N  
ATOM   2475  H   GLU A 164      13.390 -53.308 -29.861  1.00 89.52           H  
ATOM   2476  CA  GLU A 164      14.562 -55.098 -29.950  1.00 89.52           C  
ATOM   2477  HA  GLU A 164      14.820 -55.529 -30.918  1.00 89.52           H  
ATOM   2478  C   GLU A 164      14.353 -56.254 -28.953  1.00 89.52           C  
ATOM   2479  CB  GLU A 164      15.710 -54.184 -29.477  1.00 89.52           C  
ATOM   2480  HB2 GLU A 164      15.714 -53.266 -30.064  1.00 89.52           H  
ATOM   2481  HB3 GLU A 164      15.539 -53.923 -28.432  1.00 89.52           H  
ATOM   2482  O   GLU A 164      14.757 -57.395 -29.206  1.00 89.52           O  
ATOM   2483  CG  GLU A 164      17.086 -54.852 -29.611  1.00 89.52           C  
ATOM   2484  HG2 GLU A 164      17.361 -54.883 -30.665  1.00 89.52           H  
ATOM   2485  HG3 GLU A 164      17.014 -55.883 -29.263  1.00 89.52           H  
ATOM   2486  CD  GLU A 164      18.208 -54.170 -28.808  1.00 89.52           C  
ATOM   2487  OE1 GLU A 164      19.236 -54.857 -28.618  1.00 89.52           O  
ATOM   2488  OE2 GLU A 164      18.060 -53.033 -28.306  1.00 89.52           O  
ATOM   2489  N   LYS A 165      13.674 -55.977 -27.828  1.00 91.96           N  
ATOM   2490  H   LYS A 165      13.377 -55.022 -27.690  1.00 91.96           H  
ATOM   2491  CA  LYS A 165      13.285 -56.992 -26.837  1.00 91.96           C  
ATOM   2492  HA  LYS A 165      14.174 -57.532 -26.511  1.00 91.96           H  
ATOM   2493  C   LYS A 165      12.345 -58.041 -27.438  1.00 91.96           C  
ATOM   2494  CB  LYS A 165      12.629 -56.332 -25.613  1.00 91.96           C  
ATOM   2495  HB2 LYS A 165      12.172 -57.115 -25.007  1.00 91.96           H  
ATOM   2496  HB3 LYS A 165      11.838 -55.662 -25.949  1.00 91.96           H  
ATOM   2497  O   LYS A 165      12.539 -59.226 -27.171  1.00 91.96           O  
ATOM   2498  CG  LYS A 165      13.602 -55.551 -24.719  1.00 91.96           C  
ATOM   2499  HG2 LYS A 165      14.377 -56.227 -24.358  1.00 91.96           H  
ATOM   2500  HG3 LYS A 165      14.075 -54.748 -25.285  1.00 91.96           H  
ATOM   2501  CD  LYS A 165      12.837 -54.959 -23.526  1.00 91.96           C  
ATOM   2502  HD2 LYS A 165      12.346 -55.765 -22.982  1.00 91.96           H  
ATOM   2503  HD3 LYS A 165      12.079 -54.266 -23.893  1.00 91.96           H  
ATOM   2504  CE  LYS A 165      13.780 -54.218 -22.577  1.00 91.96           C  
ATOM   2505  HE2 LYS A 165      14.240 -53.388 -23.114  1.00 91.96           H  
ATOM   2506  HE3 LYS A 165      14.562 -54.908 -22.260  1.00 91.96           H  
ATOM   2507  NZ  LYS A 165      13.058 -53.709 -21.388  1.00 91.96           N  
ATOM   2508  HZ1 LYS A 165      12.348 -53.040 -21.648  1.00 91.96           H  
ATOM   2509  HZ2 LYS A 165      13.699 -53.259 -20.750  1.00 91.96           H  
ATOM   2510  HZ3 LYS A 165      12.587 -54.463 -20.908  1.00 91.96           H  
ATOM   2511  N   ALA A 166      11.373 -57.649 -28.266  1.00 92.66           N  
ATOM   2512  H   ALA A 166      11.266 -56.661 -28.449  1.00 92.66           H  
ATOM   2513  CA  ALA A 166      10.435 -58.575 -28.908  1.00 92.66           C  
ATOM   2514  HA  ALA A 166       9.951 -59.172 -28.136  1.00 92.66           H  
ATOM   2515  C   ALA A 166      11.140 -59.542 -29.872  1.00 92.66           C  
ATOM   2516  CB  ALA A 166       9.355 -57.778 -29.652  1.00 92.66           C  
ATOM   2517  HB1 ALA A 166       9.798 -57.193 -30.458  1.00 92.66           H  
ATOM   2518  HB2 ALA A 166       8.832 -57.098 -28.980  1.00 92.66           H  
ATOM   2519  HB3 ALA A 166       8.629 -58.465 -30.087  1.00 92.66           H  
ATOM   2520  O   ALA A 166      10.853 -60.743 -29.869  1.00 92.66           O  
ATOM   2521  N   GLU A 167      12.091 -59.045 -30.667  1.00 88.27           N  
ATOM   2522  H   GLU A 167      12.249 -58.047 -30.666  1.00 88.27           H  
ATOM   2523  CA  GLU A 167      12.871 -59.887 -31.579  1.00 88.27           C  
ATOM   2524  HA  GLU A 167      12.188 -60.473 -32.194  1.00 88.27           H  
ATOM   2525  C   GLU A 167      13.770 -60.874 -30.831  1.00 88.27           C  
ATOM   2526  CB  GLU A 167      13.745 -59.036 -32.504  1.00 88.27           C  
ATOM   2527  HB2 GLU A 167      14.270 -59.734 -33.156  1.00 88.27           H  
ATOM   2528  HB3 GLU A 167      14.489 -58.492 -31.923  1.00 88.27           H  
ATOM   2529  O   GLU A 167      13.793 -62.068 -31.147  1.00 88.27           O  
ATOM   2530  CG  GLU A 167      12.963 -58.044 -33.370  1.00 88.27           C  
ATOM   2531  HG2 GLU A 167      12.982 -57.056 -32.908  1.00 88.27           H  
ATOM   2532  HG3 GLU A 167      11.927 -58.372 -33.453  1.00 88.27           H  
ATOM   2533  CD  GLU A 167      13.591 -57.979 -34.758  1.00 88.27           C  
ATOM   2534  OE1 GLU A 167      12.879 -58.434 -35.684  1.00 88.27           O  
ATOM   2535  OE2 GLU A 167      14.801 -57.680 -34.861  1.00 88.27           O  
ATOM   2536  N   LYS A 168      14.484 -60.394 -29.805  1.00 90.67           N  
ATOM   2537  H   LYS A 168      14.429 -59.405 -29.608  1.00 90.67           H  
ATOM   2538  CA  LYS A 168      15.369 -61.237 -28.992  1.00 90.67           C  
ATOM   2539  HA  LYS A 168      15.987 -61.833 -29.663  1.00 90.67           H  
ATOM   2540  C   LYS A 168      14.587 -62.251 -28.160  1.00 90.67           C  
ATOM   2541  CB  LYS A 168      16.292 -60.356 -28.140  1.00 90.67           C  
ATOM   2542  HB2 LYS A 168      15.704 -59.613 -27.601  1.00 90.67           H  
ATOM   2543  HB3 LYS A 168      16.816 -60.982 -27.417  1.00 90.67           H  
ATOM   2544  O   LYS A 168      15.035 -63.389 -28.039  1.00 90.67           O  
ATOM   2545  CG  LYS A 168      17.328 -59.661 -29.039  1.00 90.67           C  
ATOM   2546  HG2 LYS A 168      17.910 -60.421 -29.561  1.00 90.67           H  
ATOM   2547  HG3 LYS A 168      16.823 -59.044 -29.782  1.00 90.67           H  
ATOM   2548  CD  LYS A 168      18.270 -58.777 -28.228  1.00 90.67           C  
ATOM   2549  HD2 LYS A 168      18.696 -59.369 -27.418  1.00 90.67           H  
ATOM   2550  HD3 LYS A 168      17.695 -57.949 -27.814  1.00 90.67           H  
ATOM   2551  CE  LYS A 168      19.400 -58.242 -29.117  1.00 90.67           C  
ATOM   2552  HE2 LYS A 168      18.963 -57.738 -29.979  1.00 90.67           H  
ATOM   2553  HE3 LYS A 168      19.991 -59.086 -29.474  1.00 90.67           H  
ATOM   2554  NZ  LYS A 168      20.270 -57.291 -28.385  1.00 90.67           N  
ATOM   2555  HZ1 LYS A 168      21.132 -57.102 -28.874  1.00 90.67           H  
ATOM   2556  HZ2 LYS A 168      19.816 -56.393 -28.304  1.00 90.67           H  
ATOM   2557  HZ3 LYS A 168      20.457 -57.613 -27.446  1.00 90.67           H  
ATOM   2558  N   LEU A 169      13.396 -61.901 -27.670  1.00 91.57           N  
ATOM   2559  H   LEU A 169      13.100 -60.940 -27.767  1.00 91.57           H  
ATOM   2560  CA  LEU A 169      12.492 -62.841 -27.002  1.00 91.57           C  
ATOM   2561  HA  LEU A 169      13.019 -63.266 -26.148  1.00 91.57           H  
ATOM   2562  C   LEU A 169      12.098 -64.003 -27.923  1.00 91.57           C  
ATOM   2563  CB  LEU A 169      11.254 -62.087 -26.490  1.00 91.57           C  
ATOM   2564  HB2 LEU A 169      10.760 -61.603 -27.333  1.00 91.57           H  
ATOM   2565  HB3 LEU A 169      11.574 -61.308 -25.798  1.00 91.57           H  
ATOM   2566  O   LEU A 169      12.170 -65.157 -27.505  1.00 91.57           O  
ATOM   2567  CG  LEU A 169      10.232 -62.994 -25.779  1.00 91.57           C  
ATOM   2568  HG  LEU A 169       9.863 -63.746 -26.476  1.00 91.57           H  
ATOM   2569  CD1 LEU A 169      10.840 -63.701 -24.566  1.00 91.57           C  
ATOM   2570 HD11 LEU A 169      10.065 -64.257 -24.039  1.00 91.57           H  
ATOM   2571 HD12 LEU A 169      11.599 -64.416 -24.884  1.00 91.57           H  
ATOM   2572 HD13 LEU A 169      11.294 -62.971 -23.896  1.00 91.57           H  
ATOM   2573  CD2 LEU A 169       9.041 -62.149 -25.335  1.00 91.57           C  
ATOM   2574 HD21 LEU A 169       9.370 -61.365 -24.653  1.00 91.57           H  
ATOM   2575 HD22 LEU A 169       8.583 -61.687 -26.210  1.00 91.57           H  
ATOM   2576 HD23 LEU A 169       8.300 -62.779 -24.844  1.00 91.57           H  
ATOM   2577  N   ALA A 170      11.746 -63.726 -29.181  1.00 86.00           N  
ATOM   2578  H   ALA A 170      11.699 -62.761 -29.476  1.00 86.00           H  
ATOM   2579  CA  ALA A 170      11.417 -64.775 -30.147  1.00 86.00           C  
ATOM   2580  HA  ALA A 170      10.596 -65.367 -29.743  1.00 86.00           H  
ATOM   2581  C   ALA A 170      12.595 -65.745 -30.390  1.00 86.00           C  
ATOM   2582  CB  ALA A 170      10.935 -64.112 -31.444  1.00 86.00           C  
ATOM   2583  HB1 ALA A 170      10.094 -63.454 -31.229  1.00 86.00           H  
ATOM   2584  HB2 ALA A 170      11.741 -63.530 -31.891  1.00 86.00           H  
ATOM   2585  HB3 ALA A 170      10.615 -64.882 -32.146  1.00 86.00           H  
ATOM   2586  O   ALA A 170      12.371 -66.937 -30.594  1.00 86.00           O  
ATOM   2587  N   ALA A 171      13.842 -65.263 -30.315  1.00 86.48           N  
ATOM   2588  H   ALA A 171      13.964 -64.270 -30.175  1.00 86.48           H  
ATOM   2589  CA  ALA A 171      15.035 -66.112 -30.348  1.00 86.48           C  
ATOM   2590  HA  ALA A 171      14.939 -66.817 -31.175  1.00 86.48           H  
ATOM   2591  C   ALA A 171      15.203 -66.936 -29.057  1.00 86.48           C  
ATOM   2592  CB  ALA A 171      16.260 -65.230 -30.616  1.00 86.48           C  
ATOM   2593  HB1 ALA A 171      16.474 -64.602 -29.751  1.00 86.48           H  
ATOM   2594  HB2 ALA A 171      16.079 -64.590 -31.479  1.00 86.48           H  
ATOM   2595  HB3 ALA A 171      17.128 -65.860 -30.811  1.00 86.48           H  
ATOM   2596  O   ALA A 171      15.417 -68.146 -29.116  1.00 86.48           O  
ATOM   2597  N   LEU A 172      15.067 -66.307 -27.885  1.00 89.91           N  
ATOM   2598  H   LEU A 172      14.889 -65.313 -27.903  1.00 89.91           H  
ATOM   2599  CA  LEU A 172      15.232 -66.955 -26.576  1.00 89.91           C  
ATOM   2600  HA  LEU A 172      16.216 -67.421 -26.528  1.00 89.91           H  
ATOM   2601  C   LEU A 172      14.207 -68.056 -26.317  1.00 89.91           C  
ATOM   2602  CB  LEU A 172      15.127 -65.891 -25.479  1.00 89.91           C  
ATOM   2603  HB2 LEU A 172      14.254 -65.272 -25.685  1.00 89.91           H  
ATOM   2604  HB3 LEU A 172      14.966 -66.369 -24.513  1.00 89.91           H  
ATOM   2605  O   LEU A 172      14.571 -69.091 -25.768  1.00 89.91           O  
ATOM   2606  CG  LEU A 172      16.400 -65.038 -25.405  1.00 89.91           C  
ATOM   2607  HG  LEU A 172      16.850 -64.946 -26.394  1.00 89.91           H  
ATOM   2608  CD1 LEU A 172      16.036 -63.646 -24.927  1.00 89.91           C  
ATOM   2609 HD11 LEU A 172      15.190 -63.256 -25.491  1.00 89.91           H  
ATOM   2610 HD12 LEU A 172      15.776 -63.676 -23.869  1.00 89.91           H  
ATOM   2611 HD13 LEU A 172      16.879 -62.980 -25.109  1.00 89.91           H  
ATOM   2612  CD2 LEU A 172      17.425 -65.642 -24.441  1.00 89.91           C  
ATOM   2613 HD21 LEU A 172      18.330 -65.033 -24.441  1.00 89.91           H  
ATOM   2614 HD22 LEU A 172      17.685 -66.653 -24.756  1.00 89.91           H  
ATOM   2615 HD23 LEU A 172      17.023 -65.672 -23.429  1.00 89.91           H  
ATOM   2616  N   LEU A 173      12.961 -67.887 -26.768  1.00 89.79           N  
ATOM   2617  H   LEU A 173      12.725 -66.997 -27.182  1.00 89.79           H  
ATOM   2618  CA  LEU A 173      11.903 -68.896 -26.627  1.00 89.79           C  
ATOM   2619  HA  LEU A 173      11.836 -69.168 -25.574  1.00 89.79           H  
ATOM   2620  C   LEU A 173      12.198 -70.215 -27.369  1.00 89.79           C  
ATOM   2621  CB  LEU A 173      10.559 -68.293 -27.083  1.00 89.79           C  
ATOM   2622  HB2 LEU A 173      10.698 -67.849 -28.068  1.00 89.79           H  
ATOM   2623  HB3 LEU A 173       9.826 -69.093 -27.184  1.00 89.79           H  
ATOM   2624  O   LEU A 173      11.506 -71.202 -27.115  1.00 89.79           O  
ATOM   2625  CG  LEU A 173       9.973 -67.233 -26.130  1.00 89.79           C  
ATOM   2626  HG  LEU A 173      10.718 -66.462 -25.929  1.00 89.79           H  
ATOM   2627  CD1 LEU A 173       8.752 -66.577 -26.777  1.00 89.79           C  
ATOM   2628 HD11 LEU A 173       7.984 -67.324 -26.979  1.00 89.79           H  
ATOM   2629 HD12 LEU A 173       9.047 -66.097 -27.710  1.00 89.79           H  
ATOM   2630 HD13 LEU A 173       8.346 -65.818 -26.109  1.00 89.79           H  
ATOM   2631  CD2 LEU A 173       9.534 -67.822 -24.789  1.00 89.79           C  
ATOM   2632 HD21 LEU A 173       9.146 -67.024 -24.155  1.00 89.79           H  
ATOM   2633 HD22 LEU A 173      10.387 -68.263 -24.273  1.00 89.79           H  
ATOM   2634 HD23 LEU A 173       8.761 -68.576 -24.938  1.00 89.79           H  
ATOM   2635  N   THR A 174      13.216 -70.254 -28.243  1.00 84.78           N  
ATOM   2636  H   THR A 174      13.725 -69.398 -28.410  1.00 84.78           H  
ATOM   2637  CA  THR A 174      13.733 -71.502 -28.842  1.00 84.78           C  
ATOM   2638  HA  THR A 174      12.883 -72.131 -29.105  1.00 84.78           H  
ATOM   2639  C   THR A 174      14.602 -72.321 -27.886  1.00 84.78           C  
ATOM   2640  CB  THR A 174      14.546 -71.260 -30.126  1.00 84.78           C  
ATOM   2641  HB  THR A 174      14.748 -72.233 -30.574  1.00 84.78           H  
ATOM   2642  O   THR A 174      14.791 -73.515 -28.114  1.00 84.78           O  
ATOM   2643  CG2 THR A 174      13.792 -70.422 -31.157  1.00 84.78           C  
ATOM   2644 HG21 THR A 174      12.813 -70.865 -31.344  1.00 84.78           H  
ATOM   2645 HG22 THR A 174      13.659 -69.399 -30.803  1.00 84.78           H  
ATOM   2646 HG23 THR A 174      14.358 -70.411 -32.088  1.00 84.78           H  
ATOM   2647  OG1 THR A 174      15.792 -70.642 -29.867  1.00 84.78           O  
ATOM   2648  HG1 THR A 174      15.628 -69.721 -29.650  1.00 84.78           H  
ATOM   2649  N   GLN A 175      15.133 -71.704 -26.826  1.00 87.30           N  
ATOM   2650  H   GLN A 175      14.882 -70.743 -26.644  1.00 87.30           H  
ATOM   2651  CA  GLN A 175      15.942 -72.383 -25.820  1.00 87.30           C  
ATOM   2652  HA  GLN A 175      16.478 -73.189 -26.320  1.00 87.30           H  
ATOM   2653  C   GLN A 175      15.052 -72.999 -24.730  1.00 87.30           C  
ATOM   2654  CB  GLN A 175      16.987 -71.430 -25.212  1.00 87.30           C  
ATOM   2655  HB2 GLN A 175      17.583 -71.983 -24.487  1.00 87.30           H  
ATOM   2656  HB3 GLN A 175      16.480 -70.625 -24.680  1.00 87.30           H  
ATOM   2657  O   GLN A 175      14.049 -72.393 -24.331  1.00 87.30           O  
ATOM   2658  CG  GLN A 175      17.936 -70.819 -26.254  1.00 87.30           C  
ATOM   2659  HG2 GLN A 175      17.383 -70.113 -26.873  1.00 87.30           H  
ATOM   2660  HG3 GLN A 175      18.719 -70.270 -25.732  1.00 87.30           H  
ATOM   2661  CD  GLN A 175      18.590 -71.875 -27.140  1.00 87.30           C  
ATOM   2662  NE2 GLN A 175      18.289 -71.915 -28.420  1.00 87.30           N  
ATOM   2663 HE21 GLN A 175      18.692 -72.677 -28.946  1.00 87.30           H  
ATOM   2664 HE22 GLN A 175      17.569 -71.322 -28.808  1.00 87.30           H  
ATOM   2665  OE1 GLN A 175      19.342 -72.723 -26.690  1.00 87.30           O  
ATOM   2666  N   PRO A 176      15.400 -74.194 -24.218  1.00 89.56           N  
ATOM   2667  CA  PRO A 176      14.667 -74.814 -23.124  1.00 89.56           C  
ATOM   2668  HA  PRO A 176      13.609 -74.884 -23.377  1.00 89.56           H  
ATOM   2669  C   PRO A 176      14.828 -73.986 -21.843  1.00 89.56           C  
ATOM   2670  CB  PRO A 176      15.251 -76.224 -22.992  1.00 89.56           C  
ATOM   2671  HB2 PRO A 176      14.712 -76.901 -23.654  1.00 89.56           H  
ATOM   2672  HB3 PRO A 176      15.219 -76.588 -21.965  1.00 89.56           H  
ATOM   2673  O   PRO A 176      15.943 -73.693 -21.419  1.00 89.56           O  
ATOM   2674  CG  PRO A 176      16.687 -76.062 -23.491  1.00 89.56           C  
ATOM   2675  HG2 PRO A 176      17.321 -75.687 -22.688  1.00 89.56           H  
ATOM   2676  HG3 PRO A 176      17.087 -76.997 -23.884  1.00 89.56           H  
ATOM   2677  CD  PRO A 176      16.558 -75.001 -24.583  1.00 89.56           C  
ATOM   2678  HD2 PRO A 176      17.468 -74.403 -24.626  1.00 89.56           H  
ATOM   2679  HD3 PRO A 176      16.376 -75.480 -25.545  1.00 89.56           H  
ATOM   2680  N   GLY A 177      13.707 -73.626 -21.222  1.00 90.56           N  
ATOM   2681  H   GLY A 177      12.815 -73.847 -21.642  1.00 90.56           H  
ATOM   2682  CA  GLY A 177      13.675 -72.824 -20.004  1.00 90.56           C  
ATOM   2683  HA2 GLY A 177      14.064 -71.828 -20.214  1.00 90.56           H  
ATOM   2684  HA3 GLY A 177      14.310 -73.280 -19.244  1.00 90.56           H  
ATOM   2685  C   GLY A 177      12.262 -72.673 -19.448  1.00 90.56           C  
ATOM   2686  O   GLY A 177      11.271 -73.035 -20.090  1.00 90.56           O  
ATOM   2687  N   ARG A 178      12.178 -72.139 -18.233  1.00 94.30           N  
ATOM   2688  H   ARG A 178      13.050 -71.903 -17.782  1.00 94.30           H  
ATOM   2689  CA  ARG A 178      10.944 -71.748 -17.540  1.00 94.30           C  
ATOM   2690  HA  ARG A 178      10.078 -72.031 -18.138  1.00 94.30           H  
ATOM   2691  C   ARG A 178      10.831 -70.243 -17.354  1.00 94.30           C  
ATOM   2692  CB  ARG A 178      10.878 -72.445 -16.180  1.00 94.30           C  
ATOM   2693  HB2 ARG A 178      10.168 -71.914 -15.547  1.00 94.30           H  
ATOM   2694  HB3 ARG A 178      11.856 -72.425 -15.698  1.00 94.30           H  
ATOM   2695  O   ARG A 178       9.714 -69.736 -17.425  1.00 94.30           O  
ATOM   2696  CG  ARG A 178      10.393 -73.884 -16.350  1.00 94.30           C  
ATOM   2697  HG2 ARG A 178       9.423 -73.858 -16.846  1.00 94.30           H  
ATOM   2698  HG3 ARG A 178      11.090 -74.452 -16.966  1.00 94.30           H  
ATOM   2699  CD  ARG A 178      10.253 -74.554 -14.981  1.00 94.30           C  
ATOM   2700  HD2 ARG A 178      11.201 -75.028 -14.727  1.00 94.30           H  
ATOM   2701  HD3 ARG A 178      10.028 -73.795 -14.231  1.00 94.30           H  
ATOM   2702  NE  ARG A 178       9.155 -75.537 -14.994  1.00 94.30           N  
ATOM   2703  HE  ARG A 178       8.560 -75.522 -15.810  1.00 94.30           H  
ATOM   2704  NH1 ARG A 178       9.550 -76.465 -12.938  1.00 94.30           N  
ATOM   2705 HH11 ARG A 178      10.385 -75.901 -12.875  1.00 94.30           H  
ATOM   2706 HH12 ARG A 178       9.295 -77.100 -12.196  1.00 94.30           H  
ATOM   2707  NH2 ARG A 178       7.756 -77.095 -14.118  1.00 94.30           N  
ATOM   2708 HH21 ARG A 178       7.493 -77.721 -13.371  1.00 94.30           H  
ATOM   2709 HH22 ARG A 178       7.169 -77.009 -14.935  1.00 94.30           H  
ATOM   2710  CZ  ARG A 178       8.828 -76.360 -14.019  1.00 94.30           C  
ATOM   2711  N   THR A 179      11.945 -69.549 -17.147  1.00 95.35           N  
ATOM   2712  H   THR A 179      12.819 -70.050 -17.082  1.00 95.35           H  
ATOM   2713  CA  THR A 179      11.982 -68.091 -17.007  1.00 95.35           C  
ATOM   2714  HA  THR A 179      10.989 -67.689 -17.207  1.00 95.35           H  
ATOM   2715  C   THR A 179      12.955 -67.502 -18.018  1.00 95.35           C  
ATOM   2716  CB  THR A 179      12.356 -67.662 -15.582  1.00 95.35           C  
ATOM   2717  HB  THR A 179      13.393 -67.929 -15.381  1.00 95.35           H  
ATOM   2718  O   THR A 179      14.129 -67.861 -18.036  1.00 95.35           O  
ATOM   2719  CG2 THR A 179      12.177 -66.158 -15.367  1.00 95.35           C  
ATOM   2720 HG21 THR A 179      12.398 -65.899 -14.332  1.00 95.35           H  
ATOM   2721 HG22 THR A 179      12.862 -65.605 -16.010  1.00 95.35           H  
ATOM   2722 HG23 THR A 179      11.154 -65.866 -15.604  1.00 95.35           H  
ATOM   2723  OG1 THR A 179      11.528 -68.293 -14.628  1.00 95.35           O  
ATOM   2724  HG1 THR A 179      11.841 -68.014 -13.765  1.00 95.35           H  
ATOM   2725  N   TYR A 180      12.472 -66.574 -18.838  1.00 95.49           N  
ATOM   2726  H   TYR A 180      11.491 -66.345 -18.774  1.00 95.49           H  
ATOM   2727  CA  TYR A 180      13.269 -65.827 -19.809  1.00 95.49           C  
ATOM   2728  HA  TYR A 180      14.285 -66.220 -19.847  1.00 95.49           H  
ATOM   2729  C   TYR A 180      13.323 -64.366 -19.365  1.00 95.49           C  
ATOM   2730  CB  TYR A 180      12.648 -65.965 -21.208  1.00 95.49           C  
ATOM   2731  HB2 TYR A 180      11.679 -65.466 -21.216  1.00 95.49           H  
ATOM   2732  HB3 TYR A 180      13.285 -65.443 -21.923  1.00 95.49           H  
ATOM   2733  O   TYR A 180      12.279 -63.735 -19.220  1.00 95.49           O  
ATOM   2734  CG  TYR A 180      12.451 -67.396 -21.677  1.00 95.49           C  
ATOM   2735  CD1 TYR A 180      13.448 -68.041 -22.431  1.00 95.49           C  
ATOM   2736  HD1 TYR A 180      14.355 -67.512 -22.682  1.00 95.49           H  
ATOM   2737  CD2 TYR A 180      11.269 -68.086 -21.353  1.00 95.49           C  
ATOM   2738  HD2 TYR A 180      10.501 -67.598 -20.772  1.00 95.49           H  
ATOM   2739  CE1 TYR A 180      13.274 -69.371 -22.860  1.00 95.49           C  
ATOM   2740  HE1 TYR A 180      14.047 -69.862 -23.433  1.00 95.49           H  
ATOM   2741  CE2 TYR A 180      11.089 -69.409 -21.790  1.00 95.49           C  
ATOM   2742  HE2 TYR A 180      10.167 -69.918 -21.550  1.00 95.49           H  
ATOM   2743  OH  TYR A 180      11.887 -71.325 -23.012  1.00 95.49           O  
ATOM   2744  HH  TYR A 180      12.660 -71.632 -23.490  1.00 95.49           H  
ATOM   2745  CZ  TYR A 180      12.085 -70.059 -22.549  1.00 95.49           C  
ATOM   2746  N   ASP A 181      14.504 -63.803 -19.138  1.00 93.29           N  
ATOM   2747  H   ASP A 181      15.345 -64.339 -19.297  1.00 93.29           H  
ATOM   2748  CA  ASP A 181      14.645 -62.384 -18.807  1.00 93.29           C  
ATOM   2749  HA  ASP A 181      13.663 -61.965 -18.585  1.00 93.29           H  
ATOM   2750  C   ASP A 181      15.187 -61.621 -20.019  1.00 93.29           C  
ATOM   2751  CB  ASP A 181      15.470 -62.205 -17.526  1.00 93.29           C  
ATOM   2752  HB2 ASP A 181      15.140 -62.931 -16.783  1.00 93.29           H  
ATOM   2753  HB3 ASP A 181      16.520 -62.393 -17.753  1.00 93.29           H  
ATOM   2754  O   ASP A 181      16.306 -61.853 -20.475  1.00 93.29           O  
ATOM   2755  CG  ASP A 181      15.343 -60.799 -16.935  1.00 93.29           C  
ATOM   2756  OD1 ASP A 181      15.300 -59.815 -17.702  1.00 93.29           O  
ATOM   2757  OD2 ASP A 181      15.370 -60.656 -15.688  1.00 93.29           O  
ATOM   2758  N   VAL A 182      14.361 -60.714 -20.544  1.00 93.77           N  
ATOM   2759  H   VAL A 182      13.472 -60.588 -20.080  1.00 93.77           H  
ATOM   2760  CA  VAL A 182      14.665 -59.791 -21.650  1.00 93.77           C  
ATOM   2761  HA  VAL A 182      15.694 -59.967 -21.964  1.00 93.77           H  
ATOM   2762  C   VAL A 182      14.633 -58.329 -21.198  1.00 93.77           C  
ATOM   2763  CB  VAL A 182      13.766 -60.036 -22.882  1.00 93.77           C  
ATOM   2764  HB  VAL A 182      14.005 -59.294 -23.645  1.00 93.77           H  
ATOM   2765  O   VAL A 182      14.588 -57.421 -22.028  1.00 93.77           O  
ATOM   2766  CG1 VAL A 182      14.068 -61.400 -23.495  1.00 93.77           C  
ATOM   2767 HG11 VAL A 182      13.537 -61.505 -24.441  1.00 93.77           H  
ATOM   2768 HG12 VAL A 182      15.140 -61.458 -23.682  1.00 93.77           H  
ATOM   2769 HG13 VAL A 182      13.773 -62.201 -22.816  1.00 93.77           H  
ATOM   2770  CG2 VAL A 182      12.265 -59.947 -22.587  1.00 93.77           C  
ATOM   2771 HG21 VAL A 182      11.700 -60.131 -23.501  1.00 93.77           H  
ATOM   2772 HG22 VAL A 182      11.980 -60.682 -21.834  1.00 93.77           H  
ATOM   2773 HG23 VAL A 182      12.025 -58.945 -22.231  1.00 93.77           H  
ATOM   2774  N   SER A 183      14.683 -58.071 -19.885  1.00 91.48           N  
ATOM   2775  H   SER A 183      14.740 -58.847 -19.242  1.00 91.48           H  
ATOM   2776  CA  SER A 183      14.717 -56.705 -19.341  1.00 91.48           C  
ATOM   2777  HA  SER A 183      13.832 -56.184 -19.705  1.00 91.48           H  
ATOM   2778  C   SER A 183      15.908 -55.891 -19.846  1.00 91.48           C  
ATOM   2779  CB  SER A 183      14.662 -56.707 -17.812  1.00 91.48           C  
ATOM   2780  HB2 SER A 183      13.756 -57.217 -17.485  1.00 91.48           H  
ATOM   2781  HB3 SER A 183      14.631 -55.677 -17.455  1.00 91.48           H  
ATOM   2782  O   SER A 183      15.764 -54.686 -20.068  1.00 91.48           O  
ATOM   2783  OG  SER A 183      15.786 -57.365 -17.265  1.00 91.48           O  
ATOM   2784  HG  SER A 183      15.627 -58.303 -17.395  1.00 91.48           H  
ATOM   2785  N   SER A 184      17.021 -56.567 -20.136  1.00 89.45           N  
ATOM   2786  H   SER A 184      17.036 -57.548 -19.895  1.00 89.45           H  
ATOM   2787  CA  SER A 184      18.206 -56.015 -20.794  1.00 89.45           C  
ATOM   2788  HA  SER A 184      18.052 -54.955 -20.994  1.00 89.45           H  
ATOM   2789  C   SER A 184      18.459 -56.775 -22.099  1.00 89.45           C  
ATOM   2790  CB  SER A 184      19.429 -56.128 -19.881  1.00 89.45           C  
ATOM   2791  HB2 SER A 184      20.251 -55.536 -20.284  1.00 89.45           H  
ATOM   2792  HB3 SER A 184      19.741 -57.170 -19.807  1.00 89.45           H  
ATOM   2793  O   SER A 184      18.980 -57.890 -22.052  1.00 89.45           O  
ATOM   2794  OG  SER A 184      19.087 -55.679 -18.593  1.00 89.45           O  
ATOM   2795  HG  SER A 184      19.551 -54.865 -18.382  1.00 89.45           H  
ATOM   2796  N   PRO A 185      18.129 -56.212 -23.275  1.00 86.89           N  
ATOM   2797  CA  PRO A 185      18.286 -56.925 -24.543  1.00 86.89           C  
ATOM   2798  HA  PRO A 185      17.787 -57.892 -24.475  1.00 86.89           H  
ATOM   2799  C   PRO A 185      19.757 -57.190 -24.914  1.00 86.89           C  
ATOM   2800  CB  PRO A 185      17.553 -56.067 -25.580  1.00 86.89           C  
ATOM   2801  HB2 PRO A 185      16.509 -56.374 -25.643  1.00 86.89           H  
ATOM   2802  HB3 PRO A 185      18.023 -56.111 -26.563  1.00 86.89           H  
ATOM   2803  O   PRO A 185      20.020 -58.042 -25.758  1.00 86.89           O  
ATOM   2804  CG  PRO A 185      17.641 -54.665 -24.997  1.00 86.89           C  
ATOM   2805  HG2 PRO A 185      16.855 -54.009 -25.371  1.00 86.89           H  
ATOM   2806  HG3 PRO A 185      18.632 -54.274 -25.229  1.00 86.89           H  
ATOM   2807  CD  PRO A 185      17.541 -54.899 -23.494  1.00 86.89           C  
ATOM   2808  HD2 PRO A 185      18.084 -54.117 -22.964  1.00 86.89           H  
ATOM   2809  HD3 PRO A 185      16.495 -54.915 -23.188  1.00 86.89           H  
ATOM   2810  N   ASP A 186      20.735 -56.520 -24.300  1.00 86.86           N  
ATOM   2811  H   ASP A 186      20.494 -55.757 -23.683  1.00 86.86           H  
ATOM   2812  CA  ASP A 186      22.165 -56.765 -24.568  1.00 86.86           C  
ATOM   2813  HA  ASP A 186      22.302 -56.876 -25.644  1.00 86.86           H  
ATOM   2814  C   ASP A 186      22.703 -58.041 -23.898  1.00 86.86           C  
ATOM   2815  CB  ASP A 186      23.004 -55.561 -24.126  1.00 86.86           C  
ATOM   2816  HB2 ASP A 186      24.006 -55.646 -24.548  1.00 86.86           H  
ATOM   2817  HB3 ASP A 186      23.088 -55.567 -23.040  1.00 86.86           H  
ATOM   2818  O   ASP A 186      23.694 -58.605 -24.365  1.00 86.86           O  
ATOM   2819  CG  ASP A 186      22.375 -54.250 -24.574  1.00 86.86           C  
ATOM   2820  OD1 ASP A 186      22.212 -54.011 -25.788  1.00 86.86           O  
ATOM   2821  OD2 ASP A 186      21.911 -53.518 -23.680  1.00 86.86           O  
ATOM   2822  N   LEU A 187      22.050 -58.494 -22.819  1.00 89.94           N  
ATOM   2823  H   LEU A 187      21.197 -58.023 -22.553  1.00 89.94           H  
ATOM   2824  CA  LEU A 187      22.427 -59.688 -22.058  1.00 89.94           C  
ATOM   2825  HA  LEU A 187      22.915 -60.386 -22.738  1.00 89.94           H  
ATOM   2826  C   LEU A 187      21.192 -60.417 -21.483  1.00 89.94           C  
ATOM   2827  CB  LEU A 187      23.437 -59.288 -20.961  1.00 89.94           C  
ATOM   2828  HB2 LEU A 187      24.153 -58.570 -21.360  1.00 89.94           H  
ATOM   2829  HB3 LEU A 187      22.904 -58.794 -20.149  1.00 89.94           H  
ATOM   2830  O   LEU A 187      21.043 -60.507 -20.260  1.00 89.94           O  
ATOM   2831  CG  LEU A 187      24.205 -60.515 -20.428  1.00 89.94           C  
ATOM   2832  HG  LEU A 187      23.560 -61.393 -20.409  1.00 89.94           H  
ATOM   2833  CD1 LEU A 187      25.418 -60.813 -21.312  1.00 89.94           C  
ATOM   2834 HD11 LEU A 187      26.100 -59.962 -21.322  1.00 89.94           H  
ATOM   2835 HD12 LEU A 187      25.945 -61.689 -20.933  1.00 89.94           H  
ATOM   2836 HD13 LEU A 187      25.090 -61.020 -22.331  1.00 89.94           H  
ATOM   2837  CD2 LEU A 187      24.700 -60.264 -19.006  1.00 89.94           C  
ATOM   2838 HD21 LEU A 187      25.254 -61.133 -18.650  1.00 89.94           H  
ATOM   2839 HD22 LEU A 187      23.846 -60.095 -18.350  1.00 89.94           H  
ATOM   2840 HD23 LEU A 187      25.346 -59.387 -19.000  1.00 89.94           H  
ATOM   2841  N   PRO A 188      20.273 -60.908 -22.330  1.00 92.56           N  
ATOM   2842  CA  PRO A 188      19.140 -61.695 -21.869  1.00 92.56           C  
ATOM   2843  HA  PRO A 188      18.577 -61.120 -21.134  1.00 92.56           H  
ATOM   2844  C   PRO A 188      19.574 -63.025 -21.237  1.00 92.56           C  
ATOM   2845  CB  PRO A 188      18.282 -61.923 -23.105  1.00 92.56           C  
ATOM   2846  HB2 PRO A 188      17.769 -62.883 -23.037  1.00 92.56           H  
ATOM   2847  HB3 PRO A 188      17.568 -61.107 -23.211  1.00 92.56           H  
ATOM   2848  O   PRO A 188      20.603 -63.602 -21.604  1.00 92.56           O  
ATOM   2849  CG  PRO A 188      19.291 -61.883 -24.255  1.00 92.56           C  
ATOM   2850  HG2 PRO A 188      18.825 -61.615 -25.203  1.00 92.56           H  
ATOM   2851  HG3 PRO A 188      19.808 -62.840 -24.330  1.00 92.56           H  
ATOM   2852  CD  PRO A 188      20.254 -60.802 -23.780  1.00 92.56           C  
ATOM   2853  HD2 PRO A 188      21.241 -60.937 -24.222  1.00 92.56           H  
ATOM   2854  HD3 PRO A 188      19.854 -59.824 -24.048  1.00 92.56           H  
ATOM   2855  N   THR A 189      18.764 -63.537 -20.309  1.00 92.04           N  
ATOM   2856  H   THR A 189      17.908 -63.047 -20.093  1.00 92.04           H  
ATOM   2857  CA  THR A 189      19.034 -64.800 -19.603  1.00 92.04           C  
ATOM   2858  HA  THR A 189      19.885 -65.280 -20.086  1.00 92.04           H  
ATOM   2859  C   THR A 189      17.886 -65.804 -19.703  1.00 92.04           C  
ATOM   2860  CB  THR A 189      19.434 -64.599 -18.128  1.00 92.04           C  
ATOM   2861  HB  THR A 189      19.548 -65.597 -17.704  1.00 92.04           H  
ATOM   2862  O   THR A 189      16.727 -65.435 -19.896  1.00 92.04           O  
ATOM   2863  CG2 THR A 189      20.752 -63.851 -17.939  1.00 92.04           C  
ATOM   2864 HG21 THR A 189      20.908 -63.642 -16.881  1.00 92.04           H  
ATOM   2865 HG22 THR A 189      21.572 -64.483 -18.281  1.00 92.04           H  
ATOM   2866 HG23 THR A 189      20.746 -62.916 -18.500  1.00 92.04           H  
ATOM   2867  OG1 THR A 189      18.489 -63.904 -17.343  1.00 92.04           O  
ATOM   2868  HG1 THR A 189      18.437 -64.341 -16.490  1.00 92.04           H  
ATOM   2869  N   VAL A 190      18.213 -67.092 -19.553  1.00 92.77           N  
ATOM   2870  H   VAL A 190      19.190 -67.323 -19.443  1.00 92.77           H  
ATOM   2871  CA  VAL A 190      17.250 -68.203 -19.456  1.00 92.77           C  
ATOM   2872  HA  VAL A 190      16.244 -67.789 -19.386  1.00 92.77           H  
ATOM   2873  C   VAL A 190      17.508 -69.006 -18.177  1.00 92.77           C  
ATOM   2874  CB  VAL A 190      17.293 -69.115 -20.702  1.00 92.77           C  
ATOM   2875  HB  VAL A 190      18.232 -69.668 -20.711  1.00 92.77           H  
ATOM   2876  O   VAL A 190      18.661 -69.163 -17.769  1.00 92.77           O  
ATOM   2877  CG1 VAL A 190      16.138 -70.124 -20.705  1.00 92.77           C  
ATOM   2878 HG11 VAL A 190      16.259 -70.835 -19.887  1.00 92.77           H  
ATOM   2879 HG12 VAL A 190      16.140 -70.695 -21.634  1.00 92.77           H  
ATOM   2880 HG13 VAL A 190      15.185 -69.605 -20.600  1.00 92.77           H  
ATOM   2881  CG2 VAL A 190      17.201 -68.299 -21.998  1.00 92.77           C  
ATOM   2882 HG21 VAL A 190      16.369 -67.599 -21.930  1.00 92.77           H  
ATOM   2883 HG22 VAL A 190      17.071 -68.956 -22.858  1.00 92.77           H  
ATOM   2884 HG23 VAL A 190      18.120 -67.730 -22.141  1.00 92.77           H  
ATOM   2885  N   LYS A 191      16.441 -69.506 -17.549  1.00 91.90           N  
ATOM   2886  H   LYS A 191      15.529 -69.275 -17.915  1.00 91.90           H  
ATOM   2887  CA  LYS A 191      16.457 -70.338 -16.337  1.00 91.90           C  
ATOM   2888  HA  LYS A 191      17.427 -70.823 -16.235  1.00 91.90           H  
ATOM   2889  C   LYS A 191      15.408 -71.447 -16.410  1.00 91.90           C  
ATOM   2890  CB  LYS A 191      16.192 -69.429 -15.131  1.00 91.90           C  
ATOM   2891  HB2 LYS A 191      16.749 -68.498 -15.241  1.00 91.90           H  
ATOM   2892  HB3 LYS A 191      15.128 -69.194 -15.099  1.00 91.90           H  
ATOM   2893  O   LYS A 191      14.283 -71.133 -16.858  1.00 91.90           O  
ATOM   2894  CG  LYS A 191      16.616 -70.095 -13.821  1.00 91.90           C  
ATOM   2895  HG2 LYS A 191      16.275 -71.129 -13.783  1.00 91.90           H  
ATOM   2896  HG3 LYS A 191      17.705 -70.091 -13.788  1.00 91.90           H  
ATOM   2897  CD  LYS A 191      16.026 -69.339 -12.623  1.00 91.90           C  
ATOM   2898  HD2 LYS A 191      15.914 -68.282 -12.863  1.00 91.90           H  
ATOM   2899  HD3 LYS A 191      15.038 -69.747 -12.407  1.00 91.90           H  
ATOM   2900  CE  LYS A 191      16.923 -69.476 -11.393  1.00 91.90           C  
ATOM   2901  HE2 LYS A 191      16.383 -69.116 -10.517  1.00 91.90           H  
ATOM   2902  HE3 LYS A 191      17.174 -70.528 -11.251  1.00 91.90           H  
ATOM   2903  NZ  LYS A 191      18.155 -68.679 -11.589  1.00 91.90           N  
ATOM   2904  HZ1 LYS A 191      18.795 -68.663 -10.807  1.00 91.90           H  
ATOM   2905  HZ2 LYS A 191      18.671 -69.010 -12.392  1.00 91.90           H  
ATOM   2906  HZ3 LYS A 191      17.973 -67.733 -11.892  1.00 91.90           H  
ATOM   2907  OXT LYS A 191      15.696 -72.573 -15.963  1.00 91.90           O  
TER    2908      LYS A 191                                                       
ATOM   2908  N   SER B   1      -9.226  68.375 -85.173  1.00 25.13           N  
ATOM   2909  H   SER B   1     -10.229  68.259 -85.146  1.00 25.13           H  
ATOM   2910  H2  SER B   1      -8.855  68.046 -86.053  1.00 25.13           H  
ATOM   2911  H3  SER B   1      -9.001  69.357 -85.093  1.00 25.13           H  
ATOM   2912  CA  SER B   1      -8.569  67.676 -84.043  1.00 25.13           C  
ATOM   2913  HA  SER B   1      -8.756  66.604 -84.111  1.00 25.13           H  
ATOM   2914  C   SER B   1      -9.169  68.186 -82.737  1.00 25.13           C  
ATOM   2915  CB  SER B   1      -7.051  67.916 -84.087  1.00 25.13           C  
ATOM   2916  HB2 SER B   1      -6.632  67.884 -83.081  1.00 25.13           H  
ATOM   2917  HB3 SER B   1      -6.583  67.139 -84.690  1.00 25.13           H  
ATOM   2918  O   SER B   1      -9.269  69.393 -82.580  1.00 25.13           O  
ATOM   2919  OG  SER B   1      -6.794  69.171 -84.688  1.00 25.13           O  
ATOM   2920  HG  SER B   1      -5.860  69.384 -84.623  1.00 25.13           H  
ATOM   2921  N   SER B   2      -9.656  67.310 -81.844  1.00 27.84           N  
ATOM   2922  H   SER B   2      -9.603  66.320 -82.035  1.00 27.84           H  
ATOM   2923  CA  SER B   2     -10.660  67.689 -80.817  1.00 27.84           C  
ATOM   2924  HA  SER B   2     -10.852  68.761 -80.859  1.00 27.84           H  
ATOM   2925  C   SER B   2     -10.329  67.374 -79.345  1.00 27.84           C  
ATOM   2926  CB  SER B   2     -11.974  66.974 -81.160  1.00 27.84           C  
ATOM   2927  HB2 SER B   2     -12.708  67.137 -80.371  1.00 27.84           H  
ATOM   2928  HB3 SER B   2     -12.370  67.372 -82.095  1.00 27.84           H  
ATOM   2929  O   SER B   2     -10.990  67.899 -78.456  1.00 27.84           O  
ATOM   2930  OG  SER B   2     -11.719  65.586 -81.313  1.00 27.84           O  
ATOM   2931  HG  SER B   2     -12.548  65.131 -81.473  1.00 27.84           H  
ATOM   2932  N   HIS B   3      -9.367  66.496 -79.047  1.00 28.61           N  
ATOM   2933  H   HIS B   3      -8.847  66.097 -79.816  1.00 28.61           H  
ATOM   2934  CA  HIS B   3      -9.413  65.705 -77.802  1.00 28.61           C  
ATOM   2935  HA  HIS B   3     -10.458  65.476 -77.595  1.00 28.61           H  
ATOM   2936  C   HIS B   3      -8.892  66.338 -76.491  1.00 28.61           C  
ATOM   2937  CB  HIS B   3      -8.687  64.370 -78.051  1.00 28.61           C  
ATOM   2938  HB2 HIS B   3      -7.718  64.561 -78.512  1.00 28.61           H  
ATOM   2939  HB3 HIS B   3      -8.500  63.881 -77.095  1.00 28.61           H  
ATOM   2940  O   HIS B   3      -9.171  65.791 -75.427  1.00 28.61           O  
ATOM   2941  CG  HIS B   3      -9.466  63.389 -78.889  1.00 28.61           C  
ATOM   2942  CD2 HIS B   3      -8.960  62.561 -79.855  1.00 28.61           C  
ATOM   2943  HD2 HIS B   3      -7.933  62.515 -80.186  1.00 28.61           H  
ATOM   2944  ND1 HIS B   3     -10.796  63.064 -78.736  1.00 28.61           N  
ATOM   2945  HD1 HIS B   3     -11.439  63.467 -78.069  1.00 28.61           H  
ATOM   2946  CE1 HIS B   3     -11.087  62.074 -79.595  1.00 28.61           C  
ATOM   2947  HE1 HIS B   3     -12.051  61.599 -79.704  1.00 28.61           H  
ATOM   2948  NE2 HIS B   3     -10.000  61.745 -80.305  1.00 28.61           N  
ATOM   2949  N   SER B   4      -8.118  67.426 -76.526  1.00 31.00           N  
ATOM   2950  H   SER B   4      -8.008  67.884 -77.419  1.00 31.00           H  
ATOM   2951  CA  SER B   4      -7.091  67.691 -75.489  1.00 31.00           C  
ATOM   2952  HA  SER B   4      -6.433  66.823 -75.450  1.00 31.00           H  
ATOM   2953  C   SER B   4      -7.577  67.928 -74.037  1.00 31.00           C  
ATOM   2954  CB  SER B   4      -6.237  68.881 -75.950  1.00 31.00           C  
ATOM   2955  HB2 SER B   4      -6.019  68.783 -77.013  1.00 31.00           H  
ATOM   2956  HB3 SER B   4      -6.780  69.812 -75.783  1.00 31.00           H  
ATOM   2957  O   SER B   4      -6.880  67.595 -73.083  1.00 31.00           O  
ATOM   2958  OG  SER B   4      -5.017  68.903 -75.247  1.00 31.00           O  
ATOM   2959  HG  SER B   4      -4.514  69.687 -75.481  1.00 31.00           H  
ATOM   2960  N   GLY B   5      -8.766  68.501 -73.823  1.00 28.35           N  
ATOM   2961  H   GLY B   5      -9.353  68.663 -74.629  1.00 28.35           H  
ATOM   2962  CA  GLY B   5      -9.058  69.269 -72.596  1.00 28.35           C  
ATOM   2963  HA2 GLY B   5      -8.236  69.965 -72.434  1.00 28.35           H  
ATOM   2964  HA3 GLY B   5      -9.950  69.867 -72.778  1.00 28.35           H  
ATOM   2965  C   GLY B   5      -9.279  68.536 -71.255  1.00 28.35           C  
ATOM   2966  O   GLY B   5      -9.542  69.212 -70.266  1.00 28.35           O  
ATOM   2967  N   ARG B   6      -9.247  67.196 -71.165  1.00 28.65           N  
ATOM   2968  H   ARG B   6      -8.924  66.685 -71.975  1.00 28.65           H  
ATOM   2969  CA  ARG B   6      -9.840  66.467 -70.009  1.00 28.65           C  
ATOM   2970  HA  ARG B   6     -10.674  67.062 -69.637  1.00 28.65           H  
ATOM   2971  C   ARG B   6      -8.979  66.275 -68.747  1.00 28.65           C  
ATOM   2972  CB  ARG B   6     -10.394  65.101 -70.465  1.00 28.65           C  
ATOM   2973  HB2 ARG B   6      -9.799  64.715 -71.293  1.00 28.65           H  
ATOM   2974  HB3 ARG B   6     -10.310  64.388 -69.644  1.00 28.65           H  
ATOM   2975  O   ARG B   6      -9.551  66.001 -67.696  1.00 28.65           O  
ATOM   2976  CG  ARG B   6     -11.874  65.172 -70.866  1.00 28.65           C  
ATOM   2977  HG2 ARG B   6     -12.449  65.608 -70.049  1.00 28.65           H  
ATOM   2978  HG3 ARG B   6     -11.980  65.797 -71.753  1.00 28.65           H  
ATOM   2979  CD  ARG B   6     -12.407  63.761 -71.155  1.00 28.65           C  
ATOM   2980  HD2 ARG B   6     -11.822  63.336 -71.971  1.00 28.65           H  
ATOM   2981  HD3 ARG B   6     -12.270  63.145 -70.266  1.00 28.65           H  
ATOM   2982  NE  ARG B   6     -13.838  63.775 -71.522  1.00 28.65           N  
ATOM   2983  HE  ARG B   6     -14.331  64.645 -71.383  1.00 28.65           H  
ATOM   2984  NH1 ARG B   6     -13.991  61.595 -72.234  1.00 28.65           N  
ATOM   2985 HH11 ARG B   6     -14.534  60.836 -72.622  1.00 28.65           H  
ATOM   2986 HH12 ARG B   6     -13.016  61.460 -72.010  1.00 28.65           H  
ATOM   2987  NH2 ARG B   6     -15.788  62.910 -72.328  1.00 28.65           N  
ATOM   2988 HH21 ARG B   6     -16.314  62.138 -72.710  1.00 28.65           H  
ATOM   2989 HH22 ARG B   6     -16.248  63.798 -72.185  1.00 28.65           H  
ATOM   2990  CZ  ARG B   6     -14.529  62.764 -72.023  1.00 28.65           C  
ATOM   2991  N   ASN B   7      -7.648  66.306 -68.821  1.00 30.60           N  
ATOM   2992  H   ASN B   7      -7.235  66.572 -69.704  1.00 30.60           H  
ATOM   2993  CA  ASN B   7      -6.841  65.509 -67.874  1.00 30.60           C  
ATOM   2994  HA  ASN B   7      -7.388  64.588 -67.668  1.00 30.60           H  
ATOM   2995  C   ASN B   7      -6.587  66.100 -66.468  1.00 30.60           C  
ATOM   2996  CB  ASN B   7      -5.518  65.109 -68.559  1.00 30.60           C  
ATOM   2997  HB2 ASN B   7      -5.095  65.964 -69.086  1.00 30.60           H  
ATOM   2998  HB3 ASN B   7      -4.803  64.801 -67.797  1.00 30.60           H  
ATOM   2999  O   ASN B   7      -6.393  65.329 -65.527  1.00 30.60           O  
ATOM   3000  CG  ASN B   7      -5.661  63.936 -69.518  1.00 30.60           C  
ATOM   3001  ND2 ASN B   7      -4.631  63.636 -70.272  1.00 30.60           N  
ATOM   3002 HD21 ASN B   7      -3.779  64.176 -70.226  1.00 30.60           H  
ATOM   3003 HD22 ASN B   7      -4.743  62.855 -70.903  1.00 30.60           H  
ATOM   3004  OD1 ASN B   7      -6.680  63.269 -69.598  1.00 30.60           O  
ATOM   3005  N   SER B   8      -6.544  67.423 -66.292  1.00 33.48           N  
ATOM   3006  H   SER B   8      -6.692  68.018 -67.095  1.00 33.48           H  
ATOM   3007  CA  SER B   8      -5.808  68.021 -65.157  1.00 33.48           C  
ATOM   3008  HA  SER B   8      -4.832  67.539 -65.110  1.00 33.48           H  
ATOM   3009  C   SER B   8      -6.427  67.857 -63.759  1.00 33.48           C  
ATOM   3010  CB  SER B   8      -5.548  69.507 -65.425  1.00 33.48           C  
ATOM   3011  HB2 SER B   8      -4.895  69.905 -64.648  1.00 33.48           H  
ATOM   3012  HB3 SER B   8      -6.490  70.055 -65.416  1.00 33.48           H  
ATOM   3013  O   SER B   8      -5.722  68.011 -62.765  1.00 33.48           O  
ATOM   3014  OG  SER B   8      -4.925  69.655 -66.687  1.00 33.48           O  
ATOM   3015  HG  SER B   8      -4.596  70.554 -66.768  1.00 33.48           H  
ATOM   3016  N   THR B   9      -7.718  67.540 -63.629  1.00 31.96           N  
ATOM   3017  H   THR B   9      -8.277  67.433 -64.463  1.00 31.96           H  
ATOM   3018  CA  THR B   9      -8.435  67.610 -62.335  1.00 31.96           C  
ATOM   3019  HA  THR B   9      -8.214  68.575 -61.879  1.00 31.96           H  
ATOM   3020  C   THR B   9      -8.022  66.534 -61.316  1.00 31.96           C  
ATOM   3021  CB  THR B   9      -9.959  67.522 -62.562  1.00 31.96           C  
ATOM   3022  HB  THR B   9     -10.245  66.473 -62.633  1.00 31.96           H  
ATOM   3023  O   THR B   9      -8.347  66.646 -60.136  1.00 31.96           O  
ATOM   3024  CG2 THR B   9     -10.787  68.197 -61.468  1.00 31.96           C  
ATOM   3025 HG21 THR B   9     -10.658  67.672 -60.522  1.00 31.96           H  
ATOM   3026 HG22 THR B   9     -11.843  68.164 -61.734  1.00 31.96           H  
ATOM   3027 HG23 THR B   9     -10.476  69.234 -61.343  1.00 31.96           H  
ATOM   3028  OG1 THR B   9     -10.327  68.151 -63.768  1.00 31.96           O  
ATOM   3029  HG1 THR B   9     -10.551  69.063 -63.568  1.00 31.96           H  
ATOM   3030  N   ARG B  10      -7.346  65.458 -61.741  1.00 34.39           N  
ATOM   3031  H   ARG B  10      -7.040  65.455 -62.704  1.00 34.39           H  
ATOM   3032  CA  ARG B  10      -7.284  64.202 -60.966  1.00 34.39           C  
ATOM   3033  HA  ARG B  10      -8.243  64.096 -60.458  1.00 34.39           H  
ATOM   3034  C   ARG B  10      -6.249  64.157 -59.830  1.00 34.39           C  
ATOM   3035  CB  ARG B  10      -7.124  63.019 -61.942  1.00 34.39           C  
ATOM   3036  HB2 ARG B  10      -6.067  62.771 -62.046  1.00 34.39           H  
ATOM   3037  HB3 ARG B  10      -7.497  63.310 -62.924  1.00 34.39           H  
ATOM   3038  O   ARG B  10      -6.391  63.311 -58.955  1.00 34.39           O  
ATOM   3039  CG  ARG B  10      -7.913  61.778 -61.494  1.00 34.39           C  
ATOM   3040  HG2 ARG B  10      -8.967  62.045 -61.410  1.00 34.39           H  
ATOM   3041  HG3 ARG B  10      -7.554  61.435 -60.524  1.00 34.39           H  
ATOM   3042  CD  ARG B  10      -7.759  60.649 -62.524  1.00 34.39           C  
ATOM   3043  HD2 ARG B  10      -6.742  60.262 -62.465  1.00 34.39           H  
ATOM   3044  HD3 ARG B  10      -7.920  61.062 -63.519  1.00 34.39           H  
ATOM   3045  NE  ARG B  10      -8.729  59.557 -62.297  1.00 34.39           N  
ATOM   3046  HE  ARG B  10      -9.330  59.648 -61.490  1.00 34.39           H  
ATOM   3047  NH1 ARG B  10      -8.114  58.243 -64.078  1.00 34.39           N  
ATOM   3048 HH11 ARG B  10      -7.365  58.890 -64.281  1.00 34.39           H  
ATOM   3049 HH12 ARG B  10      -8.217  57.402 -64.627  1.00 34.39           H  
ATOM   3050  NH2 ARG B  10      -9.815  57.611 -62.785  1.00 34.39           N  
ATOM   3051 HH21 ARG B  10     -10.423  57.748 -61.990  1.00 34.39           H  
ATOM   3052 HH22 ARG B  10      -9.911  56.782 -63.353  1.00 34.39           H  
ATOM   3053  CZ  ARG B  10      -8.881  58.480 -63.051  1.00 34.39           C  
ATOM   3054  N   MET B  11      -5.222  65.013 -59.834  1.00 33.26           N  
ATOM   3055  H   MET B  11      -5.180  65.704 -60.569  1.00 33.26           H  
ATOM   3056  CA  MET B  11      -4.059  64.857 -58.935  1.00 33.26           C  
ATOM   3057  HA  MET B  11      -3.799  63.799 -58.885  1.00 33.26           H  
ATOM   3058  C   MET B  11      -4.288  65.290 -57.476  1.00 33.26           C  
ATOM   3059  CB  MET B  11      -2.840  65.611 -59.494  1.00 33.26           C  
ATOM   3060  HB2 MET B  11      -3.134  66.604 -59.834  1.00 33.26           H  
ATOM   3061  HB3 MET B  11      -2.112  65.733 -58.691  1.00 33.26           H  
ATOM   3062  O   MET B  11      -3.736  64.671 -56.569  1.00 33.26           O  
ATOM   3063  CG  MET B  11      -2.136  64.859 -60.627  1.00 33.26           C  
ATOM   3064  HG2 MET B  11      -2.784  64.829 -61.503  1.00 33.26           H  
ATOM   3065  HG3 MET B  11      -1.941  63.838 -60.299  1.00 33.26           H  
ATOM   3066  SD  MET B  11      -0.553  65.619 -61.076  1.00 33.26           S  
ATOM   3067  CE  MET B  11       0.103  64.382 -62.226  1.00 33.26           C  
ATOM   3068  HE1 MET B  11      -0.576  64.267 -63.071  1.00 33.26           H  
ATOM   3069  HE2 MET B  11       0.214  63.427 -61.712  1.00 33.26           H  
ATOM   3070  HE3 MET B  11       1.078  64.708 -62.589  1.00 33.26           H  
ATOM   3071  N   LEU B  12      -5.071  66.345 -57.223  1.00 35.43           N  
ATOM   3072  H   LEU B  12      -5.533  66.796 -57.999  1.00 35.43           H  
ATOM   3073  CA  LEU B  12      -5.087  67.016 -55.909  1.00 35.43           C  
ATOM   3074  HA  LEU B  12      -4.061  67.280 -55.649  1.00 35.43           H  
ATOM   3075  C   LEU B  12      -5.588  66.139 -54.748  1.00 35.43           C  
ATOM   3076  CB  LEU B  12      -5.929  68.305 -56.009  1.00 35.43           C  
ATOM   3077  HB2 LEU B  12      -6.274  68.585 -55.013  1.00 35.43           H  
ATOM   3078  HB3 LEU B  12      -6.814  68.100 -56.612  1.00 35.43           H  
ATOM   3079  O   LEU B  12      -5.121  66.287 -53.621  1.00 35.43           O  
ATOM   3080  CG  LEU B  12      -5.162  69.503 -56.599  1.00 35.43           C  
ATOM   3081  HG  LEU B  12      -4.616  69.184 -57.486  1.00 35.43           H  
ATOM   3082  CD1 LEU B  12      -6.144  70.602 -57.005  1.00 35.43           C  
ATOM   3083 HD11 LEU B  12      -6.710  70.939 -56.137  1.00 35.43           H  
ATOM   3084 HD12 LEU B  12      -6.832  70.223 -57.761  1.00 35.43           H  
ATOM   3085 HD13 LEU B  12      -5.597  71.446 -57.425  1.00 35.43           H  
ATOM   3086  CD2 LEU B  12      -4.181  70.100 -55.586  1.00 35.43           C  
ATOM   3087 HD21 LEU B  12      -3.430  69.363 -55.302  1.00 35.43           H  
ATOM   3088 HD22 LEU B  12      -4.712  70.429 -54.692  1.00 35.43           H  
ATOM   3089 HD23 LEU B  12      -3.669  70.953 -56.029  1.00 35.43           H  
ATOM   3090  N   THR B  13      -6.534  65.231 -54.992  1.00 39.78           N  
ATOM   3091  H   THR B  13      -6.881  65.118 -55.933  1.00 39.78           H  
ATOM   3092  CA  THR B  13      -7.233  64.496 -53.924  1.00 39.78           C  
ATOM   3093  HA  THR B  13      -7.356  65.176 -53.081  1.00 39.78           H  
ATOM   3094  C   THR B  13      -6.476  63.300 -53.349  1.00 39.78           C  
ATOM   3095  CB  THR B  13      -8.640  64.047 -54.367  1.00 39.78           C  
ATOM   3096  HB  THR B  13      -8.870  63.068 -53.945  1.00 39.78           H  
ATOM   3097  O   THR B  13      -6.834  62.855 -52.260  1.00 39.78           O  
ATOM   3098  CG2 THR B  13      -9.710  65.026 -53.892  1.00 39.78           C  
ATOM   3099 HG21 THR B  13      -9.698  65.080 -52.804  1.00 39.78           H  
ATOM   3100 HG22 THR B  13     -10.695  64.688 -54.214  1.00 39.78           H  
ATOM   3101 HG23 THR B  13      -9.513  66.018 -54.301  1.00 39.78           H  
ATOM   3102  OG1 THR B  13      -8.755  63.975 -55.773  1.00 39.78           O  
ATOM   3103  HG1 THR B  13      -9.675  63.798 -55.981  1.00 39.78           H  
ATOM   3104  N   GLN B  14      -5.445  62.768 -54.018  1.00 41.03           N  
ATOM   3105  H   GLN B  14      -5.154  63.185 -54.891  1.00 41.03           H  
ATOM   3106  CA  GLN B  14      -4.720  61.594 -53.501  1.00 41.03           C  
ATOM   3107  HA  GLN B  14      -5.448  60.856 -53.164  1.00 41.03           H  
ATOM   3108  C   GLN B  14      -3.865  61.929 -52.267  1.00 41.03           C  
ATOM   3109  CB  GLN B  14      -3.870  60.943 -54.609  1.00 41.03           C  
ATOM   3110  HB2 GLN B  14      -3.189  60.228 -54.149  1.00 41.03           H  
ATOM   3111  HB3 GLN B  14      -3.277  61.703 -55.119  1.00 41.03           H  
ATOM   3112  O   GLN B  14      -3.861  61.177 -51.293  1.00 41.03           O  
ATOM   3113  CG  GLN B  14      -4.743  60.190 -55.626  1.00 41.03           C  
ATOM   3114  HG2 GLN B  14      -5.375  59.476 -55.098  1.00 41.03           H  
ATOM   3115  HG3 GLN B  14      -5.387  60.901 -56.146  1.00 41.03           H  
ATOM   3116  CD  GLN B  14      -3.917  59.436 -56.665  1.00 41.03           C  
ATOM   3117  NE2 GLN B  14      -3.483  58.227 -56.387  1.00 41.03           N  
ATOM   3118 HE21 GLN B  14      -2.850  57.830 -57.066  1.00 41.03           H  
ATOM   3119 HE22 GLN B  14      -3.527  57.873 -55.442  1.00 41.03           H  
ATOM   3120  OE1 GLN B  14      -3.663  59.912 -57.757  1.00 41.03           O  
ATOM   3121  N   HIS B  15      -3.198  63.086 -52.273  1.00 41.25           N  
ATOM   3122  H   HIS B  15      -3.314  63.684 -53.079  1.00 41.25           H  
ATOM   3123  CA  HIS B  15      -2.037  63.346 -51.413  1.00 41.25           C  
ATOM   3124  HA  HIS B  15      -1.331  62.535 -51.590  1.00 41.25           H  
ATOM   3125  C   HIS B  15      -2.313  63.363 -49.896  1.00 41.25           C  
ATOM   3126  CB  HIS B  15      -1.393  64.675 -51.860  1.00 41.25           C  
ATOM   3127  HB2 HIS B  15      -1.567  65.444 -51.108  1.00 41.25           H  
ATOM   3128  HB3 HIS B  15      -1.852  65.022 -52.785  1.00 41.25           H  
ATOM   3129  O   HIS B  15      -1.418  63.072 -49.106  1.00 41.25           O  
ATOM   3130  CG  HIS B  15       0.089  64.570 -52.106  1.00 41.25           C  
ATOM   3131  CD2 HIS B  15       0.788  65.193 -53.105  1.00 41.25           C  
ATOM   3132  HD2 HIS B  15       0.379  65.862 -53.847  1.00 41.25           H  
ATOM   3133  ND1 HIS B  15       0.987  63.795 -51.404  1.00 41.25           N  
ATOM   3134  HD1 HIS B  15       0.773  63.202 -50.615  1.00 41.25           H  
ATOM   3135  CE1 HIS B  15       2.194  63.940 -51.978  1.00 41.25           C  
ATOM   3136  HE1 HIS B  15       3.098  63.443 -51.657  1.00 41.25           H  
ATOM   3137  NE2 HIS B  15       2.122  64.790 -53.014  1.00 41.25           N  
ATOM   3138  N   VAL B  16      -3.532  63.723 -49.475  1.00 49.05           N  
ATOM   3139  H   VAL B  16      -4.221  63.932 -50.183  1.00 49.05           H  
ATOM   3140  CA  VAL B  16      -3.873  63.964 -48.055  1.00 49.05           C  
ATOM   3141  HA  VAL B  16      -2.980  64.323 -47.541  1.00 49.05           H  
ATOM   3142  C   VAL B  16      -4.309  62.687 -47.320  1.00 49.05           C  
ATOM   3143  CB  VAL B  16      -4.948  65.071 -47.946  1.00 49.05           C  
ATOM   3144  HB  VAL B  16      -5.852  64.732 -48.452  1.00 49.05           H  
ATOM   3145  O   VAL B  16      -4.179  62.595 -46.100  1.00 49.05           O  
ATOM   3146  CG1 VAL B  16      -5.313  65.425 -46.496  1.00 49.05           C  
ATOM   3147 HG11 VAL B  16      -4.414  65.685 -45.938  1.00 49.05           H  
ATOM   3148 HG12 VAL B  16      -5.805  64.581 -46.012  1.00 49.05           H  
ATOM   3149 HG13 VAL B  16      -6.004  66.268 -46.478  1.00 49.05           H  
ATOM   3150  CG2 VAL B  16      -4.480  66.373 -48.615  1.00 49.05           C  
ATOM   3151 HG21 VAL B  16      -4.313  66.219 -49.681  1.00 49.05           H  
ATOM   3152 HG22 VAL B  16      -3.553  66.717 -48.155  1.00 49.05           H  
ATOM   3153 HG23 VAL B  16      -5.241  67.145 -48.506  1.00 49.05           H  
ATOM   3154  N   VAL B  17      -4.831  61.686 -48.037  1.00 51.24           N  
ATOM   3155  H   VAL B  17      -4.818  61.763 -49.044  1.00 51.24           H  
ATOM   3156  CA  VAL B  17      -5.494  60.518 -47.420  1.00 51.24           C  
ATOM   3157  HA  VAL B  17      -6.018  60.854 -46.525  1.00 51.24           H  
ATOM   3158  C   VAL B  17      -4.494  59.448 -46.958  1.00 51.24           C  
ATOM   3159  CB  VAL B  17      -6.550  59.936 -48.386  1.00 51.24           C  
ATOM   3160  HB  VAL B  17      -6.054  59.600 -49.296  1.00 51.24           H  
ATOM   3161  O   VAL B  17      -4.731  58.758 -45.963  1.00 51.24           O  
ATOM   3162  CG1 VAL B  17      -7.309  58.746 -47.781  1.00 51.24           C  
ATOM   3163 HG11 VAL B  17      -7.763  59.037 -46.833  1.00 51.24           H  
ATOM   3164 HG12 VAL B  17      -8.087  58.415 -48.469  1.00 51.24           H  
ATOM   3165 HG13 VAL B  17      -6.627  57.913 -47.614  1.00 51.24           H  
ATOM   3166  CG2 VAL B  17      -7.600  60.993 -48.763  1.00 51.24           C  
ATOM   3167 HG21 VAL B  17      -8.086  61.380 -47.867  1.00 51.24           H  
ATOM   3168 HG22 VAL B  17      -7.132  61.817 -49.303  1.00 51.24           H  
ATOM   3169 HG23 VAL B  17      -8.350  60.555 -49.422  1.00 51.24           H  
ATOM   3170  N   GLU B  18      -3.366  59.310 -47.653  1.00 54.77           N  
ATOM   3171  H   GLU B  18      -3.213  59.913 -48.449  1.00 54.77           H  
ATOM   3172  CA  GLU B  18      -2.358  58.273 -47.393  1.00 54.77           C  
ATOM   3173  HA  GLU B  18      -2.878  57.315 -47.376  1.00 54.77           H  
ATOM   3174  C   GLU B  18      -1.658  58.347 -46.018  1.00 54.77           C  
ATOM   3175  CB  GLU B  18      -1.368  58.215 -48.571  1.00 54.77           C  
ATOM   3176  HB2 GLU B  18      -0.474  57.667 -48.274  1.00 54.77           H  
ATOM   3177  HB3 GLU B  18      -1.089  59.227 -48.866  1.00 54.77           H  
ATOM   3178  O   GLU B  18      -1.643  57.313 -45.337  1.00 54.77           O  
ATOM   3179  CG  GLU B  18      -2.047  57.466 -49.732  1.00 54.77           C  
ATOM   3180  HG2 GLU B  18      -2.193  56.430 -49.429  1.00 54.77           H  
ATOM   3181  HG3 GLU B  18      -3.036  57.891 -49.903  1.00 54.77           H  
ATOM   3182  CD  GLU B  18      -1.281  57.520 -51.057  1.00 54.77           C  
ATOM   3183  OE1 GLU B  18      -1.169  56.442 -51.683  1.00 54.77           O  
ATOM   3184  OE2 GLU B  18      -0.903  58.639 -51.465  1.00 54.77           O  
ATOM   3185  N   PRO B  19      -1.142  59.499 -45.530  1.00 57.92           N  
ATOM   3186  CA  PRO B  19      -0.370  59.531 -44.279  1.00 57.92           C  
ATOM   3187  HA  PRO B  19       0.467  58.837 -44.356  1.00 57.92           H  
ATOM   3188  C   PRO B  19      -1.190  59.133 -43.040  1.00 57.92           C  
ATOM   3189  CB  PRO B  19       0.186  60.958 -44.173  1.00 57.92           C  
ATOM   3190  HB2 PRO B  19       1.193  60.981 -44.590  1.00 57.92           H  
ATOM   3191  HB3 PRO B  19       0.199  61.322 -43.145  1.00 57.92           H  
ATOM   3192  O   PRO B  19      -0.687  58.443 -42.151  1.00 57.92           O  
ATOM   3193  CG  PRO B  19      -0.743  61.793 -45.054  1.00 57.92           C  
ATOM   3194  HG2 PRO B  19      -1.636  62.070 -44.494  1.00 57.92           H  
ATOM   3195  HG3 PRO B  19      -0.244  62.678 -45.450  1.00 57.92           H  
ATOM   3196  CD  PRO B  19      -1.116  60.814 -46.163  1.00 57.92           C  
ATOM   3197  HD2 PRO B  19      -2.082  61.103 -46.577  1.00 57.92           H  
ATOM   3198  HD3 PRO B  19      -0.356  60.829 -46.944  1.00 57.92           H  
ATOM   3199  N   ILE B  20      -2.480  59.490 -42.989  1.00 60.60           N  
ATOM   3200  H   ILE B  20      -2.856  60.032 -43.754  1.00 60.60           H  
ATOM   3201  CA  ILE B  20      -3.363  59.098 -41.876  1.00 60.60           C  
ATOM   3202  HA  ILE B  20      -2.904  59.421 -40.941  1.00 60.60           H  
ATOM   3203  C   ILE B  20      -3.487  57.568 -41.814  1.00 60.60           C  
ATOM   3204  CB  ILE B  20      -4.746  59.784 -42.000  1.00 60.60           C  
ATOM   3205  HB  ILE B  20      -5.167  59.548 -42.977  1.00 60.60           H  
ATOM   3206  O   ILE B  20      -3.436  56.978 -40.731  1.00 60.60           O  
ATOM   3207  CG1 ILE B  20      -4.612  61.321 -41.869  1.00 60.60           C  
ATOM   3208 HG12 ILE B  20      -3.759  61.676 -42.446  1.00 60.60           H  
ATOM   3209 HG13 ILE B  20      -4.424  61.572 -40.825  1.00 60.60           H  
ATOM   3210  CG2 ILE B  20      -5.702  59.260 -40.904  1.00 60.60           C  
ATOM   3211 HG21 ILE B  20      -6.656  59.785 -40.934  1.00 60.60           H  
ATOM   3212 HG22 ILE B  20      -5.910  58.200 -41.051  1.00 60.60           H  
ATOM   3213 HG23 ILE B  20      -5.252  59.401 -39.921  1.00 60.60           H  
ATOM   3214  CD1 ILE B  20      -5.837  62.107 -42.359  1.00 60.60           C  
ATOM   3215 HD11 ILE B  20      -5.848  62.120 -43.449  1.00 60.60           H  
ATOM   3216 HD12 ILE B  20      -5.773  63.133 -41.996  1.00 60.60           H  
ATOM   3217 HD13 ILE B  20      -6.769  61.670 -41.999  1.00 60.60           H  
ATOM   3218  N   ARG B  21      -3.602  56.909 -42.974  1.00 54.68           N  
ATOM   3219  H   ARG B  21      -3.529  57.445 -43.827  1.00 54.68           H  
ATOM   3220  CA  ARG B  21      -3.813  55.460 -43.069  1.00 54.68           C  
ATOM   3221  HA  ARG B  21      -4.637  55.204 -42.402  1.00 54.68           H  
ATOM   3222  C   ARG B  21      -2.602  54.661 -42.575  1.00 54.68           C  
ATOM   3223  CB  ARG B  21      -4.205  55.116 -44.515  1.00 54.68           C  
ATOM   3224  HB2 ARG B  21      -3.308  54.990 -45.121  1.00 54.68           H  
ATOM   3225  HB3 ARG B  21      -4.778  55.944 -44.932  1.00 54.68           H  
ATOM   3226  O   ARG B  21      -2.805  53.654 -41.901  1.00 54.68           O  
ATOM   3227  CG  ARG B  21      -5.076  53.856 -44.592  1.00 54.68           C  
ATOM   3228  HG2 ARG B  21      -5.964  53.999 -43.976  1.00 54.68           H  
ATOM   3229  HG3 ARG B  21      -4.519  52.993 -44.228  1.00 54.68           H  
ATOM   3230  CD  ARG B  21      -5.505  53.618 -46.046  1.00 54.68           C  
ATOM   3231  HD2 ARG B  21      -5.938  54.537 -46.440  1.00 54.68           H  
ATOM   3232  HD3 ARG B  21      -4.620  53.369 -46.632  1.00 54.68           H  
ATOM   3233  NE  ARG B  21      -6.501  52.533 -46.158  1.00 54.68           N  
ATOM   3234  HE  ARG B  21      -6.848  52.143 -45.293  1.00 54.68           H  
ATOM   3235  NH1 ARG B  21      -6.557  52.440 -48.452  1.00 54.68           N  
ATOM   3236 HH11 ARG B  21      -5.842  53.153 -48.493  1.00 54.68           H  
ATOM   3237 HH12 ARG B  21      -6.889  52.025 -49.311  1.00 54.68           H  
ATOM   3238  NH2 ARG B  21      -7.887  51.101 -47.268  1.00 54.68           N  
ATOM   3239 HH21 ARG B  21      -8.240  50.748 -46.390  1.00 54.68           H  
ATOM   3240 HH22 ARG B  21      -8.233  50.729 -48.141  1.00 54.68           H  
ATOM   3241  CZ  ARG B  21      -6.974  52.032 -47.286  1.00 54.68           C  
ATOM   3242  N   GLN B  22      -1.378  55.128 -42.840  1.00 61.10           N  
ATOM   3243  H   GLN B  22      -1.294  55.966 -43.398  1.00 61.10           H  
ATOM   3244  CA  GLN B  22      -0.148  54.495 -42.341  1.00 61.10           C  
ATOM   3245  HA  GLN B  22      -0.152  53.443 -42.627  1.00 61.10           H  
ATOM   3246  C   GLN B  22      -0.059  54.524 -40.807  1.00 61.10           C  
ATOM   3247  CB  GLN B  22       1.089  55.154 -42.973  1.00 61.10           C  
ATOM   3248  HB2 GLN B  22       1.970  54.862 -42.401  1.00 61.10           H  
ATOM   3249  HB3 GLN B  22       0.995  56.239 -42.925  1.00 61.10           H  
ATOM   3250  O   GLN B  22       0.137  53.477 -40.193  1.00 61.10           O  
ATOM   3251  CG  GLN B  22       1.306  54.709 -44.430  1.00 61.10           C  
ATOM   3252  HG2 GLN B  22       0.472  55.042 -45.048  1.00 61.10           H  
ATOM   3253  HG3 GLN B  22       1.351  53.620 -44.464  1.00 61.10           H  
ATOM   3254  CD  GLN B  22       2.599  55.271 -45.021  1.00 61.10           C  
ATOM   3255  NE2 GLN B  22       3.244  54.572 -45.928  1.00 61.10           N  
ATOM   3256 HE21 GLN B  22       2.925  53.661 -46.226  1.00 61.10           H  
ATOM   3257 HE22 GLN B  22       4.094  54.994 -46.273  1.00 61.10           H  
ATOM   3258  OE1 GLN B  22       3.047  56.352 -44.691  1.00 61.10           O  
ATOM   3259  N   SER B  23      -0.317  55.673 -40.170  1.00 62.32           N  
ATOM   3260  H   SER B  23      -0.420  56.509 -40.728  1.00 62.32           H  
ATOM   3261  CA  SER B  23      -0.227  55.804 -38.701  1.00 62.32           C  
ATOM   3262  HA  SER B  23       0.795  55.568 -38.406  1.00 62.32           H  
ATOM   3263  C   SER B  23      -1.158  54.850 -37.924  1.00 62.32           C  
ATOM   3264  CB  SER B  23      -0.510  57.255 -38.295  1.00 62.32           C  
ATOM   3265  HB2 SER B  23      -0.240  57.382 -37.247  1.00 62.32           H  
ATOM   3266  HB3 SER B  23       0.104  57.927 -38.894  1.00 62.32           H  
ATOM   3267  O   SER B  23      -0.830  54.375 -36.832  1.00 62.32           O  
ATOM   3268  OG  SER B  23      -1.882  57.588 -38.453  1.00 62.32           O  
ATOM   3269  HG  SER B  23      -2.150  57.467 -39.366  1.00 62.32           H  
ATOM   3270  N   ILE B  24      -2.324  54.519 -38.494  1.00 58.42           N  
ATOM   3271  H   ILE B  24      -2.548  54.954 -39.377  1.00 58.42           H  
ATOM   3272  CA  ILE B  24      -3.283  53.567 -37.910  1.00 58.42           C  
ATOM   3273  HA  ILE B  24      -3.377  53.776 -36.845  1.00 58.42           H  
ATOM   3274  C   ILE B  24      -2.780  52.120 -38.037  1.00 58.42           C  
ATOM   3275  CB  ILE B  24      -4.681  53.759 -38.549  1.00 58.42           C  
ATOM   3276  HB  ILE B  24      -4.578  53.684 -39.632  1.00 58.42           H  
ATOM   3277  O   ILE B  24      -3.053  51.301 -37.157  1.00 58.42           O  
ATOM   3278  CG1 ILE B  24      -5.233  55.163 -38.201  1.00 58.42           C  
ATOM   3279 HG12 ILE B  24      -5.411  55.229 -37.128  1.00 58.42           H  
ATOM   3280 HG13 ILE B  24      -4.492  55.920 -38.459  1.00 58.42           H  
ATOM   3281  CG2 ILE B  24      -5.670  52.670 -38.080  1.00 58.42           C  
ATOM   3282 HG21 ILE B  24      -6.660  52.842 -38.501  1.00 58.42           H  
ATOM   3283 HG22 ILE B  24      -5.729  52.668 -36.992  1.00 58.42           H  
ATOM   3284 HG23 ILE B  24      -5.340  51.690 -38.427  1.00 58.42           H  
ATOM   3285  CD1 ILE B  24      -6.524  55.535 -38.944  1.00 58.42           C  
ATOM   3286 HD11 ILE B  24      -6.395  55.376 -40.014  1.00 58.42           H  
ATOM   3287 HD12 ILE B  24      -7.365  54.945 -38.580  1.00 58.42           H  
ATOM   3288 HD13 ILE B  24      -6.744  56.589 -38.771  1.00 58.42           H  
ATOM   3289  N   ILE B  25      -2.044  51.802 -39.106  1.00 57.40           N  
ATOM   3290  H   ILE B  25      -1.783  52.537 -39.747  1.00 57.40           H  
ATOM   3291  CA  ILE B  25      -1.448  50.478 -39.324  1.00 57.40           C  
ATOM   3292  HA  ILE B  25      -2.187  49.718 -39.072  1.00 57.40           H  
ATOM   3293  C   ILE B  25      -0.281  50.279 -38.349  1.00 57.40           C  
ATOM   3294  CB  ILE B  25      -1.080  50.282 -40.815  1.00 57.40           C  
ATOM   3295  HB  ILE B  25      -0.447  51.110 -41.135  1.00 57.40           H  
ATOM   3296  O   ILE B  25      -0.356  49.368 -37.524  1.00 57.40           O  
ATOM   3297  CG1 ILE B  25      -2.369  50.270 -41.676  1.00 57.40           C  
ATOM   3298 HG12 ILE B  25      -2.915  49.344 -41.495  1.00 57.40           H  
ATOM   3299 HG13 ILE B  25      -3.019  51.094 -41.380  1.00 57.40           H  
ATOM   3300  CG2 ILE B  25      -0.299  48.973 -41.021  1.00 57.40           C  
ATOM   3301 HG21 ILE B  25      -0.869  48.114 -40.664  1.00 57.40           H  
ATOM   3302 HG22 ILE B  25      -0.049  48.827 -42.072  1.00 57.40           H  
ATOM   3303 HG23 ILE B  25       0.649  49.004 -40.483  1.00 57.40           H  
ATOM   3304  CD1 ILE B  25      -2.121  50.418 -43.182  1.00 57.40           C  
ATOM   3305 HD11 ILE B  25      -1.579  49.555 -43.569  1.00 57.40           H  
ATOM   3306 HD12 ILE B  25      -1.546  51.324 -43.375  1.00 57.40           H  
ATOM   3307 HD13 ILE B  25      -3.078  50.490 -43.700  1.00 57.40           H  
ATOM   3308  N   GLU B  26       0.694  51.195 -38.311  1.00 57.77           N  
ATOM   3309  H   GLU B  26       0.701  51.923 -39.012  1.00 57.77           H  
ATOM   3310  CA  GLU B  26       1.849  51.110 -37.397  1.00 57.77           C  
ATOM   3311  HA  GLU B  26       2.449  50.233 -37.642  1.00 57.77           H  
ATOM   3312  C   GLU B  26       1.434  51.031 -35.917  1.00 57.77           C  
ATOM   3313  CB  GLU B  26       2.716  52.369 -37.517  1.00 57.77           C  
ATOM   3314  HB2 GLU B  26       3.451  52.338 -36.712  1.00 57.77           H  
ATOM   3315  HB3 GLU B  26       2.081  53.240 -37.353  1.00 57.77           H  
ATOM   3316  O   GLU B  26       1.997  50.273 -35.121  1.00 57.77           O  
ATOM   3317  CG  GLU B  26       3.484  52.550 -38.829  1.00 57.77           C  
ATOM   3318  HG2 GLU B  26       2.784  52.751 -39.640  1.00 57.77           H  
ATOM   3319  HG3 GLU B  26       4.026  51.631 -39.051  1.00 57.77           H  
ATOM   3320  CD  GLU B  26       4.465  53.722 -38.668  1.00 57.77           C  
ATOM   3321  OE1 GLU B  26       5.664  53.534 -38.964  1.00 57.77           O  
ATOM   3322  OE2 GLU B  26       4.025  54.774 -38.145  1.00 57.77           O  
ATOM   3323  N   SER B  27       0.429  51.817 -35.511  1.00 60.72           N  
ATOM   3324  H   SER B  27       0.026  52.453 -36.184  1.00 60.72           H  
ATOM   3325  CA  SER B  27      -0.062  51.810 -34.126  1.00 60.72           C  
ATOM   3326  HA  SER B  27       0.808  51.824 -33.469  1.00 60.72           H  
ATOM   3327  C   SER B  27      -0.849  50.542 -33.773  1.00 60.72           C  
ATOM   3328  CB  SER B  27      -0.871  53.072 -33.816  1.00 60.72           C  
ATOM   3329  HB2 SER B  27      -0.232  53.946 -33.937  1.00 60.72           H  
ATOM   3330  HB3 SER B  27      -1.214  53.031 -32.782  1.00 60.72           H  
ATOM   3331  O   SER B  27      -0.883  50.156 -32.598  1.00 60.72           O  
ATOM   3332  OG  SER B  27      -1.986  53.200 -34.670  1.00 60.72           O  
ATOM   3333  HG  SER B  27      -1.667  53.610 -35.478  1.00 60.72           H  
ATOM   3334  N   ARG B  28      -1.435  49.854 -34.765  1.00 55.73           N  
ATOM   3335  H   ARG B  28      -1.344  50.219 -35.703  1.00 55.73           H  
ATOM   3336  CA  ARG B  28      -1.976  48.495 -34.606  1.00 55.73           C  
ATOM   3337  HA  ARG B  28      -2.515  48.443 -33.661  1.00 55.73           H  
ATOM   3338  C   ARG B  28      -0.862  47.463 -34.490  1.00 55.73           C  
ATOM   3339  CB  ARG B  28      -2.923  48.134 -35.763  1.00 55.73           C  
ATOM   3340  HB2 ARG B  28      -2.701  47.123 -36.105  1.00 55.73           H  
ATOM   3341  HB3 ARG B  28      -2.771  48.803 -36.610  1.00 55.73           H  
ATOM   3342  O   ARG B  28      -0.919  46.670 -33.554  1.00 55.73           O  
ATOM   3343  CG  ARG B  28      -4.387  48.178 -35.319  1.00 55.73           C  
ATOM   3344  HG2 ARG B  28      -4.520  47.503 -34.473  1.00 55.73           H  
ATOM   3345  HG3 ARG B  28      -4.651  49.193 -35.023  1.00 55.73           H  
ATOM   3346  CD  ARG B  28      -5.284  47.723 -36.473  1.00 55.73           C  
ATOM   3347  HD2 ARG B  28      -5.255  48.480 -37.256  1.00 55.73           H  
ATOM   3348  HD3 ARG B  28      -4.885  46.791 -36.872  1.00 55.73           H  
ATOM   3349  NE  ARG B  28      -6.677  47.505 -36.029  1.00 55.73           N  
ATOM   3350  HE  ARG B  28      -6.909  47.821 -35.098  1.00 55.73           H  
ATOM   3351  NH1 ARG B  28      -7.434  46.565 -37.978  1.00 55.73           N  
ATOM   3352 HH11 ARG B  28      -8.163  46.140 -38.533  1.00 55.73           H  
ATOM   3353 HH12 ARG B  28      -6.516  46.694 -38.379  1.00 55.73           H  
ATOM   3354  NH2 ARG B  28      -8.826  46.771 -36.251  1.00 55.73           N  
ATOM   3355 HH21 ARG B  28      -9.549  46.362 -36.825  1.00 55.73           H  
ATOM   3356 HH22 ARG B  28      -9.030  47.072 -35.308  1.00 55.73           H  
ATOM   3357  CZ  ARG B  28      -7.635  46.950 -36.750  1.00 55.73           C  
ATOM   3358  N   GLU B  29       0.136  47.509 -35.369  1.00 53.95           N  
ATOM   3359  H   GLU B  29       0.089  48.188 -36.115  1.00 53.95           H  
ATOM   3360  CA  GLU B  29       1.270  46.574 -35.393  1.00 53.95           C  
ATOM   3361  HA  GLU B  29       0.897  45.556 -35.503  1.00 53.95           H  
ATOM   3362  C   GLU B  29       2.061  46.623 -34.080  1.00 53.95           C  
ATOM   3363  CB  GLU B  29       2.162  46.869 -36.607  1.00 53.95           C  
ATOM   3364  HB2 GLU B  29       2.371  47.938 -36.642  1.00 53.95           H  
ATOM   3365  HB3 GLU B  29       3.103  46.329 -36.502  1.00 53.95           H  
ATOM   3366  O   GLU B  29       2.194  45.607 -33.396  1.00 53.95           O  
ATOM   3367  CG  GLU B  29       1.471  46.407 -37.901  1.00 53.95           C  
ATOM   3368  HG2 GLU B  29       0.475  46.847 -37.960  1.00 53.95           H  
ATOM   3369  HG3 GLU B  29       1.344  45.325 -37.854  1.00 53.95           H  
ATOM   3370  CD  GLU B  29       2.242  46.784 -39.171  1.00 53.95           C  
ATOM   3371  OE1 GLU B  29       2.096  46.030 -40.159  1.00 53.95           O  
ATOM   3372  OE2 GLU B  29       2.891  47.853 -39.162  1.00 53.95           O  
ATOM   3373  N   ARG B  30       2.439  47.820 -33.606  1.00 56.35           N  
ATOM   3374  H   ARG B  30       2.323  48.619 -34.212  1.00 56.35           H  
ATOM   3375  CA  ARG B  30       3.099  47.978 -32.293  1.00 56.35           C  
ATOM   3376  HA  ARG B  30       4.017  47.391 -32.304  1.00 56.35           H  
ATOM   3377  C   ARG B  30       2.265  47.432 -31.129  1.00 56.35           C  
ATOM   3378  CB  ARG B  30       3.435  49.454 -32.039  1.00 56.35           C  
ATOM   3379  HB2 ARG B  30       2.559  50.069 -32.245  1.00 56.35           H  
ATOM   3380  HB3 ARG B  30       3.696  49.571 -30.987  1.00 56.35           H  
ATOM   3381  O   ARG B  30       2.823  46.923 -30.154  1.00 56.35           O  
ATOM   3382  CG  ARG B  30       4.622  49.943 -32.877  1.00 56.35           C  
ATOM   3383  HG2 ARG B  30       4.367  49.910 -33.937  1.00 56.35           H  
ATOM   3384  HG3 ARG B  30       5.482  49.297 -32.701  1.00 56.35           H  
ATOM   3385  CD  ARG B  30       4.975  51.379 -32.474  1.00 56.35           C  
ATOM   3386  HD2 ARG B  30       4.104  52.012 -32.647  1.00 56.35           H  
ATOM   3387  HD3 ARG B  30       5.227  51.394 -31.414  1.00 56.35           H  
ATOM   3388  NE  ARG B  30       6.109  51.897 -33.259  1.00 56.35           N  
ATOM   3389  HE  ARG B  30       6.363  51.366 -34.080  1.00 56.35           H  
ATOM   3390  NH1 ARG B  30       6.466  53.847 -32.093  1.00 56.35           N  
ATOM   3391 HH11 ARG B  30       5.690  53.614 -31.490  1.00 56.35           H  
ATOM   3392 HH12 ARG B  30       6.936  54.738 -32.031  1.00 56.35           H  
ATOM   3393  NH2 ARG B  30       7.685  53.402 -33.907  1.00 56.35           N  
ATOM   3394 HH21 ARG B  30       7.836  52.867 -34.750  1.00 56.35           H  
ATOM   3395 HH22 ARG B  30       8.126  54.308 -33.840  1.00 56.35           H  
ATOM   3396  CZ  ARG B  30       6.748  53.039 -33.079  1.00 56.35           C  
ATOM   3397  N   ARG B  31       0.930  47.533 -31.195  1.00 55.24           N  
ATOM   3398  H   ARG B  31       0.540  47.908 -32.048  1.00 55.24           H  
ATOM   3399  CA  ARG B  31       0.034  46.953 -30.178  1.00 55.24           C  
ATOM   3400  HA  ARG B  31       0.470  47.140 -29.197  1.00 55.24           H  
ATOM   3401  C   ARG B  31      -0.051  45.434 -30.280  1.00 55.24           C  
ATOM   3402  CB  ARG B  31      -1.371  47.575 -30.243  1.00 55.24           C  
ATOM   3403  HB2 ARG B  31      -1.519  48.085 -31.195  1.00 55.24           H  
ATOM   3404  HB3 ARG B  31      -2.118  46.783 -30.176  1.00 55.24           H  
ATOM   3405  O   ARG B  31      -0.101  44.791 -29.229  1.00 55.24           O  
ATOM   3406  CG  ARG B  31      -1.598  48.546 -29.081  1.00 55.24           C  
ATOM   3407  HG2 ARG B  31      -1.422  48.027 -28.139  1.00 55.24           H  
ATOM   3408  HG3 ARG B  31      -0.903  49.382 -29.168  1.00 55.24           H  
ATOM   3409  CD  ARG B  31      -3.038  49.066 -29.109  1.00 55.24           C  
ATOM   3410  HD2 ARG B  31      -3.718  48.214 -29.095  1.00 55.24           H  
ATOM   3411  HD3 ARG B  31      -3.183  49.621 -30.036  1.00 55.24           H  
ATOM   3412  NE  ARG B  31      -3.320  49.941 -27.954  1.00 55.24           N  
ATOM   3413  HE  ARG B  31      -2.539  50.136 -27.343  1.00 55.24           H  
ATOM   3414  NH1 ARG B  31      -5.506  50.410 -28.469  1.00 55.24           N  
ATOM   3415 HH11 ARG B  31      -6.349  50.942 -28.309  1.00 55.24           H  
ATOM   3416 HH12 ARG B  31      -5.402  49.857 -29.308  1.00 55.24           H  
ATOM   3417  NH2 ARG B  31      -4.572  51.353 -26.677  1.00 55.24           N  
ATOM   3418 HH21 ARG B  31      -3.764  51.547 -26.104  1.00 55.24           H  
ATOM   3419 HH22 ARG B  31      -5.427  51.870 -26.527  1.00 55.24           H  
ATOM   3420  CZ  ARG B  31      -4.461  50.558 -27.704  1.00 55.24           C  
ATOM   3421  N   SER B  32      -0.074  44.868 -31.489  1.00 53.04           N  
ATOM   3422  H   SER B  32      -0.018  45.444 -32.317  1.00 53.04           H  
ATOM   3423  CA  SER B  32      -0.040  43.414 -31.663  1.00 53.04           C  
ATOM   3424  HA  SER B  32      -0.810  42.986 -31.020  1.00 53.04           H  
ATOM   3425  C   SER B  32       1.283  42.841 -31.178  1.00 53.04           C  
ATOM   3426  CB  SER B  32      -0.372  42.957 -33.090  1.00 53.04           C  
ATOM   3427  HB2 SER B  32      -1.425  43.167 -33.280  1.00 53.04           H  
ATOM   3428  HB3 SER B  32      -0.226  41.879 -33.158  1.00 53.04           H  
ATOM   3429  O   SER B  32       1.245  41.899 -30.393  1.00 53.04           O  
ATOM   3430  OG  SER B  32       0.380  43.582 -34.101  1.00 53.04           O  
ATOM   3431  HG  SER B  32       1.325  43.466 -33.976  1.00 53.04           H  
ATOM   3432  N   ASP B  33       2.421  43.457 -31.507  1.00 48.85           N  
ATOM   3433  H   ASP B  33       2.396  44.213 -32.176  1.00 48.85           H  
ATOM   3434  CA  ASP B  33       3.747  43.003 -31.064  1.00 48.85           C  
ATOM   3435  HA  ASP B  33       3.896  41.969 -31.375  1.00 48.85           H  
ATOM   3436  C   ASP B  33       3.903  43.035 -29.542  1.00 48.85           C  
ATOM   3437  CB  ASP B  33       4.844  43.869 -31.703  1.00 48.85           C  
ATOM   3438  HB2 ASP B  33       5.764  43.738 -31.134  1.00 48.85           H  
ATOM   3439  HB3 ASP B  33       4.561  44.919 -31.639  1.00 48.85           H  
ATOM   3440  O   ASP B  33       4.360  42.062 -28.939  1.00 48.85           O  
ATOM   3441  CG  ASP B  33       5.149  43.494 -33.152  1.00 48.85           C  
ATOM   3442  OD1 ASP B  33       4.778  42.367 -33.550  1.00 48.85           O  
ATOM   3443  OD2 ASP B  33       5.774  44.348 -33.811  1.00 48.85           O  
ATOM   3444  N   GLN B  34       3.462  44.108 -28.873  1.00 51.64           N  
ATOM   3445  H   GLN B  34       3.134  44.905 -29.400  1.00 51.64           H  
ATOM   3446  CA  GLN B  34       3.514  44.162 -27.406  1.00 51.64           C  
ATOM   3447  HA  GLN B  34       4.535  43.943 -27.094  1.00 51.64           H  
ATOM   3448  C   GLN B  34       2.625  43.105 -26.734  1.00 51.64           C  
ATOM   3449  CB  GLN B  34       3.136  45.559 -26.898  1.00 51.64           C  
ATOM   3450  HB2 GLN B  34       2.885  45.482 -25.840  1.00 51.64           H  
ATOM   3451  HB3 GLN B  34       2.261  45.929 -27.433  1.00 51.64           H  
ATOM   3452  O   GLN B  34       3.000  42.565 -25.688  1.00 51.64           O  
ATOM   3453  CG  GLN B  34       4.300  46.551 -27.032  1.00 51.64           C  
ATOM   3454  HG2 GLN B  34       4.493  46.756 -28.085  1.00 51.64           H  
ATOM   3455  HG3 GLN B  34       5.198  46.106 -26.604  1.00 51.64           H  
ATOM   3456  CD  GLN B  34       4.034  47.870 -26.310  1.00 51.64           C  
ATOM   3457  NE2 GLN B  34       5.050  48.683 -26.118  1.00 51.64           N  
ATOM   3458 HE21 GLN B  34       5.954  48.465 -26.511  1.00 51.64           H  
ATOM   3459 HE22 GLN B  34       4.843  49.565 -25.672  1.00 51.64           H  
ATOM   3460  OE1 GLN B  34       2.938  48.194 -25.877  1.00 51.64           O  
ATOM   3461  N   GLN B  35       1.458  42.790 -27.308  1.00 49.67           N  
ATOM   3462  H   GLN B  35       1.209  43.235 -28.180  1.00 49.67           H  
ATOM   3463  CA  GLN B  35       0.606  41.715 -26.792  1.00 49.67           C  
ATOM   3464  HA  GLN B  35       0.566  41.799 -25.706  1.00 49.67           H  
ATOM   3465  C   GLN B  35       1.201  40.331 -27.079  1.00 49.67           C  
ATOM   3466  CB  GLN B  35      -0.829  41.846 -27.328  1.00 49.67           C  
ATOM   3467  HB2 GLN B  35      -1.362  40.918 -27.122  1.00 49.67           H  
ATOM   3468  HB3 GLN B  35      -0.817  42.008 -28.406  1.00 49.67           H  
ATOM   3469  O   GLN B  35       1.269  39.513 -26.158  1.00 49.67           O  
ATOM   3470  CG  GLN B  35      -1.573  42.995 -26.627  1.00 49.67           C  
ATOM   3471  HG2 GLN B  35      -1.466  42.876 -25.549  1.00 49.67           H  
ATOM   3472  HG3 GLN B  35      -1.125  43.947 -26.910  1.00 49.67           H  
ATOM   3473  CD  GLN B  35      -3.065  43.045 -26.950  1.00 49.67           C  
ATOM   3474  NE2 GLN B  35      -3.853  43.722 -26.143  1.00 49.67           N  
ATOM   3475 HE21 GLN B  35      -3.469  44.226 -25.357  1.00 49.67           H  
ATOM   3476 HE22 GLN B  35      -4.829  43.724 -26.406  1.00 49.67           H  
ATOM   3477  OE1 GLN B  35      -3.579  42.481 -27.897  1.00 49.67           O  
ATOM   3478  N   LEU B  36       1.690  40.103 -28.303  1.00 52.42           N  
ATOM   3479  H   LEU B  36       1.612  40.841 -28.989  1.00 52.42           H  
ATOM   3480  CA  LEU B  36       2.373  38.882 -28.737  1.00 52.42           C  
ATOM   3481  HA  LEU B  36       1.696  38.037 -28.612  1.00 52.42           H  
ATOM   3482  C   LEU B  36       3.607  38.590 -27.878  1.00 52.42           C  
ATOM   3483  CB  LEU B  36       2.750  39.002 -30.229  1.00 52.42           C  
ATOM   3484  HB2 LEU B  36       3.557  38.306 -30.456  1.00 52.42           H  
ATOM   3485  HB3 LEU B  36       3.137  40.004 -30.415  1.00 52.42           H  
ATOM   3486  O   LEU B  36       3.776  37.465 -27.422  1.00 52.42           O  
ATOM   3487  CG  LEU B  36       1.577  38.713 -31.186  1.00 52.42           C  
ATOM   3488  HG  LEU B  36       0.671  39.189 -30.811  1.00 52.42           H  
ATOM   3489  CD1 LEU B  36       1.860  39.252 -32.587  1.00 52.42           C  
ATOM   3490 HD11 LEU B  36       1.012  39.065 -33.245  1.00 52.42           H  
ATOM   3491 HD12 LEU B  36       2.749  38.778 -33.003  1.00 52.42           H  
ATOM   3492 HD13 LEU B  36       2.041  40.326 -32.545  1.00 52.42           H  
ATOM   3493  CD2 LEU B  36       1.332  37.204 -31.309  1.00 52.42           C  
ATOM   3494 HD21 LEU B  36       0.501  37.026 -31.991  1.00 52.42           H  
ATOM   3495 HD22 LEU B  36       1.090  36.776 -30.337  1.00 52.42           H  
ATOM   3496 HD23 LEU B  36       2.222  36.716 -31.706  1.00 52.42           H  
ATOM   3497  N   GLY B  37       4.426  39.593 -27.558  1.00 56.21           N  
ATOM   3498  H   GLY B  37       4.294  40.481 -28.021  1.00 56.21           H  
ATOM   3499  CA  GLY B  37       5.590  39.424 -26.682  1.00 56.21           C  
ATOM   3500  HA2 GLY B  37       6.115  40.377 -26.620  1.00 56.21           H  
ATOM   3501  HA3 GLY B  37       6.263  38.686 -27.118  1.00 56.21           H  
ATOM   3502  C   GLY B  37       5.223  38.978 -25.258  1.00 56.21           C  
ATOM   3503  O   GLY B  37       5.915  38.149 -24.657  1.00 56.21           O  
ATOM   3504  N   PHE B  38       4.105  39.469 -24.711  1.00 58.38           N  
ATOM   3505  H   PHE B  38       3.549  40.113 -25.255  1.00 58.38           H  
ATOM   3506  CA  PHE B  38       3.628  39.057 -23.385  1.00 58.38           C  
ATOM   3507  HA  PHE B  38       4.493  39.012 -22.723  1.00 58.38           H  
ATOM   3508  C   PHE B  38       3.018  37.648 -23.373  1.00 58.38           C  
ATOM   3509  CB  PHE B  38       2.649  40.095 -22.811  1.00 58.38           C  
ATOM   3510  HB2 PHE B  38       2.363  40.807 -23.585  1.00 58.38           H  
ATOM   3511  HB3 PHE B  38       1.733  39.596 -22.496  1.00 58.38           H  
ATOM   3512  O   PHE B  38       3.184  36.927 -22.384  1.00 58.38           O  
ATOM   3513  CG  PHE B  38       3.212  40.843 -21.618  1.00 58.38           C  
ATOM   3514  CD1 PHE B  38       3.260  40.223 -20.354  1.00 58.38           C  
ATOM   3515  HD1 PHE B  38       2.898  39.211 -20.244  1.00 58.38           H  
ATOM   3516  CD2 PHE B  38       3.718  42.146 -21.777  1.00 58.38           C  
ATOM   3517  HD2 PHE B  38       3.699  42.617 -22.749  1.00 58.38           H  
ATOM   3518  CE1 PHE B  38       3.798  40.909 -19.249  1.00 58.38           C  
ATOM   3519  HE1 PHE B  38       3.846  40.430 -18.282  1.00 58.38           H  
ATOM   3520  CE2 PHE B  38       4.256  42.832 -20.673  1.00 58.38           C  
ATOM   3521  HE2 PHE B  38       4.645  43.831 -20.804  1.00 58.38           H  
ATOM   3522  CZ  PHE B  38       4.293  42.216 -19.409  1.00 58.38           C  
ATOM   3523  HZ  PHE B  38       4.714  42.745 -18.566  1.00 58.38           H  
ATOM   3524  N   THR B  39       2.332  37.233 -24.442  1.00 59.65           N  
ATOM   3525  H   THR B  39       2.202  37.853 -25.229  1.00 59.65           H  
ATOM   3526  CA  THR B  39       1.849  35.850 -24.586  1.00 59.65           C  
ATOM   3527  HA  THR B  39       1.432  35.527 -23.632  1.00 59.65           H  
ATOM   3528  C   THR B  39       2.988  34.880 -24.895  1.00 59.65           C  
ATOM   3529  CB  THR B  39       0.728  35.722 -25.631  1.00 59.65           C  
ATOM   3530  HB  THR B  39       0.584  34.670 -25.878  1.00 59.65           H  
ATOM   3531  O   THR B  39       3.026  33.811 -24.288  1.00 59.65           O  
ATOM   3532  CG2 THR B  39      -0.590  36.290 -25.109  1.00 59.65           C  
ATOM   3533 HG21 THR B  39      -1.362  36.178 -25.870  1.00 59.65           H  
ATOM   3534 HG22 THR B  39      -0.897  35.749 -24.213  1.00 59.65           H  
ATOM   3535 HG23 THR B  39      -0.471  37.348 -24.877  1.00 59.65           H  
ATOM   3536  OG1 THR B  39       1.041  36.436 -26.792  1.00 59.65           O  
ATOM   3537  HG1 THR B  39       0.466  36.149 -27.505  1.00 59.65           H  
ATOM   3538  N   ALA B  40       3.969  35.267 -25.715  1.00 59.02           N  
ATOM   3539  H   ALA B  40       3.845  36.124 -26.234  1.00 59.02           H  
ATOM   3540  CA  ALA B  40       5.158  34.469 -26.022  1.00 59.02           C  
ATOM   3541  HA  ALA B  40       4.839  33.524 -26.462  1.00 59.02           H  
ATOM   3542  C   ALA B  40       5.976  34.140 -24.763  1.00 59.02           C  
ATOM   3543  CB  ALA B  40       6.002  35.216 -27.062  1.00 59.02           C  
ATOM   3544  HB1 ALA B  40       6.881  34.623 -27.316  1.00 59.02           H  
ATOM   3545  HB2 ALA B  40       6.323  36.182 -26.672  1.00 59.02           H  
ATOM   3546  HB3 ALA B  40       5.418  35.373 -27.969  1.00 59.02           H  
ATOM   3547  O   ALA B  40       6.301  32.978 -24.531  1.00 59.02           O  
ATOM   3548  N   ARG B  41       6.221  35.119 -23.875  1.00 65.54           N  
ATOM   3549  H   ARG B  41       5.977  36.063 -24.138  1.00 65.54           H  
ATOM   3550  CA  ARG B  41       6.888  34.863 -22.580  1.00 65.54           C  
ATOM   3551  HA  ARG B  41       7.855  34.397 -22.772  1.00 65.54           H  
ATOM   3552  C   ARG B  41       6.136  33.858 -21.703  1.00 65.54           C  
ATOM   3553  CB  ARG B  41       7.102  36.176 -21.811  1.00 65.54           C  
ATOM   3554  HB2 ARG B  41       6.215  36.804 -21.892  1.00 65.54           H  
ATOM   3555  HB3 ARG B  41       7.262  35.940 -20.759  1.00 65.54           H  
ATOM   3556  O   ARG B  41       6.765  33.047 -21.030  1.00 65.54           O  
ATOM   3557  CG  ARG B  41       8.335  36.934 -22.317  1.00 65.54           C  
ATOM   3558  HG2 ARG B  41       8.189  37.231 -23.356  1.00 65.54           H  
ATOM   3559  HG3 ARG B  41       9.204  36.280 -22.255  1.00 65.54           H  
ATOM   3560  CD  ARG B  41       8.582  38.178 -21.455  1.00 65.54           C  
ATOM   3561  HD2 ARG B  41       7.762  38.880 -21.609  1.00 65.54           H  
ATOM   3562  HD3 ARG B  41       8.607  37.877 -20.408  1.00 65.54           H  
ATOM   3563  NE  ARG B  41       9.862  38.824 -21.803  1.00 65.54           N  
ATOM   3564  HE  ARG B  41      10.356  38.444 -22.597  1.00 65.54           H  
ATOM   3565  NH1 ARG B  41       9.889  40.416 -20.146  1.00 65.54           N  
ATOM   3566 HH11 ARG B  41       8.984  40.090 -19.840  1.00 65.54           H  
ATOM   3567 HH12 ARG B  41      10.372  41.165 -19.672  1.00 65.54           H  
ATOM   3568  NH2 ARG B  41      11.606  40.269 -21.563  1.00 65.54           N  
ATOM   3569 HH21 ARG B  41      12.070  41.027 -21.083  1.00 65.54           H  
ATOM   3570 HH22 ARG B  41      12.074  39.838 -22.347  1.00 65.54           H  
ATOM   3571  CZ  ARG B  41      10.443  39.830 -21.172  1.00 65.54           C  
ATOM   3572  N   ARG B  42       4.798  33.891 -21.703  1.00 68.32           N  
ATOM   3573  H   ARG B  42       4.349  34.547 -22.326  1.00 68.32           H  
ATOM   3574  CA  ARG B  42       3.975  32.918 -20.962  1.00 68.32           C  
ATOM   3575  HA  ARG B  42       4.375  32.793 -19.956  1.00 68.32           H  
ATOM   3576  C   ARG B  42       4.042  31.526 -21.589  1.00 68.32           C  
ATOM   3577  CB  ARG B  42       2.526  33.405 -20.868  1.00 68.32           C  
ATOM   3578  HB2 ARG B  42       2.172  33.704 -21.855  1.00 68.32           H  
ATOM   3579  HB3 ARG B  42       1.900  32.583 -20.522  1.00 68.32           H  
ATOM   3580  O   ARG B  42       4.188  30.553 -20.858  1.00 68.32           O  
ATOM   3581  CG  ARG B  42       2.385  34.574 -19.890  1.00 68.32           C  
ATOM   3582  HG2 ARG B  42       3.008  35.409 -20.214  1.00 68.32           H  
ATOM   3583  HG3 ARG B  42       2.698  34.257 -18.895  1.00 68.32           H  
ATOM   3584  CD  ARG B  42       0.921  35.011 -19.854  1.00 68.32           C  
ATOM   3585  HD2 ARG B  42       0.621  35.300 -20.862  1.00 68.32           H  
ATOM   3586  HD3 ARG B  42       0.314  34.164 -19.534  1.00 68.32           H  
ATOM   3587  NE  ARG B  42       0.715  36.148 -18.939  1.00 68.32           N  
ATOM   3588  HE  ARG B  42       1.550  36.555 -18.543  1.00 68.32           H  
ATOM   3589  NH1 ARG B  42      -1.569  36.248 -19.141  1.00 68.32           N  
ATOM   3590 HH11 ARG B  42      -2.458  36.690 -18.953  1.00 68.32           H  
ATOM   3591 HH12 ARG B  42      -1.535  35.455 -19.765  1.00 68.32           H  
ATOM   3592  NH2 ARG B  42      -0.504  37.752 -17.881  1.00 68.32           N  
ATOM   3593 HH21 ARG B  42       0.351  38.160 -17.531  1.00 68.32           H  
ATOM   3594 HH22 ARG B  42      -1.392  38.205 -17.719  1.00 68.32           H  
ATOM   3595  CZ  ARG B  42      -0.447  36.708 -18.659  1.00 68.32           C  
ATOM   3596  N   ALA B  43       3.981  31.437 -22.916  1.00 65.28           N  
ATOM   3597  H   ALA B  43       3.852  32.279 -23.458  1.00 65.28           H  
ATOM   3598  CA  ALA B  43       4.133  30.177 -23.638  1.00 65.28           C  
ATOM   3599  HA  ALA B  43       3.383  29.472 -23.279  1.00 65.28           H  
ATOM   3600  C   ALA B  43       5.511  29.541 -23.383  1.00 65.28           C  
ATOM   3601  CB  ALA B  43       3.877  30.431 -25.128  1.00 65.28           C  
ATOM   3602  HB1 ALA B  43       4.622  31.117 -25.530  1.00 65.28           H  
ATOM   3603  HB2 ALA B  43       2.883  30.855 -25.269  1.00 65.28           H  
ATOM   3604  HB3 ALA B  43       3.938  29.488 -25.672  1.00 65.28           H  
ATOM   3605  O   ALA B  43       5.573  28.359 -23.068  1.00 65.28           O  
ATOM   3606  N   ALA B  44       6.590  30.332 -23.410  1.00 66.67           N  
ATOM   3607  H   ALA B  44       6.481  31.283 -23.733  1.00 66.67           H  
ATOM   3608  CA  ALA B  44       7.947  29.862 -23.130  1.00 66.67           C  
ATOM   3609  HA  ALA B  44       8.186  29.056 -23.823  1.00 66.67           H  
ATOM   3610  C   ALA B  44       8.101  29.297 -21.705  1.00 66.67           C  
ATOM   3611  CB  ALA B  44       8.919  31.020 -23.384  1.00 66.67           C  
ATOM   3612  HB1 ALA B  44       9.941  30.677 -23.222  1.00 66.67           H  
ATOM   3613  HB2 ALA B  44       8.825  31.361 -24.415  1.00 66.67           H  
ATOM   3614  HB3 ALA B  44       8.708  31.848 -22.708  1.00 66.67           H  
ATOM   3615  O   ALA B  44       8.658  28.218 -21.532  1.00 66.67           O  
ATOM   3616  N   VAL B  45       7.558  29.977 -20.686  1.00 69.76           N  
ATOM   3617  H   VAL B  45       7.139  30.877 -20.872  1.00 69.76           H  
ATOM   3618  CA  VAL B  45       7.579  29.464 -19.302  1.00 69.76           C  
ATOM   3619  HA  VAL B  45       8.601  29.175 -19.057  1.00 69.76           H  
ATOM   3620  C   VAL B  45       6.737  28.192 -19.163  1.00 69.76           C  
ATOM   3621  CB  VAL B  45       7.145  30.549 -18.297  1.00 69.76           C  
ATOM   3622  HB  VAL B  45       6.212  30.997 -18.640  1.00 69.76           H  
ATOM   3623  O   VAL B  45       7.157  27.270 -18.471  1.00 69.76           O  
ATOM   3624  CG1 VAL B  45       6.939  30.014 -16.871  1.00 69.76           C  
ATOM   3625 HG11 VAL B  45       6.734  30.834 -16.183  1.00 69.76           H  
ATOM   3626 HG12 VAL B  45       7.836  29.490 -16.541  1.00 69.76           H  
ATOM   3627 HG13 VAL B  45       6.099  29.319 -16.840  1.00 69.76           H  
ATOM   3628  CG2 VAL B  45       8.199  31.660 -18.213  1.00 69.76           C  
ATOM   3629 HG21 VAL B  45       9.136  31.252 -17.833  1.00 69.76           H  
ATOM   3630 HG22 VAL B  45       7.855  32.452 -17.548  1.00 69.76           H  
ATOM   3631 HG23 VAL B  45       8.379  32.086 -19.200  1.00 69.76           H  
ATOM   3632  N   LEU B  46       5.581  28.099 -19.832  1.00 68.88           N  
ATOM   3633  H   LEU B  46       5.281  28.869 -20.413  1.00 68.88           H  
ATOM   3634  CA  LEU B  46       4.773  26.876 -19.801  1.00 68.88           C  
ATOM   3635  HA  LEU B  46       4.632  26.596 -18.757  1.00 68.88           H  
ATOM   3636  C   LEU B  46       5.493  25.705 -20.486  1.00 68.88           C  
ATOM   3637  CB  LEU B  46       3.400  27.122 -20.449  1.00 68.88           C  
ATOM   3638  HB2 LEU B  46       3.058  28.134 -20.234  1.00 68.88           H  
ATOM   3639  HB3 LEU B  46       3.501  27.026 -21.531  1.00 68.88           H  
ATOM   3640  O   LEU B  46       5.526  24.613 -19.932  1.00 68.88           O  
ATOM   3641  CG  LEU B  46       2.358  26.114 -19.929  1.00 68.88           C  
ATOM   3642  HG  LEU B  46       2.825  25.147 -19.744  1.00 68.88           H  
ATOM   3643  CD1 LEU B  46       1.744  26.621 -18.622  1.00 68.88           C  
ATOM   3644 HD11 LEU B  46       1.147  27.516 -18.801  1.00 68.88           H  
ATOM   3645 HD12 LEU B  46       1.121  25.834 -18.197  1.00 68.88           H  
ATOM   3646 HD13 LEU B  46       2.531  26.844 -17.902  1.00 68.88           H  
ATOM   3647  CD2 LEU B  46       1.243  25.910 -20.954  1.00 68.88           C  
ATOM   3648 HD21 LEU B  46       1.623  25.302 -21.775  1.00 68.88           H  
ATOM   3649 HD22 LEU B  46       0.407  25.382 -20.495  1.00 68.88           H  
ATOM   3650 HD23 LEU B  46       0.903  26.870 -21.342  1.00 68.88           H  
ATOM   3651  N   ALA B  47       6.102  25.943 -21.650  1.00 63.14           N  
ATOM   3652  H   ALA B  47       6.023  26.861 -22.062  1.00 63.14           H  
ATOM   3653  CA  ALA B  47       6.887  24.946 -22.370  1.00 63.14           C  
ATOM   3654  HA  ALA B  47       6.259  24.078 -22.570  1.00 63.14           H  
ATOM   3655  C   ALA B  47       8.080  24.462 -21.532  1.00 63.14           C  
ATOM   3656  CB  ALA B  47       7.330  25.544 -23.710  1.00 63.14           C  
ATOM   3657  HB1 ALA B  47       6.456  25.832 -24.295  1.00 63.14           H  
ATOM   3658  HB2 ALA B  47       7.959  26.419 -23.545  1.00 63.14           H  
ATOM   3659  HB3 ALA B  47       7.898  24.800 -24.268  1.00 63.14           H  
ATOM   3660  O   ALA B  47       8.294  23.261 -21.431  1.00 63.14           O  
ATOM   3661  N   ALA B  48       8.794  25.369 -20.855  1.00 66.91           N  
ATOM   3662  H   ALA B  48       8.604  26.350 -21.004  1.00 66.91           H  
ATOM   3663  CA  ALA B  48       9.868  25.003 -19.935  1.00 66.91           C  
ATOM   3664  HA  ALA B  48      10.611  24.424 -20.484  1.00 66.91           H  
ATOM   3665  C   ALA B  48       9.369  24.118 -18.777  1.00 66.91           C  
ATOM   3666  CB  ALA B  48      10.539  26.284 -19.425  1.00 66.91           C  
ATOM   3667  HB1 ALA B  48      10.922  26.860 -20.268  1.00 66.91           H  
ATOM   3668  HB2 ALA B  48       9.823  26.890 -18.869  1.00 66.91           H  
ATOM   3669  HB3 ALA B  48      11.369  26.021 -18.770  1.00 66.91           H  
ATOM   3670  O   ALA B  48       9.987  23.099 -18.487  1.00 66.91           O  
ATOM   3671  N   VAL B  49       8.229  24.456 -18.158  1.00 69.82           N  
ATOM   3672  H   VAL B  49       7.765  25.308 -18.437  1.00 69.82           H  
ATOM   3673  CA  VAL B  49       7.616  23.629 -17.100  1.00 69.82           C  
ATOM   3674  HA  VAL B  49       8.358  23.458 -16.319  1.00 69.82           H  
ATOM   3675  C   VAL B  49       7.228  22.248 -17.630  1.00 69.82           C  
ATOM   3676  CB  VAL B  49       6.408  24.347 -16.463  1.00 69.82           C  
ATOM   3677  HB  VAL B  49       5.748  24.711 -17.250  1.00 69.82           H  
ATOM   3678  O   VAL B  49       7.531  21.253 -16.980  1.00 69.82           O  
ATOM   3679  CG1 VAL B  49       5.585  23.450 -15.526  1.00 69.82           C  
ATOM   3680 HG11 VAL B  49       4.829  24.039 -15.007  1.00 69.82           H  
ATOM   3681 HG12 VAL B  49       5.079  22.676 -16.102  1.00 69.82           H  
ATOM   3682 HG13 VAL B  49       6.240  22.975 -14.795  1.00 69.82           H  
ATOM   3683  CG2 VAL B  49       6.882  25.546 -15.632  1.00 69.82           C  
ATOM   3684 HG21 VAL B  49       7.549  26.179 -16.217  1.00 69.82           H  
ATOM   3685 HG22 VAL B  49       6.020  26.142 -15.329  1.00 69.82           H  
ATOM   3686 HG23 VAL B  49       7.419  25.200 -14.749  1.00 69.82           H  
ATOM   3687  N   VAL B  50       6.613  22.164 -18.813  1.00 65.55           N  
ATOM   3688  H   VAL B  50       6.397  23.016 -19.310  1.00 65.55           H  
ATOM   3689  CA  VAL B  50       6.262  20.877 -19.436  1.00 65.55           C  
ATOM   3690  HA  VAL B  50       5.687  20.294 -18.717  1.00 65.55           H  
ATOM   3691  C   VAL B  50       7.518  20.055 -19.736  1.00 65.55           C  
ATOM   3692  CB  VAL B  50       5.377  21.079 -20.682  1.00 65.55           C  
ATOM   3693  HB  VAL B  50       5.849  21.802 -21.348  1.00 65.55           H  
ATOM   3694  O   VAL B  50       7.564  18.901 -19.334  1.00 65.55           O  
ATOM   3695  CG1 VAL B  50       5.142  19.778 -21.461  1.00 65.55           C  
ATOM   3696 HG11 VAL B  50       4.732  19.013 -20.802  1.00 65.55           H  
ATOM   3697 HG12 VAL B  50       4.451  19.954 -22.286  1.00 65.55           H  
ATOM   3698 HG13 VAL B  50       6.079  19.413 -21.880  1.00 65.55           H  
ATOM   3699  CG2 VAL B  50       3.994  21.609 -20.271  1.00 65.55           C  
ATOM   3700 HG21 VAL B  50       4.091  22.532 -19.699  1.00 65.55           H  
ATOM   3701 HG22 VAL B  50       3.399  21.812 -21.161  1.00 65.55           H  
ATOM   3702 HG23 VAL B  50       3.481  20.871 -19.655  1.00 65.55           H  
ATOM   3703  N   CYS B  51       8.562  20.640 -20.333  1.00 62.49           N  
ATOM   3704  H   CYS B  51       8.469  21.589 -20.666  1.00 62.49           H  
ATOM   3705  CA  CYS B  51       9.825  19.942 -20.595  1.00 62.49           C  
ATOM   3706  HA  CYS B  51       9.625  19.075 -21.224  1.00 62.49           H  
ATOM   3707  C   CYS B  51      10.487  19.416 -19.314  1.00 62.49           C  
ATOM   3708  CB  CYS B  51      10.793  20.876 -21.336  1.00 62.49           C  
ATOM   3709  HB2 CYS B  51      10.867  21.828 -20.809  1.00 62.49           H  
ATOM   3710  HB3 CYS B  51      11.777  20.409 -21.363  1.00 62.49           H  
ATOM   3711  O   CYS B  51      10.933  18.271 -19.295  1.00 62.49           O  
ATOM   3712  SG  CYS B  51      10.232  21.144 -23.041  1.00 62.49           S  
ATOM   3713  HG  CYS B  51      11.314  21.801 -23.469  1.00 62.49           H  
ATOM   3714  N   VAL B  52      10.524  20.218 -18.241  1.00 63.54           N  
ATOM   3715  H   VAL B  52      10.154  21.154 -18.323  1.00 63.54           H  
ATOM   3716  CA  VAL B  52      11.052  19.781 -16.937  1.00 63.54           C  
ATOM   3717  HA  VAL B  52      12.076  19.432 -17.074  1.00 63.54           H  
ATOM   3718  C   VAL B  52      10.256  18.585 -16.421  1.00 63.54           C  
ATOM   3719  CB  VAL B  52      11.075  20.938 -15.917  1.00 63.54           C  
ATOM   3720  HB  VAL B  52      10.114  21.451 -15.931  1.00 63.54           H  
ATOM   3721  O   VAL B  52      10.859  17.562 -16.114  1.00 63.54           O  
ATOM   3722  CG1 VAL B  52      11.354  20.474 -14.480  1.00 63.54           C  
ATOM   3723 HG11 VAL B  52      11.444  21.336 -13.819  1.00 63.54           H  
ATOM   3724 HG12 VAL B  52      10.537  19.852 -14.114  1.00 63.54           H  
ATOM   3725 HG13 VAL B  52      12.277  19.897 -14.444  1.00 63.54           H  
ATOM   3726  CG2 VAL B  52      12.179  21.941 -16.281  1.00 63.54           C  
ATOM   3727 HG21 VAL B  52      13.157  21.470 -16.185  1.00 63.54           H  
ATOM   3728 HG22 VAL B  52      12.129  22.803 -15.616  1.00 63.54           H  
ATOM   3729 HG23 VAL B  52      12.060  22.285 -17.309  1.00 63.54           H  
ATOM   3730  N   LEU B  53       8.922  18.666 -16.407  1.00 65.67           N  
ATOM   3731  H   LEU B  53       8.486  19.520 -16.725  1.00 65.67           H  
ATOM   3732  CA  LEU B  53       8.063  17.564 -15.963  1.00 65.67           C  
ATOM   3733  HA  LEU B  53       8.341  17.291 -14.945  1.00 65.67           H  
ATOM   3734  C   LEU B  53       8.253  16.301 -16.814  1.00 65.67           C  
ATOM   3735  CB  LEU B  53       6.596  18.023 -15.988  1.00 65.67           C  
ATOM   3736  HB2 LEU B  53       6.371  18.420 -16.977  1.00 65.67           H  
ATOM   3737  HB3 LEU B  53       5.955  17.157 -15.824  1.00 65.67           H  
ATOM   3738  O   LEU B  53       8.364  15.210 -16.261  1.00 65.67           O  
ATOM   3739  CG  LEU B  53       6.264  19.085 -14.925  1.00 65.67           C  
ATOM   3740  HG  LEU B  53       6.948  19.930 -15.010  1.00 65.67           H  
ATOM   3741  CD1 LEU B  53       4.854  19.619 -15.172  1.00 65.67           C  
ATOM   3742 HD11 LEU B  53       4.123  18.820 -15.046  1.00 65.67           H  
ATOM   3743 HD12 LEU B  53       4.793  20.014 -16.186  1.00 65.67           H  
ATOM   3744 HD13 LEU B  53       4.656  20.423 -14.463  1.00 65.67           H  
ATOM   3745  CD2 LEU B  53       6.409  18.543 -13.500  1.00 65.67           C  
ATOM   3746 HD21 LEU B  53       7.453  18.626 -13.197  1.00 65.67           H  
ATOM   3747 HD22 LEU B  53       6.148  17.486 -13.456  1.00 65.67           H  
ATOM   3748 HD23 LEU B  53       5.799  19.112 -12.799  1.00 65.67           H  
ATOM   3749  N   THR B  54       8.346  16.429 -18.141  1.00 59.56           N  
ATOM   3750  H   THR B  54       8.217  17.341 -18.554  1.00 59.56           H  
ATOM   3751  CA  THR B  54       8.606  15.293 -19.040  1.00 59.56           C  
ATOM   3752  HA  THR B  54       7.837  14.538 -18.874  1.00 59.56           H  
ATOM   3753  C   THR B  54       9.950  14.632 -18.734  1.00 59.56           C  
ATOM   3754  CB  THR B  54       8.554  15.725 -20.515  1.00 59.56           C  
ATOM   3755  HB  THR B  54       9.369  16.418 -20.724  1.00 59.56           H  
ATOM   3756  O   THR B  54      10.009  13.408 -18.652  1.00 59.56           O  
ATOM   3757  CG2 THR B  54       8.636  14.541 -21.477  1.00 59.56           C  
ATOM   3758 HG21 THR B  54       7.865  13.808 -21.243  1.00 59.56           H  
ATOM   3759 HG22 THR B  54       9.614  14.066 -21.400  1.00 59.56           H  
ATOM   3760 HG23 THR B  54       8.506  14.893 -22.500  1.00 59.56           H  
ATOM   3761  OG1 THR B  54       7.331  16.360 -20.804  1.00 59.56           O  
ATOM   3762  HG1 THR B  54       6.627  15.756 -20.560  1.00 59.56           H  
ATOM   3763  N   LEU B  55      11.009  15.414 -18.498  1.00 59.77           N  
ATOM   3764  H   LEU B  55      10.897  16.415 -18.565  1.00 59.77           H  
ATOM   3765  CA  LEU B  55      12.318  14.891 -18.090  1.00 59.77           C  
ATOM   3766  HA  LEU B  55      12.624  14.118 -18.794  1.00 59.77           H  
ATOM   3767  C   LEU B  55      12.271  14.218 -16.709  1.00 59.77           C  
ATOM   3768  CB  LEU B  55      13.351  16.034 -18.110  1.00 59.77           C  
ATOM   3769  HB2 LEU B  55      12.937  16.886 -17.572  1.00 59.77           H  
ATOM   3770  HB3 LEU B  55      14.244  15.713 -17.574  1.00 59.77           H  
ATOM   3771  O   LEU B  55      12.888  13.171 -16.533  1.00 59.77           O  
ATOM   3772  CG  LEU B  55      13.768  16.480 -19.524  1.00 59.77           C  
ATOM   3773  HG  LEU B  55      12.885  16.617 -20.148  1.00 59.77           H  
ATOM   3774  CD1 LEU B  55      14.515  17.813 -19.447  1.00 59.77           C  
ATOM   3775 HD11 LEU B  55      13.859  18.569 -19.016  1.00 59.77           H  
ATOM   3776 HD12 LEU B  55      15.406  17.708 -18.827  1.00 59.77           H  
ATOM   3777 HD13 LEU B  55      14.804  18.130 -20.449  1.00 59.77           H  
ATOM   3778  CD2 LEU B  55      14.688  15.457 -20.195  1.00 59.77           C  
ATOM   3779 HD21 LEU B  55      15.564  15.273 -19.572  1.00 59.77           H  
ATOM   3780 HD22 LEU B  55      14.156  14.517 -20.348  1.00 59.77           H  
ATOM   3781 HD23 LEU B  55      15.011  15.830 -21.166  1.00 59.77           H  
ATOM   3782  N   THR B  56      11.511  14.768 -15.753  1.00 61.15           N  
ATOM   3783  H   THR B  56      11.030  15.633 -15.956  1.00 61.15           H  
ATOM   3784  CA  THR B  56      11.344  14.163 -14.417  1.00 61.15           C  
ATOM   3785  HA  THR B  56      12.332  13.965 -14.001  1.00 61.15           H  
ATOM   3786  C   THR B  56      10.614  12.816 -14.489  1.00 61.15           C  
ATOM   3787  CB  THR B  56      10.587  15.090 -13.444  1.00 61.15           C  
ATOM   3788  HB  THR B  56       9.517  15.031 -13.641  1.00 61.15           H  
ATOM   3789  O   THR B  56      10.981  11.882 -13.785  1.00 61.15           O  
ATOM   3790  CG2 THR B  56      10.859  14.718 -11.992  1.00 61.15           C  
ATOM   3791 HG21 THR B  56      10.608  13.670 -11.826  1.00 61.15           H  
ATOM   3792 HG22 THR B  56      10.244  15.334 -11.336  1.00 61.15           H  
ATOM   3793 HG23 THR B  56      11.911  14.870 -11.753  1.00 61.15           H  
ATOM   3794  OG1 THR B  56      10.994  16.435 -13.549  1.00 61.15           O  
ATOM   3795  HG1 THR B  56      11.757  16.463 -14.131  1.00 61.15           H  
ATOM   3796  N   ILE B  57       9.616  12.688 -15.370  1.00 61.39           N  
ATOM   3797  H   ILE B  57       9.338  13.511 -15.885  1.00 61.39           H  
ATOM   3798  CA  ILE B  57       8.823  11.459 -15.553  1.00 61.39           C  
ATOM   3799  HA  ILE B  57       8.661  11.004 -14.576  1.00 61.39           H  
ATOM   3800  C   ILE B  57       9.571  10.410 -16.403  1.00 61.39           C  
ATOM   3801  CB  ILE B  57       7.437  11.840 -16.133  1.00 61.39           C  
ATOM   3802  HB  ILE B  57       7.601  12.431 -17.034  1.00 61.39           H  
ATOM   3803  O   ILE B  57       9.373   9.210 -16.215  1.00 61.39           O  
ATOM   3804  CG1 ILE B  57       6.621  12.687 -15.121  1.00 61.39           C  
ATOM   3805 HG12 ILE B  57       6.182  12.033 -14.367  1.00 61.39           H  
ATOM   3806 HG13 ILE B  57       7.275  13.384 -14.598  1.00 61.39           H  
ATOM   3807  CG2 ILE B  57       6.612  10.598 -16.518  1.00 61.39           C  
ATOM   3808 HG21 ILE B  57       6.523   9.934 -15.658  1.00 61.39           H  
ATOM   3809 HG22 ILE B  57       7.097  10.063 -17.334  1.00 61.39           H  
ATOM   3810 HG23 ILE B  57       5.615  10.879 -16.857  1.00 61.39           H  
ATOM   3811  CD1 ILE B  57       5.512  13.523 -15.777  1.00 61.39           C  
ATOM   3812 HD11 ILE B  57       5.946  14.225 -16.489  1.00 61.39           H  
ATOM   3813 HD12 ILE B  57       4.983  14.084 -15.007  1.00 61.39           H  
ATOM   3814 HD13 ILE B  57       4.802  12.888 -16.307  1.00 61.39           H  
ATOM   3815  N   ALA B  58      10.462  10.824 -17.311  1.00 57.37           N  
ATOM   3816  H   ALA B  58      10.569  11.817 -17.461  1.00 57.37           H  
ATOM   3817  CA  ALA B  58      11.188   9.911 -18.203  1.00 57.37           C  
ATOM   3818  HA  ALA B  58      10.459   9.343 -18.780  1.00 57.37           H  
ATOM   3819  C   ALA B  58      12.070   8.889 -17.459  1.00 57.37           C  
ATOM   3820  CB  ALA B  58      12.025  10.751 -19.176  1.00 57.37           C  
ATOM   3821  HB1 ALA B  58      11.373  11.404 -19.757  1.00 57.37           H  
ATOM   3822  HB2 ALA B  58      12.745  11.356 -18.625  1.00 57.37           H  
ATOM   3823  HB3 ALA B  58      12.560  10.091 -19.858  1.00 57.37           H  
ATOM   3824  O   ALA B  58      12.171   7.741 -17.894  1.00 57.37           O  
ATOM   3825  N   GLY B  59      12.673   9.286 -16.332  1.00 61.59           N  
ATOM   3826  H   GLY B  59      12.530  10.242 -16.037  1.00 61.59           H  
ATOM   3827  CA  GLY B  59      13.442   8.401 -15.451  1.00 61.59           C  
ATOM   3828  HA2 GLY B  59      14.307   8.017 -15.990  1.00 61.59           H  
ATOM   3829  HA3 GLY B  59      13.795   8.968 -14.590  1.00 61.59           H  
ATOM   3830  C   GLY B  59      12.622   7.206 -14.944  1.00 61.59           C  
ATOM   3831  O   GLY B  59      12.921   6.078 -15.338  1.00 61.59           O  
ATOM   3832  N   PRO B  60      11.565   7.423 -14.135  1.00 60.44           N  
ATOM   3833  CA  PRO B  60      10.751   6.334 -13.603  1.00 60.44           C  
ATOM   3834  HA  PRO B  60      11.410   5.638 -13.084  1.00 60.44           H  
ATOM   3835  C   PRO B  60      10.000   5.540 -14.689  1.00 60.44           C  
ATOM   3836  CB  PRO B  60       9.845   6.971 -12.543  1.00 60.44           C  
ATOM   3837  HB2 PRO B  60      10.331   6.899 -11.570  1.00 60.44           H  
ATOM   3838  HB3 PRO B  60       8.864   6.498 -12.495  1.00 60.44           H  
ATOM   3839  O   PRO B  60       9.798   4.338 -14.530  1.00 60.44           O  
ATOM   3840  CG  PRO B  60       9.765   8.440 -12.952  1.00 60.44           C  
ATOM   3841  HG2 PRO B  60       9.571   9.090 -12.099  1.00 60.44           H  
ATOM   3842  HG3 PRO B  60       8.994   8.565 -13.713  1.00 60.44           H  
ATOM   3843  CD  PRO B  60      11.148   8.690 -13.553  1.00 60.44           C  
ATOM   3844  HD2 PRO B  60      11.845   8.976 -12.765  1.00 60.44           H  
ATOM   3845  HD3 PRO B  60      11.089   9.479 -14.303  1.00 60.44           H  
ATOM   3846  N   VAL B  61       9.644   6.149 -15.833  1.00 61.83           N  
ATOM   3847  H   VAL B  61       9.780   7.146 -15.921  1.00 61.83           H  
ATOM   3848  CA  VAL B  61       9.058   5.397 -16.967  1.00 61.83           C  
ATOM   3849  HA  VAL B  61       8.229   4.796 -16.595  1.00 61.83           H  
ATOM   3850  C   VAL B  61      10.068   4.406 -17.552  1.00 61.83           C  
ATOM   3851  CB  VAL B  61       8.506   6.346 -18.052  1.00 61.83           C  
ATOM   3852  HB  VAL B  61       9.263   7.091 -18.298  1.00 61.83           H  
ATOM   3853  O   VAL B  61       9.697   3.299 -17.940  1.00 61.83           O  
ATOM   3854  CG1 VAL B  61       8.094   5.625 -19.343  1.00 61.83           C  
ATOM   3855 HG11 VAL B  61       8.971   5.208 -19.839  1.00 61.83           H  
ATOM   3856 HG12 VAL B  61       7.398   4.819 -19.109  1.00 61.83           H  
ATOM   3857 HG13 VAL B  61       7.619   6.326 -20.030  1.00 61.83           H  
ATOM   3858  CG2 VAL B  61       7.248   7.061 -17.546  1.00 61.83           C  
ATOM   3859 HG21 VAL B  61       6.458   6.334 -17.361  1.00 61.83           H  
ATOM   3860 HG22 VAL B  61       6.907   7.785 -18.286  1.00 61.83           H  
ATOM   3861 HG23 VAL B  61       7.463   7.586 -16.615  1.00 61.83           H  
ATOM   3862  N   ARG B  62      11.360   4.752 -17.585  1.00 63.97           N  
ATOM   3863  H   ARG B  62      11.629   5.658 -17.228  1.00 63.97           H  
ATOM   3864  CA  ARG B  62      12.405   3.831 -18.044  1.00 63.97           C  
ATOM   3865  HA  ARG B  62      12.078   3.390 -18.986  1.00 63.97           H  
ATOM   3866  C   ARG B  62      12.600   2.654 -17.081  1.00 63.97           C  
ATOM   3867  CB  ARG B  62      13.696   4.617 -18.293  1.00 63.97           C  
ATOM   3868  HB2 ARG B  62      13.486   5.439 -18.977  1.00 63.97           H  
ATOM   3869  HB3 ARG B  62      14.058   5.033 -17.353  1.00 63.97           H  
ATOM   3870  O   ARG B  62      12.738   1.530 -17.562  1.00 63.97           O  
ATOM   3871  CG  ARG B  62      14.788   3.729 -18.898  1.00 63.97           C  
ATOM   3872  HG2 ARG B  62      14.444   3.320 -19.848  1.00 63.97           H  
ATOM   3873  HG3 ARG B  62      15.013   2.909 -18.216  1.00 63.97           H  
ATOM   3874  CD  ARG B  62      16.063   4.542 -19.117  1.00 63.97           C  
ATOM   3875  HD2 ARG B  62      16.339   5.012 -18.173  1.00 63.97           H  
ATOM   3876  HD3 ARG B  62      15.870   5.315 -19.860  1.00 63.97           H  
ATOM   3877  NE  ARG B  62      17.162   3.670 -19.571  1.00 63.97           N  
ATOM   3878  HE  ARG B  62      16.922   2.708 -19.762  1.00 63.97           H  
ATOM   3879  NH1 ARG B  62      18.849   5.219 -19.461  1.00 63.97           N  
ATOM   3880 HH11 ARG B  62      19.829   5.453 -19.535  1.00 63.97           H  
ATOM   3881 HH12 ARG B  62      18.178   5.907 -19.150  1.00 63.97           H  
ATOM   3882  NH2 ARG B  62      19.315   3.119 -20.056  1.00 63.97           N  
ATOM   3883 HH21 ARG B  62      20.292   3.364 -20.124  1.00 63.97           H  
ATOM   3884 HH22 ARG B  62      19.033   2.163 -20.219  1.00 63.97           H  
ATOM   3885  CZ  ARG B  62      18.432   4.006 -19.695  1.00 63.97           C  
ATOM   3886  N   THR B  63      12.594   2.871 -15.762  1.00 67.34           N  
ATOM   3887  H   THR B  63      12.473   3.808 -15.402  1.00 67.34           H  
ATOM   3888  CA  THR B  63      12.679   1.762 -14.789  1.00 67.34           C  
ATOM   3889  HA  THR B  63      13.509   1.118 -15.079  1.00 67.34           H  
ATOM   3890  C   THR B  63      11.442   0.870 -14.819  1.00 67.34           C  
ATOM   3891  CB  THR B  63      12.937   2.214 -13.342  1.00 67.34           C  
ATOM   3892  HB  THR B  63      12.496   1.493 -12.654  1.00 67.34           H  
ATOM   3893  O   THR B  63      11.608  -0.346 -14.791  1.00 67.34           O  
ATOM   3894  CG2 THR B  63      14.428   2.301 -13.036  1.00 67.34           C  
ATOM   3895 HG21 THR B  63      14.880   1.314 -13.141  1.00 67.34           H  
ATOM   3896 HG22 THR B  63      14.910   3.001 -13.719  1.00 67.34           H  
ATOM   3897 HG23 THR B  63      14.569   2.640 -12.010  1.00 67.34           H  
ATOM   3898  OG1 THR B  63      12.397   3.480 -13.085  1.00 67.34           O  
ATOM   3899  HG1 THR B  63      11.951   3.411 -12.238  1.00 67.34           H  
ATOM   3900  N   TYR B  64      10.239   1.434 -14.984  1.00 67.80           N  
ATOM   3901  H   TYR B  64      10.171   2.441 -14.930  1.00 67.80           H  
ATOM   3902  CA  TYR B  64       8.994   0.673 -15.171  1.00 67.80           C  
ATOM   3903  HA  TYR B  64       8.755   0.151 -14.245  1.00 67.80           H  
ATOM   3904  C   TYR B  64       9.125  -0.384 -16.281  1.00 67.80           C  
ATOM   3905  CB  TYR B  64       7.856   1.664 -15.482  1.00 67.80           C  
ATOM   3906  HB2 TYR B  64       8.138   2.282 -16.335  1.00 67.80           H  
ATOM   3907  HB3 TYR B  64       7.745   2.335 -14.630  1.00 67.80           H  
ATOM   3908  O   TYR B  64       8.830  -1.561 -16.062  1.00 67.80           O  
ATOM   3909  CG  TYR B  64       6.506   1.045 -15.802  1.00 67.80           C  
ATOM   3910  CD1 TYR B  64       6.258   0.444 -17.056  1.00 67.80           C  
ATOM   3911  HD1 TYR B  64       7.019   0.445 -17.822  1.00 67.80           H  
ATOM   3912  CD2 TYR B  64       5.474   1.107 -14.851  1.00 67.80           C  
ATOM   3913  HD2 TYR B  64       5.637   1.579 -13.894  1.00 67.80           H  
ATOM   3914  CE1 TYR B  64       5.031  -0.196 -17.310  1.00 67.80           C  
ATOM   3915  HE1 TYR B  64       4.875  -0.709 -18.248  1.00 67.80           H  
ATOM   3916  CE2 TYR B  64       4.219   0.540 -15.133  1.00 67.80           C  
ATOM   3917  HE2 TYR B  64       3.436   0.595 -14.392  1.00 67.80           H  
ATOM   3918  OH  TYR B  64       2.855  -0.858 -16.535  1.00 67.80           O  
ATOM   3919  HH  TYR B  64       2.856  -1.319 -17.377  1.00 67.80           H  
ATOM   3920  CZ  TYR B  64       4.012  -0.169 -16.335  1.00 67.80           C  
ATOM   3921  N   PHE B  65       9.597   0.016 -17.470  1.00 68.72           N  
ATOM   3922  H   PHE B  65       9.805   0.996 -17.601  1.00 68.72           H  
ATOM   3923  CA  PHE B  65       9.739  -0.903 -18.606  1.00 68.72           C  
ATOM   3924  HA  PHE B  65       8.831  -1.501 -18.682  1.00 68.72           H  
ATOM   3925  C   PHE B  65      10.882  -1.908 -18.419  1.00 68.72           C  
ATOM   3926  CB  PHE B  65       9.900  -0.113 -19.915  1.00 68.72           C  
ATOM   3927  HB2 PHE B  65      10.626   0.686 -19.770  1.00 68.72           H  
ATOM   3928  HB3 PHE B  65      10.303  -0.784 -20.675  1.00 68.72           H  
ATOM   3929  O   PHE B  65      10.729  -3.067 -18.796  1.00 68.72           O  
ATOM   3930  CG  PHE B  65       8.600   0.451 -20.462  1.00 68.72           C  
ATOM   3931  CD1 PHE B  65       7.600  -0.426 -20.924  1.00 68.72           C  
ATOM   3932  HD1 PHE B  65       7.761  -1.494 -20.893  1.00 68.72           H  
ATOM   3933  CD2 PHE B  65       8.389   1.841 -20.530  1.00 68.72           C  
ATOM   3934  HD2 PHE B  65       9.160   2.521 -20.200  1.00 68.72           H  
ATOM   3935  CE1 PHE B  65       6.390   0.082 -21.429  1.00 68.72           C  
ATOM   3936  HE1 PHE B  65       5.627  -0.598 -21.780  1.00 68.72           H  
ATOM   3937  CE2 PHE B  65       7.178   2.350 -21.032  1.00 68.72           C  
ATOM   3938  HE2 PHE B  65       7.017   3.417 -21.078  1.00 68.72           H  
ATOM   3939  CZ  PHE B  65       6.176   1.470 -21.478  1.00 68.72           C  
ATOM   3940  HZ  PHE B  65       5.245   1.859 -21.864  1.00 68.72           H  
ATOM   3941  N   ALA B  66      11.997  -1.495 -17.807  1.00 69.52           N  
ATOM   3942  H   ALA B  66      12.064  -0.533 -17.508  1.00 69.52           H  
ATOM   3943  CA  ALA B  66      13.114  -2.395 -17.516  1.00 69.52           C  
ATOM   3944  HA  ALA B  66      13.415  -2.888 -18.440  1.00 69.52           H  
ATOM   3945  C   ALA B  66      12.719  -3.505 -16.523  1.00 69.52           C  
ATOM   3946  CB  ALA B  66      14.295  -1.559 -17.007  1.00 69.52           C  
ATOM   3947  HB1 ALA B  66      14.028  -1.067 -16.071  1.00 69.52           H  
ATOM   3948  HB2 ALA B  66      14.564  -0.808 -17.749  1.00 69.52           H  
ATOM   3949  HB3 ALA B  66      15.149  -2.214 -16.832  1.00 69.52           H  
ATOM   3950  O   ALA B  66      12.986  -4.676 -16.779  1.00 69.52           O  
ATOM   3951  N   GLN B  67      12.018  -3.153 -15.438  1.00 73.45           N  
ATOM   3952  H   GLN B  67      11.815  -2.176 -15.285  1.00 73.45           H  
ATOM   3953  CA  GLN B  67      11.516  -4.120 -14.454  1.00 73.45           C  
ATOM   3954  HA  GLN B  67      12.348  -4.710 -14.069  1.00 73.45           H  
ATOM   3955  C   GLN B  67      10.517  -5.107 -15.074  1.00 73.45           C  
ATOM   3956  CB  GLN B  67      10.847  -3.372 -13.287  1.00 73.45           C  
ATOM   3957  HB2 GLN B  67      10.271  -4.082 -12.694  1.00 73.45           H  
ATOM   3958  HB3 GLN B  67      10.157  -2.631 -13.691  1.00 73.45           H  
ATOM   3959  O   GLN B  67      10.525  -6.281 -14.719  1.00 73.45           O  
ATOM   3960  CG  GLN B  67      11.858  -2.690 -12.351  1.00 73.45           C  
ATOM   3961  HG2 GLN B  67      12.542  -2.066 -12.926  1.00 73.45           H  
ATOM   3962  HG3 GLN B  67      12.444  -3.459 -11.847  1.00 73.45           H  
ATOM   3963  CD  GLN B  67      11.173  -1.807 -11.309  1.00 73.45           C  
ATOM   3964  NE2 GLN B  67      11.598  -1.824 -10.067  1.00 73.45           N  
ATOM   3965 HE21 GLN B  67      11.055  -1.285  -9.407  1.00 73.45           H  
ATOM   3966 HE22 GLN B  67      12.343  -2.433  -9.761  1.00 73.45           H  
ATOM   3967  OE1 GLN B  67      10.252  -1.053 -11.591  1.00 73.45           O  
ATOM   3968  N   HIS B  68       9.671  -4.664 -16.011  1.00 75.78           N  
ATOM   3969  H   HIS B  68       9.689  -3.687 -16.267  1.00 75.78           H  
ATOM   3970  CA  HIS B  68       8.675  -5.545 -16.630  1.00 75.78           C  
ATOM   3971  HA  HIS B  68       8.156  -6.053 -15.818  1.00 75.78           H  
ATOM   3972  C   HIS B  68       9.314  -6.658 -17.472  1.00 75.78           C  
ATOM   3973  CB  HIS B  68       7.663  -4.717 -17.445  1.00 75.78           C  
ATOM   3974  HB2 HIS B  68       7.831  -3.654 -17.273  1.00 75.78           H  
ATOM   3975  HB3 HIS B  68       7.824  -4.895 -18.509  1.00 75.78           H  
ATOM   3976  O   HIS B  68       8.940  -7.818 -17.316  1.00 75.78           O  
ATOM   3977  CG  HIS B  68       6.212  -4.995 -17.126  1.00 75.78           C  
ATOM   3978  CD2 HIS B  68       5.144  -4.612 -17.888  1.00 75.78           C  
ATOM   3979  HD2 HIS B  68       5.198  -4.102 -18.839  1.00 75.78           H  
ATOM   3980  ND1 HIS B  68       5.699  -5.599 -15.996  1.00 75.78           N  
ATOM   3981  HD1 HIS B  68       6.224  -6.123 -15.311  1.00 75.78           H  
ATOM   3982  CE1 HIS B  68       4.359  -5.581 -16.082  1.00 75.78           C  
ATOM   3983  HE1 HIS B  68       3.686  -6.034 -15.369  1.00 75.78           H  
ATOM   3984  NE2 HIS B  68       3.974  -4.931 -17.191  1.00 75.78           N  
ATOM   3985  N   ALA B  69      10.320  -6.325 -18.288  1.00 78.49           N  
ATOM   3986  H   ALA B  69      10.599  -5.356 -18.354  1.00 78.49           H  
ATOM   3987  CA  ALA B  69      11.065  -7.317 -19.065  1.00 78.49           C  
ATOM   3988  HA  ALA B  69      10.369  -7.875 -19.691  1.00 78.49           H  
ATOM   3989  C   ALA B  69      11.794  -8.334 -18.165  1.00 78.49           C  
ATOM   3990  CB  ALA B  69      12.052  -6.564 -19.967  1.00 78.49           C  
ATOM   3991  HB1 ALA B  69      12.758  -5.998 -19.358  1.00 78.49           H  
ATOM   3992  HB2 ALA B  69      11.508  -5.884 -20.623  1.00 78.49           H  
ATOM   3993  HB3 ALA B  69      12.600  -7.282 -20.576  1.00 78.49           H  
ATOM   3994  O   ALA B  69      11.876  -9.517 -18.493  1.00 78.49           O  
ATOM   3995  N   GLU B  70      12.294  -7.891 -17.008  1.00 80.59           N  
ATOM   3996  H   GLU B  70      12.236  -6.906 -16.793  1.00 80.59           H  
ATOM   3997  CA  GLU B  70      13.009  -8.767 -16.079  1.00 80.59           C  
ATOM   3998  HA  GLU B  70      13.675  -9.393 -16.673  1.00 80.59           H  
ATOM   3999  C   GLU B  70      12.069  -9.733 -15.327  1.00 80.59           C  
ATOM   4000  CB  GLU B  70      13.882  -7.902 -15.153  1.00 80.59           C  
ATOM   4001  HB2 GLU B  70      13.283  -7.499 -14.337  1.00 80.59           H  
ATOM   4002  HB3 GLU B  70      14.297  -7.073 -15.726  1.00 80.59           H  
ATOM   4003  O   GLU B  70      12.432 -10.891 -15.111  1.00 80.59           O  
ATOM   4004  CG  GLU B  70      15.051  -8.736 -14.616  1.00 80.59           C  
ATOM   4005  HG2 GLU B  70      15.570  -9.183 -15.463  1.00 80.59           H  
ATOM   4006  HG3 GLU B  70      14.660  -9.551 -14.007  1.00 80.59           H  
ATOM   4007  CD  GLU B  70      16.078  -7.952 -13.792  1.00 80.59           C  
ATOM   4008  OE1 GLU B  70      17.099  -8.582 -13.433  1.00 80.59           O  
ATOM   4009  OE2 GLU B  70      15.857  -6.779 -13.411  1.00 80.59           O  
ATOM   4010  N   ILE B  71      10.834  -9.312 -15.013  1.00 81.92           N  
ATOM   4011  H   ILE B  71      10.599  -8.350 -15.210  1.00 81.92           H  
ATOM   4012  CA  ILE B  71       9.784 -10.197 -14.468  1.00 81.92           C  
ATOM   4013  HA  ILE B  71      10.182 -10.700 -13.587  1.00 81.92           H  
ATOM   4014  C   ILE B  71       9.425 -11.306 -15.474  1.00 81.92           C  
ATOM   4015  CB  ILE B  71       8.538  -9.379 -14.030  1.00 81.92           C  
ATOM   4016  HB  ILE B  71       8.249  -8.722 -14.850  1.00 81.92           H  
ATOM   4017  O   ILE B  71       9.361 -12.476 -15.094  1.00 81.92           O  
ATOM   4018  CG1 ILE B  71       8.867  -8.512 -12.791  1.00 81.92           C  
ATOM   4019 HG12 ILE B  71       9.056  -9.159 -11.934  1.00 81.92           H  
ATOM   4020 HG13 ILE B  71       9.782  -7.953 -12.987  1.00 81.92           H  
ATOM   4021  CG2 ILE B  71       7.338 -10.294 -13.707  1.00 81.92           C  
ATOM   4022 HG21 ILE B  71       7.027 -10.847 -14.593  1.00 81.92           H  
ATOM   4023 HG22 ILE B  71       6.479  -9.710 -13.378  1.00 81.92           H  
ATOM   4024 HG23 ILE B  71       7.609 -11.003 -12.924  1.00 81.92           H  
ATOM   4025  CD1 ILE B  71       7.794  -7.483 -12.409  1.00 81.92           C  
ATOM   4026 HD11 ILE B  71       6.899  -7.979 -12.034  1.00 81.92           H  
ATOM   4027 HD12 ILE B  71       7.543  -6.870 -13.274  1.00 81.92           H  
ATOM   4028 HD13 ILE B  71       8.182  -6.839 -11.620  1.00 81.92           H  
ATOM   4029  N   GLU B  72       9.233 -10.974 -16.756  1.00 81.95           N  
ATOM   4030  H   GLU B  72       9.288 -10.001 -17.025  1.00 81.95           H  
ATOM   4031  CA  GLU B  72       8.921 -11.972 -17.795  1.00 81.95           C  
ATOM   4032  HA  GLU B  72       8.043 -12.541 -17.487  1.00 81.95           H  
ATOM   4033  C   GLU B  72      10.060 -12.990 -17.982  1.00 81.95           C  
ATOM   4034  CB  GLU B  72       8.600 -11.281 -19.133  1.00 81.95           C  
ATOM   4035  HB2 GLU B  72       8.547 -12.045 -19.908  1.00 81.95           H  
ATOM   4036  HB3 GLU B  72       9.405 -10.590 -19.384  1.00 81.95           H  
ATOM   4037  O   GLU B  72       9.813 -14.195 -18.098  1.00 81.95           O  
ATOM   4038  CG  GLU B  72       7.258 -10.529 -19.107  1.00 81.95           C  
ATOM   4039  HG2 GLU B  72       7.312  -9.722 -18.377  1.00 81.95           H  
ATOM   4040  HG3 GLU B  72       6.486 -11.224 -18.775  1.00 81.95           H  
ATOM   4041  CD  GLU B  72       6.853  -9.947 -20.475  1.00 81.95           C  
ATOM   4042  OE1 GLU B  72       5.643  -9.669 -20.643  1.00 81.95           O  
ATOM   4043  OE2 GLU B  72       7.737  -9.766 -21.345  1.00 81.95           O  
ATOM   4044  N   GLN B  73      11.317 -12.534 -17.943  1.00 83.97           N  
ATOM   4045  H   GLN B  73      11.462 -11.537 -17.874  1.00 83.97           H  
ATOM   4046  CA  GLN B  73      12.485 -13.411 -18.051  1.00 83.97           C  
ATOM   4047  HA  GLN B  73      12.353 -14.032 -18.937  1.00 83.97           H  
ATOM   4048  C   GLN B  73      12.625 -14.361 -16.845  1.00 83.97           C  
ATOM   4049  CB  GLN B  73      13.734 -12.539 -18.257  1.00 83.97           C  
ATOM   4050  HB2 GLN B  73      13.543 -11.842 -19.073  1.00 83.97           H  
ATOM   4051  HB3 GLN B  73      13.940 -11.967 -17.352  1.00 83.97           H  
ATOM   4052  O   GLN B  73      12.982 -15.533 -17.015  1.00 83.97           O  
ATOM   4053  CG  GLN B  73      14.961 -13.390 -18.620  1.00 83.97           C  
ATOM   4054  HG2 GLN B  73      14.717 -14.019 -19.476  1.00 83.97           H  
ATOM   4055  HG3 GLN B  73      15.211 -14.040 -17.781  1.00 83.97           H  
ATOM   4056  CD  GLN B  73      16.201 -12.571 -18.970  1.00 83.97           C  
ATOM   4057  NE2 GLN B  73      17.304 -13.224 -19.262  1.00 83.97           N  
ATOM   4058 HE21 GLN B  73      18.108 -12.647 -19.466  1.00 83.97           H  
ATOM   4059 HE22 GLN B  73      17.330 -14.232 -19.216  1.00 83.97           H  
ATOM   4060  OE1 GLN B  73      16.227 -11.354 -19.001  1.00 83.97           O  
ATOM   4061  N   LEU B  74      12.305 -13.896 -15.633  1.00 87.64           N  
ATOM   4062  H   LEU B  74      12.041 -12.925 -15.544  1.00 87.64           H  
ATOM   4063  CA  LEU B  74      12.278 -14.739 -14.433  1.00 87.64           C  
ATOM   4064  HA  LEU B  74      13.222 -15.278 -14.366  1.00 87.64           H  
ATOM   4065  C   LEU B  74      11.185 -15.808 -14.511  1.00 87.64           C  
ATOM   4066  CB  LEU B  74      12.121 -13.853 -13.186  1.00 87.64           C  
ATOM   4067  HB2 LEU B  74      11.698 -14.437 -12.368  1.00 87.64           H  
ATOM   4068  HB3 LEU B  74      11.423 -13.047 -13.410  1.00 87.64           H  
ATOM   4069  O   LEU B  74      11.488 -16.980 -14.295  1.00 87.64           O  
ATOM   4070  CG  LEU B  74      13.474 -13.277 -12.740  1.00 87.64           C  
ATOM   4071  HG  LEU B  74      14.069 -13.011 -13.614  1.00 87.64           H  
ATOM   4072  CD1 LEU B  74      13.268 -12.015 -11.913  1.00 87.64           C  
ATOM   4073 HD11 LEU B  74      12.749 -12.246 -10.983  1.00 87.64           H  
ATOM   4074 HD12 LEU B  74      12.664 -11.319 -12.495  1.00 87.64           H  
ATOM   4075 HD13 LEU B  74      14.230 -11.544 -11.714  1.00 87.64           H  
ATOM   4076  CD2 LEU B  74      14.253 -14.292 -11.895  1.00 87.64           C  
ATOM   4077 HD21 LEU B  74      14.420 -15.204 -12.467  1.00 87.64           H  
ATOM   4078 HD22 LEU B  74      13.688 -14.540 -10.996  1.00 87.64           H  
ATOM   4079 HD23 LEU B  74      15.221 -13.872 -11.620  1.00 87.64           H  
ATOM   4080  N   ALA B  75       9.963 -15.445 -14.911  1.00 86.12           N  
ATOM   4081  H   ALA B  75       9.776 -14.465 -15.071  1.00 86.12           H  
ATOM   4082  CA  ALA B  75       8.859 -16.397 -15.067  1.00 86.12           C  
ATOM   4083  HA  ALA B  75       8.679 -16.883 -14.108  1.00 86.12           H  
ATOM   4084  C   ALA B  75       9.173 -17.504 -16.098  1.00 86.12           C  
ATOM   4085  CB  ALA B  75       7.605 -15.605 -15.454  1.00 86.12           C  
ATOM   4086  HB1 ALA B  75       7.757 -15.099 -16.407  1.00 86.12           H  
ATOM   4087  HB2 ALA B  75       6.756 -16.284 -15.536  1.00 86.12           H  
ATOM   4088  HB3 ALA B  75       7.389 -14.862 -14.685  1.00 86.12           H  
ATOM   4089  O   ALA B  75       8.871 -18.680 -15.879  1.00 86.12           O  
ATOM   4090  N   ALA B  76       9.846 -17.158 -17.203  1.00 89.76           N  
ATOM   4091  H   ALA B  76      10.024 -16.179 -17.372  1.00 89.76           H  
ATOM   4092  CA  ALA B  76      10.314 -18.141 -18.182  1.00 89.76           C  
ATOM   4093  HA  ALA B  76       9.465 -18.749 -18.495  1.00 89.76           H  
ATOM   4094  C   ALA B  76      11.376 -19.099 -17.602  1.00 89.76           C  
ATOM   4095  CB  ALA B  76      10.844 -17.384 -19.406  1.00 89.76           C  
ATOM   4096  HB1 ALA B  76      11.696 -16.766 -19.123  1.00 89.76           H  
ATOM   4097  HB2 ALA B  76      10.061 -16.743 -19.811  1.00 89.76           H  
ATOM   4098  HB3 ALA B  76      11.156 -18.095 -20.170  1.00 89.76           H  
ATOM   4099  O   ALA B  76      11.368 -20.293 -17.909  1.00 89.76           O  
ATOM   4100  N   THR B  77      12.262 -18.595 -16.737  1.00 88.04           N  
ATOM   4101  H   THR B  77      12.181 -17.616 -16.501  1.00 88.04           H  
ATOM   4102  CA  THR B  77      13.314 -19.387 -16.072  1.00 88.04           C  
ATOM   4103  HA  THR B  77      13.788 -20.028 -16.815  1.00 88.04           H  
ATOM   4104  C   THR B  77      12.739 -20.302 -14.982  1.00 88.04           C  
ATOM   4105  CB  THR B  77      14.396 -18.462 -15.486  1.00 88.04           C  
ATOM   4106  HB  THR B  77      13.993 -17.918 -14.632  1.00 88.04           H  
ATOM   4107  O   THR B  77      13.154 -21.450 -14.838  1.00 88.04           O  
ATOM   4108  CG2 THR B  77      15.640 -19.236 -15.051  1.00 88.04           C  
ATOM   4109 HG21 THR B  77      16.042 -19.797 -15.894  1.00 88.04           H  
ATOM   4110 HG22 THR B  77      15.391 -19.925 -14.244  1.00 88.04           H  
ATOM   4111 HG23 THR B  77      16.394 -18.536 -14.692  1.00 88.04           H  
ATOM   4112  OG1 THR B  77      14.841 -17.531 -16.453  1.00 88.04           O  
ATOM   4113  HG1 THR B  77      14.147 -16.884 -16.601  1.00 88.04           H  
ATOM   4114  N   GLU B  78      11.727 -19.840 -14.248  1.00 90.82           N  
ATOM   4115  H   GLU B  78      11.452 -18.874 -14.361  1.00 90.82           H  
ATOM   4116  CA  GLU B  78      10.987 -20.642 -13.265  1.00 90.82           C  
ATOM   4117  HA  GLU B  78      11.681 -21.024 -12.517  1.00 90.82           H  
ATOM   4118  C   GLU B  78      10.281 -21.838 -13.933  1.00 90.82           C  
ATOM   4119  CB  GLU B  78       9.969 -19.716 -12.580  1.00 90.82           C  
ATOM   4120  HB2 GLU B  78       9.160 -19.511 -13.282  1.00 90.82           H  
ATOM   4121  HB3 GLU B  78      10.454 -18.772 -12.334  1.00 90.82           H  
ATOM   4122  O   GLU B  78      10.327 -22.968 -13.436  1.00 90.82           O  
ATOM   4123  CG  GLU B  78       9.386 -20.300 -11.287  1.00 90.82           C  
ATOM   4124  HG2 GLU B  78      10.149 -20.251 -10.511  1.00 90.82           H  
ATOM   4125  HG3 GLU B  78       9.124 -21.345 -11.451  1.00 90.82           H  
ATOM   4126  CD  GLU B  78       8.134 -19.542 -10.818  1.00 90.82           C  
ATOM   4127  OE1 GLU B  78       7.274 -20.192 -10.175  1.00 90.82           O  
ATOM   4128  OE2 GLU B  78       7.981 -18.356 -11.168  1.00 90.82           O  
ATOM   4129  N   ALA B  79       9.674 -21.613 -15.104  1.00 91.48           N  
ATOM   4130  H   ALA B  79       9.637 -20.662 -15.442  1.00 91.48           H  
ATOM   4131  CA  ALA B  79       8.984 -22.650 -15.867  1.00 91.48           C  
ATOM   4132  HA  ALA B  79       8.281 -23.151 -15.201  1.00 91.48           H  
ATOM   4133  C   ALA B  79       9.929 -23.731 -16.427  1.00 91.48           C  
ATOM   4134  CB  ALA B  79       8.184 -21.968 -16.984  1.00 91.48           C  
ATOM   4135  HB1 ALA B  79       8.861 -21.455 -17.667  1.00 91.48           H  
ATOM   4136  HB2 ALA B  79       7.498 -21.239 -16.553  1.00 91.48           H  
ATOM   4137  HB3 ALA B  79       7.612 -22.714 -17.535  1.00 91.48           H  
ATOM   4138  O   ALA B  79       9.543 -24.903 -16.485  1.00 91.48           O  
ATOM   4139  N   THR B  80      11.157 -23.381 -16.827  1.00 92.06           N  
ATOM   4140  H   THR B  80      11.443 -22.414 -16.762  1.00 92.06           H  
ATOM   4141  CA  THR B  80      12.154 -24.373 -17.272  1.00 92.06           C  
ATOM   4142  HA  THR B  80      11.653 -25.108 -17.900  1.00 92.06           H  
ATOM   4143  C   THR B  80      12.744 -25.150 -16.097  1.00 92.06           C  
ATOM   4144  CB  THR B  80      13.277 -23.751 -18.115  1.00 92.06           C  
ATOM   4145  HB  THR B  80      14.025 -24.514 -18.327  1.00 92.06           H  
ATOM   4146  O   THR B  80      12.863 -26.372 -16.194  1.00 92.06           O  
ATOM   4147  CG2 THR B  80      12.763 -23.202 -19.446  1.00 92.06           C  
ATOM   4148 HG21 THR B  80      12.292 -24.005 -20.013  1.00 92.06           H  
ATOM   4149 HG22 THR B  80      12.034 -22.411 -19.273  1.00 92.06           H  
ATOM   4150 HG23 THR B  80      13.596 -22.803 -20.025  1.00 92.06           H  
ATOM   4151  OG1 THR B  80      13.891 -22.691 -17.436  1.00 92.06           O  
ATOM   4152  HG1 THR B  80      14.373 -22.157 -18.073  1.00 92.06           H  
ATOM   4153  N   LEU B  81      13.021 -24.487 -14.968  1.00 92.48           N  
ATOM   4154  H   LEU B  81      12.953 -23.479 -14.979  1.00 92.48           H  
ATOM   4155  CA  LEU B  81      13.470 -25.139 -13.733  1.00 92.48           C  
ATOM   4156  HA  LEU B  81      14.392 -25.682 -13.940  1.00 92.48           H  
ATOM   4157  C   LEU B  81      12.462 -26.180 -13.230  1.00 92.48           C  
ATOM   4158  CB  LEU B  81      13.738 -24.070 -12.657  1.00 92.48           C  
ATOM   4159  HB2 LEU B  81      12.954 -23.314 -12.703  1.00 92.48           H  
ATOM   4160  HB3 LEU B  81      13.681 -24.541 -11.676  1.00 92.48           H  
ATOM   4161  O   LEU B  81      12.851 -27.315 -12.957  1.00 92.48           O  
ATOM   4162  CG  LEU B  81      15.115 -23.393 -12.784  1.00 92.48           C  
ATOM   4163  HG  LEU B  81      15.292 -23.103 -13.820  1.00 92.48           H  
ATOM   4164  CD1 LEU B  81      15.170 -22.138 -11.914  1.00 92.48           C  
ATOM   4165 HD11 LEU B  81      14.390 -21.442 -12.223  1.00 92.48           H  
ATOM   4166 HD12 LEU B  81      16.137 -21.650 -12.030  1.00 92.48           H  
ATOM   4167 HD13 LEU B  81      15.029 -22.399 -10.865  1.00 92.48           H  
ATOM   4168  CD2 LEU B  81      16.230 -24.338 -12.326  1.00 92.48           C  
ATOM   4169 HD21 LEU B  81      16.011 -24.715 -11.327  1.00 92.48           H  
ATOM   4170 HD22 LEU B  81      17.180 -23.805 -12.314  1.00 92.48           H  
ATOM   4171 HD23 LEU B  81      16.313 -25.176 -13.017  1.00 92.48           H  
ATOM   4172  N   ARG B  82      11.163 -25.847 -13.176  1.00 93.25           N  
ATOM   4173  H   ARG B  82      10.911 -24.891 -13.380  1.00 93.25           H  
ATOM   4174  CA  ARG B  82      10.118 -26.800 -12.748  1.00 93.25           C  
ATOM   4175  HA  ARG B  82      10.369 -27.171 -11.754  1.00 93.25           H  
ATOM   4176  C   ARG B  82      10.040 -28.055 -13.620  1.00 93.25           C  
ATOM   4177  CB  ARG B  82       8.748 -26.111 -12.691  1.00 93.25           C  
ATOM   4178  HB2 ARG B  82       7.975 -26.879 -12.698  1.00 93.25           H  
ATOM   4179  HB3 ARG B  82       8.611 -25.479 -13.569  1.00 93.25           H  
ATOM   4180  O   ARG B  82       9.836 -29.138 -13.084  1.00 93.25           O  
ATOM   4181  CG  ARG B  82       8.578 -25.283 -11.412  1.00 93.25           C  
ATOM   4182  HG2 ARG B  82       8.766 -25.918 -10.546  1.00 93.25           H  
ATOM   4183  HG3 ARG B  82       9.285 -24.453 -11.405  1.00 93.25           H  
ATOM   4184  CD  ARG B  82       7.145 -24.745 -11.337  1.00 93.25           C  
ATOM   4185  HD2 ARG B  82       6.444 -25.572 -11.441  1.00 93.25           H  
ATOM   4186  HD3 ARG B  82       7.003 -24.056 -12.170  1.00 93.25           H  
ATOM   4187  NE  ARG B  82       6.896 -24.071 -10.051  1.00 93.25           N  
ATOM   4188  HE  ARG B  82       7.365 -24.450  -9.240  1.00 93.25           H  
ATOM   4189  NH1 ARG B  82       5.630 -22.312 -10.828  1.00 93.25           N  
ATOM   4190 HH11 ARG B  82       5.610 -22.724 -11.750  1.00 93.25           H  
ATOM   4191 HH12 ARG B  82       5.652 -21.306 -10.739  1.00 93.25           H  
ATOM   4192  NH2 ARG B  82       6.387 -22.267  -8.762  1.00 93.25           N  
ATOM   4193 HH21 ARG B  82       6.419 -21.268  -8.909  1.00 93.25           H  
ATOM   4194 HH22 ARG B  82       6.961 -22.623  -8.011  1.00 93.25           H  
ATOM   4195  CZ  ARG B  82       6.288 -22.912  -9.882  1.00 93.25           C  
ATOM   4196  N   ARG B  83      10.227 -27.933 -14.941  1.00 93.09           N  
ATOM   4197  H   ARG B  83      10.418 -27.012 -15.307  1.00 93.09           H  
ATOM   4198  CA  ARG B  83      10.273 -29.101 -15.845  1.00 93.09           C  
ATOM   4199  HA  ARG B  83       9.416 -29.747 -15.652  1.00 93.09           H  
ATOM   4200  C   ARG B  83      11.492 -29.978 -15.565  1.00 93.09           C  
ATOM   4201  CB  ARG B  83      10.247 -28.665 -17.315  1.00 93.09           C  
ATOM   4202  HB2 ARG B  83      11.028 -27.924 -17.487  1.00 93.09           H  
ATOM   4203  HB3 ARG B  83      10.455 -29.533 -17.940  1.00 93.09           H  
ATOM   4204  O   ARG B  83      11.344 -31.181 -15.413  1.00 93.09           O  
ATOM   4205  CG  ARG B  83       8.885 -28.090 -17.717  1.00 93.09           C  
ATOM   4206  HG2 ARG B  83       8.632 -27.250 -17.069  1.00 93.09           H  
ATOM   4207  HG3 ARG B  83       8.120 -28.859 -17.613  1.00 93.09           H  
ATOM   4208  CD  ARG B  83       8.938 -27.613 -19.171  1.00 93.09           C  
ATOM   4209  HD2 ARG B  83       9.094 -28.477 -19.817  1.00 93.09           H  
ATOM   4210  HD3 ARG B  83       9.781 -26.931 -19.277  1.00 93.09           H  
ATOM   4211  NE  ARG B  83       7.696 -26.915 -19.554  1.00 93.09           N  
ATOM   4212  HE  ARG B  83       6.961 -26.904 -18.861  1.00 93.09           H  
ATOM   4213  NH1 ARG B  83       8.377 -26.238 -21.636  1.00 93.09           N  
ATOM   4214 HH11 ARG B  83       8.203 -25.755 -22.505  1.00 93.09           H  
ATOM   4215 HH12 ARG B  83       9.231 -26.760 -21.500  1.00 93.09           H  
ATOM   4216  NH2 ARG B  83       6.362 -25.639 -20.886  1.00 93.09           N  
ATOM   4217 HH21 ARG B  83       5.650 -25.647 -20.170  1.00 93.09           H  
ATOM   4218 HH22 ARG B  83       6.205 -25.145 -21.753  1.00 93.09           H  
ATOM   4219  CZ  ARG B  83       7.485 -26.270 -20.685  1.00 93.09           C  
ATOM   4220  N   GLN B  84      12.667 -29.366 -15.408  1.00 92.86           N  
ATOM   4221  H   GLN B  84      12.707 -28.361 -15.506  1.00 92.86           H  
ATOM   4222  CA  GLN B  84      13.904 -30.097 -15.114  1.00 92.86           C  
ATOM   4223  HA  GLN B  84      14.035 -30.870 -15.871  1.00 92.86           H  
ATOM   4224  C   GLN B  84      13.853 -30.825 -13.763  1.00 92.86           C  
ATOM   4225  CB  GLN B  84      15.100 -29.133 -15.178  1.00 92.86           C  
ATOM   4226  HB2 GLN B  84      15.984 -29.644 -14.796  1.00 92.86           H  
ATOM   4227  HB3 GLN B  84      14.906 -28.259 -14.557  1.00 92.86           H  
ATOM   4228  O   GLN B  84      14.381 -31.927 -13.657  1.00 92.86           O  
ATOM   4229  CG  GLN B  84      15.375 -28.698 -16.627  1.00 92.86           C  
ATOM   4230  HG2 GLN B  84      14.480 -28.243 -17.051  1.00 92.86           H  
ATOM   4231  HG3 GLN B  84      15.603 -29.585 -17.217  1.00 92.86           H  
ATOM   4232  CD  GLN B  84      16.525 -27.706 -16.787  1.00 92.86           C  
ATOM   4233  NE2 GLN B  84      16.884 -27.381 -18.008  1.00 92.86           N  
ATOM   4234 HE21 GLN B  84      17.618 -26.695 -18.109  1.00 92.86           H  
ATOM   4235 HE22 GLN B  84      16.409 -27.797 -18.796  1.00 92.86           H  
ATOM   4236  OE1 GLN B  84      17.158 -27.223 -15.860  1.00 92.86           O  
ATOM   4237  N   ILE B  85      13.198 -30.248 -12.747  1.00 94.17           N  
ATOM   4238  H   ILE B  85      12.837 -29.313 -12.870  1.00 94.17           H  
ATOM   4239  CA  ILE B  85      12.953 -30.938 -11.471  1.00 94.17           C  
ATOM   4240  HA  ILE B  85      13.900 -31.335 -11.104  1.00 94.17           H  
ATOM   4241  C   ILE B  85      12.034 -32.146 -11.685  1.00 94.17           C  
ATOM   4242  CB  ILE B  85      12.408 -29.963 -10.403  1.00 94.17           C  
ATOM   4243  HB  ILE B  85      11.546 -29.444 -10.822  1.00 94.17           H  
ATOM   4244  O   ILE B  85      12.392 -33.233 -11.250  1.00 94.17           O  
ATOM   4245  CG1 ILE B  85      13.492 -28.925 -10.034  1.00 94.17           C  
ATOM   4246 HG12 ILE B  85      14.282 -29.404  -9.454  1.00 94.17           H  
ATOM   4247 HG13 ILE B  85      13.946 -28.524 -10.940  1.00 94.17           H  
ATOM   4248  CG2 ILE B  85      11.952 -30.709  -9.133  1.00 94.17           C  
ATOM   4249 HG21 ILE B  85      11.593 -30.012  -8.376  1.00 94.17           H  
ATOM   4250 HG22 ILE B  85      12.774 -31.292  -8.718  1.00 94.17           H  
ATOM   4251 HG23 ILE B  85      11.126 -31.386  -9.353  1.00 94.17           H  
ATOM   4252  CD1 ILE B  85      12.932 -27.739  -9.243  1.00 94.17           C  
ATOM   4253 HD11 ILE B  85      12.680 -28.037  -8.225  1.00 94.17           H  
ATOM   4254 HD12 ILE B  85      13.680 -26.948  -9.202  1.00 94.17           H  
ATOM   4255 HD13 ILE B  85      12.045 -27.351  -9.744  1.00 94.17           H  
ATOM   4256  N   ALA B  86      10.913 -31.998 -12.399  1.00 92.89           N  
ATOM   4257  H   ALA B  86      10.669 -31.084 -12.753  1.00 92.89           H  
ATOM   4258  CA  ALA B  86       9.988 -33.107 -12.655  1.00 92.89           C  
ATOM   4259  HA  ALA B  86       9.643 -33.494 -11.695  1.00 92.89           H  
ATOM   4260  C   ALA B  86      10.651 -34.284 -13.406  1.00 92.89           C  
ATOM   4261  CB  ALA B  86       8.774 -32.558 -13.416  1.00 92.89           C  
ATOM   4262  HB1 ALA B  86       8.049 -33.359 -13.558  1.00 92.89           H  
ATOM   4263  HB2 ALA B  86       9.082 -32.181 -14.391  1.00 92.89           H  
ATOM   4264  HB3 ALA B  86       8.311 -31.756 -12.841  1.00 92.89           H  
ATOM   4265  O   ALA B  86      10.463 -35.441 -13.028  1.00 92.89           O  
ATOM   4266  N   ASP B  87      11.485 -33.997 -14.413  1.00 90.20           N  
ATOM   4267  H   ASP B  87      11.540 -33.042 -14.735  1.00 90.20           H  
ATOM   4268  CA  ASP B  87      12.250 -35.021 -15.143  1.00 90.20           C  
ATOM   4269  HA  ASP B  87      11.558 -35.756 -15.555  1.00 90.20           H  
ATOM   4270  C   ASP B  87      13.236 -35.766 -14.215  1.00 90.20           C  
ATOM   4271  CB  ASP B  87      13.026 -34.371 -16.307  1.00 90.20           C  
ATOM   4272  HB2 ASP B  87      13.668 -33.587 -15.905  1.00 90.20           H  
ATOM   4273  HB3 ASP B  87      13.673 -35.129 -16.749  1.00 90.20           H  
ATOM   4274  O   ASP B  87      13.367 -36.993 -14.275  1.00 90.20           O  
ATOM   4275  CG  ASP B  87      12.165 -33.780 -17.436  1.00 90.20           C  
ATOM   4276  OD1 ASP B  87      11.032 -34.263 -17.650  1.00 90.20           O  
ATOM   4277  OD2 ASP B  87      12.677 -32.859 -18.118  1.00 90.20           O  
ATOM   4278  N   LEU B  88      13.913 -35.037 -13.319  1.00 93.23           N  
ATOM   4279  H   LEU B  88      13.748 -34.041 -13.304  1.00 93.23           H  
ATOM   4280  CA  LEU B  88      14.850 -35.599 -12.338  1.00 93.23           C  
ATOM   4281  HA  LEU B  88      15.501 -36.311 -12.845  1.00 93.23           H  
ATOM   4282  C   LEU B  88      14.140 -36.378 -11.218  1.00 93.23           C  
ATOM   4283  CB  LEU B  88      15.707 -34.460 -11.762  1.00 93.23           C  
ATOM   4284  HB2 LEU B  88      15.042 -33.637 -11.501  1.00 93.23           H  
ATOM   4285  HB3 LEU B  88      16.191 -34.808 -10.849  1.00 93.23           H  
ATOM   4286  O   LEU B  88      14.651 -37.411 -10.783  1.00 93.23           O  
ATOM   4287  CG  LEU B  88      16.797 -33.937 -12.709  1.00 93.23           C  
ATOM   4288  HG  LEU B  88      16.381 -33.772 -13.703  1.00 93.23           H  
ATOM   4289  CD1 LEU B  88      17.338 -32.606 -12.181  1.00 93.23           C  
ATOM   4290 HD11 LEU B  88      16.516 -31.901 -12.056  1.00 93.23           H  
ATOM   4291 HD12 LEU B  88      17.836 -32.753 -11.223  1.00 93.23           H  
ATOM   4292 HD13 LEU B  88      18.041 -32.194 -12.906  1.00 93.23           H  
ATOM   4293  CD2 LEU B  88      17.967 -34.919 -12.813  1.00 93.23           C  
ATOM   4294 HD21 LEU B  88      18.380 -35.120 -11.825  1.00 93.23           H  
ATOM   4295 HD22 LEU B  88      17.629 -35.857 -13.253  1.00 93.23           H  
ATOM   4296 HD23 LEU B  88      18.741 -34.503 -13.459  1.00 93.23           H  
ATOM   4297  N   GLU B  89      12.954 -35.948 -10.780  1.00 91.79           N  
ATOM   4298  H   GLU B  89      12.603 -35.070 -11.134  1.00 91.79           H  
ATOM   4299  CA  GLU B  89      12.113 -36.700  -9.837  1.00 91.79           C  
ATOM   4300  HA  GLU B  89      12.698 -36.944  -8.951  1.00 91.79           H  
ATOM   4301  C   GLU B  89      11.673 -38.031 -10.458  1.00 91.79           C  
ATOM   4302  CB  GLU B  89      10.884 -35.878  -9.395  1.00 91.79           C  
ATOM   4303  HB2 GLU B  89      10.390 -35.459 -10.272  1.00 91.79           H  
ATOM   4304  HB3 GLU B  89      10.187 -36.551  -8.896  1.00 91.79           H  
ATOM   4305  O   GLU B  89      11.753 -39.074  -9.804  1.00 91.79           O  
ATOM   4306  CG  GLU B  89      11.243 -34.755  -8.408  1.00 91.79           C  
ATOM   4307  HG2 GLU B  89      11.808 -35.195  -7.586  1.00 91.79           H  
ATOM   4308  HG3 GLU B  89      11.883 -34.029  -8.909  1.00 91.79           H  
ATOM   4309  CD  GLU B  89      10.034 -34.002  -7.835  1.00 91.79           C  
ATOM   4310  OE1 GLU B  89      10.202 -33.420  -6.738  1.00 91.79           O  
ATOM   4311  OE2 GLU B  89       8.963 -33.993  -8.482  1.00 91.79           O  
ATOM   4312  N   GLN B  90      11.309 -38.032 -11.745  1.00 85.73           N  
ATOM   4313  H   GLN B  90      11.233 -37.146 -12.224  1.00 85.73           H  
ATOM   4314  CA  GLN B  90      10.981 -39.256 -12.475  1.00 85.73           C  
ATOM   4315  HA  GLN B  90      10.228 -39.790 -11.895  1.00 85.73           H  
ATOM   4316  C   GLN B  90      12.197 -40.190 -12.620  1.00 85.73           C  
ATOM   4317  CB  GLN B  90      10.364 -38.885 -13.833  1.00 85.73           C  
ATOM   4318  HB2 GLN B  90      11.125 -38.448 -14.479  1.00 85.73           H  
ATOM   4319  HB3 GLN B  90       9.576 -38.148 -13.677  1.00 85.73           H  
ATOM   4320  O   GLN B  90      12.057 -41.405 -12.449  1.00 85.73           O  
ATOM   4321  CG  GLN B  90       9.752 -40.118 -14.517  1.00 85.73           C  
ATOM   4322  HG2 GLN B  90      10.529 -40.864 -14.683  1.00 85.73           H  
ATOM   4323  HG3 GLN B  90       8.997 -40.550 -13.860  1.00 85.73           H  
ATOM   4324  CD  GLN B  90       9.098 -39.818 -15.863  1.00 85.73           C  
ATOM   4325  NE2 GLN B  90       8.563 -40.816 -16.531  1.00 85.73           N  
ATOM   4326 HE21 GLN B  90       8.463 -41.726 -16.105  1.00 85.73           H  
ATOM   4327 HE22 GLN B  90       8.106 -40.541 -17.388  1.00 85.73           H  
ATOM   4328  OE1 GLN B  90       9.044 -38.713 -16.361  1.00 85.73           O  
ATOM   4329  N   GLN B  91      13.398 -39.659 -12.883  1.00 88.16           N  
ATOM   4330  H   GLN B  91      13.453 -38.666 -13.059  1.00 88.16           H  
ATOM   4331  CA  GLN B  91      14.634 -40.457 -12.912  1.00 88.16           C  
ATOM   4332  HA  GLN B  91      14.489 -41.303 -13.583  1.00 88.16           H  
ATOM   4333  C   GLN B  91      14.975 -41.049 -11.538  1.00 88.16           C  
ATOM   4334  CB  GLN B  91      15.810 -39.621 -13.441  1.00 88.16           C  
ATOM   4335  HB2 GLN B  91      15.838 -38.659 -12.930  1.00 88.16           H  
ATOM   4336  HB3 GLN B  91      16.740 -40.149 -13.230  1.00 88.16           H  
ATOM   4337  O   GLN B  91      15.278 -42.240 -11.443  1.00 88.16           O  
ATOM   4338  CG  GLN B  91      15.716 -39.406 -14.959  1.00 88.16           C  
ATOM   4339  HG2 GLN B  91      14.776 -38.910 -15.204  1.00 88.16           H  
ATOM   4340  HG3 GLN B  91      15.724 -40.376 -15.457  1.00 88.16           H  
ATOM   4341  CD  GLN B  91      16.862 -38.571 -15.525  1.00 88.16           C  
ATOM   4342  NE2 GLN B  91      16.852 -38.286 -16.807  1.00 88.16           N  
ATOM   4343 HE21 GLN B  91      17.609 -37.696 -17.121  1.00 88.16           H  
ATOM   4344 HE22 GLN B  91      16.048 -38.508 -17.377  1.00 88.16           H  
ATOM   4345  OE1 GLN B  91      17.793 -38.163 -14.855  1.00 88.16           O  
ATOM   4346  N   LYS B  92      14.856 -40.262 -10.462  1.00 89.68           N  
ATOM   4347  H   LYS B  92      14.634 -39.287 -10.609  1.00 89.68           H  
ATOM   4348  CA  LYS B  92      15.043 -40.735  -9.082  1.00 89.68           C  
ATOM   4349  HA  LYS B  92      16.025 -41.202  -9.007  1.00 89.68           H  
ATOM   4350  C   LYS B  92      14.018 -41.812  -8.708  1.00 89.68           C  
ATOM   4351  CB  LYS B  92      15.006 -39.522  -8.142  1.00 89.68           C  
ATOM   4352  HB2 LYS B  92      15.723 -38.786  -8.505  1.00 89.68           H  
ATOM   4353  HB3 LYS B  92      14.014 -39.069  -8.163  1.00 89.68           H  
ATOM   4354  O   LYS B  92      14.381 -42.792  -8.065  1.00 89.68           O  
ATOM   4355  CG  LYS B  92      15.369 -39.891  -6.696  1.00 89.68           C  
ATOM   4356  HG2 LYS B  92      16.308 -40.445  -6.690  1.00 89.68           H  
ATOM   4357  HG3 LYS B  92      14.584 -40.514  -6.267  1.00 89.68           H  
ATOM   4358  CD  LYS B  92      15.531 -38.622  -5.855  1.00 89.68           C  
ATOM   4359  HD2 LYS B  92      14.600 -38.054  -5.884  1.00 89.68           H  
ATOM   4360  HD3 LYS B  92      16.332 -38.022  -6.287  1.00 89.68           H  
ATOM   4361  CE  LYS B  92      15.879 -38.957  -4.404  1.00 89.68           C  
ATOM   4362  HE2 LYS B  92      15.051 -39.513  -3.964  1.00 89.68           H  
ATOM   4363  HE3 LYS B  92      16.764 -39.595  -4.398  1.00 89.68           H  
ATOM   4364  NZ  LYS B  92      16.156 -37.727  -3.624  1.00 89.68           N  
ATOM   4365  HZ1 LYS B  92      16.990 -37.270  -3.962  1.00 89.68           H  
ATOM   4366  HZ2 LYS B  92      15.408 -37.051  -3.684  1.00 89.68           H  
ATOM   4367  HZ3 LYS B  92      16.376 -37.929  -2.659  1.00 89.68           H  
ATOM   4368  N   GLY B  93      12.775 -41.679  -9.174  1.00 84.38           N  
ATOM   4369  H   GLY B  93      12.531 -40.808  -9.624  1.00 84.38           H  
ATOM   4370  CA  GLY B  93      11.737 -42.703  -9.042  1.00 84.38           C  
ATOM   4371  HA2 GLY B  93      10.815 -42.328  -9.487  1.00 84.38           H  
ATOM   4372  HA3 GLY B  93      11.555 -42.905  -7.987  1.00 84.38           H  
ATOM   4373  C   GLY B  93      12.101 -44.021  -9.734  1.00 84.38           C  
ATOM   4374  O   GLY B  93      11.963 -45.079  -9.126  1.00 84.38           O  
ATOM   4375  N   LYS B  94      12.644 -43.975 -10.962  1.00 82.80           N  
ATOM   4376  H   LYS B  94      12.722 -43.076 -11.415  1.00 82.80           H  
ATOM   4377  CA  LYS B  94      13.157 -45.178 -11.650  1.00 82.80           C  
ATOM   4378  HA  LYS B  94      12.373 -45.935 -11.675  1.00 82.80           H  
ATOM   4379  C   LYS B  94      14.321 -45.825 -10.896  1.00 82.80           C  
ATOM   4380  CB  LYS B  94      13.595 -44.860 -13.089  1.00 82.80           C  
ATOM   4381  HB2 LYS B  94      14.135 -45.726 -13.471  1.00 82.80           H  
ATOM   4382  HB3 LYS B  94      14.280 -44.012 -13.089  1.00 82.80           H  
ATOM   4383  O   LYS B  94      14.354 -47.040 -10.762  1.00 82.80           O  
ATOM   4384  CG  LYS B  94      12.425 -44.577 -14.041  1.00 82.80           C  
ATOM   4385  HG2 LYS B  94      11.718 -45.405 -13.993  1.00 82.80           H  
ATOM   4386  HG3 LYS B  94      11.916 -43.658 -13.749  1.00 82.80           H  
ATOM   4387  CD  LYS B  94      12.950 -44.446 -15.478  1.00 82.80           C  
ATOM   4388  HD2 LYS B  94      13.638 -43.603 -15.540  1.00 82.80           H  
ATOM   4389  HD3 LYS B  94      13.490 -45.359 -15.729  1.00 82.80           H  
ATOM   4390  CE  LYS B  94      11.799 -44.253 -16.472  1.00 82.80           C  
ATOM   4391  HE2 LYS B  94      11.017 -44.972 -16.227  1.00 82.80           H  
ATOM   4392  HE3 LYS B  94      11.390 -43.250 -16.350  1.00 82.80           H  
ATOM   4393  NZ  LYS B  94      12.246 -44.479 -17.874  1.00 82.80           N  
ATOM   4394  HZ1 LYS B  94      12.580 -45.425 -17.993  1.00 82.80           H  
ATOM   4395  HZ2 LYS B  94      11.484 -44.368 -18.528  1.00 82.80           H  
ATOM   4396  HZ3 LYS B  94      12.995 -43.853 -18.131  1.00 82.80           H  
ATOM   4397  N   LEU B  95      15.251 -45.027 -10.372  1.00 87.36           N  
ATOM   4398  H   LEU B  95      15.168 -44.034 -10.537  1.00 87.36           H  
ATOM   4399  CA  LEU B  95      16.416 -45.514  -9.619  1.00 87.36           C  
ATOM   4400  HA  LEU B  95      16.843 -46.357 -10.163  1.00 87.36           H  
ATOM   4401  C   LEU B  95      16.074 -46.080  -8.230  1.00 87.36           C  
ATOM   4402  CB  LEU B  95      17.464 -44.390  -9.543  1.00 87.36           C  
ATOM   4403  HB2 LEU B  95      16.971 -43.478  -9.208  1.00 87.36           H  
ATOM   4404  HB3 LEU B  95      18.227 -44.645  -8.807  1.00 87.36           H  
ATOM   4405  O   LEU B  95      16.934 -46.695  -7.609  1.00 87.36           O  
ATOM   4406  CG  LEU B  95      18.147 -44.152 -10.901  1.00 87.36           C  
ATOM   4407  HG  LEU B  95      17.403 -44.189 -11.697  1.00 87.36           H  
ATOM   4408  CD1 LEU B  95      18.799 -42.774 -10.945  1.00 87.36           C  
ATOM   4409 HD11 LEU B  95      19.625 -42.718 -10.236  1.00 87.36           H  
ATOM   4410 HD12 LEU B  95      19.177 -42.592 -11.951  1.00 87.36           H  
ATOM   4411 HD13 LEU B  95      18.060 -42.007 -10.710  1.00 87.36           H  
ATOM   4412  CD2 LEU B  95      19.214 -45.215 -11.184  1.00 87.36           C  
ATOM   4413 HD21 LEU B  95      20.034 -45.123 -10.472  1.00 87.36           H  
ATOM   4414 HD22 LEU B  95      19.596 -45.084 -12.196  1.00 87.36           H  
ATOM   4415 HD23 LEU B  95      18.791 -46.216 -11.105  1.00 87.36           H  
ATOM   4416  N   ALA B  96      14.835 -45.916  -7.760  1.00 85.77           N  
ATOM   4417  H   ALA B  96      14.192 -45.340  -8.284  1.00 85.77           H  
ATOM   4418  CA  ALA B  96      14.314 -46.601  -6.580  1.00 85.77           C  
ATOM   4419  HA  ALA B  96      15.139 -46.808  -5.898  1.00 85.77           H  
ATOM   4420  C   ALA B  96      13.655 -47.963  -6.901  1.00 85.77           C  
ATOM   4421  CB  ALA B  96      13.348 -45.645  -5.870  1.00 85.77           C  
ATOM   4422  HB1 ALA B  96      13.856 -44.708  -5.642  1.00 85.77           H  
ATOM   4423  HB2 ALA B  96      13.002 -46.101  -4.942  1.00 85.77           H  
ATOM   4424  HB3 ALA B  96      12.487 -45.445  -6.508  1.00 85.77           H  
ATOM   4425  O   ALA B  96      13.399 -48.740  -5.981  1.00 85.77           O  
ATOM   4426  N   ASP B  97      13.378 -48.270  -8.175  1.00 84.56           N  
ATOM   4427  H   ASP B  97      13.664 -47.634  -8.906  1.00 84.56           H  
ATOM   4428  CA  ASP B  97      12.748 -49.526  -8.596  1.00 84.56           C  
ATOM   4429  HA  ASP B  97      12.033 -49.822  -7.827  1.00 84.56           H  
ATOM   4430  C   ASP B  97      13.793 -50.647  -8.729  1.00 84.56           C  
ATOM   4431  CB  ASP B  97      11.944 -49.306  -9.890  1.00 84.56           C  
ATOM   4432  HB2 ASP B  97      12.629 -49.124 -10.718  1.00 84.56           H  
ATOM   4433  HB3 ASP B  97      11.327 -48.416  -9.765  1.00 84.56           H  
ATOM   4434  O   ASP B  97      14.757 -50.553  -9.496  1.00 84.56           O  
ATOM   4435  CG  ASP B  97      11.030 -50.484 -10.255  1.00 84.56           C  
ATOM   4436  OD1 ASP B  97      11.427 -51.646 -10.014  1.00 84.56           O  
ATOM   4437  OD2 ASP B  97       9.941 -50.222 -10.816  1.00 84.56           O  
ATOM   4438  N   SER B  98      13.594 -51.742  -7.992  1.00 86.91           N  
ATOM   4439  H   SER B  98      12.717 -51.839  -7.500  1.00 86.91           H  
ATOM   4440  CA  SER B  98      14.520 -52.874  -7.978  1.00 86.91           C  
ATOM   4441  HA  SER B  98      15.498 -52.490  -7.686  1.00 86.91           H  
ATOM   4442  C   SER B  98      14.683 -53.536  -9.347  1.00 86.91           C  
ATOM   4443  CB  SER B  98      14.081 -53.913  -6.941  1.00 86.91           C  
ATOM   4444  HB2 SER B  98      14.146 -53.474  -5.945  1.00 86.91           H  
ATOM   4445  HB3 SER B  98      14.748 -54.774  -6.990  1.00 86.91           H  
ATOM   4446  O   SER B  98      15.805 -53.923  -9.682  1.00 86.91           O  
ATOM   4447  OG  SER B  98      12.752 -54.334  -7.175  1.00 86.91           O  
ATOM   4448  HG  SER B  98      12.551 -55.097  -6.629  1.00 86.91           H  
ATOM   4449  N   ALA B  99      13.618 -53.616 -10.152  1.00 84.31           N  
ATOM   4450  H   ALA B  99      12.756 -53.180  -9.855  1.00 84.31           H  
ATOM   4451  CA  ALA B  99      13.658 -54.212 -11.488  1.00 84.31           C  
ATOM   4452  HA  ALA B  99      14.142 -55.187 -11.427  1.00 84.31           H  
ATOM   4453  C   ALA B  99      14.471 -53.349 -12.466  1.00 84.31           C  
ATOM   4454  CB  ALA B  99      12.218 -54.412 -11.974  1.00 84.31           C  
ATOM   4455  HB1 ALA B  99      12.224 -54.887 -12.955  1.00 84.31           H  
ATOM   4456  HB2 ALA B  99      11.713 -53.449 -12.053  1.00 84.31           H  
ATOM   4457  HB3 ALA B  99      11.673 -55.045 -11.273  1.00 84.31           H  
ATOM   4458  O   ALA B  99      15.247 -53.875 -13.266  1.00 84.31           O  
ATOM   4459  N   TYR B 100      14.360 -52.021 -12.349  1.00 87.73           N  
ATOM   4460  H   TYR B 100      13.743 -51.657 -11.636  1.00 87.73           H  
ATOM   4461  CA  TYR B 100      15.160 -51.086 -13.140  1.00 87.73           C  
ATOM   4462  HA  TYR B 100      15.052 -51.344 -14.194  1.00 87.73           H  
ATOM   4463  C   TYR B 100      16.652 -51.191 -12.793  1.00 87.73           C  
ATOM   4464  CB  TYR B 100      14.636 -49.660 -12.937  1.00 87.73           C  
ATOM   4465  HB2 TYR B 100      13.571 -49.637 -13.167  1.00 87.73           H  
ATOM   4466  HB3 TYR B 100      14.748 -49.392 -11.886  1.00 87.73           H  
ATOM   4467  O   TYR B 100      17.487 -51.242 -13.695  1.00 87.73           O  
ATOM   4468  CG  TYR B 100      15.336 -48.621 -13.793  1.00 87.73           C  
ATOM   4469  CD1 TYR B 100      16.307 -47.776 -13.222  1.00 87.73           C  
ATOM   4470  HD1 TYR B 100      16.537 -47.864 -12.171  1.00 87.73           H  
ATOM   4471  CD2 TYR B 100      15.032 -48.517 -15.165  1.00 87.73           C  
ATOM   4472  HD2 TYR B 100      14.308 -49.184 -15.609  1.00 87.73           H  
ATOM   4473  CE1 TYR B 100      16.967 -46.817 -14.015  1.00 87.73           C  
ATOM   4474  HE1 TYR B 100      17.704 -46.165 -13.570  1.00 87.73           H  
ATOM   4475  CE2 TYR B 100      15.697 -47.567 -15.965  1.00 87.73           C  
ATOM   4476  HE2 TYR B 100      15.492 -47.507 -17.024  1.00 87.73           H  
ATOM   4477  OH  TYR B 100      17.289 -45.775 -16.153  1.00 87.73           O  
ATOM   4478  HH  TYR B 100      17.913 -45.258 -15.638  1.00 87.73           H  
ATOM   4479  CZ  TYR B 100      16.663 -46.712 -15.390  1.00 87.73           C  
ATOM   4480  N   ILE B 101      17.000 -51.303 -11.504  1.00 87.58           N  
ATOM   4481  H   ILE B 101      16.273 -51.226 -10.806  1.00 87.58           H  
ATOM   4482  CA  ILE B 101      18.392 -51.520 -11.071  1.00 87.58           C  
ATOM   4483  HA  ILE B 101      19.006 -50.721 -11.487  1.00 87.58           H  
ATOM   4484  C   ILE B 101      18.945 -52.837 -11.630  1.00 87.58           C  
ATOM   4485  CB  ILE B 101      18.515 -51.461  -9.532  1.00 87.58           C  
ATOM   4486  HB  ILE B 101      17.814 -52.179  -9.108  1.00 87.58           H  
ATOM   4487  O   ILE B 101      20.056 -52.837 -12.159  1.00 87.58           O  
ATOM   4488  CG1 ILE B 101      18.138 -50.052  -9.023  1.00 87.58           C  
ATOM   4489 HG12 ILE B 101      17.143 -49.785  -9.378  1.00 87.58           H  
ATOM   4490 HG13 ILE B 101      18.836 -49.315  -9.422  1.00 87.58           H  
ATOM   4491  CG2 ILE B 101      19.937 -51.844  -9.063  1.00 87.58           C  
ATOM   4492 HG21 ILE B 101      20.001 -51.808  -7.976  1.00 87.58           H  
ATOM   4493 HG22 ILE B 101      20.671 -51.162  -9.493  1.00 87.58           H  
ATOM   4494 HG23 ILE B 101      20.179 -52.865  -9.358  1.00 87.58           H  
ATOM   4495  CD1 ILE B 101      18.125 -49.951  -7.497  1.00 87.58           C  
ATOM   4496 HD11 ILE B 101      17.669 -50.838  -7.059  1.00 87.58           H  
ATOM   4497 HD12 ILE B 101      19.149 -49.832  -7.141  1.00 87.58           H  
ATOM   4498 HD13 ILE B 101      17.550 -49.077  -7.189  1.00 87.58           H  
ATOM   4499  N   ALA B 102      18.183 -53.935 -11.567  1.00 87.39           N  
ATOM   4500  H   ALA B 102      17.290 -53.889 -11.098  1.00 87.39           H  
ATOM   4501  CA  ALA B 102      18.612 -55.230 -12.099  1.00 87.39           C  
ATOM   4502  HA  ALA B 102      19.547 -55.505 -11.611  1.00 87.39           H  
ATOM   4503  C   ALA B 102      18.877 -55.173 -13.614  1.00 87.39           C  
ATOM   4504  CB  ALA B 102      17.554 -56.283 -11.748  1.00 87.39           C  
ATOM   4505  HB1 ALA B 102      17.421 -56.329 -10.668  1.00 87.39           H  
ATOM   4506  HB2 ALA B 102      16.601 -56.034 -12.215  1.00 87.39           H  
ATOM   4507  HB3 ALA B 102      17.881 -57.260 -12.104  1.00 87.39           H  
ATOM   4508  O   ALA B 102      19.935 -55.605 -14.082  1.00 87.39           O  
ATOM   4509  N   ALA B 103      17.967 -54.561 -14.379  1.00 85.43           N  
ATOM   4510  H   ALA B 103      17.107 -54.246 -13.953  1.00 85.43           H  
ATOM   4511  CA  ALA B 103      18.137 -54.365 -15.817  1.00 85.43           C  
ATOM   4512  HA  ALA B 103      18.289 -55.343 -16.274  1.00 85.43           H  
ATOM   4513  C   ALA B 103      19.362 -53.484 -16.139  1.00 85.43           C  
ATOM   4514  CB  ALA B 103      16.843 -53.767 -16.380  1.00 85.43           C  
ATOM   4515  HB1 ALA B 103      16.913 -53.699 -17.465  1.00 85.43           H  
ATOM   4516  HB2 ALA B 103      16.672 -52.774 -15.966  1.00 85.43           H  
ATOM   4517  HB3 ALA B 103      16.001 -54.409 -16.120  1.00 85.43           H  
ATOM   4518  O   ALA B 103      20.173 -53.807 -17.014  1.00 85.43           O  
ATOM   4519  N   ARG B 104      19.558 -52.397 -15.384  1.00 89.78           N  
ATOM   4520  H   ARG B 104      18.851 -52.166 -14.700  1.00 89.78           H  
ATOM   4521  CA  ARG B 104      20.704 -51.491 -15.546  1.00 89.78           C  
ATOM   4522  HA  ARG B 104      20.771 -51.234 -16.604  1.00 89.78           H  
ATOM   4523  C   ARG B 104      22.030 -52.166 -15.175  1.00 89.78           C  
ATOM   4524  CB  ARG B 104      20.425 -50.223 -14.717  1.00 89.78           C  
ATOM   4525  HB2 ARG B 104      20.630 -50.429 -13.666  1.00 89.78           H  
ATOM   4526  HB3 ARG B 104      19.366 -49.977 -14.797  1.00 89.78           H  
ATOM   4527  O   ARG B 104      23.053 -51.873 -15.791  1.00 89.78           O  
ATOM   4528  CG  ARG B 104      21.189 -48.968 -15.158  1.00 89.78           C  
ATOM   4529  HG2 ARG B 104      22.265 -49.124 -15.073  1.00 89.78           H  
ATOM   4530  HG3 ARG B 104      20.901 -48.155 -14.491  1.00 89.78           H  
ATOM   4531  CD  ARG B 104      20.846 -48.590 -16.603  1.00 89.78           C  
ATOM   4532  HD2 ARG B 104      21.520 -49.133 -17.264  1.00 89.78           H  
ATOM   4533  HD3 ARG B 104      19.824 -48.897 -16.825  1.00 89.78           H  
ATOM   4534  NE  ARG B 104      20.962 -47.141 -16.841  1.00 89.78           N  
ATOM   4535  HE  ARG B 104      21.060 -46.538 -16.037  1.00 89.78           H  
ATOM   4536  NH1 ARG B 104      20.497 -47.207 -19.092  1.00 89.78           N  
ATOM   4537 HH11 ARG B 104      20.620 -48.210 -19.115  1.00 89.78           H  
ATOM   4538 HH12 ARG B 104      20.210 -46.773 -19.957  1.00 89.78           H  
ATOM   4539  NH2 ARG B 104      20.636 -45.237 -18.002  1.00 89.78           N  
ATOM   4540 HH21 ARG B 104      20.307 -44.768 -18.833  1.00 89.78           H  
ATOM   4541 HH22 ARG B 104      20.706 -44.712 -17.142  1.00 89.78           H  
ATOM   4542  CZ  ARG B 104      20.695 -46.543 -17.984  1.00 89.78           C  
ATOM   4543  N   ALA B 105      22.022 -53.077 -14.201  1.00 89.76           N  
ATOM   4544  H   ALA B 105      21.158 -53.219 -13.697  1.00 89.76           H  
ATOM   4545  CA  ALA B 105      23.190 -53.847 -13.777  1.00 89.76           C  
ATOM   4546  HA  ALA B 105      24.043 -53.171 -13.713  1.00 89.76           H  
ATOM   4547  C   ALA B 105      23.571 -54.955 -14.778  1.00 89.76           C  
ATOM   4548  CB  ALA B 105      22.927 -54.401 -12.375  1.00 89.76           C  
ATOM   4549  HB1 ALA B 105      23.824 -54.896 -12.003  1.00 89.76           H  
ATOM   4550  HB2 ALA B 105      22.667 -53.583 -11.702  1.00 89.76           H  
ATOM   4551  HB3 ALA B 105      22.105 -55.117 -12.399  1.00 89.76           H  
ATOM   4552  O   ALA B 105      24.762 -55.155 -15.023  1.00 89.76           O  
ATOM   4553  N   ARG B 106      22.598 -55.615 -15.423  1.00 87.36           N  
ATOM   4554  H   ARG B 106      21.642 -55.477 -15.127  1.00 87.36           H  
ATOM   4555  CA  ARG B 106      22.860 -56.452 -16.612  1.00 87.36           C  
ATOM   4556  HA  ARG B 106      23.568 -57.242 -16.364  1.00 87.36           H  
ATOM   4557  C   ARG B 106      23.500 -55.632 -17.729  1.00 87.36           C  
ATOM   4558  CB  ARG B 106      21.564 -57.087 -17.138  1.00 87.36           C  
ATOM   4559  HB2 ARG B 106      20.728 -56.428 -16.904  1.00 87.36           H  
ATOM   4560  HB3 ARG B 106      21.635 -57.204 -18.220  1.00 87.36           H  
ATOM   4561  O   ARG B 106      24.595 -55.962 -18.169  1.00 87.36           O  
ATOM   4562  CG  ARG B 106      21.272 -58.462 -16.551  1.00 87.36           C  
ATOM   4563  HG2 ARG B 106      21.082 -58.348 -15.484  1.00 87.36           H  
ATOM   4564  HG3 ARG B 106      22.122 -59.122 -16.724  1.00 87.36           H  
ATOM   4565  CD  ARG B 106      20.054 -59.086 -17.223  1.00 87.36           C  
ATOM   4566  HD2 ARG B 106      19.314 -58.312 -17.427  1.00 87.36           H  
ATOM   4567  HD3 ARG B 106      20.354 -59.511 -18.181  1.00 87.36           H  
ATOM   4568  NE  ARG B 106      19.481 -60.140 -16.374  1.00 87.36           N  
ATOM   4569  HE  ARG B 106      19.886 -61.062 -16.457  1.00 87.36           H  
ATOM   4570  NH1 ARG B 106      17.643 -58.966 -15.616  1.00 87.36           N  
ATOM   4571 HH11 ARG B 106      16.678 -59.129 -15.370  1.00 87.36           H  
ATOM   4572 HH12 ARG B 106      17.831 -58.199 -16.246  1.00 87.36           H  
ATOM   4573  NH2 ARG B 106      17.933 -61.061 -14.995  1.00 87.36           N  
ATOM   4574 HH21 ARG B 106      18.337 -61.975 -15.142  1.00 87.36           H  
ATOM   4575 HH22 ARG B 106      16.940 -61.033 -14.816  1.00 87.36           H  
ATOM   4576  CZ  ARG B 106      18.378 -60.039 -15.660  1.00 87.36           C  
ATOM   4577  N   GLU B 107      22.837 -54.545 -18.129  1.00 85.49           N  
ATOM   4578  H   GLU B 107      21.955 -54.351 -17.676  1.00 85.49           H  
ATOM   4579  CA  GLU B 107      23.214 -53.693 -19.268  1.00 85.49           C  
ATOM   4580  HA  GLU B 107      23.229 -54.290 -20.179  1.00 85.49           H  
ATOM   4581  C   GLU B 107      24.616 -53.080 -19.109  1.00 85.49           C  
ATOM   4582  CB  GLU B 107      22.133 -52.600 -19.420  1.00 85.49           C  
ATOM   4583  HB2 GLU B 107      21.169 -53.084 -19.578  1.00 85.49           H  
ATOM   4584  HB3 GLU B 107      22.080 -52.045 -18.484  1.00 85.49           H  
ATOM   4585  O   GLU B 107      25.440 -53.177 -20.015  1.00 85.49           O  
ATOM   4586  CG  GLU B 107      22.367 -51.604 -20.570  1.00 85.49           C  
ATOM   4587  HG2 GLU B 107      23.349 -51.146 -20.454  1.00 85.49           H  
ATOM   4588  HG3 GLU B 107      22.354 -52.147 -21.514  1.00 85.49           H  
ATOM   4589  CD  GLU B 107      21.316 -50.476 -20.590  1.00 85.49           C  
ATOM   4590  OE1 GLU B 107      20.732 -50.187 -21.660  1.00 85.49           O  
ATOM   4591  OE2 GLU B 107      21.122 -49.828 -19.532  1.00 85.49           O  
ATOM   4592  N   ARG B 108      24.913 -52.453 -17.960  1.00 88.62           N  
ATOM   4593  H   ARG B 108      24.190 -52.390 -17.257  1.00 88.62           H  
ATOM   4594  CA  ARG B 108      26.180 -51.724 -17.753  1.00 88.62           C  
ATOM   4595  HA  ARG B 108      26.571 -51.432 -18.727  1.00 88.62           H  
ATOM   4596  C   ARG B 108      27.308 -52.543 -17.129  1.00 88.62           C  
ATOM   4597  CB  ARG B 108      25.940 -50.449 -16.928  1.00 88.62           C  
ATOM   4598  HB2 ARG B 108      26.910 -50.059 -16.616  1.00 88.62           H  
ATOM   4599  HB3 ARG B 108      25.376 -50.689 -16.027  1.00 88.62           H  
ATOM   4600  O   ARG B 108      28.458 -52.128 -17.247  1.00 88.62           O  
ATOM   4601  CG  ARG B 108      25.225 -49.343 -17.717  1.00 88.62           C  
ATOM   4602  HG2 ARG B 108      25.765 -49.168 -18.648  1.00 88.62           H  
ATOM   4603  HG3 ARG B 108      24.204 -49.647 -17.948  1.00 88.62           H  
ATOM   4604  CD  ARG B 108      25.213 -48.047 -16.889  1.00 88.62           C  
ATOM   4605  HD2 ARG B 108      24.542 -48.185 -16.041  1.00 88.62           H  
ATOM   4606  HD3 ARG B 108      26.218 -47.860 -16.513  1.00 88.62           H  
ATOM   4607  NE  ARG B 108      24.783 -46.880 -17.685  1.00 88.62           N  
ATOM   4608  HE  ARG B 108      24.549 -47.063 -18.651  1.00 88.62           H  
ATOM   4609  NH1 ARG B 108      24.848 -45.280 -16.011  1.00 88.62           N  
ATOM   4610 HH11 ARG B 108      24.607 -44.351 -15.697  1.00 88.62           H  
ATOM   4611 HH12 ARG B 108      25.148 -45.951 -15.317  1.00 88.62           H  
ATOM   4612  NH2 ARG B 108      24.200 -44.703 -18.045  1.00 88.62           N  
ATOM   4613 HH21 ARG B 108      23.963 -43.803 -17.653  1.00 88.62           H  
ATOM   4614 HH22 ARG B 108      23.988 -44.911 -19.010  1.00 88.62           H  
ATOM   4615  CZ  ARG B 108      24.624 -45.640 -17.245  1.00 88.62           C  
ATOM   4616  N   LEU B 109      27.008 -53.628 -16.408  1.00 89.81           N  
ATOM   4617  H   LEU B 109      26.042 -53.918 -16.358  1.00 89.81           H  
ATOM   4618  CA  LEU B 109      27.995 -54.336 -15.576  1.00 89.81           C  
ATOM   4619  HA  LEU B 109      28.994 -53.972 -15.818  1.00 89.81           H  
ATOM   4620  C   LEU B 109      28.060 -55.854 -15.819  1.00 89.81           C  
ATOM   4621  CB  LEU B 109      27.736 -54.039 -14.082  1.00 89.81           C  
ATOM   4622  HB2 LEU B 109      26.786 -54.493 -13.800  1.00 89.81           H  
ATOM   4623  HB3 LEU B 109      28.514 -54.536 -13.503  1.00 89.81           H  
ATOM   4624  O   LEU B 109      28.916 -56.508 -15.226  1.00 89.81           O  
ATOM   4625  CG  LEU B 109      27.706 -52.564 -13.650  1.00 89.81           C  
ATOM   4626  HG  LEU B 109      26.990 -52.004 -14.251  1.00 89.81           H  
ATOM   4627  CD1 LEU B 109      27.260 -52.497 -12.189  1.00 89.81           C  
ATOM   4628 HD11 LEU B 109      27.314 -51.471 -11.826  1.00 89.81           H  
ATOM   4629 HD12 LEU B 109      26.232 -52.849 -12.104  1.00 89.81           H  
ATOM   4630 HD13 LEU B 109      27.900 -53.137 -11.581  1.00 89.81           H  
ATOM   4631  CD2 LEU B 109      29.081 -51.903 -13.755  1.00 89.81           C  
ATOM   4632 HD21 LEU B 109      29.804 -52.439 -13.140  1.00 89.81           H  
ATOM   4633 HD22 LEU B 109      29.415 -51.912 -14.793  1.00 89.81           H  
ATOM   4634 HD23 LEU B 109      29.012 -50.867 -13.423  1.00 89.81           H  
ATOM   4635  N   GLY B 110      27.177 -56.431 -16.642  1.00 88.24           N  
ATOM   4636  H   GLY B 110      26.490 -55.863 -17.118  1.00 88.24           H  
ATOM   4637  CA  GLY B 110      27.146 -57.876 -16.895  1.00 88.24           C  
ATOM   4638  HA2 GLY B 110      26.436 -58.060 -17.701  1.00 88.24           H  
ATOM   4639  HA3 GLY B 110      28.131 -58.211 -17.221  1.00 88.24           H  
ATOM   4640  C   GLY B 110      26.722 -58.723 -15.687  1.00 88.24           C  
ATOM   4641  O   GLY B 110      27.119 -59.881 -15.571  1.00 88.24           O  
ATOM   4642  N   PHE B 111      25.962 -58.149 -14.750  1.00 89.95           N  
ATOM   4643  H   PHE B 111      25.642 -57.204 -14.912  1.00 89.95           H  
ATOM   4644  CA  PHE B 111      25.448 -58.865 -13.578  1.00 89.95           C  
ATOM   4645  HA  PHE B 111      26.206 -59.561 -13.219  1.00 89.95           H  
ATOM   4646  C   PHE B 111      24.211 -59.690 -13.943  1.00 89.95           C  
ATOM   4647  CB  PHE B 111      25.136 -57.871 -12.450  1.00 89.95           C  
ATOM   4648  HB2 PHE B 111      24.357 -58.300 -11.820  1.00 89.95           H  
ATOM   4649  HB3 PHE B 111      24.721 -56.958 -12.876  1.00 89.95           H  
ATOM   4650  O   PHE B 111      23.313 -59.174 -14.591  1.00 89.95           O  
ATOM   4651  CG  PHE B 111      26.316 -57.516 -11.564  1.00 89.95           C  
ATOM   4652  CD1 PHE B 111      26.278 -57.802 -10.188  1.00 89.95           C  
ATOM   4653  HD1 PHE B 111      25.417 -58.292  -9.759  1.00 89.95           H  
ATOM   4654  CD2 PHE B 111      27.457 -56.901 -12.104  1.00 89.95           C  
ATOM   4655  HD2 PHE B 111      27.505 -56.703 -13.164  1.00 89.95           H  
ATOM   4656  CE1 PHE B 111      27.360 -57.462  -9.362  1.00 89.95           C  
ATOM   4657  HE1 PHE B 111      27.311 -57.714  -8.314  1.00 89.95           H  
ATOM   4658  CE2 PHE B 111      28.539 -56.547 -11.280  1.00 89.95           C  
ATOM   4659  HE2 PHE B 111      29.406 -56.074 -11.717  1.00 89.95           H  
ATOM   4660  CZ  PHE B 111      28.487 -56.818  -9.903  1.00 89.95           C  
ATOM   4661  HZ  PHE B 111      29.316 -56.540  -9.269  1.00 89.95           H  
ATOM   4662  N   VAL B 112      24.122 -60.934 -13.477  1.00 90.08           N  
ATOM   4663  H   VAL B 112      24.900 -61.296 -12.945  1.00 90.08           H  
ATOM   4664  CA  VAL B 112      23.002 -61.868 -13.700  1.00 90.08           C  
ATOM   4665  HA  VAL B 112      22.140 -61.312 -14.070  1.00 90.08           H  
ATOM   4666  C   VAL B 112      22.573 -62.528 -12.386  1.00 90.08           C  
ATOM   4667  CB  VAL B 112      23.361 -62.930 -14.760  1.00 90.08           C  
ATOM   4668  HB  VAL B 112      22.519 -63.617 -14.853  1.00 90.08           H  
ATOM   4669  O   VAL B 112      23.297 -62.464 -11.392  1.00 90.08           O  
ATOM   4670  CG1 VAL B 112      23.570 -62.274 -16.128  1.00 90.08           C  
ATOM   4671 HG11 VAL B 112      22.695 -61.683 -16.400  1.00 90.08           H  
ATOM   4672 HG12 VAL B 112      24.449 -61.630 -16.115  1.00 90.08           H  
ATOM   4673 HG13 VAL B 112      23.716 -63.051 -16.878  1.00 90.08           H  
ATOM   4674  CG2 VAL B 112      24.610 -63.751 -14.412  1.00 90.08           C  
ATOM   4675 HG21 VAL B 112      24.475 -64.249 -13.452  1.00 90.08           H  
ATOM   4676 HG22 VAL B 112      25.492 -63.112 -14.366  1.00 90.08           H  
ATOM   4677 HG23 VAL B 112      24.767 -64.516 -15.173  1.00 90.08           H  
ATOM   4678  N   MET B 113      21.391 -63.147 -12.336  1.00 90.84           N  
ATOM   4679  H   MET B 113      20.846 -63.257 -13.179  1.00 90.84           H  
ATOM   4680  CA  MET B 113      20.957 -63.875 -11.137  1.00 90.84           C  
ATOM   4681  HA  MET B 113      21.263 -63.285 -10.273  1.00 90.84           H  
ATOM   4682  C   MET B 113      21.652 -65.249 -11.016  1.00 90.84           C  
ATOM   4683  CB  MET B 113      19.426 -63.992 -11.096  1.00 90.84           C  
ATOM   4684  HB2 MET B 113      19.055 -64.288 -12.078  1.00 90.84           H  
ATOM   4685  HB3 MET B 113      19.130 -64.759 -10.381  1.00 90.84           H  
ATOM   4686  O   MET B 113      22.089 -65.815 -12.020  1.00 90.84           O  
ATOM   4687  CG  MET B 113      18.757 -62.675 -10.690  1.00 90.84           C  
ATOM   4688  HG2 MET B 113      17.680 -62.796 -10.805  1.00 90.84           H  
ATOM   4689  HG3 MET B 113      19.079 -61.885 -11.367  1.00 90.84           H  
ATOM   4690  SD  MET B 113      19.091 -62.165  -8.980  1.00 90.84           S  
ATOM   4691  CE  MET B 113      18.030 -60.697  -8.894  1.00 90.84           C  
ATOM   4692  HE1 MET B 113      18.343 -59.970  -9.642  1.00 90.84           H  
ATOM   4693  HE2 MET B 113      18.109 -60.248  -7.904  1.00 90.84           H  
ATOM   4694  HE3 MET B 113      16.994 -60.982  -9.076  1.00 90.84           H  
ATOM   4695  N   PRO B 114      21.771 -65.825  -9.803  1.00 88.57           N  
ATOM   4696  CA  PRO B 114      22.425 -67.117  -9.609  1.00 88.57           C  
ATOM   4697  HA  PRO B 114      23.456 -67.034  -9.952  1.00 88.57           H  
ATOM   4698  C   PRO B 114      21.715 -68.245 -10.373  1.00 88.57           C  
ATOM   4699  CB  PRO B 114      22.418 -67.373  -8.095  1.00 88.57           C  
ATOM   4700  HB2 PRO B 114      23.357 -67.811  -7.758  1.00 88.57           H  
ATOM   4701  HB3 PRO B 114      21.587 -68.025  -7.824  1.00 88.57           H  
ATOM   4702  O   PRO B 114      20.519 -68.480 -10.179  1.00 88.57           O  
ATOM   4703  CG  PRO B 114      22.181 -65.997  -7.471  1.00 88.57           C  
ATOM   4704  HG2 PRO B 114      21.642 -66.069  -6.526  1.00 88.57           H  
ATOM   4705  HG3 PRO B 114      23.126 -65.475  -7.325  1.00 88.57           H  
ATOM   4706  CD  PRO B 114      21.364 -65.261  -8.525  1.00 88.57           C  
ATOM   4707  HD2 PRO B 114      20.302 -65.449  -8.366  1.00 88.57           H  
ATOM   4708  HD3 PRO B 114      21.569 -64.193  -8.458  1.00 88.57           H  
ATOM   4709  N   GLY B 115      22.459 -68.971 -11.210  1.00 86.70           N  
ATOM   4710  H   GLY B 115      23.412 -68.681 -11.379  1.00 86.70           H  
ATOM   4711  CA  GLY B 115      21.937 -70.080 -12.017  1.00 86.70           C  
ATOM   4712  HA2 GLY B 115      22.776 -70.666 -12.392  1.00 86.70           H  
ATOM   4713  HA3 GLY B 115      21.321 -70.728 -11.393  1.00 86.70           H  
ATOM   4714  C   GLY B 115      21.103 -69.655 -13.230  1.00 86.70           C  
ATOM   4715  O   GLY B 115      20.379 -70.482 -13.767  1.00 86.70           O  
ATOM   4716  N   ASP B 116      21.139 -68.380 -13.616  1.00 87.33           N  
ATOM   4717  H   ASP B 116      21.722 -67.728 -13.111  1.00 87.33           H  
ATOM   4718  CA  ASP B 116      20.667 -67.919 -14.925  1.00 87.33           C  
ATOM   4719  HA  ASP B 116      19.771 -68.459 -15.228  1.00 87.33           H  
ATOM   4720  C   ASP B 116      21.768 -68.144 -15.978  1.00 87.33           C  
ATOM   4721  CB  ASP B 116      20.355 -66.416 -14.861  1.00 87.33           C  
ATOM   4722  HB2 ASP B 116      20.327 -66.046 -15.886  1.00 87.33           H  
ATOM   4723  HB3 ASP B 116      21.182 -65.893 -14.381  1.00 87.33           H  
ATOM   4724  O   ASP B 116      22.932 -67.827 -15.722  1.00 87.33           O  
ATOM   4725  CG  ASP B 116      19.046 -66.010 -14.182  1.00 87.33           C  
ATOM   4726  OD1 ASP B 116      18.540 -66.743 -13.297  1.00 87.33           O  
ATOM   4727  OD2 ASP B 116      18.582 -64.895 -14.524  1.00 87.33           O  
ATOM   4728  N   VAL B 117      21.407 -68.630 -17.167  1.00 88.04           N  
ATOM   4729  H   VAL B 117      20.439 -68.878 -17.314  1.00 88.04           H  
ATOM   4730  CA  VAL B 117      22.322 -68.789 -18.311  1.00 88.04           C  
ATOM   4731  HA  VAL B 117      23.340 -68.906 -17.938  1.00 88.04           H  
ATOM   4732  C   VAL B 117      22.230 -67.548 -19.210  1.00 88.04           C  
ATOM   4733  CB  VAL B 117      22.000 -70.064 -19.111  1.00 88.04           C  
ATOM   4734  HB  VAL B 117      20.984 -69.995 -19.502  1.00 88.04           H  
ATOM   4735  O   VAL B 117      21.147 -67.283 -19.744  1.00 88.04           O  
ATOM   4736  CG1 VAL B 117      22.964 -70.245 -20.289  1.00 88.04           C  
ATOM   4737 HG11 VAL B 117      23.981 -70.400 -19.928  1.00 88.04           H  
ATOM   4738 HG12 VAL B 117      22.651 -71.113 -20.871  1.00 88.04           H  
ATOM   4739 HG13 VAL B 117      22.948 -69.379 -20.951  1.00 88.04           H  
ATOM   4740  CG2 VAL B 117      22.097 -71.320 -18.234  1.00 88.04           C  
ATOM   4741 HG21 VAL B 117      21.367 -71.274 -17.426  1.00 88.04           H  
ATOM   4742 HG22 VAL B 117      21.891 -72.205 -18.835  1.00 88.04           H  
ATOM   4743 HG23 VAL B 117      23.100 -71.402 -17.815  1.00 88.04           H  
ATOM   4744  N   PRO B 118      23.311 -66.764 -19.389  1.00 89.05           N  
ATOM   4745  CA  PRO B 118      23.304 -65.569 -20.226  1.00 89.05           C  
ATOM   4746  HA  PRO B 118      22.331 -65.079 -20.181  1.00 89.05           H  
ATOM   4747  C   PRO B 118      23.605 -65.879 -21.691  1.00 89.05           C  
ATOM   4748  CB  PRO B 118      24.350 -64.643 -19.611  1.00 89.05           C  
ATOM   4749  HB2 PRO B 118      23.892 -64.077 -18.799  1.00 89.05           H  
ATOM   4750  HB3 PRO B 118      24.787 -63.962 -20.340  1.00 89.05           H  
ATOM   4751  O   PRO B 118      24.560 -66.588 -22.019  1.00 89.05           O  
ATOM   4752  CG  PRO B 118      25.381 -65.616 -19.041  1.00 89.05           C  
ATOM   4753  HG2 PRO B 118      25.860 -65.197 -18.156  1.00 89.05           H  
ATOM   4754  HG3 PRO B 118      26.120 -65.863 -19.803  1.00 89.05           H  
ATOM   4755  CD  PRO B 118      24.577 -66.864 -18.677  1.00 89.05           C  
ATOM   4756  HD2 PRO B 118      24.396 -66.873 -17.602  1.00 89.05           H  
ATOM   4757  HD3 PRO B 118      25.121 -67.760 -18.974  1.00 89.05           H  
ATOM   4758  N   PHE B 119      22.823 -65.261 -22.576  1.00 88.51           N  
ATOM   4759  H   PHE B 119      22.084 -64.661 -22.237  1.00 88.51           H  
ATOM   4760  CA  PHE B 119      22.984 -65.370 -24.020  1.00 88.51           C  
ATOM   4761  HA  PHE B 119      23.859 -65.984 -24.229  1.00 88.51           H  
ATOM   4762  C   PHE B 119      23.197 -64.001 -24.661  1.00 88.51           C  
ATOM   4763  CB  PHE B 119      21.770 -66.065 -24.643  1.00 88.51           C  
ATOM   4764  HB2 PHE B 119      20.865 -65.536 -24.347  1.00 88.51           H  
ATOM   4765  HB3 PHE B 119      21.852 -65.990 -25.728  1.00 88.51           H  
ATOM   4766  O   PHE B 119      22.510 -63.036 -24.335  1.00 88.51           O  
ATOM   4767  CG  PHE B 119      21.640 -67.529 -24.278  1.00 88.51           C  
ATOM   4768  CD1 PHE B 119      22.289 -68.509 -25.054  1.00 88.51           C  
ATOM   4769  HD1 PHE B 119      22.893 -68.218 -25.900  1.00 88.51           H  
ATOM   4770  CD2 PHE B 119      20.878 -67.912 -23.159  1.00 88.51           C  
ATOM   4771  HD2 PHE B 119      20.409 -67.162 -22.541  1.00 88.51           H  
ATOM   4772  CE1 PHE B 119      22.159 -69.870 -24.722  1.00 88.51           C  
ATOM   4773  HE1 PHE B 119      22.659 -70.623 -25.313  1.00 88.51           H  
ATOM   4774  CE2 PHE B 119      20.751 -69.272 -22.828  1.00 88.51           C  
ATOM   4775  HE2 PHE B 119      20.185 -69.564 -21.956  1.00 88.51           H  
ATOM   4776  CZ  PHE B 119      21.387 -70.251 -23.611  1.00 88.51           C  
ATOM   4777  HZ  PHE B 119      21.297 -71.295 -23.348  1.00 88.51           H  
ATOM   4778  N   GLN B 120      24.084 -63.928 -25.650  1.00 87.21           N  
ATOM   4779  H   GLN B 120      24.640 -64.748 -25.846  1.00 87.21           H  
ATOM   4780  CA  GLN B 120      24.232 -62.756 -26.505  1.00 87.21           C  
ATOM   4781  HA  GLN B 120      23.658 -61.935 -26.074  1.00 87.21           H  
ATOM   4782  C   GLN B 120      23.642 -63.050 -27.890  1.00 87.21           C  
ATOM   4783  CB  GLN B 120      25.695 -62.304 -26.504  1.00 87.21           C  
ATOM   4784  HB2 GLN B 120      26.059 -62.293 -25.476  1.00 87.21           H  
ATOM   4785  HB3 GLN B 120      26.307 -62.997 -27.082  1.00 87.21           H  
ATOM   4786  O   GLN B 120      24.247 -63.734 -28.718  1.00 87.21           O  
ATOM   4787  CG  GLN B 120      25.812 -60.882 -27.066  1.00 87.21           C  
ATOM   4788  HG2 GLN B 120      25.097 -60.233 -26.560  1.00 87.21           H  
ATOM   4789  HG3 GLN B 120      25.582 -60.884 -28.131  1.00 87.21           H  
ATOM   4790  CD  GLN B 120      27.211 -60.319 -26.867  1.00 87.21           C  
ATOM   4791  NE2 GLN B 120      27.375 -59.289 -26.068  1.00 87.21           N  
ATOM   4792 HE21 GLN B 120      28.323 -58.973 -25.925  1.00 87.21           H  
ATOM   4793 HE22 GLN B 120      26.591 -58.916 -25.551  1.00 87.21           H  
ATOM   4794  OE1 GLN B 120      28.177 -60.793 -27.439  1.00 87.21           O  
ATOM   4795  N   VAL B 121      22.422 -62.559 -28.122  1.00 86.71           N  
ATOM   4796  H   VAL B 121      21.983 -62.026 -27.385  1.00 86.71           H  
ATOM   4797  CA  VAL B 121      21.644 -62.815 -29.345  1.00 86.71           C  
ATOM   4798  HA  VAL B 121      21.824 -63.844 -29.658  1.00 86.71           H  
ATOM   4799  C   VAL B 121      22.096 -61.887 -30.478  1.00 86.71           C  
ATOM   4800  CB  VAL B 121      20.129 -62.674 -29.085  1.00 86.71           C  
ATOM   4801  HB  VAL B 121      19.911 -61.641 -28.814  1.00 86.71           H  
ATOM   4802  O   VAL B 121      21.916 -60.670 -30.399  1.00 86.71           O  
ATOM   4803  CG1 VAL B 121      19.311 -63.038 -30.331  1.00 86.71           C  
ATOM   4804 HG11 VAL B 121      18.247 -62.938 -30.117  1.00 86.71           H  
ATOM   4805 HG12 VAL B 121      19.551 -62.369 -31.157  1.00 86.71           H  
ATOM   4806 HG13 VAL B 121      19.519 -64.065 -30.630  1.00 86.71           H  
ATOM   4807  CG2 VAL B 121      19.646 -63.574 -27.936  1.00 86.71           C  
ATOM   4808 HG21 VAL B 121      18.575 -63.439 -27.787  1.00 86.71           H  
ATOM   4809 HG22 VAL B 121      19.840 -64.620 -28.170  1.00 86.71           H  
ATOM   4810 HG23 VAL B 121      20.151 -63.315 -27.005  1.00 86.71           H  
ATOM   4811  N   GLN B 122      22.644 -62.463 -31.548  1.00 83.90           N  
ATOM   4812  H   GLN B 122      22.718 -63.471 -31.551  1.00 83.90           H  
ATOM   4813  CA  GLN B 122      22.991 -61.774 -32.791  1.00 83.90           C  
ATOM   4814  HA  GLN B 122      23.176 -60.721 -32.581  1.00 83.90           H  
ATOM   4815  C   GLN B 122      21.822 -61.864 -33.779  1.00 83.90           C  
ATOM   4816  CB  GLN B 122      24.278 -62.361 -33.394  1.00 83.90           C  
ATOM   4817  HB2 GLN B 122      24.153 -63.434 -33.543  1.00 83.90           H  
ATOM   4818  HB3 GLN B 122      24.444 -61.897 -34.366  1.00 83.90           H  
ATOM   4819  O   GLN B 122      21.580 -62.903 -34.395  1.00 83.90           O  
ATOM   4820  CG  GLN B 122      25.514 -62.110 -32.514  1.00 83.90           C  
ATOM   4821  HG2 GLN B 122      25.379 -62.606 -31.553  1.00 83.90           H  
ATOM   4822  HG3 GLN B 122      25.618 -61.039 -32.336  1.00 83.90           H  
ATOM   4823  CD  GLN B 122      26.812 -62.623 -33.137  1.00 83.90           C  
ATOM   4824  NE2 GLN B 122      27.916 -62.554 -32.426  1.00 83.90           N  
ATOM   4825 HE21 GLN B 122      27.916 -62.178 -31.488  1.00 83.90           H  
ATOM   4826 HE22 GLN B 122      28.745 -62.932 -32.862  1.00 83.90           H  
ATOM   4827  OE1 GLN B 122      26.878 -63.092 -34.260  1.00 83.90           O  
ATOM   4828  N   LEU B 123      21.096 -60.755 -33.924  1.00 81.53           N  
ATOM   4829  H   LEU B 123      21.358 -59.942 -33.384  1.00 81.53           H  
ATOM   4830  CA  LEU B 123      20.044 -60.593 -34.929  1.00 81.53           C  
ATOM   4831  HA  LEU B 123      19.389 -61.463 -34.876  1.00 81.53           H  
ATOM   4832  C   LEU B 123      20.656 -60.545 -36.347  1.00 81.53           C  
ATOM   4833  CB  LEU B 123      19.229 -59.325 -34.599  1.00 81.53           C  
ATOM   4834  HB2 LEU B 123      19.922 -58.490 -34.505  1.00 81.53           H  
ATOM   4835  HB3 LEU B 123      18.558 -59.097 -35.427  1.00 81.53           H  
ATOM   4836  O   LEU B 123      21.758 -60.013 -36.517  1.00 81.53           O  
ATOM   4837  CG  LEU B 123      18.394 -59.443 -33.305  1.00 81.53           C  
ATOM   4838  HG  LEU B 123      18.994 -59.902 -32.519  1.00 81.53           H  
ATOM   4839  CD1 LEU B 123      17.968 -58.061 -32.813  1.00 81.53           C  
ATOM   4840 HD11 LEU B 123      17.357 -57.574 -33.572  1.00 81.53           H  
ATOM   4841 HD12 LEU B 123      18.843 -57.444 -32.608  1.00 81.53           H  
ATOM   4842 HD13 LEU B 123      17.371 -58.152 -31.906  1.00 81.53           H  
ATOM   4843  CD2 LEU B 123      17.136 -60.284 -33.519  1.00 81.53           C  
ATOM   4844 HD21 LEU B 123      16.495 -59.802 -34.257  1.00 81.53           H  
ATOM   4845 HD22 LEU B 123      17.395 -61.286 -33.863  1.00 81.53           H  
ATOM   4846 HD23 LEU B 123      16.590 -60.367 -32.579  1.00 81.53           H  
ATOM   4847  N   PRO B 124      19.976 -61.084 -37.378  1.00 74.26           N  
ATOM   4848  CA  PRO B 124      20.485 -61.082 -38.750  1.00 74.26           C  
ATOM   4849  HA  PRO B 124      21.456 -61.576 -38.786  1.00 74.26           H  
ATOM   4850  C   PRO B 124      20.620 -59.652 -39.289  1.00 74.26           C  
ATOM   4851  CB  PRO B 124      19.464 -61.891 -39.559  1.00 74.26           C  
ATOM   4852  HB2 PRO B 124      19.703 -62.952 -39.498  1.00 74.26           H  
ATOM   4853  HB3 PRO B 124      19.406 -61.569 -40.598  1.00 74.26           H  
ATOM   4854  O   PRO B 124      19.760 -58.804 -39.053  1.00 74.26           O  
ATOM   4855  CG  PRO B 124      18.163 -61.616 -38.804  1.00 74.26           C  
ATOM   4856  HG2 PRO B 124      17.395 -62.361 -39.011  1.00 74.26           H  
ATOM   4857  HG3 PRO B 124      17.788 -60.624 -39.058  1.00 74.26           H  
ATOM   4858  CD  PRO B 124      18.629 -61.637 -37.349  1.00 74.26           C  
ATOM   4859  HD2 PRO B 124      17.957 -61.037 -36.735  1.00 74.26           H  
ATOM   4860  HD3 PRO B 124      18.663 -62.664 -36.984  1.00 74.26           H  
ATOM   4861  N   SER B 125      21.659 -59.384 -40.087  1.00 63.78           N  
ATOM   4862  H   SER B 125      22.360 -60.097 -40.228  1.00 63.78           H  
ATOM   4863  CA  SER B 125      21.982 -58.024 -40.554  1.00 63.78           C  
ATOM   4864  HA  SER B 125      22.219 -57.413 -39.683  1.00 63.78           H  
ATOM   4865  C   SER B 125      20.837 -57.322 -41.294  1.00 63.78           C  
ATOM   4866  CB  SER B 125      23.209 -58.054 -41.468  1.00 63.78           C  
ATOM   4867  HB2 SER B 125      22.944 -58.526 -42.414  1.00 63.78           H  
ATOM   4868  HB3 SER B 125      23.542 -57.035 -41.665  1.00 63.78           H  
ATOM   4869  O   SER B 125      20.718 -56.107 -41.197  1.00 63.78           O  
ATOM   4870  OG  SER B 125      24.257 -58.792 -40.868  1.00 63.78           O  
ATOM   4871  HG  SER B 125      24.521 -58.353 -40.055  1.00 63.78           H  
ATOM   4872  N   THR B 126      19.967 -58.063 -41.989  1.00 53.81           N  
ATOM   4873  H   THR B 126      20.135 -59.054 -42.083  1.00 53.81           H  
ATOM   4874  CA  THR B 126      18.781 -57.503 -42.660  1.00 53.81           C  
ATOM   4875  HA  THR B 126      19.108 -56.726 -43.351  1.00 53.81           H  
ATOM   4876  C   THR B 126      17.801 -56.859 -41.675  1.00 53.81           C  
ATOM   4877  CB  THR B 126      18.045 -58.588 -43.461  1.00 53.81           C  
ATOM   4878  HB  THR B 126      17.533 -59.260 -42.772  1.00 53.81           H  
ATOM   4879  O   THR B 126      17.243 -55.813 -41.990  1.00 53.81           O  
ATOM   4880  CG2 THR B 126      17.029 -58.018 -44.450  1.00 53.81           C  
ATOM   4881 HG21 THR B 126      16.549 -58.827 -45.000  1.00 53.81           H  
ATOM   4882 HG22 THR B 126      16.259 -57.463 -43.915  1.00 53.81           H  
ATOM   4883 HG23 THR B 126      17.527 -57.345 -45.149  1.00 53.81           H  
ATOM   4884  OG1 THR B 126      18.965 -59.343 -44.218  1.00 53.81           O  
ATOM   4885  HG1 THR B 126      18.457 -59.904 -44.807  1.00 53.81           H  
ATOM   4886  N   ALA B 127      17.620 -57.433 -40.478  1.00 49.24           N  
ATOM   4887  H   ALA B 127      18.203 -58.212 -40.209  1.00 49.24           H  
ATOM   4888  CA  ALA B 127      16.736 -56.872 -39.453  1.00 49.24           C  
ATOM   4889  HA  ALA B 127      15.762 -56.669 -39.900  1.00 49.24           H  
ATOM   4890  C   ALA B 127      17.276 -55.538 -38.909  1.00 49.24           C  
ATOM   4891  CB  ALA B 127      16.542 -57.910 -38.339  1.00 49.24           C  
ATOM   4892  HB1 ALA B 127      17.491 -58.133 -37.853  1.00 49.24           H  
ATOM   4893  HB2 ALA B 127      16.113 -58.824 -38.749  1.00 49.24           H  
ATOM   4894  HB3 ALA B 127      15.855 -57.514 -37.591  1.00 49.24           H  
ATOM   4895  O   ALA B 127      16.504 -54.606 -38.695  1.00 49.24           O  
ATOM   4896  N   ALA B 128      18.604 -55.406 -38.792  1.00 45.51           N  
ATOM   4897  H   ALA B 128      19.183 -56.205 -39.008  1.00 45.51           H  
ATOM   4898  CA  ALA B 128      19.256 -54.186 -38.315  1.00 45.51           C  
ATOM   4899  HA  ALA B 128      18.801 -53.903 -37.366  1.00 45.51           H  
ATOM   4900  C   ALA B 128      19.092 -52.978 -39.262  1.00 45.51           C  
ATOM   4901  CB  ALA B 128      20.737 -54.499 -38.065  1.00 45.51           C  
ATOM   4902  HB1 ALA B 128      21.233 -54.745 -39.004  1.00 45.51           H  
ATOM   4903  HB2 ALA B 128      20.827 -55.336 -37.372  1.00 45.51           H  
ATOM   4904  HB3 ALA B 128      21.219 -53.625 -37.628  1.00 45.51           H  
ATOM   4905  O   ALA B 128      19.132 -51.841 -38.804  1.00 45.51           O  
ATOM   4906  N   VAL B 129      18.887 -53.190 -40.570  1.00 41.91           N  
ATOM   4907  H   VAL B 129      18.852 -54.141 -40.909  1.00 41.91           H  
ATOM   4908  CA  VAL B 129      18.687 -52.076 -41.524  1.00 41.91           C  
ATOM   4909  HA  VAL B 129      19.468 -51.336 -41.352  1.00 41.91           H  
ATOM   4910  C   VAL B 129      17.353 -51.359 -41.279  1.00 41.91           C  
ATOM   4911  CB  VAL B 129      18.799 -52.546 -42.990  1.00 41.91           C  
ATOM   4912  HB  VAL B 129      18.003 -53.260 -43.202  1.00 41.91           H  
ATOM   4913  O   VAL B 129      17.264 -50.151 -41.478  1.00 41.91           O  
ATOM   4914  CG1 VAL B 129      18.696 -51.384 -43.988  1.00 41.91           C  
ATOM   4915 HG11 VAL B 129      17.709 -50.925 -43.931  1.00 41.91           H  
ATOM   4916 HG12 VAL B 129      19.448 -50.628 -43.762  1.00 41.91           H  
ATOM   4917 HG13 VAL B 129      18.839 -51.747 -45.006  1.00 41.91           H  
ATOM   4918  CG2 VAL B 129      20.149 -53.227 -43.258  1.00 41.91           C  
ATOM   4919 HG21 VAL B 129      20.966 -52.552 -43.005  1.00 41.91           H  
ATOM   4920 HG22 VAL B 129      20.223 -53.510 -44.308  1.00 41.91           H  
ATOM   4921 HG23 VAL B 129      20.235 -54.134 -42.659  1.00 41.91           H  
ATOM   4922  N   SER B 130      16.333 -52.075 -40.792  1.00 38.35           N  
ATOM   4923  H   SER B 130      16.467 -53.064 -40.636  1.00 38.35           H  
ATOM   4924  CA  SER B 130      14.983 -51.540 -40.546  1.00 38.35           C  
ATOM   4925  HA  SER B 130      14.554 -51.228 -41.497  1.00 38.35           H  
ATOM   4926  C   SER B 130      14.957 -50.332 -39.603  1.00 38.35           C  
ATOM   4927  CB  SER B 130      14.066 -52.610 -39.928  1.00 38.35           C  
ATOM   4928  HB2 SER B 130      13.035 -52.403 -40.214  1.00 38.35           H  
ATOM   4929  HB3 SER B 130      14.132 -52.560 -38.841  1.00 38.35           H  
ATOM   4930  O   SER B 130      14.042 -49.519 -39.686  1.00 38.35           O  
ATOM   4931  OG  SER B 130      14.416 -53.925 -40.318  1.00 38.35           O  
ATOM   4932  HG  SER B 130      15.029 -54.253 -39.656  1.00 38.35           H  
ATOM   4933  N   SER B 131      15.937 -50.214 -38.699  1.00 36.91           N  
ATOM   4934  H   SER B 131      16.681 -50.898 -38.693  1.00 36.91           H  
ATOM   4935  CA  SER B 131      15.972 -49.170 -37.670  1.00 36.91           C  
ATOM   4936  HA  SER B 131      14.944 -48.923 -37.406  1.00 36.91           H  
ATOM   4937  C   SER B 131      16.623 -47.855 -38.113  1.00 36.91           C
[truncated: 850,997 more chars]
