# Supplementary material for: Mapping the FtsQBL divisome components in bacterial NTD pathogens as potential drug targets
Source: Front Genet. 2023 Jan 4;13:1010870. doi: 10.3389/fgene.2022.1010870 (PMC9846249; doi:10.3389/fgene.2022.1010870)
Supplement: Supplementary file 1 [file DataSheet1.ZIP › NTD_PDBs/FtsQBLW_mycul.pdb]

ATOM      1  N   MET A   1     -23.672 -22.760 -56.211  1.00 72.82           N  
ATOM      2  H   MET A   1     -23.408 -22.592 -57.171  1.00 72.82           H  
ATOM      3  H2  MET A   1     -23.432 -21.950 -55.658  1.00 72.82           H  
ATOM      4  H3  MET A   1     -24.671 -22.904 -56.158  1.00 72.82           H  
ATOM      5  CA  MET A   1     -22.954 -23.940 -55.682  1.00 72.82           C  
ATOM      6  HA  MET A   1     -23.215 -24.831 -56.253  1.00 72.82           H  
ATOM      7  C   MET A   1     -23.382 -24.165 -54.239  1.00 72.82           C  
ATOM      8  CB  MET A   1     -21.434 -23.747 -55.780  1.00 72.82           C  
ATOM      9  HB2 MET A   1     -21.149 -22.807 -55.307  1.00 72.82           H  
ATOM     10  HB3 MET A   1     -20.935 -24.559 -55.250  1.00 72.82           H  
ATOM     11  O   MET A   1     -22.959 -23.428 -53.355  1.00 72.82           O  
ATOM     12  CG  MET A   1     -20.949 -23.744 -57.234  1.00 72.82           C  
ATOM     13  HG2 MET A   1     -21.232 -24.683 -57.711  1.00 72.82           H  
ATOM     14  HG3 MET A   1     -21.420 -22.925 -57.778  1.00 72.82           H  
ATOM     15  SD  MET A   1     -19.160 -23.551 -57.361  1.00 72.82           S  
ATOM     16  CE  MET A   1     -18.920 -23.813 -59.138  1.00 72.82           C  
ATOM     17  HE1 MET A   1     -19.471 -23.061 -59.702  1.00 72.82           H  
ATOM     18  HE2 MET A   1     -19.269 -24.808 -59.417  1.00 72.82           H  
ATOM     19  HE3 MET A   1     -17.860 -23.729 -59.375  1.00 72.82           H  
ATOM     20  N   SER A   2     -24.272 -25.124 -54.007  1.00 75.02           N  
ATOM     21  H   SER A   2     -24.559 -25.747 -54.749  1.00 75.02           H  
ATOM     22  CA  SER A   2     -24.768 -25.507 -52.678  1.00 75.02           C  
ATOM     23  HA  SER A   2     -24.156 -25.045 -51.903  1.00 75.02           H  
ATOM     24  C   SER A   2     -24.634 -27.011 -52.483  1.00 75.02           C  
ATOM     25  CB  SER A   2     -26.218 -25.059 -52.456  1.00 75.02           C  
ATOM     26  HB2 SER A   2     -26.616 -25.611 -51.605  1.00 75.02           H  
ATOM     27  HB3 SER A   2     -26.224 -23.997 -52.210  1.00 75.02           H  
ATOM     28  O   SER A   2     -24.604 -27.739 -53.473  1.00 75.02           O  
ATOM     29  OG  SER A   2     -27.065 -25.266 -53.576  1.00 75.02           O  
ATOM     30  HG  SER A   2     -27.946 -25.045 -53.265  1.00 75.02           H  
ATOM     31  N   ALA A   3     -24.534 -27.464 -51.233  1.00 73.09           N  
ATOM     32  H   ALA A   3     -24.600 -26.811 -50.465  1.00 73.09           H  
ATOM     33  CA  ALA A   3     -24.553 -28.881 -50.896  1.00 73.09           C  
ATOM     34  HA  ALA A   3     -23.805 -29.406 -51.489  1.00 73.09           H  
ATOM     35  C   ALA A   3     -25.936 -29.452 -51.238  1.00 73.09           C  
ATOM     36  CB  ALA A   3     -24.187 -29.051 -49.417  1.00 73.09           C  
ATOM     37  HB1 ALA A   3     -24.867 -28.475 -48.789  1.00 73.09           H  
ATOM     38  HB2 ALA A   3     -24.263 -30.103 -49.143  1.00 73.09           H  
ATOM     39  HB3 ALA A   3     -23.162 -28.720 -49.249  1.00 73.09           H  
ATOM     40  O   ALA A   3     -26.917 -29.213 -50.533  1.00 73.09           O  
ATOM     41  N   ARG A   4     -26.014 -30.137 -52.379  1.00 82.12           N  
ATOM     42  H   ARG A   4     -25.162 -30.222 -52.915  1.00 82.12           H  
ATOM     43  CA  ARG A   4     -27.195 -30.869 -52.857  1.00 82.12           C  
ATOM     44  HA  ARG A   4     -28.081 -30.580 -52.290  1.00 82.12           H  
ATOM     45  C   ARG A   4     -27.049 -32.371 -52.644  1.00 82.12           C  
ATOM     46  CB  ARG A   4     -27.424 -30.580 -54.345  1.00 82.12           C  
ATOM     47  HB2 ARG A   4     -26.513 -30.808 -54.899  1.00 82.12           H  
ATOM     48  HB3 ARG A   4     -28.213 -31.239 -54.706  1.00 82.12           H  
ATOM     49  O   ARG A   4     -28.055 -33.049 -52.506  1.00 82.12           O  
ATOM     50  CG  ARG A   4     -27.843 -29.130 -54.610  1.00 82.12           C  
ATOM     51  HG2 ARG A   4     -28.769 -28.921 -54.073  1.00 82.12           H  
ATOM     52  HG3 ARG A   4     -27.068 -28.444 -54.271  1.00 82.12           H  
ATOM     53  CD  ARG A   4     -28.066 -28.946 -56.113  1.00 82.12           C  
ATOM     54  HD2 ARG A   4     -27.120 -29.102 -56.631  1.00 82.12           H  
ATOM     55  HD3 ARG A   4     -28.778 -29.699 -56.450  1.00 82.12           H  
ATOM     56  NE  ARG A   4     -28.593 -27.605 -56.426  1.00 82.12           N  
ATOM     57  HE  ARG A   4     -28.700 -26.971 -55.647  1.00 82.12           H  
ATOM     58  NH1 ARG A   4     -28.917 -27.956 -58.673  1.00 82.12           N  
ATOM     59 HH11 ARG A   4     -29.294 -27.666 -59.564  1.00 82.12           H  
ATOM     60 HH12 ARG A   4     -28.533 -28.885 -58.575  1.00 82.12           H  
ATOM     61  NH2 ARG A   4     -29.572 -26.032 -57.755  1.00 82.12           N  
ATOM     62 HH21 ARG A   4     -29.954 -25.770 -58.652  1.00 82.12           H  
ATOM     63 HH22 ARG A   4     -29.773 -25.466 -56.943  1.00 82.12           H  
ATOM     64  CZ  ARG A   4     -29.021 -27.205 -57.612  1.00 82.12           C  
ATOM     65  N   ASP A   5     -25.810 -32.848 -52.606  1.00 84.33           N  
ATOM     66  H   ASP A   5     -25.040 -32.204 -52.714  1.00 84.33           H  
ATOM     67  CA  ASP A   5     -25.449 -34.231 -52.315  1.00 84.33           C  
ATOM     68  HA  ASP A   5     -26.328 -34.768 -51.958  1.00 84.33           H  
ATOM     69  C   ASP A   5     -24.388 -34.263 -51.204  1.00 84.33           C  
ATOM     70  CB  ASP A   5     -24.979 -34.904 -53.614  1.00 84.33           C  
ATOM     71  HB2 ASP A   5     -24.042 -34.445 -53.929  1.00 84.33           H  
ATOM     72  HB3 ASP A   5     -25.721 -34.722 -54.391  1.00 84.33           H  
ATOM     73  O   ASP A   5     -23.568 -33.342 -51.080  1.00 84.33           O  
ATOM     74  CG  ASP A   5     -24.784 -36.419 -53.491  1.00 84.33           C  
ATOM     75  OD1 ASP A   5     -25.197 -36.997 -52.456  1.00 84.33           O  
ATOM     76  OD2 ASP A   5     -24.192 -36.974 -54.437  1.00 84.33           O  
ATOM     77  N   VAL A   6     -24.416 -35.313 -50.385  1.00 88.10           N  
ATOM     78  H   VAL A   6     -25.003 -36.082 -50.675  1.00 88.10           H  
ATOM     79  CA  VAL A   6     -23.477 -35.542 -49.283  1.00 88.10           C  
ATOM     80  HA  VAL A   6     -22.639 -34.855 -49.405  1.00 88.10           H  
ATOM     81  C   VAL A   6     -22.937 -36.965 -49.394  1.00 88.10           C  
ATOM     82  CB  VAL A   6     -24.085 -35.240 -47.900  1.00 88.10           C  
ATOM     83  HB  VAL A   6     -24.894 -35.942 -47.697  1.00 88.10           H  
ATOM     84  O   VAL A   6     -23.595 -37.948 -49.039  1.00 88.10           O  
ATOM     85  CG1 VAL A   6     -23.004 -35.370 -46.816  1.00 88.10           C  
ATOM     86 HG11 VAL A   6     -23.413 -35.085 -45.847  1.00 88.10           H  
ATOM     87 HG12 VAL A   6     -22.662 -36.403 -46.747  1.00 88.10           H  
ATOM     88 HG13 VAL A   6     -22.155 -34.727 -47.046  1.00 88.10           H  
ATOM     89  CG2 VAL A   6     -24.650 -33.814 -47.816  1.00 88.10           C  
ATOM     90 HG21 VAL A   6     -25.492 -33.709 -48.500  1.00 88.10           H  
ATOM     91 HG22 VAL A   6     -23.881 -33.087 -48.077  1.00 88.10           H  
ATOM     92 HG23 VAL A   6     -25.010 -33.618 -46.806  1.00 88.10           H  
ATOM     93  N   VAL A   7     -21.720 -37.063 -49.921  1.00 90.65           N  
ATOM     94  H   VAL A   7     -21.217 -36.201 -50.079  1.00 90.65           H  
ATOM     95  CA  VAL A   7     -21.033 -38.319 -50.222  1.00 90.65           C  
ATOM     96  HA  VAL A   7     -21.772 -39.080 -50.471  1.00 90.65           H  
ATOM     97  C   VAL A   7     -20.275 -38.765 -48.977  1.00 90.65           C  
ATOM     98  CB  VAL A   7     -20.104 -38.157 -51.443  1.00 90.65           C  
ATOM     99  HB  VAL A   7     -19.348 -37.402 -51.227  1.00 90.65           H  
ATOM    100  O   VAL A   7     -19.211 -38.227 -48.668  1.00 90.65           O  
ATOM    101  CG1 VAL A   7     -19.392 -39.473 -51.784  1.00 90.65           C  
ATOM    102 HG11 VAL A   7     -18.787 -39.346 -52.681  1.00 90.65           H  
ATOM    103 HG12 VAL A   7     -20.126 -40.260 -51.956  1.00 90.65           H  
ATOM    104 HG13 VAL A   7     -18.738 -39.768 -50.963  1.00 90.65           H  
ATOM    105  CG2 VAL A   7     -20.883 -37.706 -52.686  1.00 90.65           C  
ATOM    106 HG21 VAL A   7     -21.676 -38.418 -52.915  1.00 90.65           H  
ATOM    107 HG22 VAL A   7     -21.340 -36.730 -52.520  1.00 90.65           H  
ATOM    108 HG23 VAL A   7     -20.216 -37.629 -53.544  1.00 90.65           H  
ATOM    109  N   VAL A   8     -20.832 -39.740 -48.262  1.00 91.98           N  
ATOM    110  H   VAL A   8     -21.697 -40.141 -48.595  1.00 91.98           H  
ATOM    111  CA  VAL A   8     -20.189 -40.380 -47.107  1.00 91.98           C  
ATOM    112  HA  VAL A   8     -19.534 -39.653 -46.629  1.00 91.98           H  
ATOM    113  C   VAL A   8     -19.331 -41.551 -47.595  1.00 91.98           C  
ATOM    114  CB  VAL A   8     -21.221 -40.811 -46.049  1.00 91.98           C  
ATOM    115  HB  VAL A   8     -21.889 -41.551 -46.491  1.00 91.98           H  
ATOM    116  O   VAL A   8     -19.732 -42.288 -48.492  1.00 91.98           O  
ATOM    117  CG1 VAL A   8     -20.539 -41.430 -44.827  1.00 91.98           C  
ATOM    118 HG11 VAL A   8     -21.278 -41.645 -44.055  1.00 91.98           H  
ATOM    119 HG12 VAL A   8     -20.067 -42.374 -45.102  1.00 91.98           H  
ATOM    120 HG13 VAL A   8     -19.784 -40.755 -44.424  1.00 91.98           H  
ATOM    121  CG2 VAL A   8     -22.057 -39.613 -45.567  1.00 91.98           C  
ATOM    122 HG21 VAL A   8     -22.753 -39.935 -44.792  1.00 91.98           H  
ATOM    123 HG22 VAL A   8     -21.405 -38.846 -45.149  1.00 91.98           H  
ATOM    124 HG23 VAL A   8     -22.632 -39.189 -46.390  1.00 91.98           H  
ATOM    125  N   THR A   9     -18.134 -41.704 -47.031  1.00 92.97           N  
ATOM    126  H   THR A   9     -17.882 -41.065 -46.290  1.00 92.97           H  
ATOM    127  CA  THR A   9     -17.139 -42.728 -47.392  1.00 92.97           C  
ATOM    128  HA  THR A   9     -17.650 -43.584 -47.834  1.00 92.97           H  
ATOM    129  C   THR A   9     -16.407 -43.226 -46.146  1.00 92.97           C  
ATOM    130  CB  THR A   9     -16.115 -42.187 -48.410  1.00 92.97           C  
ATOM    131  HB  THR A   9     -15.233 -42.827 -48.407  1.00 92.97           H  
ATOM    132  O   THR A   9     -16.224 -42.452 -45.210  1.00 92.97           O  
ATOM    133  CG2 THR A   9     -16.673 -42.167 -49.831  1.00 92.97           C  
ATOM    134 HG21 THR A   9     -15.887 -41.864 -50.523  1.00 92.97           H  
ATOM    135 HG22 THR A   9     -17.015 -43.166 -50.103  1.00 92.97           H  
ATOM    136 HG23 THR A   9     -17.512 -41.475 -49.895  1.00 92.97           H  
ATOM    137  OG1 THR A   9     -15.724 -40.857 -48.120  1.00 92.97           O  
ATOM    138  HG1 THR A   9     -16.437 -40.468 -47.608  1.00 92.97           H  
ATOM    139  N   GLY A  10     -15.990 -44.496 -46.138  1.00 90.82           N  
ATOM    140  H   GLY A  10     -16.175 -45.088 -46.935  1.00 90.82           H  
ATOM    141  CA  GLY A  10     -15.324 -45.128 -44.985  1.00 90.82           C  
ATOM    142  HA2 GLY A  10     -14.644 -44.415 -44.520  1.00 90.82           H  
ATOM    143  HA3 GLY A  10     -14.730 -45.971 -45.338  1.00 90.82           H  
ATOM    144  C   GLY A  10     -16.264 -45.660 -43.894  1.00 90.82           C  
ATOM    145  O   GLY A  10     -15.789 -46.080 -42.848  1.00 90.82           O  
ATOM    146  N   VAL A  11     -17.578 -45.651 -44.142  1.00 87.36           N  
ATOM    147  H   VAL A  11     -17.887 -45.329 -45.048  1.00 87.36           H  
ATOM    148  CA  VAL A  11     -18.590 -46.318 -43.303  1.00 87.36           C  
ATOM    149  HA  VAL A  11     -18.386 -46.093 -42.256  1.00 87.36           H  
ATOM    150  C   VAL A  11     -18.512 -47.840 -43.439  1.00 87.36           C  
ATOM    151  CB  VAL A  11     -20.021 -45.832 -43.627  1.00 87.36           C  
ATOM    152  HB  VAL A  11     -20.733 -46.554 -43.227  1.00 87.36           H  
ATOM    153  O   VAL A  11     -18.387 -48.356 -44.551  1.00 87.36           O  
ATOM    154  CG1 VAL A  11     -20.293 -44.477 -42.965  1.00 87.36           C  
ATOM    155 HG11 VAL A  11     -19.546 -43.744 -43.270  1.00 87.36           H  
ATOM    156 HG12 VAL A  11     -20.248 -44.596 -41.882  1.00 87.36           H  
ATOM    157 HG13 VAL A  11     -21.296 -44.133 -43.216  1.00 87.36           H  
ATOM    158  CG2 VAL A  11     -20.313 -45.686 -45.132  1.00 87.36           C  
ATOM    159 HG21 VAL A  11     -21.372 -45.467 -45.268  1.00 87.36           H  
ATOM    160 HG22 VAL A  11     -19.722 -44.880 -45.569  1.00 87.36           H  
ATOM    161 HG23 VAL A  11     -20.091 -46.626 -45.637  1.00 87.36           H  
ATOM    162  N   GLY A  12     -18.613 -48.534 -42.306  1.00 88.60           N  
ATOM    163  H   GLY A  12     -18.634 -48.008 -41.444  1.00 88.60           H  
ATOM    164  CA  GLY A  12     -18.659 -49.988 -42.172  1.00 88.60           C  
ATOM    165  HA2 GLY A  12     -18.922 -50.446 -43.126  1.00 88.60           H  
ATOM    166  HA3 GLY A  12     -17.678 -50.351 -41.864  1.00 88.60           H  
ATOM    167  C   GLY A  12     -19.691 -50.415 -41.126  1.00 88.60           C  
ATOM    168  O   GLY A  12     -20.727 -50.964 -41.494  1.00 88.60           O  
ATOM    169  N   THR A  13     -19.440 -50.137 -39.841  1.00 88.04           N  
ATOM    170  H   THR A  13     -18.604 -49.617 -39.616  1.00 88.04           H  
ATOM    171  CA  THR A  13     -20.429 -50.340 -38.761  1.00 88.04           C  
ATOM    172  HA  THR A  13     -21.113 -51.133 -39.065  1.00 88.04           H  
ATOM    173  C   THR A  13     -21.284 -49.102 -38.513  1.00 88.04           C  
ATOM    174  CB  THR A  13     -19.816 -50.719 -37.395  1.00 88.04           C  
ATOM    175  HB  THR A  13     -19.956 -49.890 -36.702  1.00 88.04           H  
ATOM    176  O   THR A  13     -22.451 -49.234 -38.157  1.00 88.04           O  
ATOM    177  CG2 THR A  13     -20.538 -51.933 -36.811  1.00 88.04           C  
ATOM    178 HG21 THR A  13     -20.384 -52.798 -37.455  1.00 88.04           H  
ATOM    179 HG22 THR A  13     -21.606 -51.723 -36.739  1.00 88.04           H  
ATOM    180 HG23 THR A  13     -20.160 -52.153 -35.812  1.00 88.04           H  
ATOM    181  OG1 THR A  13     -18.432 -51.006 -37.405  1.00 88.04           O  
ATOM    182  HG1 THR A  13     -17.993 -50.244 -37.788  1.00 88.04           H  
ATOM    183  N   VAL A  14     -20.708 -47.906 -38.661  1.00 91.84           N  
ATOM    184  H   VAL A  14     -19.764 -47.869 -39.017  1.00 91.84           H  
ATOM    185  CA  VAL A  14     -21.427 -46.636 -38.518  1.00 91.84           C  
ATOM    186  HA  VAL A  14     -22.100 -46.703 -37.663  1.00 91.84           H  
ATOM    187  C   VAL A  14     -22.267 -46.425 -39.773  1.00 91.84           C  
ATOM    188  CB  VAL A  14     -20.458 -45.459 -38.280  1.00 91.84           C  
ATOM    189  HB  VAL A  14     -19.802 -45.348 -39.143  1.00 91.84           H  
ATOM    190  O   VAL A  14     -21.759 -46.483 -40.893  1.00 91.84           O  
ATOM    191  CG1 VAL A  14     -21.216 -44.142 -38.072  1.00 91.84           C  
ATOM    192 HG11 VAL A  14     -20.509 -43.324 -37.927  1.00 91.84           H  
ATOM    193 HG12 VAL A  14     -21.829 -43.923 -38.947  1.00 91.84           H  
ATOM    194 HG13 VAL A  14     -21.870 -44.221 -37.204  1.00 91.84           H  
ATOM    195  CG2 VAL A  14     -19.594 -45.672 -37.027  1.00 91.84           C  
ATOM    196 HG21 VAL A  14     -20.235 -45.772 -36.150  1.00 91.84           H  
ATOM    197 HG22 VAL A  14     -18.996 -46.577 -37.136  1.00 91.84           H  
ATOM    198 HG23 VAL A  14     -18.919 -44.827 -36.895  1.00 91.84           H  
ATOM    199  N   THR A  15     -23.561 -46.172 -39.607  1.00 93.56           N  
ATOM    200  H   THR A  15     -23.928 -46.104 -38.668  1.00 93.56           H  
ATOM    201  CA  THR A  15     -24.478 -45.986 -40.736  1.00 93.56           C  
ATOM    202  HA  THR A  15     -24.275 -46.774 -41.461  1.00 93.56           H  
ATOM    203  C   THR A  15     -24.247 -44.647 -41.441  1.00 93.56           C  
ATOM    204  CB  THR A  15     -25.947 -46.124 -40.318  1.00 93.56           C  
ATOM    205  HB  THR A  15     -26.572 -46.004 -41.203  1.00 93.56           H  
ATOM    206  O   THR A  15     -23.767 -43.667 -40.859  1.00 93.56           O  
ATOM    207  CG2 THR A  15     -26.262 -47.482 -39.692  1.00 93.56           C  
ATOM    208 HG21 THR A  15     -25.701 -47.617 -38.768  1.00 93.56           H  
ATOM    209 HG22 THR A  15     -26.000 -48.279 -40.389  1.00 93.56           H  
ATOM    210 HG23 THR A  15     -27.328 -47.537 -39.470  1.00 93.56           H  
ATOM    211  OG1 THR A  15     -26.283 -45.123 -39.396  1.00 93.56           O  
ATOM    212  HG1 THR A  15     -25.807 -45.333 -38.589  1.00 93.56           H  
ATOM    213  N   ARG A  16     -24.638 -44.558 -42.720  1.00 92.29           N  
ATOM    214  H   ARG A  16     -25.131 -45.342 -43.124  1.00 92.29           H  
ATOM    215  CA  ARG A  16     -24.627 -43.276 -43.446  1.00 92.29           C  
ATOM    216  HA  ARG A  16     -23.621 -42.859 -43.401  1.00 92.29           H  
ATOM    217  C   ARG A  16     -25.554 -42.270 -42.760  1.00 92.29           C  
ATOM    218  CB  ARG A  16     -25.031 -43.522 -44.909  1.00 92.29           C  
ATOM    219  HB2 ARG A  16     -24.337 -44.238 -45.349  1.00 92.29           H  
ATOM    220  HB3 ARG A  16     -26.035 -43.946 -44.945  1.00 92.29           H  
ATOM    221  O   ARG A  16     -25.250 -41.081 -42.714  1.00 92.29           O  
ATOM    222  CG  ARG A  16     -25.002 -42.226 -45.729  1.00 92.29           C  
ATOM    223  HG2 ARG A  16     -24.002 -41.796 -45.670  1.00 92.29           H  
ATOM    224  HG3 ARG A  16     -25.718 -41.514 -45.318  1.00 92.29           H  
ATOM    225  CD  ARG A  16     -25.366 -42.475 -47.193  1.00 92.29           C  
ATOM    226  HD2 ARG A  16     -26.401 -42.814 -47.225  1.00 92.29           H  
ATOM    227  HD3 ARG A  16     -24.727 -43.265 -47.587  1.00 92.29           H  
ATOM    228  NE  ARG A  16     -25.192 -41.249 -48.007  1.00 92.29           N  
ATOM    229  HE  ARG A  16     -24.626 -40.514 -47.609  1.00 92.29           H  
ATOM    230  NH1 ARG A  16     -26.546 -41.856 -49.753  1.00 92.29           N  
ATOM    231 HH11 ARG A  16     -26.964 -41.655 -50.650  1.00 92.29           H  
ATOM    232 HH12 ARG A  16     -26.812 -42.678 -49.230  1.00 92.29           H  
ATOM    233  NH2 ARG A  16     -25.441 -39.916 -49.843  1.00 92.29           N  
ATOM    234 HH21 ARG A  16     -25.831 -39.724 -50.754  1.00 92.29           H  
ATOM    235 HH22 ARG A  16     -24.808 -39.233 -49.453  1.00 92.29           H  
ATOM    236  CZ  ARG A  16     -25.726 -41.012 -49.193  1.00 92.29           C  
ATOM    237  N   GLU A  17     -26.659 -42.760 -42.222  1.00 92.28           N  
ATOM    238  H   GLU A  17     -26.836 -43.741 -42.383  1.00 92.28           H  
ATOM    239  CA  GLU A  17     -27.722 -42.022 -41.556  1.00 92.28           C  
ATOM    240  HA  GLU A  17     -28.071 -41.221 -42.208  1.00 92.28           H  
ATOM    241  C   GLU A  17     -27.217 -41.364 -40.261  1.00 92.28           C  
ATOM    242  CB  GLU A  17     -28.896 -42.991 -41.308  1.00 92.28           C  
ATOM    243  HB2 GLU A  17     -28.534 -43.868 -40.771  1.00 92.28           H  
ATOM    244  HB3 GLU A  17     -29.621 -42.489 -40.667  1.00 92.28           H  
ATOM    245  O   GLU A  17     -27.446 -40.169 -40.067  1.00 92.28           O  
ATOM    246  CG  GLU A  17     -29.639 -43.446 -42.586  1.00 92.28           C  
ATOM    247  HG2 GLU A  17     -30.111 -42.568 -43.026  1.00 92.28           H  
ATOM    248  HG3 GLU A  17     -30.437 -44.128 -42.292  1.00 92.28           H  
ATOM    249  CD  GLU A  17     -28.759 -44.138 -43.651  1.00 92.28           C  
ATOM    250  OE1 GLU A  17     -28.860 -43.745 -44.837  1.00 92.28           O  
ATOM    251  OE2 GLU A  17     -27.902 -44.976 -43.278  1.00 92.28           O  
ATOM    252  N   GLU A  18     -26.441 -42.077 -39.435  1.00 92.96           N  
ATOM    253  H   GLU A  18     -26.313 -43.062 -39.618  1.00 92.96           H  
ATOM    254  CA  GLU A  18     -25.754 -41.507 -38.264  1.00 92.96           C  
ATOM    255  HA  GLU A  18     -26.487 -41.050 -37.599  1.00 92.96           H  
ATOM    256  C   GLU A  18     -24.753 -40.416 -38.659  1.00 92.96           C  
ATOM    257  CB  GLU A  18     -25.011 -42.604 -37.491  1.00 92.96           C  
ATOM    258  HB2 GLU A  18     -24.446 -43.205 -38.204  1.00 92.96           H  
ATOM    259  HB3 GLU A  18     -24.298 -42.143 -36.807  1.00 92.96           H  
ATOM    260  O   GLU A  18     -24.764 -39.332 -38.072  1.00 92.96           O  
ATOM    261  CG  GLU A  18     -25.953 -43.487 -36.664  1.00 92.96           C  
ATOM    262  HG2 GLU A  18     -26.848 -43.723 -37.240  1.00 92.96           H  
ATOM    263  HG3 GLU A  18     -26.270 -42.931 -35.781  1.00 92.96           H  
ATOM    264  CD  GLU A  18     -25.250 -44.788 -36.266  1.00 92.96           C  
ATOM    265  OE1 GLU A  18     -25.087 -45.020 -35.051  1.00 92.96           O  
ATOM    266  OE2 GLU A  18     -24.866 -45.529 -37.203  1.00 92.96           O  
ATOM    267  N   VAL A  19     -23.925 -40.649 -39.688  1.00 93.23           N  
ATOM    268  H   VAL A  19     -23.946 -41.565 -40.114  1.00 93.23           H  
ATOM    269  CA  VAL A  19     -22.957 -39.643 -40.166  1.00 93.23           C  
ATOM    270  HA  VAL A  19     -22.350 -39.331 -39.316  1.00 93.23           H  
ATOM    271  C   VAL A  19     -23.665 -38.389 -40.687  1.00 93.23           C  
ATOM    272  CB  VAL A  19     -22.009 -40.219 -41.237  1.00 93.23           C  
ATOM    273  HB  VAL A  19     -22.592 -40.613 -42.069  1.00 93.23           H  
ATOM    274  O   VAL A  19     -23.224 -37.276 -40.403  1.00 93.23           O  
ATOM    275  CG1 VAL A  19     -21.042 -39.155 -41.782  1.00 93.23           C  
ATOM    276 HG11 VAL A  19     -20.527 -38.669 -40.954  1.00 93.23           H  
ATOM    277 HG12 VAL A  19     -21.590 -38.409 -42.358  1.00 93.23           H  
ATOM    278 HG13 VAL A  19     -20.304 -39.621 -42.435  1.00 93.23           H  
ATOM    279  CG2 VAL A  19     -21.145 -41.346 -40.665  1.00 93.23           C  
ATOM    280 HG21 VAL A  19     -20.472 -41.733 -41.430  1.00 93.23           H  
ATOM    281 HG22 VAL A  19     -20.566 -40.990 -39.813  1.00 93.23           H  
ATOM    282 HG23 VAL A  19     -21.783 -42.167 -40.338  1.00 93.23           H  
ATOM    283  N   LEU A  20     -24.772 -38.537 -41.422  1.00 90.96           N  
ATOM    284  H   LEU A  20     -25.089 -39.477 -41.613  1.00 90.96           H  
ATOM    285  CA  LEU A  20     -25.575 -37.409 -41.909  1.00 90.96           C  
ATOM    286  HA  LEU A  20     -24.910 -36.686 -42.381  1.00 90.96           H  
ATOM    287  C   LEU A  20     -26.270 -36.660 -40.760  1.00 90.96           C  
ATOM    288  CB  LEU A  20     -26.597 -37.913 -42.947  1.00 90.96           C  
ATOM    289  HB2 LEU A  20     -27.318 -37.118 -43.138  1.00 90.96           H  
ATOM    290  HB3 LEU A  20     -27.142 -38.752 -42.514  1.00 90.96           H  
ATOM    291  O   LEU A  20     -26.278 -35.425 -40.761  1.00 90.96           O  
ATOM    292  CG  LEU A  20     -25.993 -38.351 -44.295  1.00 90.96           C  
ATOM    293  HG  LEU A  20     -25.213 -39.096 -44.141  1.00 90.96           H  
ATOM    294  CD1 LEU A  20     -27.084 -38.957 -45.179  1.00 90.96           C  
ATOM    295 HD11 LEU A  20     -27.876 -38.229 -45.355  1.00 90.96           H  
ATOM    296 HD12 LEU A  20     -26.663 -39.279 -46.131  1.00 90.96           H  
ATOM    297 HD13 LEU A  20     -27.509 -39.827 -44.677  1.00 90.96           H  
ATOM    298  CD2 LEU A  20     -25.365 -37.190 -45.066  1.00 90.96           C  
ATOM    299 HD21 LEU A  20     -26.101 -36.401 -45.219  1.00 90.96           H  
ATOM    300 HD22 LEU A  20     -25.007 -37.556 -46.028  1.00 90.96           H  
ATOM    301 HD23 LEU A  20     -24.513 -36.800 -44.509  1.00 90.96           H  
ATOM    302  N   GLY A  21     -26.794 -37.387 -39.769  1.00 90.78           N  
ATOM    303  H   GLY A  21     -26.770 -38.393 -39.851  1.00 90.78           H  
ATOM    304  CA  GLY A  21     -27.387 -36.825 -38.557  1.00 90.78           C  
ATOM    305  HA2 GLY A  21     -28.232 -36.189 -38.821  1.00 90.78           H  
ATOM    306  HA3 GLY A  21     -27.744 -37.643 -37.930  1.00 90.78           H  
ATOM    307  C   GLY A  21     -26.380 -36.005 -37.751  1.00 90.78           C  
ATOM    308  O   GLY A  21     -26.609 -34.819 -37.505  1.00 90.78           O  
ATOM    309  N   ALA A  22     -25.225 -36.587 -37.421  1.00 92.52           N  
ATOM    310  H   ALA A  22     -25.091 -37.560 -37.659  1.00 92.52           H  
ATOM    311  CA  ALA A  22     -24.149 -35.907 -36.702  1.00 92.52           C  
ATOM    312  HA  ALA A  22     -24.540 -35.535 -35.755  1.00 92.52           H  
ATOM    313  C   ALA A  22     -23.599 -34.701 -37.485  1.00 92.52           C  
ATOM    314  CB  ALA A  22     -23.053 -36.935 -36.401  1.00 92.52           C  
ATOM    315  HB1 ALA A  22     -22.629 -37.316 -37.330  1.00 92.52           H  
ATOM    316  HB2 ALA A  22     -22.264 -36.470 -35.810  1.00 92.52           H  
ATOM    317  HB3 ALA A  22     -23.472 -37.764 -35.832  1.00 92.52           H  
ATOM    318  O   ALA A  22     -23.450 -33.608 -36.936  1.00 92.52           O  
ATOM    319  N   ALA A  23     -23.375 -34.849 -38.797  1.00 90.98           N  
ATOM    320  H   ALA A  23     -23.494 -35.764 -39.210  1.00 90.98           H  
ATOM    321  CA  ALA A  23     -22.943 -33.747 -39.653  1.00 90.98           C  
ATOM    322  HA  ALA A  23     -21.978 -33.392 -39.291  1.00 90.98           H  
ATOM    323  C   ALA A  23     -23.923 -32.561 -39.609  1.00 90.98           C  
ATOM    324  CB  ALA A  23     -22.764 -34.268 -41.084  1.00 90.98           C  
ATOM    325  HB1 ALA A  23     -23.704 -34.677 -41.453  1.00 90.98           H  
ATOM    326  HB2 ALA A  23     -22.007 -35.051 -41.094  1.00 90.98           H  
ATOM    327  HB3 ALA A  23     -22.444 -33.459 -41.740  1.00 90.98           H  
ATOM    328  O   ALA A  23     -23.475 -31.409 -39.581  1.00 90.98           O  
ATOM    329  N   SER A  24     -25.239 -32.820 -39.563  1.00 88.23           N  
ATOM    330  H   SER A  24     -25.527 -33.788 -39.569  1.00 88.23           H  
ATOM    331  CA  SER A  24     -26.294 -31.799 -39.447  1.00 88.23           C  
ATOM    332  HA  SER A  24     -27.237 -32.278 -39.711  1.00 88.23           H  
ATOM    333  C   SER A  24     -26.115 -30.648 -40.451  1.00 88.23           C  
ATOM    334  CB  SER A  24     -26.430 -31.327 -37.991  1.00 88.23           C  
ATOM    335  HB2 SER A  24     -25.447 -31.240 -37.528  1.00 88.23           H  
ATOM    336  HB3 SER A  24     -26.915 -30.351 -37.962  1.00 88.23           H  
ATOM    337  O   SER A  24     -26.089 -29.469 -40.096  1.00 88.23           O  
ATOM    338  OG  SER A  24     -27.239 -32.218 -37.254  1.00 88.23           O  
ATOM    339  HG  SER A  24     -26.895 -33.112 -37.308  1.00 88.23           H  
ATOM    340  N   VAL A  25     -25.932 -30.994 -41.730  1.00 86.04           N  
ATOM    341  H   VAL A  25     -25.973 -31.979 -41.953  1.00 86.04           H  
ATOM    342  CA  VAL A  25     -25.777 -30.036 -42.837  1.00 86.04           C  
ATOM    343  HA  VAL A  25     -25.548 -29.050 -42.431  1.00 86.04           H  
ATOM    344  C   VAL A  25     -27.086 -29.964 -43.629  1.00 86.04           C  
ATOM    345  CB  VAL A  25     -24.595 -30.414 -43.751  1.00 86.04           C  
ATOM    346  HB  VAL A  25     -24.741 -31.420 -44.145  1.00 86.04           H  
ATOM    347  O   VAL A  25     -27.414 -30.929 -44.320  1.00 86.04           O  
ATOM    348  CG1 VAL A  25     -24.461 -29.440 -44.931  1.00 86.04           C  
ATOM    349 HG11 VAL A  25     -25.355 -29.469 -45.553  1.00 86.04           H  
ATOM    350 HG12 VAL A  25     -23.619 -29.747 -45.552  1.00 86.04           H  
ATOM    351 HG13 VAL A  25     -24.303 -28.424 -44.568  1.00 86.04           H  
ATOM    352  CG2 VAL A  25     -23.268 -30.380 -42.982  1.00 86.04           C  
ATOM    353 HG21 VAL A  25     -23.115 -29.396 -42.539  1.00 86.04           H  
ATOM    354 HG22 VAL A  25     -23.282 -31.128 -42.190  1.00 86.04           H  
ATOM    355 HG23 VAL A  25     -22.440 -30.614 -43.650  1.00 86.04           H  
ATOM    356  N   PRO A  26     -27.833 -28.842 -43.597  1.00 83.06           N  
ATOM    357  CA  PRO A  26     -29.077 -28.728 -44.350  1.00 83.06           C  
ATOM    358  HA  PRO A  26     -29.724 -29.557 -44.063  1.00 83.06           H  
ATOM    359  C   PRO A  26     -28.838 -28.770 -45.863  1.00 83.06           C  
ATOM    360  CB  PRO A  26     -29.734 -27.416 -43.902  1.00 83.06           C  
ATOM    361  HB2 PRO A  26     -30.817 -27.517 -43.822  1.00 83.06           H  
ATOM    362  HB3 PRO A  26     -29.482 -26.606 -44.586  1.00 83.06           H  
ATOM    363  O   PRO A  26     -28.014 -28.016 -46.401  1.00 83.06           O  
ATOM    364  CG  PRO A  26     -29.096 -27.141 -42.541  1.00 83.06           C  
ATOM    365  HG2 PRO A  26     -29.618 -27.705 -41.768  1.00 83.06           H  
ATOM    366  HG3 PRO A  26     -29.087 -26.078 -42.302  1.00 83.06           H  
ATOM    367  CD  PRO A  26     -27.685 -27.696 -42.712  1.00 83.06           C  
ATOM    368  HD2 PRO A  26     -27.046 -26.950 -43.186  1.00 83.06           H  
ATOM    369  HD3 PRO A  26     -27.285 -27.975 -41.738  1.00 83.06           H  
ATOM    370  N   THR A  27     -29.604 -29.606 -46.565  1.00 80.75           N  
ATOM    371  H   THR A  27     -30.254 -30.202 -46.073  1.00 80.75           H  
ATOM    372  CA  THR A  27     -29.623 -29.664 -48.032  1.00 80.75           C  
ATOM    373  HA  THR A  27     -28.633 -29.950 -48.388  1.00 80.75           H  
ATOM    374  C   THR A  27     -29.985 -28.303 -48.619  1.00 80.75           C  
ATOM    375  CB  THR A  27     -30.641 -30.695 -48.539  1.00 80.75           C  
ATOM    376  HB  THR A  27     -30.793 -30.551 -49.609  1.00 80.75           H  
ATOM    377  O   THR A  27     -30.993 -27.705 -48.250  1.00 80.75           O  
ATOM    378  CG2 THR A  27     -30.166 -32.127 -48.308  1.00 80.75           C  
ATOM    379 HG21 THR A  27     -30.916 -32.821 -48.687  1.00 80.75           H  
ATOM    380 HG22 THR A  27     -30.020 -32.312 -47.244  1.00 80.75           H  
ATOM    381 HG23 THR A  27     -29.229 -32.299 -48.837  1.00 80.75           H  
ATOM    382  OG1 THR A  27     -31.869 -30.526 -47.869  1.00 80.75           O  
ATOM    383  HG1 THR A  27     -32.103 -29.596 -47.907  1.00 80.75           H  
ATOM    384  N   GLY A  28     -29.172 -27.814 -49.555  1.00 80.80           N  
ATOM    385  H   GLY A  28     -28.370 -28.371 -49.814  1.00 80.80           H  
ATOM    386  CA  GLY A  28     -29.325 -26.496 -50.174  1.00 80.80           C  
ATOM    387  HA2 GLY A  28     -30.354 -26.156 -50.060  1.00 80.80           H  
ATOM    388  HA3 GLY A  28     -29.118 -26.590 -51.240  1.00 80.80           H  
ATOM    389  C   GLY A  28     -28.410 -25.406 -49.605  1.00 80.80           C  
ATOM    390  O   GLY A  28     -28.262 -24.371 -50.256  1.00 80.80           O  
ATOM    391  N   THR A  29     -27.723 -25.638 -48.480  1.00 84.23           N  
ATOM    392  H   THR A  29     -27.893 -26.497 -47.975  1.00 84.23           H  
ATOM    393  CA  THR A  29     -26.765 -24.670 -47.908  1.00 84.23           C  
ATOM    394  HA  THR A  29     -27.315 -23.752 -47.701  1.00 84.23           H  
ATOM    395  C   THR A  29     -25.607 -24.384 -48.888  1.00 84.23           C  
ATOM    396  CB  THR A  29     -26.200 -25.159 -46.562  1.00 84.23           C  
ATOM    397  HB  THR A  29     -25.596 -26.053 -46.716  1.00 84.23           H  
ATOM    398  O   THR A  29     -25.015 -25.330 -49.420  1.00 84.23           O  
ATOM    399  CG2 THR A  29     -25.363 -24.092 -45.854  1.00 84.23           C  
ATOM    400 HG21 THR A  29     -24.492 -23.823 -46.452  1.00 84.23           H  
ATOM    401 HG22 THR A  29     -25.019 -24.483 -44.897  1.00 84.23           H  
ATOM    402 HG23 THR A  29     -25.970 -23.204 -45.673  1.00 84.23           H  
ATOM    403  OG1 THR A  29     -27.255 -25.465 -45.686  1.00 84.23           O  
ATOM    404  HG1 THR A  29     -27.520 -26.373 -45.848  1.00 84.23           H  
ATOM    405  N   PRO A  30     -25.245 -23.116 -49.172  1.00 86.20           N  
ATOM    406  CA  PRO A  30     -24.106 -22.770 -50.029  1.00 86.20           C  
ATOM    407  HA  PRO A  30     -24.328 -23.095 -51.046  1.00 86.20           H  
ATOM    408  C   PRO A  30     -22.788 -23.404 -49.559  1.00 86.20           C  
ATOM    409  CB  PRO A  30     -24.035 -21.238 -50.019  1.00 86.20           C  
ATOM    410  HB2 PRO A  30     -23.653 -20.844 -50.961  1.00 86.20           H  
ATOM    411  HB3 PRO A  30     -23.427 -20.891 -49.184  1.00 86.20           H  
ATOM    412  O   PRO A  30     -22.410 -23.259 -48.399  1.00 86.20           O  
ATOM    413  CG  PRO A  30     -25.488 -20.834 -49.782  1.00 86.20           C  
ATOM    414  HG2 PRO A  30     -25.571 -19.833 -49.357  1.00 86.20           H  
ATOM    415  HG3 PRO A  30     -26.046 -20.900 -50.716  1.00 86.20           H  
ATOM    416  CD  PRO A  30     -25.978 -21.910 -48.815  1.00 86.20           C  
ATOM    417  HD2 PRO A  30     -27.054 -22.039 -48.932  1.00 86.20           H  
ATOM    418  HD3 PRO A  30     -25.741 -21.635 -47.787  1.00 86.20           H  
ATOM    419  N   LEU A  31     -22.039 -24.057 -50.462  1.00 84.67           N  
ATOM    420  H   LEU A  31     -22.359 -24.086 -51.419  1.00 84.67           H  
ATOM    421  CA  LEU A  31     -20.833 -24.826 -50.089  1.00 84.67           C  
ATOM    422  HA  LEU A  31     -21.127 -25.603 -49.384  1.00 84.67           H  
ATOM    423  C   LEU A  31     -19.781 -23.979 -49.356  1.00 84.67           C  
ATOM    424  CB  LEU A  31     -20.200 -25.478 -51.339  1.00 84.67           C  
ATOM    425  HB2 LEU A  31     -20.249 -24.771 -52.168  1.00 84.67           H  
ATOM    426  HB3 LEU A  31     -19.145 -25.664 -51.139  1.00 84.67           H  
ATOM    427  O   LEU A  31     -19.125 -24.469 -48.443  1.00 84.67           O  
ATOM    428  CG  LEU A  31     -20.826 -26.817 -51.769  1.00 84.67           C  
ATOM    429  HG  LEU A  31     -21.903 -26.690 -51.878  1.00 84.67           H  
ATOM    430  CD1 LEU A  31     -20.246 -27.240 -53.119  1.00 84.67           C  
ATOM    431 HD11 LEU A  31     -19.161 -27.315 -53.055  1.00 84.67           H  
ATOM    432 HD12 LEU A  31     -20.639 -28.219 -53.396  1.00 84.67           H  
ATOM    433 HD13 LEU A  31     -20.518 -26.517 -53.888  1.00 84.67           H  
ATOM    434  CD2 LEU A  31     -20.545 -27.945 -50.775  1.00 84.67           C  
ATOM    435 HD21 LEU A  31     -20.994 -28.871 -51.135  1.00 84.67           H  
ATOM    436 HD22 LEU A  31     -20.981 -27.722 -49.801  1.00 84.67           H  
ATOM    437 HD23 LEU A  31     -19.472 -28.098 -50.663  1.00 84.67           H  
ATOM    438  N   LEU A  32     -19.645 -22.703 -49.732  1.00 84.36           N  
ATOM    439  H   LEU A  32     -20.239 -22.372 -50.478  1.00 84.36           H  
ATOM    440  CA  LEU A  32     -18.714 -21.753 -49.113  1.00 84.36           C  
ATOM    441  HA  LEU A  32     -17.731 -22.219 -49.045  1.00 84.36           H  
ATOM    442  C   LEU A  32     -19.092 -21.362 -47.673  1.00 84.36           C  
ATOM    443  CB  LEU A  32     -18.626 -20.502 -50.010  1.00 84.36           C  
ATOM    444  HB2 LEU A  32     -18.165 -19.691 -49.446  1.00 84.36           H  
ATOM    445  HB3 LEU A  32     -19.637 -20.185 -50.264  1.00 84.36           H  
ATOM    446  O   LEU A  32     -18.204 -20.988 -46.913  1.00 84.36           O  
ATOM    447  CG  LEU A  32     -17.811 -20.717 -51.299  1.00 84.36           C  
ATOM    448  HG  LEU A  32     -18.118 -21.647 -51.777  1.00 84.36           H  
ATOM    449  CD1 LEU A  32     -18.068 -19.572 -52.278  1.00 84.36           C  
ATOM    450 HD11 LEU A  32     -17.500 -19.737 -53.194  1.00 84.36           H  
ATOM    451 HD12 LEU A  32     -19.128 -19.522 -52.527  1.00 84.36           H  
ATOM    452 HD13 LEU A  32     -17.757 -18.625 -51.836  1.00 84.36           H  
ATOM    453  CD2 LEU A  32     -16.308 -20.771 -51.012  1.00 84.36           C  
ATOM    454 HD21 LEU A  32     -15.763 -20.886 -51.949  1.00 84.36           H  
ATOM    455 HD22 LEU A  32     -16.076 -21.622 -50.372  1.00 84.36           H  
ATOM    456 HD23 LEU A  32     -15.984 -19.851 -50.525  1.00 84.36           H  
ATOM    457  N   GLN A  33     -20.371 -21.462 -47.293  1.00 87.66           N  
ATOM    458  H   GLN A  33     -21.037 -21.872 -47.931  1.00 87.66           H  
ATOM    459  CA  GLN A  33     -20.857 -21.138 -45.943  1.00 87.66           C  
ATOM    460  HA  GLN A  33     -20.253 -20.332 -45.526  1.00 87.66           H  
ATOM    461  C   GLN A  33     -20.732 -22.316 -44.964  1.00 87.66           C  
ATOM    462  CB  GLN A  33     -22.316 -20.655 -46.020  1.00 87.66           C  
ATOM    463  HB2 GLN A  33     -22.910 -21.380 -46.576  1.00 87.66           H  
ATOM    464  HB3 GLN A  33     -22.721 -20.591 -45.010  1.00 87.66           H  
ATOM    465  O   GLN A  33     -20.754 -22.109 -43.755  1.00 87.66           O  
ATOM    466  CG  GLN A  33     -22.436 -19.266 -46.668  1.00 87.66           C  
ATOM    467  HG2 GLN A  33     -22.007 -19.284 -47.669  1.00 87.66           H  
ATOM    468  HG3 GLN A  33     -21.873 -18.551 -46.068  1.00 87.66           H  
ATOM    469  CD  GLN A  33     -23.881 -18.785 -46.779  1.00 87.66           C  
ATOM    470  NE2 GLN A  33     -24.113 -17.497 -46.893  1.00 87.66           N  
ATOM    471 HE21 GLN A  33     -23.363 -16.825 -46.814  1.00 87.66           H  
ATOM    472 HE22 GLN A  33     -25.087 -17.231 -46.907  1.00 87.66           H  
ATOM    473  OE1 GLN A  33     -24.830 -19.546 -46.811  1.00 87.66           O  
ATOM    474  N   ILE A  34     -20.571 -23.546 -45.460  1.00 86.64           N  
ATOM    475  H   ILE A  34     -20.559 -23.663 -46.463  1.00 86.64           H  
ATOM    476  CA  ILE A  34     -20.380 -24.731 -44.616  1.00 86.64           C  
ATOM    477  HA  ILE A  34     -21.061 -24.677 -43.767  1.00 86.64           H  
ATOM    478  C   ILE A  34     -18.945 -24.723 -44.085  1.00 86.64           C  
ATOM    479  CB  ILE A  34     -20.698 -26.024 -45.404  1.00 86.64           C  
ATOM    480  HB  ILE A  34     -20.040 -26.071 -46.272  1.00 86.64           H  
ATOM    481  O   ILE A  34     -18.007 -24.980 -44.848  1.00 86.64           O  
ATOM    482  CG1 ILE A  34     -22.163 -26.018 -45.898  1.00 86.64           C  
ATOM    483 HG12 ILE A  34     -22.391 -25.065 -46.376  1.00 86.64           H  
ATOM    484 HG13 ILE A  34     -22.837 -26.134 -45.049  1.00 86.64           H  
ATOM    485  CG2 ILE A  34     -20.439 -27.266 -44.528  1.00 86.64           C  
ATOM    486 HG21 ILE A  34     -19.400 -27.306 -44.202  1.00 86.64           H  
ATOM    487 HG22 ILE A  34     -20.634 -28.182 -45.087  1.00 86.64           H  
ATOM    488 HG23 ILE A  34     -21.084 -27.245 -43.650  1.00 86.64           H  
ATOM    489  CD1 ILE A  34     -22.463 -27.105 -46.933  1.00 86.64           C  
ATOM    490 HD11 ILE A  34     -22.354 -28.098 -46.495  1.00 86.64           H  
ATOM    491 HD12 ILE A  34     -23.486 -26.988 -47.289  1.00 86.64           H  
ATOM    492 HD13 ILE A  34     -21.778 -27.010 -47.775  1.00 86.64           H  
ATOM    493  N   ASN A  35     -18.753 -24.440 -42.795  1.00 89.77           N  
ATOM    494  H   ASN A  35     -19.542 -24.175 -42.223  1.00 89.77           H  
ATOM    495  CA  ASN A  35     -17.456 -24.619 -42.147  1.00 89.77           C  
ATOM    496  HA  ASN A  35     -16.691 -24.136 -42.754  1.00 89.77           H  
ATOM    497  C   ASN A  35     -17.133 -26.117 -42.066  1.00 89.77           C  
ATOM    498  CB  ASN A  35     -17.443 -23.945 -40.768  1.00 89.77           C  
ATOM    499  HB2 ASN A  35     -17.740 -22.900 -40.859  1.00 89.77           H  
ATOM    500  HB3 ASN A  35     -18.150 -24.446 -40.107  1.00 89.77           H  
ATOM    501  O   ASN A  35     -17.801 -26.875 -41.366  1.00 89.77           O  
ATOM    502  CG  ASN A  35     -16.063 -23.988 -40.124  1.00 89.77           C  
ATOM    503  ND2 ASN A  35     -15.916 -23.390 -38.976  1.00 89.77           N  
ATOM    504 HD21 ASN A  35     -15.091 -23.618 -38.441  1.00 89.77           H  
ATOM    505 HD22 ASN A  35     -16.750 -23.267 -38.420  1.00 89.77           H  
ATOM    506  OD1 ASN A  35     -15.115 -24.549 -40.660  1.00 89.77           O  
ATOM    507  N   THR A  36     -16.117 -26.557 -42.807  1.00 91.25           N  
ATOM    508  H   THR A  36     -15.553 -25.898 -43.324  1.00 91.25           H  
ATOM    509  CA  THR A  36     -15.739 -27.973 -42.868  1.00 91.25           C  
ATOM    510  HA  THR A  36     -16.635 -28.570 -43.031  1.00 91.25           H  
ATOM    511  C   THR A  36     -15.128 -28.475 -41.566  1.00 91.25           C  
ATOM    512  CB  THR A  36     -14.770 -28.241 -44.026  1.00 91.25           C  
ATOM    513  HB  THR A  36     -14.367 -29.250 -43.943  1.00 91.25           H  
ATOM    514  O   THR A  36     -15.204 -29.674 -41.324  1.00 91.25           O  
ATOM    515  CG2 THR A  36     -15.467 -28.098 -45.378  1.00 91.25           C  
ATOM    516 HG21 THR A  36     -15.788 -27.067 -45.528  1.00 91.25           H  
ATOM    517 HG22 THR A  36     -16.337 -28.754 -45.417  1.00 91.25           H  
ATOM    518 HG23 THR A  36     -14.769 -28.385 -46.164  1.00 91.25           H  
ATOM    519  OG1 THR A  36     -13.716 -27.301 -44.024  1.00 91.25           O  
ATOM    520  HG1 THR A  36     -13.035 -27.634 -43.436  1.00 91.25           H  
ATOM    521  N   LYS A  37     -14.567 -27.593 -40.720  1.00 90.85           N  
ATOM    522  H   LYS A  37     -14.606 -26.607 -40.935  1.00 90.85           H  
ATOM    523  CA  LYS A  37     -14.083 -27.998 -39.397  1.00 90.85           C  
ATOM    524  HA  LYS A  37     -13.541 -28.937 -39.508  1.00 90.85           H  
ATOM    525  C   LYS A  37     -15.252 -28.336 -38.471  1.00 90.85           C  
ATOM    526  CB  LYS A  37     -13.098 -26.978 -38.800  1.00 90.85           C  
ATOM    527  HB2 LYS A  37     -12.221 -26.901 -39.442  1.00 90.85           H  
ATOM    528  HB3 LYS A  37     -13.568 -25.999 -38.699  1.00 90.85           H  
ATOM    529  O   LYS A  37     -15.336 -29.472 -38.036  1.00 90.85           O  
ATOM    530  CG  LYS A  37     -12.689 -27.502 -37.417  1.00 90.85           C  
ATOM    531  HG2 LYS A  37     -12.502 -28.573 -37.494  1.00 90.85           H  
ATOM    532  HG3 LYS A  37     -13.534 -27.350 -36.746  1.00 90.85           H  
ATOM    533  CD  LYS A  37     -11.458 -26.869 -36.770  1.00 90.85           C  
ATOM    534  HD2 LYS A  37     -10.575 -27.067 -37.378  1.00 90.85           H  
ATOM    535  HD3 LYS A  37     -11.610 -25.799 -36.632  1.00 90.85           H  
ATOM    536  CE  LYS A  37     -11.365 -27.586 -35.416  1.00 90.85           C  
ATOM    537  HE2 LYS A  37     -12.246 -27.324 -34.829  1.00 90.85           H  
ATOM    538  HE3 LYS A  37     -11.447 -28.661 -35.579  1.00 90.85           H  
ATOM    539  NZ  LYS A  37     -10.137 -27.279 -34.653  1.00 90.85           N  
ATOM    540  HZ1 LYS A  37     -10.092 -26.294 -34.436  1.00 90.85           H  
ATOM    541  HZ2 LYS A  37     -10.181 -27.799 -33.788  1.00 90.85           H  
ATOM    542  HZ3 LYS A  37      -9.319 -27.582 -35.162  1.00 90.85           H  
ATOM    543  N   ASP A  38     -16.206 -27.426 -38.277  1.00 90.50           N  
ATOM    544  H   ASP A  38     -15.998 -26.467 -38.513  1.00 90.50           H  
ATOM    545  CA  ASP A  38     -17.341 -27.660 -37.366  1.00 90.50           C  
ATOM    546  HA  ASP A  38     -16.947 -27.817 -36.362  1.00 90.50           H  
ATOM    547  C   ASP A  38     -18.178 -28.894 -37.753  1.00 90.50           C  
ATOM    548  CB  ASP A  38     -18.284 -26.442 -37.336  1.00 90.50           C  
ATOM    549  HB2 ASP A  38     -19.009 -26.584 -36.534  1.00 90.50           H  
ATOM    550  HB3 ASP A  38     -18.836 -26.416 -38.275  1.00 90.50           H  
ATOM    551  O   ASP A  38     -18.794 -29.519 -36.894  1.00 90.50           O  
ATOM    552  CG  ASP A  38     -17.612 -25.080 -37.145  1.00 90.50           C  
ATOM    553  OD1 ASP A  38     -16.438 -25.021 -36.725  1.00 90.50           O  
ATOM    554  OD2 ASP A  38     -18.232 -24.080 -37.576  1.00 90.50           O  
ATOM    555  N   VAL A  39     -18.229 -29.252 -39.044  1.00 90.77           N  
ATOM    556  H   VAL A  39     -17.736 -28.674 -39.709  1.00 90.77           H  
ATOM    557  CA  VAL A  39     -18.867 -30.500 -39.504  1.00 90.77           C  
ATOM    558  HA  VAL A  39     -19.799 -30.635 -38.955  1.00 90.77           H  
ATOM    559  C   VAL A  39     -17.998 -31.723 -39.192  1.00 90.77           C  
ATOM    560  CB  VAL A  39     -19.212 -30.444 -41.006  1.00 90.77           C  
ATOM    561  HB  VAL A  39     -18.294 -30.306 -41.576  1.00 90.77           H  
ATOM    562  O   VAL A  39     -18.540 -32.744 -38.784  1.00 90.77           O  
ATOM    563  CG1 VAL A  39     -19.927 -31.712 -41.497  1.00 90.77           C  
ATOM    564 HG11 VAL A  39     -19.318 -32.600 -41.326  1.00 90.77           H  
ATOM    565 HG12 VAL A  39     -20.865 -31.837 -40.956  1.00 90.77           H  
ATOM    566 HG13 VAL A  39     -20.132 -31.640 -42.565  1.00 90.77           H  
ATOM    567  CG2 VAL A  39     -20.172 -29.292 -41.332  1.00 90.77           C  
ATOM    568 HG21 VAL A  39     -21.132 -29.467 -40.846  1.00 90.77           H  
ATOM    569 HG22 VAL A  39     -20.322 -29.238 -42.410  1.00 90.77           H  
ATOM    570 HG23 VAL A  39     -19.769 -28.341 -40.983  1.00 90.77           H  
ATOM    571  N   ALA A  40     -16.673 -31.643 -39.358  1.00 92.81           N  
ATOM    572  H   ALA A  40     -16.257 -30.754 -39.596  1.00 92.81           H  
ATOM    573  CA  ALA A  40     -15.760 -32.732 -39.004  1.00 92.81           C  
ATOM    574  HA  ALA A  40     -16.095 -33.648 -39.491  1.00 92.81           H  
ATOM    575  C   ALA A  40     -15.764 -32.998 -37.492  1.00 92.81           C  
ATOM    576  CB  ALA A  40     -14.352 -32.396 -39.515  1.00 92.81           C  
ATOM    577  HB1 ALA A  40     -13.975 -31.501 -39.021  1.00 92.81           H  
ATOM    578  HB2 ALA A  40     -14.369 -32.234 -40.593  1.00 92.81           H  
ATOM    579  HB3 ALA A  40     -13.681 -33.224 -39.284  1.00 92.81           H  
ATOM    580  O   ALA A  40     -15.946 -34.141 -37.082  1.00 92.81           O  
ATOM    581  N   ASP A  41     -15.669 -31.941 -36.683  1.00 90.82           N  
ATOM    582  H   ASP A  41     -15.450 -31.046 -37.097  1.00 90.82           H  
ATOM    583  CA  ASP A  41     -15.709 -32.003 -35.221  1.00 90.82           C  
ATOM    584  HA  ASP A  41     -14.901 -32.647 -34.873  1.00 90.82           H  
ATOM    585  C   ASP A  41     -17.040 -32.620 -34.733  1.00 90.82           C  
ATOM    586  CB  ASP A  41     -15.485 -30.590 -34.635  1.00 90.82           C  
ATOM    587  HB2 ASP A  41     -15.600 -30.653 -33.553  1.00 90.82           H  
ATOM    588  HB3 ASP A  41     -16.272 -29.935 -35.009  1.00 90.82           H  
ATOM    589  O   ASP A  41     -17.036 -33.464 -33.841  1.00 90.82           O  
ATOM    590  CG  ASP A  41     -14.118 -29.927 -34.926  1.00 90.82           C  
ATOM    591  OD1 ASP A  41     -13.195 -30.566 -35.480  1.00 90.82           O  
ATOM    592  OD2 ASP A  41     -13.974 -28.725 -34.602  1.00 90.82           O  
ATOM    593  N   ARG A  42     -18.181 -32.299 -35.376  1.00 93.81           N  
ATOM    594  H   ARG A  42     -18.136 -31.585 -36.089  1.00 93.81           H  
ATOM    595  CA  ARG A  42     -19.476 -32.946 -35.076  1.00 93.81           C  
ATOM    596  HA  ARG A  42     -19.602 -32.965 -33.994  1.00 93.81           H  
ATOM    597  C   ARG A  42     -19.567 -34.411 -35.506  1.00 93.81           C  
ATOM    598  CB  ARG A  42     -20.651 -32.184 -35.697  1.00 93.81           C  
ATOM    599  HB2 ARG A  42     -21.509 -32.856 -35.674  1.00 93.81           H  
ATOM    600  HB3 ARG A  42     -20.430 -31.939 -36.736  1.00 93.81           H  
ATOM    601  O   ARG A  42     -20.204 -35.195 -34.806  1.00 93.81           O  
ATOM    602  CG  ARG A  42     -21.054 -30.928 -34.917  1.00 93.81           C  
ATOM    603  HG2 ARG A  42     -20.310 -30.143 -35.048  1.00 93.81           H  
ATOM    604  HG3 ARG A  42     -21.105 -31.171 -33.856  1.00 93.81           H  
ATOM    605  CD  ARG A  42     -22.441 -30.434 -35.356  1.00 93.81           C  
ATOM    606  HD2 ARG A  42     -23.171 -31.196 -35.084  1.00 93.81           H  
ATOM    607  HD3 ARG A  42     -22.688 -29.531 -34.797  1.00 93.81           H  
ATOM    608  NE  ARG A  42     -22.554 -30.183 -36.808  1.00 93.81           N  
ATOM    609  HE  ARG A  42     -22.973 -30.923 -37.353  1.00 93.81           H  
ATOM    610  NH1 ARG A  42     -21.595 -28.099 -36.875  1.00 93.81           N  
ATOM    611 HH11 ARG A  42     -21.149 -28.319 -35.996  1.00 93.81           H  
ATOM    612 HH12 ARG A  42     -21.294 -27.288 -37.396  1.00 93.81           H  
ATOM    613  NH2 ARG A  42     -22.609 -28.918 -38.684  1.00 93.81           N  
ATOM    614 HH21 ARG A  42     -22.437 -28.051 -39.173  1.00 93.81           H  
ATOM    615 HH22 ARG A  42     -23.090 -29.688 -39.126  1.00 93.81           H  
ATOM    616  CZ  ARG A  42     -22.248 -29.071 -37.445  1.00 93.81           C  
ATOM    617  N   VAL A  43     -18.958 -34.810 -36.624  1.00 91.87           N  
ATOM    618  H   VAL A  43     -18.464 -34.126 -37.178  1.00 91.87           H  
ATOM    619  CA  VAL A  43     -18.914 -36.234 -37.016  1.00 91.87           C  
ATOM    620  HA  VAL A  43     -19.907 -36.662 -36.880  1.00 91.87           H  
ATOM    621  C   VAL A  43     -17.987 -37.027 -36.083  1.00 91.87           C  
ATOM    622  CB  VAL A  43     -18.549 -36.390 -38.505  1.00 91.87           C  
ATOM    623  HB  VAL A  43     -17.635 -35.833 -38.713  1.00 91.87           H  
ATOM    624  O   VAL A  43     -18.296 -38.167 -35.752  1.00 91.87           O  
ATOM    625  CG1 VAL A  43     -18.344 -37.849 -38.930  1.00 91.87           C  
ATOM    626 HG11 VAL A  43     -17.497 -38.283 -38.400  1.00 91.87           H  
ATOM    627 HG12 VAL A  43     -19.233 -38.435 -38.698  1.00 91.87           H  
ATOM    628 HG13 VAL A  43     -18.144 -37.902 -40.000  1.00 91.87           H  
ATOM    629  CG2 VAL A  43     -19.678 -35.845 -39.394  1.00 91.87           C  
ATOM    630 HG21 VAL A  43     -19.378 -35.883 -40.441  1.00 91.87           H  
ATOM    631 HG22 VAL A  43     -20.581 -36.440 -39.255  1.00 91.87           H  
ATOM    632 HG23 VAL A  43     -19.904 -34.811 -39.132  1.00 91.87           H  
ATOM    633  N   ALA A  44     -16.914 -36.411 -35.578  1.00 89.99           N  
ATOM    634  H   ALA A  44     -16.697 -35.476 -35.894  1.00 89.99           H  
ATOM    635  CA  ALA A  44     -16.013 -37.005 -34.588  1.00 89.99           C  
ATOM    636  HA  ALA A  44     -15.725 -37.996 -34.939  1.00 89.99           H  
ATOM    637  C   ALA A  44     -16.650 -37.212 -33.195  1.00 89.99           C  
ATOM    638  CB  ALA A  44     -14.748 -36.142 -34.522  1.00 89.99           C  
ATOM    639  HB1 ALA A  44     -14.023 -36.611 -33.856  1.00 89.99           H  
ATOM    640  HB2 ALA A  44     -14.991 -35.152 -34.137  1.00 89.99           H  
ATOM    641  HB3 ALA A  44     -14.309 -36.047 -35.515  1.00 89.99           H  
ATOM    642  O   ALA A  44     -16.121 -37.986 -32.404  1.00 89.99           O  
ATOM    643  N   THR A  45     -17.802 -36.596 -32.889  1.00 89.23           N  
ATOM    644  H   THR A  45     -18.130 -35.850 -33.486  1.00 89.23           H  
ATOM    645  CA  THR A  45     -18.575 -36.925 -31.670  1.00 89.23           C  
ATOM    646  HA  THR A  45     -17.861 -36.956 -30.847  1.00 89.23           H  
ATOM    647  C   THR A  45     -19.217 -38.319 -31.692  1.00 89.23           C  
ATOM    648  CB  THR A  45     -19.662 -35.886 -31.310  1.00 89.23           C  
ATOM    649  HB  THR A  45     -20.634 -36.377 -31.266  1.00 89.23           H  
ATOM    650  O   THR A  45     -19.668 -38.793 -30.650  1.00 89.23           O  
ATOM    651  CG2 THR A  45     -19.377 -35.257 -29.948  1.00 89.23           C  
ATOM    652 HG21 THR A  45     -19.359 -36.032 -29.181  1.00 89.23           H  
ATOM    653 HG22 THR A  45     -20.160 -34.538 -29.706  1.00 89.23           H  
ATOM    654 HG23 THR A  45     -18.413 -34.750 -29.973  1.00 89.23           H  
ATOM    655  OG1 THR A  45     -19.767 -34.805 -32.208  1.00 89.23           O  
ATOM    656  HG1 THR A  45     -20.052 -35.139 -33.062  1.00 89.23           H  
ATOM    657  N   ILE A  46     -19.263 -39.005 -32.842  1.00 91.35           N  
ATOM    658  H   ILE A  46     -18.850 -38.594 -33.667  1.00 91.35           H  
ATOM    659  CA  ILE A  46     -19.617 -40.430 -32.898  1.00 91.35           C  
ATOM    660  HA  ILE A  46     -20.483 -40.614 -32.262  1.00 91.35           H  
ATOM    661  C   ILE A  46     -18.418 -41.218 -32.353  1.00 91.35           C  
ATOM    662  CB  ILE A  46     -19.966 -40.867 -34.344  1.00 91.35           C  
ATOM    663  HB  ILE A  46     -19.091 -40.694 -34.970  1.00 91.35           H  
ATOM    664  O   ILE A  46     -17.409 -41.323 -33.042  1.00 91.35           O  
ATOM    665  CG1 ILE A  46     -21.136 -40.047 -34.940  1.00 91.35           C  
ATOM    666 HG12 ILE A  46     -20.913 -38.983 -34.852  1.00 91.35           H  
ATOM    667 HG13 ILE A  46     -22.046 -40.248 -34.375  1.00 91.35           H  
ATOM    668  CG2 ILE A  46     -20.297 -42.375 -34.372  1.00 91.35           C  
ATOM    669 HG21 ILE A  46     -19.465 -42.965 -33.987  1.00 91.35           H  
ATOM    670 HG22 ILE A  46     -21.190 -42.578 -33.782  1.00 91.35           H  
ATOM    671 HG23 ILE A  46     -20.469 -42.710 -35.395  1.00 91.35           H  
ATOM    672  CD1 ILE A  46     -21.395 -40.330 -36.428  1.00 91.35           C  
ATOM    673 HD11 ILE A  46     -21.769 -41.344 -36.569  1.00 91.35           H  
ATOM    674 HD12 ILE A  46     -22.151 -39.640 -36.802  1.00 91.35           H  
ATOM    675 HD13 ILE A  46     -20.477 -40.194 -37.000  1.00 91.35           H  
ATOM    676  N   ARG A  47     -18.517 -41.803 -31.147  1.00 91.15           N  
ATOM    677  H   ARG A  47     -19.355 -41.616 -30.615  1.00 91.15           H  
ATOM    678  CA  ARG A  47     -17.383 -42.475 -30.467  1.00 91.15           C  
ATOM    679  HA  ARG A  47     -16.659 -41.722 -30.157  1.00 91.15           H  
ATOM    680  C   ARG A  47     -16.596 -43.451 -31.359  1.00 91.15           C  
ATOM    681  CB  ARG A  47     -17.862 -43.249 -29.228  1.00 91.15           C  
ATOM    682  HB2 ARG A  47     -17.041 -43.912 -28.954  1.00 91.15           H  
ATOM    683  HB3 ARG A  47     -18.712 -43.879 -29.493  1.00 91.15           H  
ATOM    684  O   ARG A  47     -15.368 -43.424 -31.354  1.00 91.15           O  
ATOM    685  CG  ARG A  47     -18.206 -42.419 -27.979  1.00 91.15           C  
ATOM    686  HG2 ARG A  47     -19.154 -41.899 -28.119  1.00 91.15           H  
ATOM    687  HG3 ARG A  47     -17.411 -41.699 -27.784  1.00 91.15           H  
ATOM    688  CD  ARG A  47     -18.297 -43.407 -26.804  1.00 91.15           C  
ATOM    689  HD2 ARG A  47     -17.343 -43.930 -26.747  1.00 91.15           H  
ATOM    690  HD3 ARG A  47     -19.065 -44.149 -27.021  1.00 91.15           H  
ATOM    691  NE  ARG A  47     -18.588 -42.790 -25.491  1.00 91.15           N  
ATOM    692  HE  ARG A  47     -19.161 -41.958 -25.467  1.00 91.15           H  
ATOM    693  NH1 ARG A  47     -17.487 -44.391 -24.270  1.00 91.15           N  
ATOM    694 HH11 ARG A  47     -17.253 -44.900 -23.429  1.00 91.15           H  
ATOM    695 HH12 ARG A  47     -16.930 -44.681 -25.061  1.00 91.15           H  
ATOM    696  NH2 ARG A  47     -18.725 -42.896 -23.201  1.00 91.15           N  
ATOM    697 HH21 ARG A  47     -19.358 -42.111 -23.153  1.00 91.15           H  
ATOM    698 HH22 ARG A  47     -18.438 -43.396 -22.372  1.00 91.15           H  
ATOM    699  CZ  ARG A  47     -18.268 -43.354 -24.331  1.00 91.15           C  
ATOM    700  N   ARG A  48     -17.295 -44.280 -32.150  1.00 92.71           N  
ATOM    701  H   ARG A  48     -18.301 -44.237 -32.067  1.00 92.71           H  
ATOM    702  CA  ARG A  48     -16.708 -45.267 -33.081  1.00 92.71           C  
ATOM    703  HA  ARG A  48     -15.945 -45.822 -32.535  1.00 92.71           H  
ATOM    704  C   ARG A  48     -15.946 -44.636 -34.261  1.00 92.71           C  
ATOM    705  CB  ARG A  48     -17.803 -46.275 -33.511  1.00 92.71           C  
ATOM    706  HB2 ARG A  48     -18.224 -46.719 -32.609  1.00 92.71           H  
ATOM    707  HB3 ARG A  48     -18.601 -45.738 -34.024  1.00 92.71           H  
ATOM    708  O   ARG A  48     -15.275 -45.355 -34.988  1.00 92.71           O  
ATOM    709  CG  ARG A  48     -17.308 -47.414 -34.429  1.00 92.71           C  
ATOM    710  HG2 ARG A  48     -17.074 -46.995 -35.408  1.00 92.71           H  
ATOM    711  HG3 ARG A  48     -16.398 -47.853 -34.021  1.00 92.71           H  
ATOM    712  CD  ARG A  48     -18.341 -48.525 -34.671  1.00 92.71           C  
ATOM    713  HD2 ARG A  48     -19.311 -48.077 -34.883  1.00 92.71           H  
ATOM    714  HD3 ARG A  48     -18.027 -49.065 -35.565  1.00 92.71           H  
ATOM    715  NE  ARG A  48     -18.453 -49.451 -33.523  1.00 92.71           N  
ATOM    716  HE  ARG A  48     -18.725 -49.042 -32.640  1.00 92.71           H  
ATOM    717  NH1 ARG A  48     -17.862 -51.427 -34.579  1.00 92.71           N  
ATOM    718 HH11 ARG A  48     -17.877 -50.992 -35.490  1.00 92.71           H  
ATOM    719 HH12 ARG A  48     -17.641 -52.412 -34.529  1.00 92.71           H  
ATOM    720  NH2 ARG A  48     -18.254 -51.417 -32.395  1.00 92.71           N  
ATOM    721 HH21 ARG A  48     -18.458 -50.945 -31.525  1.00 92.71           H  
ATOM    722 HH22 ARG A  48     -18.043 -52.405 -32.380  1.00 92.71           H  
ATOM    723  CZ  ARG A  48     -18.193 -50.751 -33.514  1.00 92.71           C  
ATOM    724  N   VAL A  49     -15.986 -43.320 -34.465  1.00 93.21           N  
ATOM    725  H   VAL A  49     -16.488 -42.741 -33.807  1.00 93.21           H  
ATOM    726  CA  VAL A  49     -15.173 -42.629 -35.478  1.00 93.21           C  
ATOM    727  HA  VAL A  49     -15.009 -43.306 -36.316  1.00 93.21           H  
ATOM    728  C   VAL A  49     -13.798 -42.281 -34.893  1.00 93.21           C  
ATOM    729  CB  VAL A  49     -15.918 -41.403 -36.045  1.00 93.21           C  
ATOM    730  HB  VAL A  49     -16.192 -40.724 -35.238  1.00 93.21           H  
ATOM    731  O   VAL A  49     -13.677 -41.517 -33.937  1.00 93.21           O  
ATOM    732  CG1 VAL A  49     -15.061 -40.628 -37.050  1.00 93.21           C  
ATOM    733 HG11 VAL A  49     -15.659 -39.840 -37.508  1.00 93.21           H  
ATOM    734 HG12 VAL A  49     -14.691 -41.303 -37.823  1.00 93.21           H  
ATOM    735 HG13 VAL A  49     -14.221 -40.165 -36.534  1.00 93.21           H  
ATOM    736  CG2 VAL A  49     -17.190 -41.844 -36.787  1.00 93.21           C  
ATOM    737 HG21 VAL A  49     -16.929 -42.492 -37.624  1.00 93.21           H  
ATOM    738 HG22 VAL A  49     -17.848 -42.390 -36.111  1.00 93.21           H  
ATOM    739 HG23 VAL A  49     -17.726 -40.969 -37.154  1.00 93.21           H  
ATOM    740  N   ALA A  50     -12.742 -42.829 -35.498  1.00 92.65           N  
ATOM    741  H   ALA A  50     -12.906 -43.441 -36.284  1.00 92.65           H  
ATOM    742  CA  ALA A  50     -11.350 -42.519 -35.173  1.00 92.65           C  
ATOM    743  HA  ALA A  50     -11.224 -42.507 -34.090  1.00 92.65           H  
ATOM    744  C   ALA A  50     -10.952 -41.141 -35.718  1.00 92.65           C  
ATOM    745  CB  ALA A  50     -10.452 -43.620 -35.755  1.00 92.65           C  
ATOM    746  HB1 ALA A  50     -10.787 -44.603 -35.423  1.00 92.65           H  
ATOM    747  HB2 ALA A  50      -9.428 -43.470 -35.415  1.00 92.65           H  
ATOM    748  HB3 ALA A  50     -10.475 -43.600 -36.844  1.00 92.65           H  
ATOM    749  O   ALA A  50     -10.323 -40.338 -35.033  1.00 92.65           O  
ATOM    750  N   SER A  51     -11.349 -40.849 -36.961  1.00 92.94           N  
ATOM    751  H   SER A  51     -11.895 -41.539 -37.456  1.00 92.94           H  
ATOM    752  CA  SER A  51     -11.151 -39.538 -37.584  1.00 92.94           C  
ATOM    753  HA  SER A  51     -11.225 -38.780 -36.804  1.00 92.94           H  
ATOM    754  C   SER A  51     -12.225 -39.233 -38.629  1.00 92.94           C  
ATOM    755  CB  SER A  51      -9.748 -39.437 -38.196  1.00 92.94           C  
ATOM    756  HB2 SER A  51      -9.002 -39.657 -37.432  1.00 92.94           H  
ATOM    757  HB3 SER A  51      -9.587 -38.419 -38.549  1.00 92.94           H  
ATOM    758  O   SER A  51     -12.751 -40.134 -39.283  1.00 92.94           O  
ATOM    759  OG  SER A  51      -9.586 -40.328 -39.282  1.00 92.94           O  
ATOM    760  HG  SER A  51      -9.640 -41.222 -38.935  1.00 92.94           H  
ATOM    761  N   ALA A  52     -12.537 -37.946 -38.801  1.00 93.76           N  
ATOM    762  H   ALA A  52     -12.086 -37.259 -38.213  1.00 93.76           H  
ATOM    763  CA  ALA A  52     -13.487 -37.452 -39.793  1.00 93.76           C  
ATOM    764  HA  ALA A  52     -13.774 -38.266 -40.458  1.00 93.76           H  
ATOM    765  C   ALA A  52     -12.848 -36.344 -40.642  1.00 93.76           C  
ATOM    766  CB  ALA A  52     -14.749 -36.965 -39.071  1.00 93.76           C  
ATOM    767  HB1 ALA A  52     -14.507 -36.133 -38.410  1.00 93.76           H  
ATOM    768  HB2 ALA A  52     -15.491 -36.641 -39.801  1.00 93.76           H  
ATOM    769  HB3 ALA A  52     -15.166 -37.776 -38.474  1.00 93.76           H  
ATOM    770  O   ALA A  52     -12.364 -35.339 -40.123  1.00 93.76           O  
ATOM    771  N   ARG A  53     -12.869 -36.500 -41.969  1.00 94.38           N  
ATOM    772  H   ARG A  53     -13.235 -37.373 -42.323  1.00 94.38           H  
ATOM    773  CA  ARG A  53     -12.342 -35.529 -42.934  1.00 94.38           C  
ATOM    774  HA  ARG A  53     -11.949 -34.676 -42.381  1.00 94.38           H  
ATOM    775  C   ARG A  53     -13.461 -35.035 -43.843  1.00 94.38           C  
ATOM    776  CB  ARG A  53     -11.179 -36.170 -43.708  1.00 94.38           C  
ATOM    777  HB2 ARG A  53     -11.565 -36.899 -44.420  1.00 94.38           H  
ATOM    778  HB3 ARG A  53     -10.533 -36.694 -43.002  1.00 94.38           H  
ATOM    779  O   ARG A  53     -13.981 -35.782 -44.669  1.00 94.38           O  
ATOM    780  CG  ARG A  53     -10.339 -35.113 -44.438  1.00 94.38           C  
ATOM    781  HG2 ARG A  53     -10.964 -34.550 -45.130  1.00 94.38           H  
ATOM    782  HG3 ARG A  53      -9.920 -34.430 -43.698  1.00 94.38           H  
ATOM    783  CD  ARG A  53      -9.198 -35.779 -45.215  1.00 94.38           C  
ATOM    784  HD2 ARG A  53      -9.625 -36.306 -46.069  1.00 94.38           H  
ATOM    785  HD3 ARG A  53      -8.711 -36.508 -44.567  1.00 94.38           H  
ATOM    786  NE  ARG A  53      -8.191 -34.794 -45.660  1.00 94.38           N  
ATOM    787  HE  ARG A  53      -8.138 -33.938 -45.126  1.00 94.38           H  
ATOM    788  NH1 ARG A  53      -7.171 -36.106 -47.249  1.00 94.38           N  
ATOM    789 HH11 ARG A  53      -6.398 -36.285 -47.875  1.00 94.38           H  
ATOM    790 HH12 ARG A  53      -7.823 -36.849 -47.043  1.00 94.38           H  
ATOM    791  NH2 ARG A  53      -6.343 -34.087 -46.794  1.00 94.38           N  
ATOM    792 HH21 ARG A  53      -6.281 -33.273 -46.199  1.00 94.38           H  
ATOM    793 HH22 ARG A  53      -5.582 -34.293 -47.426  1.00 94.38           H  
ATOM    794  CZ  ARG A  53      -7.247 -34.999 -46.564  1.00 94.38           C  
ATOM    795  N   VAL A  54     -13.810 -33.757 -43.715  1.00 92.90           N  
ATOM    796  H   VAL A  54     -13.362 -33.212 -42.992  1.00 92.90           H  
ATOM    797  CA  VAL A  54     -14.880 -33.120 -44.498  1.00 92.90           C  
ATOM    798  HA  VAL A  54     -15.454 -33.896 -45.005  1.00 92.90           H  
ATOM    799  C   VAL A  54     -14.281 -32.205 -45.565  1.00 92.90           C  
ATOM    800  CB  VAL A  54     -15.867 -32.374 -43.583  1.00 92.90           C  
ATOM    801  HB  VAL A  54     -15.335 -31.575 -43.067  1.00 92.90           H  
ATOM    802  O   VAL A  54     -13.452 -31.345 -45.269  1.00 92.90           O  
ATOM    803  CG1 VAL A  54     -17.022 -31.763 -44.386  1.00 92.90           C  
ATOM    804 HG11 VAL A  54     -17.714 -31.261 -43.709  1.00 92.90           H  
ATOM    805 HG12 VAL A  54     -16.639 -31.030 -45.096  1.00 92.90           H  
ATOM    806 HG13 VAL A  54     -17.555 -32.545 -44.927  1.00 92.90           H  
ATOM    807  CG2 VAL A  54     -16.475 -33.321 -42.542  1.00 92.90           C  
ATOM    808 HG21 VAL A  54     -15.700 -33.766 -41.918  1.00 92.90           H  
ATOM    809 HG22 VAL A  54     -17.145 -32.762 -41.888  1.00 92.90           H  
ATOM    810 HG23 VAL A  54     -17.033 -34.119 -43.032  1.00 92.90           H  
ATOM    811  N   GLN A  55     -14.704 -32.374 -46.818  1.00 92.78           N  
ATOM    812  H   GLN A  55     -15.384 -33.101 -46.989  1.00 92.78           H  
ATOM    813  CA  GLN A  55     -14.207 -31.625 -47.974  1.00 92.78           C  
ATOM    814  HA  GLN A  55     -13.674 -30.741 -47.624  1.00 92.78           H  
ATOM    815  C   GLN A  55     -15.355 -31.141 -48.871  1.00 92.78           C  
ATOM    816  CB  GLN A  55     -13.218 -32.486 -48.778  1.00 92.78           C  
ATOM    817  HB2 GLN A  55     -12.956 -31.950 -49.690  1.00 92.78           H  
ATOM    818  HB3 GLN A  55     -13.702 -33.421 -49.060  1.00 92.78           H  
ATOM    819  O   GLN A  55     -16.315 -31.861 -49.138  1.00 92.78           O  
ATOM    820  CG  GLN A  55     -11.920 -32.791 -48.009  1.00 92.78           C  
ATOM    821  HG2 GLN A  55     -11.489 -31.853 -47.660  1.00 92.78           H  
ATOM    822  HG3 GLN A  55     -12.139 -33.413 -47.142  1.00 92.78           H  
ATOM    823  CD  GLN A  55     -10.892 -33.522 -48.868  1.00 92.78           C  
ATOM    824  NE2 GLN A  55      -9.613 -33.342 -48.620  1.00 92.78           N  
ATOM    825 HE21 GLN A  55      -9.311 -32.687 -47.913  1.00 92.78           H  
ATOM    826 HE22 GLN A  55      -8.988 -33.820 -49.253  1.00 92.78           H  
ATOM    827  OE1 GLN A  55     -11.204 -34.259 -49.785  1.00 92.78           O  
ATOM    828  N   ARG A  56     -15.249 -29.910 -49.384  1.00 91.29           N  
ATOM    829  H   ARG A  56     -14.408 -29.389 -49.180  1.00 91.29           H  
ATOM    830  CA  ARG A  56     -16.194 -29.347 -50.365  1.00 91.29           C  
ATOM    831  HA  ARG A  56     -17.206 -29.687 -50.142  1.00 91.29           H  
ATOM    832  C   ARG A  56     -15.820 -29.857 -51.761  1.00 91.29           C  
ATOM    833  CB  ARG A  56     -16.156 -27.807 -50.314  1.00 91.29           C  
ATOM    834  HB2 ARG A  56     -15.152 -27.484 -50.588  1.00 91.29           H  
ATOM    835  HB3 ARG A  56     -16.846 -27.414 -51.061  1.00 91.29           H  
ATOM    836  O   ARG A  56     -14.745 -29.522 -52.249  1.00 91.29           O  
ATOM    837  CG  ARG A  56     -16.512 -27.193 -48.946  1.00 91.29           C  
ATOM    838  HG2 ARG A  56     -17.572 -27.338 -48.737  1.00 91.29           H  
ATOM    839  HG3 ARG A  56     -15.925 -27.672 -48.163  1.00 91.29           H  
ATOM    840  CD  ARG A  56     -16.175 -25.695 -48.958  1.00 91.29           C  
ATOM    841  HD2 ARG A  56     -15.137 -25.587 -49.274  1.00 91.29           H  
ATOM    842  HD3 ARG A  56     -16.811 -25.196 -49.688  1.00 91.29           H  
ATOM    843  NE  ARG A  56     -16.356 -25.057 -47.638  1.00 91.29           N  
ATOM    844  HE  ARG A  56     -17.128 -25.376 -47.071  1.00 91.29           H  
ATOM    845  NH1 ARG A  56     -14.796 -23.376 -47.862  1.00 91.29           N  
ATOM    846 HH11 ARG A  56     -14.481 -23.782 -48.731  1.00 91.29           H  
ATOM    847 HH12 ARG A  56     -14.329 -22.578 -47.455  1.00 91.29           H  
ATOM    848  NH2 ARG A  56     -16.084 -23.445 -46.060  1.00 91.29           N  
ATOM    849 HH21 ARG A  56     -15.732 -22.547 -45.761  1.00 91.29           H  
ATOM    850 HH22 ARG A  56     -16.827 -23.885 -45.536  1.00 91.29           H  
ATOM    851  CZ  ARG A  56     -15.744 -23.973 -47.194  1.00 91.29           C  
ATOM    852  N   GLN A  57     -16.693 -30.625 -52.411  1.00 88.31           N  
ATOM    853  H   GLN A  57     -17.586 -30.825 -51.984  1.00 88.31           H  
ATOM    854  CA  GLN A  57     -16.476 -31.145 -53.763  1.00 88.31           C  
ATOM    855  HA  GLN A  57     -15.451 -30.924 -54.062  1.00 88.31           H  
ATOM    856  C   GLN A  57     -17.399 -30.414 -54.753  1.00 88.31           C  
ATOM    857  CB  GLN A  57     -16.594 -32.682 -53.759  1.00 88.31           C  
ATOM    858  HB2 GLN A  57     -17.609 -32.983 -53.500  1.00 88.31           H  
ATOM    859  HB3 GLN A  57     -15.918 -33.072 -52.998  1.00 88.31           H  
ATOM    860  O   GLN A  57     -18.598 -30.674 -54.862  1.00 88.31           O  
ATOM    861  CG  GLN A  57     -16.196 -33.281 -55.120  1.00 88.31           C  
ATOM    862  HG2 GLN A  57     -15.276 -32.804 -55.457  1.00 88.31           H  
ATOM    863  HG3 GLN A  57     -16.973 -33.059 -55.852  1.00 88.31           H  
ATOM    864  CD  GLN A  57     -15.952 -34.793 -55.115  1.00 88.31           C  
ATOM    865  NE2 GLN A  57     -15.437 -35.329 -56.200  1.00 88.31           N  
ATOM    866 HE21 GLN A  57     -15.243 -34.754 -57.007  1.00 88.31           H  
ATOM    867 HE22 GLN A  57     -15.231 -36.318 -56.203  1.00 88.31           H  
ATOM    868  OE1 GLN A  57     -16.189 -35.524 -54.160  1.00 88.31           O  
ATOM    869  N   TYR A  58     -16.838 -29.433 -55.460  1.00 83.07           N  
ATOM    870  H   TYR A  58     -15.853 -29.246 -55.334  1.00 83.07           H  
ATOM    871  CA  TYR A  58     -17.580 -28.622 -56.426  1.00 83.07           C  
ATOM    872  HA  TYR A  58     -18.442 -28.210 -55.902  1.00 83.07           H  
ATOM    873  C   TYR A  58     -18.106 -29.466 -57.607  1.00 83.07           C  
ATOM    874  CB  TYR A  58     -16.693 -27.458 -56.887  1.00 83.07           C  
ATOM    875  HB2 TYR A  58     -15.761 -27.858 -57.287  1.00 83.07           H  
ATOM    876  HB3 TYR A  58     -17.183 -26.920 -57.699  1.00 83.07           H  
ATOM    877  O   TYR A  58     -17.463 -30.446 -57.979  1.00 83.07           O  
ATOM    878  CG  TYR A  58     -16.396 -26.464 -55.779  1.00 83.07           C  
ATOM    879  CD1 TYR A  58     -17.443 -25.699 -55.227  1.00 83.07           C  
ATOM    880  HD1 TYR A  58     -18.449 -25.812 -55.603  1.00 83.07           H  
ATOM    881  CD2 TYR A  58     -15.083 -26.313 -55.291  1.00 83.07           C  
ATOM    882  HD2 TYR A  58     -14.277 -26.897 -55.710  1.00 83.07           H  
ATOM    883  CE1 TYR A  58     -17.179 -24.777 -54.196  1.00 83.07           C  
ATOM    884  HE1 TYR A  58     -17.971 -24.174 -53.776  1.00 83.07           H  
ATOM    885  CE2 TYR A  58     -14.814 -25.388 -54.264  1.00 83.07           C  
ATOM    886  HE2 TYR A  58     -13.803 -25.271 -53.902  1.00 83.07           H  
ATOM    887  OH  TYR A  58     -15.606 -23.718 -52.732  1.00 83.07           O  
ATOM    888  HH  TYR A  58     -14.661 -23.626 -52.595  1.00 83.07           H  
ATOM    889  CZ  TYR A  58     -15.863 -24.617 -53.718  1.00 83.07           C  
ATOM    890  N   PRO A  59     -19.261 -29.104 -58.208  1.00 79.28           N  
ATOM    891  CA  PRO A  59     -20.029 -27.869 -57.994  1.00 79.28           C  
ATOM    892  HA  PRO A  59     -19.361 -27.029 -57.802  1.00 79.28           H  
ATOM    893  C   PRO A  59     -21.066 -27.908 -56.853  1.00 79.28           C  
ATOM    894  CB  PRO A  59     -20.715 -27.629 -59.344  1.00 79.28           C  
ATOM    895  HB2 PRO A  59     -20.019 -27.139 -60.025  1.00 79.28           H  
ATOM    896  HB3 PRO A  59     -21.628 -27.040 -59.252  1.00 79.28           H  
ATOM    897  O   PRO A  59     -21.591 -26.849 -56.491  1.00 79.28           O  
ATOM    898  CG  PRO A  59     -21.001 -29.044 -59.845  1.00 79.28           C  
ATOM    899  HG2 PRO A  59     -21.896 -29.435 -59.361  1.00 79.28           H  
ATOM    900  HG3 PRO A  59     -21.105 -29.078 -60.930  1.00 79.28           H  
ATOM    901  CD  PRO A  59     -19.775 -29.820 -59.370  1.00 79.28           C  
ATOM    902  HD2 PRO A  59     -19.018 -29.825 -60.155  1.00 79.28           H  
ATOM    903  HD3 PRO A  59     -20.046 -30.844 -59.114  1.00 79.28           H  
ATOM    904  N   SER A  60     -21.406 -29.081 -56.304  1.00 86.29           N  
ATOM    905  H   SER A  60     -20.971 -29.924 -56.652  1.00 86.29           H  
ATOM    906  CA  SER A  60     -22.564 -29.213 -55.397  1.00 86.29           C  
ATOM    907  HA  SER A  60     -22.591 -28.320 -54.772  1.00 86.29           H  
ATOM    908  C   SER A  60     -22.543 -30.381 -54.397  1.00 86.29           C  
ATOM    909  CB  SER A  60     -23.867 -29.231 -56.213  1.00 86.29           C  
ATOM    910  HB2 SER A  60     -23.966 -28.274 -56.727  1.00 86.29           H  
ATOM    911  HB3 SER A  60     -24.728 -29.342 -55.555  1.00 86.29           H  
ATOM    912  O   SER A  60     -23.591 -30.690 -53.827  1.00 86.29           O  
ATOM    913  OG  SER A  60     -23.873 -30.257 -57.184  1.00 86.29           O  
ATOM    914  HG  SER A  60     -23.953 -31.109 -56.749  1.00 86.29           H  
ATOM    915  N   ALA A  61     -21.397 -31.022 -54.161  1.00 88.35           N  
ATOM    916  H   ALA A  61     -20.539 -30.716 -54.597  1.00 88.35           H  
ATOM    917  CA  ALA A  61     -21.273 -32.126 -53.208  1.00 88.35           C  
ATOM    918  HA  ALA A  61     -22.265 -32.413 -52.862  1.00 88.35           H  
ATOM    919  C   ALA A  61     -20.456 -31.735 -51.963  1.00 88.35           C  
ATOM    920  CB  ALA A  61     -20.703 -33.351 -53.935  1.00 88.35           C  
ATOM    921  HB1 ALA A  61     -19.733 -33.117 -54.371  1.00 88.35           H  
ATOM    922  HB2 ALA A  61     -20.594 -34.177 -53.233  1.00 88.35           H  
ATOM    923  HB3 ALA A  61     -21.386 -33.659 -54.726  1.00 88.35           H  
ATOM    924  O   ALA A  61     -19.497 -30.962 -52.034  1.00 88.35           O  
ATOM    925  N   LEU A  62     -20.812 -32.300 -50.811  1.00 89.13           N  
ATOM    926  H   LEU A  62     -21.643 -32.875 -50.802  1.00 89.13           H  
ATOM    927  CA  LEU A  62     -19.962 -32.329 -49.620  1.00 89.13           C  
ATOM    928  HA  LEU A  62     -19.093 -31.689 -49.772  1.00 89.13           H  
ATOM    929  C   LEU A  62     -19.468 -33.766 -49.426  1.00 89.13           C  
ATOM    930  CB  LEU A  62     -20.760 -31.801 -48.413  1.00 89.13           C  
ATOM    931  HB2 LEU A  62     -21.254 -30.869 -48.686  1.00 89.13           H  
ATOM    932  HB3 LEU A  62     -21.537 -32.529 -48.176  1.00 89.13           H  
ATOM    933  O   LEU A  62     -20.280 -34.678 -49.301  1.00 89.13           O  
ATOM    934  CG  LEU A  62     -19.901 -31.560 -47.157  1.00 89.13           C  
ATOM    935  HG  LEU A  62     -19.268 -32.426 -46.968  1.00 89.13           H  
ATOM    936  CD1 LEU A  62     -19.023 -30.311 -47.309  1.00 89.13           C  
ATOM    937 HD11 LEU A  62     -18.292 -30.464 -48.103  1.00 89.13           H  
ATOM    938 HD12 LEU A  62     -19.642 -29.444 -47.540  1.00 89.13           H  
ATOM    939 HD13 LEU A  62     -18.487 -30.129 -46.378  1.00 89.13           H  
ATOM    940  CD2 LEU A  62     -20.802 -31.342 -45.945  1.00 89.13           C  
ATOM    941 HD21 LEU A  62     -21.421 -32.225 -45.785  1.00 89.13           H  
ATOM    942 HD22 LEU A  62     -20.193 -31.187 -45.054  1.00 89.13           H  
ATOM    943 HD23 LEU A  62     -21.445 -30.476 -46.103  1.00 89.13           H  
ATOM    944  N   ARG A  63     -18.153 -33.985 -49.419  1.00 92.17           N  
ATOM    945  H   ARG A  63     -17.531 -33.191 -49.460  1.00 92.17           H  
ATOM    946  CA  ARG A  63     -17.562 -35.294 -49.127  1.00 92.17           C  
ATOM    947  HA  ARG A  63     -18.294 -36.070 -49.352  1.00 92.17           H  
ATOM    948  C   ARG A  63     -17.244 -35.384 -47.642  1.00 92.17           C  
ATOM    949  CB  ARG A  63     -16.339 -35.544 -50.020  1.00 92.17           C  
ATOM    950  HB2 ARG A  63     -16.657 -35.456 -51.059  1.00 92.17           H  
ATOM    951  HB3 ARG A  63     -15.582 -34.784 -49.825  1.00 92.17           H  
ATOM    952  O   ARG A  63     -16.566 -34.508 -47.108  1.00 92.17           O  
ATOM    953  CG  ARG A  63     -15.729 -36.939 -49.782  1.00 92.17           C  
ATOM    954  HG2 ARG A  63     -16.509 -37.698 -49.842  1.00 92.17           H  
ATOM    955  HG3 ARG A  63     -15.290 -36.975 -48.785  1.00 92.17           H  
ATOM    956  CD  ARG A  63     -14.633 -37.265 -50.803  1.00 92.17           C  
ATOM    957  HD2 ARG A  63     -14.140 -38.189 -50.502  1.00 92.17           H  
ATOM    958  HD3 ARG A  63     -13.885 -36.473 -50.785  1.00 92.17           H  
ATOM    959  NE  ARG A  63     -15.191 -37.386 -52.166  1.00 92.17           N  
ATOM    960  HE  ARG A  63     -15.418 -36.528 -52.647  1.00 92.17           H  
ATOM    961  NH1 ARG A  63     -15.291 -39.683 -52.344  1.00 92.17           N  
ATOM    962 HH11 ARG A  63     -15.569 -40.508 -52.855  1.00 92.17           H  
ATOM    963 HH12 ARG A  63     -14.854 -39.775 -51.438  1.00 92.17           H  
ATOM    964  NH2 ARG A  63     -16.140 -38.374 -53.950  1.00 92.17           N  
ATOM    965 HH21 ARG A  63     -16.457 -39.191 -54.451  1.00 92.17           H  
ATOM    966 HH22 ARG A  63     -16.386 -37.440 -54.245  1.00 92.17           H  
ATOM    967  CZ  ARG A  63     -15.528 -38.488 -52.808  1.00 92.17           C  
ATOM    968  N   ILE A  64     -17.712 -36.447 -47.003  1.00 92.15           N  
ATOM    969  H   ILE A  64     -18.260 -37.112 -47.530  1.00 92.15           H  
ATOM    970  CA  ILE A  64     -17.358 -36.825 -45.637  1.00 92.15           C  
ATOM    971  HA  ILE A  64     -16.655 -36.102 -45.223  1.00 92.15           H  
ATOM    972  C   ILE A  64     -16.650 -38.175 -45.734  1.00 92.15           C  
ATOM    973  CB  ILE A  64     -18.603 -36.861 -44.718  1.00 92.15           C  
ATOM    974  HB  ILE A  64     -19.267 -37.654 -45.062  1.00 92.15           H  
ATOM    975  O   ILE A  64     -17.221 -39.149 -46.222  1.00 92.15           O  
ATOM    976  CG1 ILE A  64     -19.383 -35.522 -44.785  1.00 92.15           C  
ATOM    977 HG12 ILE A  64     -19.731 -35.365 -45.806  1.00 92.15           H  
ATOM    978 HG13 ILE A  64     -18.714 -34.700 -44.529  1.00 92.15           H  
ATOM    979  CG2 ILE A  64     -18.161 -37.195 -43.280  1.00 92.15           C  
ATOM    980 HG21 ILE A  64     -19.027 -37.281 -42.624  1.00 92.15           H  
ATOM    981 HG22 ILE A  64     -17.496 -36.424 -42.890  1.00 92.15           H  
ATOM    982 HG23 ILE A  64     -17.645 -38.155 -43.251  1.00 92.15           H  
ATOM    983  CD1 ILE A  64     -20.620 -35.444 -43.883  1.00 92.15           C  
ATOM    984 HD11 ILE A  64     -21.166 -34.525 -44.098  1.00 92.15           H  
ATOM    985 HD12 ILE A  64     -21.273 -36.297 -44.070  1.00 92.15           H  
ATOM    986 HD13 ILE A  64     -20.325 -35.430 -42.834  1.00 92.15           H  
ATOM    987  N   THR A  65     -15.395 -38.232 -45.309  1.00 94.63           N  
ATOM    988  H   THR A  65     -14.948 -37.390 -44.976  1.00 94.63           H  
ATOM    989  CA  THR A  65     -14.634 -39.478 -45.209  1.00 94.63           C  
ATOM    990  HA  THR A  65     -15.227 -40.313 -45.581  1.00 94.63           H  
ATOM    991  C   THR A  65     -14.351 -39.734 -43.740  1.00 94.63           C  
ATOM    992  CB  THR A  65     -13.350 -39.423 -46.048  1.00 94.63           C  
ATOM    993  HB  THR A  65     -12.685 -38.652 -45.659  1.00 94.63           H  
ATOM    994  O   THR A  65     -13.689 -38.915 -43.105  1.00 94.63           O  
ATOM    995  CG2 THR A  65     -12.617 -40.763 -46.064  1.00 94.63           C  
ATOM    996 HG21 THR A  65     -11.760 -40.705 -46.734  1.00 94.63           H  
ATOM    997 HG22 THR A  65     -13.285 -41.557 -46.398  1.00 94.63           H  
ATOM    998 HG23 THR A  65     -12.258 -41.005 -45.064  1.00 94.63           H  
ATOM    999  OG1 THR A  65     -13.670 -39.121 -47.393  1.00 94.63           O  
ATOM   1000  HG1 THR A  65     -14.294 -39.794 -47.673  1.00 94.63           H  
ATOM   1001  N   ILE A  66     -14.881 -40.828 -43.201  1.00 93.62           N  
ATOM   1002  H   ILE A  66     -15.375 -41.478 -43.796  1.00 93.62           H  
ATOM   1003  CA  ILE A  66     -14.581 -41.283 -41.843  1.00 93.62           C  
ATOM   1004  HA  ILE A  66     -14.091 -40.472 -41.304  1.00 93.62           H  
ATOM   1005  C   ILE A  66     -13.575 -42.434 -41.877  1.00 93.62           C  
ATOM   1006  CB  ILE A  66     -15.854 -41.633 -41.035  1.00 93.62           C  
ATOM   1007  HB  ILE A  66     -15.525 -41.894 -40.029  1.00 93.62           H  
ATOM   1008  O   ILE A  66     -13.399 -43.091 -42.903  1.00 93.62           O  
ATOM   1009  CG1 ILE A  66     -16.629 -42.844 -41.597  1.00 93.62           C  
ATOM   1010 HG12 ILE A  66     -17.123 -42.576 -42.531  1.00 93.62           H  
ATOM   1011 HG13 ILE A  66     -15.927 -43.653 -41.799  1.00 93.62           H  
ATOM   1012  CG2 ILE A  66     -16.757 -40.392 -40.909  1.00 93.62           C  
ATOM   1013 HG21 ILE A  66     -16.168 -39.545 -40.558  1.00 93.62           H  
ATOM   1014 HG22 ILE A  66     -17.211 -40.155 -41.871  1.00 93.62           H  
ATOM   1015 HG23 ILE A  66     -17.545 -40.582 -40.180  1.00 93.62           H  
ATOM   1016  CD1 ILE A  66     -17.668 -43.390 -40.609  1.00 93.62           C  
ATOM   1017 HD11 ILE A  66     -18.463 -42.664 -40.439  1.00 93.62           H  
ATOM   1018 HD12 ILE A  66     -17.187 -43.636 -39.662  1.00 93.62           H  
ATOM   1019 HD13 ILE A  66     -18.104 -44.305 -41.011  1.00 93.62           H  
ATOM   1020  N   VAL A  67     -12.934 -42.672 -40.741  1.00 94.26           N  
ATOM   1021  H   VAL A  67     -13.066 -42.020 -39.981  1.00 94.26           H  
ATOM   1022  CA  VAL A  67     -12.248 -43.925 -40.417  1.00 94.26           C  
ATOM   1023  HA  VAL A  67     -12.448 -44.670 -41.187  1.00 94.26           H  
ATOM   1024  C   VAL A  67     -12.845 -44.409 -39.102  1.00 94.26           C  
ATOM   1025  CB  VAL A  67     -10.724 -43.722 -40.305  1.00 94.26           C  
ATOM   1026  HB  VAL A  67     -10.514 -43.025 -39.494  1.00 94.26           H  
ATOM   1027  O   VAL A  67     -12.915 -43.628 -38.152  1.00 94.26           O  
ATOM   1028  CG1 VAL A  67     -10.001 -45.039 -40.011  1.00 94.26           C  
ATOM   1029 HG11 VAL A  67      -8.926 -44.870 -39.944  1.00 94.26           H  
ATOM   1030 HG12 VAL A  67     -10.333 -45.449 -39.057  1.00 94.26           H  
ATOM   1031 HG13 VAL A  67     -10.201 -45.767 -40.797  1.00 94.26           H  
ATOM   1032  CG2 VAL A  67     -10.132 -43.140 -41.598  1.00 94.26           C  
ATOM   1033 HG21 VAL A  67     -10.379 -43.786 -42.441  1.00 94.26           H  
ATOM   1034 HG22 VAL A  67      -9.049 -43.061 -41.506  1.00 94.26           H  
ATOM   1035 HG23 VAL A  67     -10.535 -42.143 -41.778  1.00 94.26           H  
ATOM   1036  N   GLU A  68     -13.311 -45.654 -39.046  1.00 93.51           N  
ATOM   1037  H   GLU A  68     -13.222 -46.257 -39.851  1.00 93.51           H  
ATOM   1038  CA  GLU A  68     -13.837 -46.250 -37.813  1.00 93.51           C  
ATOM   1039  HA  GLU A  68     -14.360 -45.475 -37.253  1.00 93.51           H  
ATOM   1040  C   GLU A  68     -12.710 -46.763 -36.905  1.00 93.51           C  
ATOM   1041  CB  GLU A  68     -14.868 -47.351 -38.122  1.00 93.51           C  
ATOM   1042  HB2 GLU A  68     -15.115 -47.864 -37.192  1.00 93.51           H  
ATOM   1043  HB3 GLU A  68     -14.444 -48.070 -38.822  1.00 93.51           H  
ATOM   1044  O   GLU A  68     -11.638 -47.145 -37.376  1.00 93.51           O  
ATOM   1045  CG  GLU A  68     -16.154 -46.744 -38.704  1.00 93.51           C  
ATOM   1046  HG2 GLU A  68     -16.527 -45.988 -38.013  1.00 93.51           H  
ATOM   1047  HG3 GLU A  68     -15.915 -46.244 -39.643  1.00 93.51           H  
ATOM   1048  CD  GLU A  68     -17.269 -47.768 -38.953  1.00 93.51           C  
ATOM   1049  OE1 GLU A  68     -18.140 -47.491 -39.802  1.00 93.51           O  
ATOM   1050  OE2 GLU A  68     -17.352 -48.813 -38.268  1.00 93.51           O  
ATOM   1051  N   ARG A  69     -12.961 -46.765 -35.593  1.00 93.46           N  
ATOM   1052  H   ARG A  69     -13.869 -46.442 -35.291  1.00 93.46           H  
ATOM   1053  CA  ARG A  69     -12.101 -47.385 -34.583  1.00 93.46           C  
ATOM   1054  HA  ARG A  69     -11.063 -47.122 -34.789  1.00 93.46           H  
ATOM   1055  C   ARG A  69     -12.221 -48.903 -34.679  1.00 93.46           C  
ATOM   1056  CB  ARG A  69     -12.457 -46.888 -33.170  1.00 93.46           C  
ATOM   1057  HB2 ARG A  69     -13.513 -47.074 -32.971  1.00 93.46           H  
ATOM   1058  HB3 ARG A  69     -11.866 -47.441 -32.440  1.00 93.46           H  
ATOM   1059  O   ARG A  69     -13.324 -49.444 -34.764  1.00 93.46           O  
ATOM   1060  CG  ARG A  69     -12.159 -45.393 -33.014  1.00 93.46           C  
ATOM   1061  HG2 ARG A  69     -12.802 -44.836 -33.695  1.00 93.46           H  
ATOM   1062  HG3 ARG A  69     -11.118 -45.206 -33.276  1.00 93.46           H  
ATOM   1063  CD  ARG A  69     -12.409 -44.881 -31.595  1.00 93.46           C  
ATOM   1064  HD2 ARG A  69     -13.435 -45.130 -31.326  1.00 93.46           H  
ATOM   1065  HD3 ARG A  69     -11.744 -45.373 -30.884  1.00 93.46           H  
ATOM   1066  NE  ARG A  69     -12.257 -43.418 -31.532  1.00 93.46           N  
ATOM   1067  HE  ARG A  69     -13.117 -42.891 -31.586  1.00 93.46           H  
ATOM   1068  NH1 ARG A  69      -9.950 -43.286 -31.347  1.00 93.46           N  
ATOM   1069 HH11 ARG A  69      -9.072 -42.787 -31.342  1.00 93.46           H  
ATOM   1070 HH12 ARG A  69      -9.865 -44.291 -31.293  1.00 93.46           H  
ATOM   1071  NH2 ARG A  69     -11.164 -41.441 -31.579  1.00 93.46           N  
ATOM   1072 HH21 ARG A  69     -12.039 -41.002 -31.826  1.00 93.46           H  
ATOM   1073 HH22 ARG A  69     -10.290 -40.935 -31.585  1.00 93.46           H  
ATOM   1074  CZ  ARG A  69     -11.124 -42.737 -31.467  1.00 93.46           C  
ATOM   1075  N   VAL A  70     -11.075 -49.573 -34.659  1.00 91.87           N  
ATOM   1076  H   VAL A  70     -10.226 -49.047 -34.507  1.00 91.87           H  
ATOM   1077  CA  VAL A  70     -10.965 -51.035 -34.654  1.00 91.87           C  
ATOM   1078  HA  VAL A  70     -11.909 -51.464 -34.992  1.00 91.87           H  
ATOM   1079  C   VAL A  70     -10.682 -51.466 -33.214  1.00 91.87           C  
ATOM   1080  CB  VAL A  70      -9.859 -51.508 -35.619  1.00 91.87           C  
ATOM   1081  HB  VAL A  70      -8.905 -51.080 -35.308  1.00 91.87           H  
ATOM   1082  O   VAL A  70      -9.781 -50.888 -32.603  1.00 91.87           O  
ATOM   1083  CG1 VAL A  70      -9.722 -53.035 -35.651  1.00 91.87           C  
ATOM   1084 HG11 VAL A  70      -9.459 -53.412 -34.663  1.00 91.87           H  
ATOM   1085 HG12 VAL A  70     -10.654 -53.496 -35.979  1.00 91.87           H  
ATOM   1086 HG13 VAL A  70      -8.924 -53.320 -36.336  1.00 91.87           H  
ATOM   1087  CG2 VAL A  70     -10.147 -51.049 -37.058  1.00 91.87           C  
ATOM   1088 HG21 VAL A  70     -10.194 -49.961 -37.109  1.00 91.87           H  
ATOM   1089 HG22 VAL A  70     -11.096 -51.463 -37.399  1.00 91.87           H  
ATOM   1090 HG23 VAL A  70      -9.348 -51.387 -37.718  1.00 91.87           H  
ATOM   1091  N   PRO A  71     -11.424 -52.434 -32.648  1.00 93.16           N  
ATOM   1092  CA  PRO A  71     -11.143 -52.920 -31.303  1.00 93.16           C  
ATOM   1093  HA  PRO A  71     -11.119 -52.092 -30.594  1.00 93.16           H  
ATOM   1094  C   PRO A  71      -9.786 -53.629 -31.286  1.00 93.16           C  
ATOM   1095  CB  PRO A  71     -12.305 -53.854 -30.958  1.00 93.16           C  
ATOM   1096  HB2 PRO A  71     -13.123 -53.273 -30.532  1.00 93.16           H  
ATOM   1097  HB3 PRO A  71     -12.008 -54.651 -30.276  1.00 93.16           H  
ATOM   1098  O   PRO A  71      -9.503 -54.426 -32.180  1.00 93.16           O  
ATOM   1099  CG  PRO A  71     -12.737 -54.401 -32.318  1.00 93.16           C  
ATOM   1100  HG2 PRO A  71     -13.786 -54.697 -32.319  1.00 93.16           H  
ATOM   1101  HG3 PRO A  71     -12.100 -55.244 -32.589  1.00 93.16           H  
ATOM   1102  CD  PRO A  71     -12.475 -53.232 -33.268  1.00 93.16           C  
ATOM   1103  HD2 PRO A  71     -13.378 -52.631 -33.379  1.00 93.16           H  
ATOM   1104  HD3 PRO A  71     -12.162 -53.616 -34.239  1.00 93.16           H  
ATOM   1105  N   LEU A  72      -8.970 -53.342 -30.273  1.00 93.05           N  
ATOM   1106  H   LEU A  72      -9.269 -52.640 -29.611  1.00 93.05           H  
ATOM   1107  CA  LEU A  72      -7.694 -54.021 -30.023  1.00 93.05           C  
ATOM   1108  HA  LEU A  72      -7.527 -54.750 -30.817  1.00 93.05           H  
ATOM   1109  C   LEU A  72      -7.731 -54.816 -28.710  1.00 93.05           C  
ATOM   1110  CB  LEU A  72      -6.553 -52.984 -30.055  1.00 93.05           C  
ATOM   1111  HB2 LEU A  72      -6.596 -52.392 -29.141  1.00 93.05           H  
ATOM   1112  HB3 LEU A  72      -6.703 -52.309 -30.898  1.00 93.05           H  
ATOM   1113  O   LEU A  72      -7.166 -55.903 -28.644  1.00 93.05           O  
ATOM   1114  CG  LEU A  72      -5.151 -53.617 -30.183  1.00 93.05           C  
ATOM   1115  HG  LEU A  72      -5.019 -54.382 -29.418  1.00 93.05           H  
ATOM   1116  CD1 LEU A  72      -4.925 -54.236 -31.567  1.00 93.05           C  
ATOM   1117 HD11 LEU A  72      -3.900 -54.600 -31.639  1.00 93.05           H  
ATOM   1118 HD12 LEU A  72      -5.102 -53.497 -32.348  1.00 93.05           H  
ATOM   1119 HD13 LEU A  72      -5.589 -55.088 -31.709  1.00 93.05           H  
ATOM   1120  CD2 LEU A  72      -4.063 -52.562 -29.990  1.00 93.05           C  
ATOM   1121 HD21 LEU A  72      -4.113 -51.808 -30.776  1.00 93.05           H  
ATOM   1122 HD22 LEU A  72      -3.085 -53.042 -30.006  1.00 93.05           H  
ATOM   1123 HD23 LEU A  72      -4.177 -52.084 -29.017  1.00 93.05           H  
ATOM   1124  N   VAL A  73      -8.443 -54.306 -27.699  1.00 95.59           N  
ATOM   1125  H   VAL A  73      -8.897 -53.414 -27.832  1.00 95.59           H  
ATOM   1126  CA  VAL A  73      -8.679 -54.978 -26.409  1.00 95.59           C  
ATOM   1127  HA  VAL A  73      -8.555 -56.051 -26.552  1.00 95.59           H  
ATOM   1128  C   VAL A  73     -10.105 -54.745 -25.908  1.00 95.59           C  
ATOM   1129  CB  VAL A  73      -7.681 -54.532 -25.318  1.00 95.59           C  
ATOM   1130  HB  VAL A  73      -7.882 -55.118 -24.421  1.00 95.59           H  
ATOM   1131  O   VAL A  73     -10.782 -53.804 -26.337  1.00 95.59           O  
ATOM   1132  CG1 VAL A  73      -6.228 -54.786 -25.701  1.00 95.59           C  
ATOM   1133 HG11 VAL A  73      -5.577 -54.570 -24.853  1.00 95.59           H  
ATOM   1134 HG12 VAL A  73      -5.937 -54.166 -26.548  1.00 95.59           H  
ATOM   1135 HG13 VAL A  73      -6.117 -55.837 -25.966  1.00 95.59           H  
ATOM   1136  CG2 VAL A  73      -7.805 -53.051 -24.958  1.00 95.59           C  
ATOM   1137 HG21 VAL A  73      -7.756 -52.441 -25.860  1.00 95.59           H  
ATOM   1138 HG22 VAL A  73      -6.988 -52.760 -24.298  1.00 95.59           H  
ATOM   1139 HG23 VAL A  73      -8.746 -52.878 -24.435  1.00 95.59           H  
ATOM   1140  N   ALA A  74     -10.550 -55.580 -24.969  1.00 96.12           N  
ATOM   1141  H   ALA A  74      -9.952 -56.345 -24.692  1.00 96.12           H  
ATOM   1142  CA  ALA A  74     -11.791 -55.383 -24.221  1.00 96.12           C  
ATOM   1143  HA  ALA A  74     -12.220 -54.423 -24.509  1.00 96.12           H  
ATOM   1144  C   ALA A  74     -11.544 -55.347 -22.704  1.00 96.12           C  
ATOM   1145  CB  ALA A  74     -12.787 -56.485 -24.600  1.00 96.12           C  
ATOM   1146  HB1 ALA A  74     -12.380 -57.462 -24.340  1.00 96.12           H  
ATOM   1147  HB2 ALA A  74     -13.724 -56.334 -24.063  1.00 96.12           H  
ATOM   1148  HB3 ALA A  74     -12.986 -56.446 -25.671  1.00 96.12           H  
ATOM   1149  O   ALA A  74     -10.652 -56.030 -22.217  1.00 96.12           O  
ATOM   1150  N   LYS A  75     -12.356 -54.620 -21.932  1.00 95.75           N  
ATOM   1151  H   LYS A  75     -13.070 -54.067 -22.385  1.00 95.75           H  
ATOM   1152  CA  LYS A  75     -12.411 -54.764 -20.463  1.00 95.75           C  
ATOM   1153  HA  LYS A  75     -11.874 -55.667 -20.173  1.00 95.75           H  
ATOM   1154  C   LYS A  75     -13.858 -54.941 -20.022  1.00 95.75           C  
ATOM   1155  CB  LYS A  75     -11.719 -53.580 -19.758  1.00 95.75           C  
ATOM   1156  HB2 LYS A  75     -12.248 -52.659 -20.003  1.00 95.75           H  
ATOM   1157  HB3 LYS A  75     -10.695 -53.501 -20.122  1.00 95.75           H  
ATOM   1158  O   LYS A  75     -14.729 -54.209 -20.487  1.00 95.75           O  
ATOM   1159  CG  LYS A  75     -11.691 -53.757 -18.226  1.00 95.75           C  
ATOM   1160  HG2 LYS A  75     -12.713 -53.827 -17.853  1.00 95.75           H  
ATOM   1161  HG3 LYS A  75     -11.164 -54.679 -17.979  1.00 95.75           H  
ATOM   1162  CD  LYS A  75     -11.012 -52.581 -17.515  1.00 95.75           C  
ATOM   1163  HD2 LYS A  75     -11.546 -51.668 -17.782  1.00 95.75           H  
ATOM   1164  HD3 LYS A  75      -9.974 -52.513 -17.839  1.00 95.75           H  
ATOM   1165  CE  LYS A  75     -11.070 -52.758 -15.993  1.00 95.75           C  
ATOM   1166  HE2 LYS A  75     -12.110 -52.900 -15.700  1.00 95.75           H  
ATOM   1167  HE3 LYS A  75     -10.519 -53.661 -15.732  1.00 95.75           H  
ATOM   1168  NZ  LYS A  75     -10.492 -51.594 -15.276  1.00 95.75           N  
ATOM   1169  HZ1 LYS A  75     -10.476 -51.719 -14.273  1.00 95.75           H  
ATOM   1170  HZ2 LYS A  75     -10.963 -50.720 -15.464  1.00 95.75           H  
ATOM   1171  HZ3 LYS A  75      -9.523 -51.455 -15.526  1.00 95.75           H  
ATOM   1172  N   ASP A  76     -14.110 -55.894 -19.129  1.00 92.60           N  
ATOM   1173  H   ASP A  76     -13.350 -56.456 -18.773  1.00 92.60           H  
ATOM   1174  CA  ASP A  76     -15.431 -56.074 -18.528  1.00 92.60           C  
ATOM   1175  HA  ASP A  76     -16.189 -55.981 -19.306  1.00 92.60           H  
ATOM   1176  C   ASP A  76     -15.702 -54.982 -17.480  1.00 92.60           C  
ATOM   1177  CB  ASP A  76     -15.579 -57.481 -17.924  1.00 92.60           C  
ATOM   1178  HB2 ASP A  76     -14.760 -57.657 -17.226  1.00 92.60           H  
ATOM   1179  HB3 ASP A  76     -16.512 -57.518 -17.362  1.00 92.60           H  
ATOM   1180  O   ASP A  76     -14.963 -54.827 -16.506  1.00 92.60           O  
ATOM   1181  CG  ASP A  76     -15.617 -58.601 -18.971  1.00 92.60           C  
ATOM   1182  OD1 ASP A  76     -16.254 -58.415 -20.035  1.00 92.60           O  
ATOM   1183  OD2 ASP A  76     -14.999 -59.657 -18.712  1.00 92.60           O  
ATOM   1184  N   PHE A  77     -16.794 -54.247 -17.680  1.00 92.35           N  
ATOM   1185  H   PHE A  77     -17.330 -54.413 -18.520  1.00 92.35           H  
ATOM   1186  CA  PHE A  77     -17.397 -53.314 -16.730  1.00 92.35           C  
ATOM   1187  HA  PHE A  77     -16.782 -53.277 -15.831  1.00 92.35           H  
ATOM   1188  C   PHE A  77     -18.804 -53.812 -16.329  1.00 92.35           C  
ATOM   1189  CB  PHE A  77     -17.428 -51.910 -17.357  1.00 92.35           C  
ATOM   1190  HB2 PHE A  77     -17.848 -51.980 -18.360  1.00 92.35           H  
ATOM   1191  HB3 PHE A  77     -18.107 -51.270 -16.794  1.00 92.35           H  
ATOM   1192  O   PHE A  77     -19.342 -54.725 -16.964  1.00 92.35           O  
ATOM   1193  CG  PHE A  77     -16.081 -51.212 -17.415  1.00 92.35           C  
ATOM   1194  CD1 PHE A  77     -15.654 -50.409 -16.340  1.00 92.35           C  
ATOM   1195  HD1 PHE A  77     -16.278 -50.308 -15.464  1.00 92.35           H  
ATOM   1196  CD2 PHE A  77     -15.273 -51.324 -18.560  1.00 92.35           C  
ATOM   1197  HD2 PHE A  77     -15.597 -51.944 -19.382  1.00 92.35           H  
ATOM   1198  CE1 PHE A  77     -14.439 -49.702 -16.419  1.00 92.35           C  
ATOM   1199  HE1 PHE A  77     -14.130 -49.061 -15.607  1.00 92.35           H  
ATOM   1200  CE2 PHE A  77     -14.065 -50.610 -18.645  1.00 92.35           C  
ATOM   1201  HE2 PHE A  77     -13.468 -50.676 -19.543  1.00 92.35           H  
ATOM   1202  CZ  PHE A  77     -13.651 -49.791 -17.579  1.00 92.35           C  
ATOM   1203  HZ  PHE A  77     -12.741 -49.215 -17.659  1.00 92.35           H  
ATOM   1204  N   PRO A  78     -19.436 -53.259 -15.272  1.00 90.78           N  
ATOM   1205  CA  PRO A  78     -20.735 -53.738 -14.780  1.00 90.78           C  
ATOM   1206  HA  PRO A  78     -20.622 -54.779 -14.481  1.00 90.78           H  
ATOM   1207  C   PRO A  78     -21.893 -53.655 -15.790  1.00 90.78           C  
ATOM   1208  CB  PRO A  78     -21.035 -52.887 -13.542  1.00 90.78           C  
ATOM   1209  HB2 PRO A  78     -21.598 -51.998 -13.826  1.00 90.78           H  
ATOM   1210  HB3 PRO A  78     -21.577 -53.455 -12.786  1.00 90.78           H  
ATOM   1211  O   PRO A  78     -22.880 -54.374 -15.644  1.00 90.78           O  
ATOM   1212  CG  PRO A  78     -19.649 -52.469 -13.052  1.00 90.78           C  
ATOM   1213  HG2 PRO A  78     -19.195 -53.285 -12.490  1.00 90.78           H  
ATOM   1214  HG3 PRO A  78     -19.684 -51.556 -12.458  1.00 90.78           H  
ATOM   1215  CD  PRO A  78     -18.893 -52.263 -14.360  1.00 90.78           C  
ATOM   1216  HD2 PRO A  78     -19.097 -51.266 -14.750  1.00 90.78           H  
ATOM   1217  HD3 PRO A  78     -17.824 -52.394 -14.193  1.00 90.78           H  
ATOM   1218  N   ASP A  79     -21.785 -52.783 -16.792  1.00 91.21           N  
ATOM   1219  H   ASP A  79     -20.998 -52.151 -16.804  1.00 91.21           H  
ATOM   1220  CA  ASP A  79     -22.722 -52.594 -17.902  1.00 91.21           C  
ATOM   1221  HA  ASP A  79     -23.682 -53.008 -17.592  1.00 91.21           H  
ATOM   1222  C   ASP A  79     -22.361 -53.383 -19.181  1.00 91.21           C  
ATOM   1223  CB  ASP A  79     -22.965 -51.086 -18.143  1.00 91.21           C  
ATOM   1224  HB2 ASP A  79     -23.564 -50.973 -19.046  1.00 91.21           H  
ATOM   1225  HB3 ASP A  79     -23.576 -50.723 -17.316  1.00 91.21           H  
ATOM   1226  O   ASP A  79     -23.180 -53.468 -20.100  1.00 91.21           O  
ATOM   1227  CG  ASP A  79     -21.734 -50.160 -18.234  1.00 91.21           C  
ATOM   1228  OD1 ASP A  79     -20.726 -50.435 -17.539  1.00 91.21           O  
ATOM   1229  OD2 ASP A  79     -21.895 -49.101 -18.884  1.00 91.21           O  
ATOM   1230  N   GLY A  80     -21.200 -54.047 -19.217  1.00 92.63           N  
ATOM   1231  H   GLY A  80     -20.564 -53.930 -18.441  1.00 92.63           H  
ATOM   1232  CA  GLY A  80     -20.800 -54.992 -20.264  1.00 92.63           C  
ATOM   1233  HA2 GLY A  80     -21.034 -56.003 -19.930  1.00 92.63           H  
ATOM   1234  HA3 GLY A  80     -21.366 -54.793 -21.174  1.00 92.63           H  
ATOM   1235  C   GLY A  80     -19.307 -54.927 -20.603  1.00 92.63           C  
ATOM   1236  O   GLY A  80     -18.549 -54.216 -19.946  1.00 92.63           O  
ATOM   1237  N   PRO A  81     -18.849 -55.645 -21.641  1.00 93.57           N  
ATOM   1238  CA  PRO A  81     -17.488 -55.502 -22.139  1.00 93.57           C  
ATOM   1239  HA  PRO A  81     -16.799 -55.474 -21.295  1.00 93.57           H  
ATOM   1240  C   PRO A  81     -17.384 -54.203 -22.948  1.00 93.57           C  
ATOM   1241  CB  PRO A  81     -17.193 -56.754 -22.980  1.00 93.57           C  
ATOM   1242  HB2 PRO A  81     -16.283 -57.253 -22.646  1.00 93.57           H  
ATOM   1243  HB3 PRO A  81     -17.099 -56.488 -24.033  1.00 93.57           H  
ATOM   1244  O   PRO A  81     -18.119 -54.010 -23.920  1.00 93.57           O  
ATOM   1245  CG  PRO A  81     -18.409 -57.660 -22.762  1.00 93.57           C  
ATOM   1246  HG2 PRO A  81     -18.212 -58.344 -21.936  1.00 93.57           H  
ATOM   1247  HG3 PRO A  81     -18.667 -58.213 -23.666  1.00 93.57           H  
ATOM   1248  CD  PRO A  81     -19.527 -56.705 -22.358  1.00 93.57           C  
ATOM   1249  HD2 PRO A  81     -20.007 -56.300 -23.249  1.00 93.57           H  
ATOM   1250  HD3 PRO A  81     -20.246 -57.226 -21.726  1.00 93.57           H  
ATOM   1251  N   HIS A  82     -16.476 -53.315 -22.550  1.00 95.56           N  
ATOM   1252  H   HIS A  82     -15.919 -53.547 -21.740  1.00 95.56           H  
ATOM   1253  CA  HIS A  82     -16.115 -52.108 -23.297  1.00 95.56           C  
ATOM   1254  HA  HIS A  82     -16.965 -51.781 -23.896  1.00 95.56           H  
ATOM   1255  C   HIS A  82     -14.962 -52.415 -24.246  1.00 95.56           C  
ATOM   1256  CB  HIS A  82     -15.738 -50.952 -22.361  1.00 95.56           C  
ATOM   1257  HB2 HIS A  82     -15.042 -51.306 -21.599  1.00 95.56           H  
ATOM   1258  HB3 HIS A  82     -15.230 -50.182 -22.940  1.00 95.56           H  
ATOM   1259  O   HIS A  82     -14.001 -53.088 -23.871  1.00 95.56           O  
ATOM   1260  CG  HIS A  82     -16.922 -50.311 -21.692  1.00 95.56           C  
ATOM   1261  CD2 HIS A  82     -17.874 -50.945 -20.945  1.00 95.56           C  
ATOM   1262  HD2 HIS A  82     -17.911 -52.000 -20.718  1.00 95.56           H  
ATOM   1263  ND1 HIS A  82     -17.245 -48.972 -21.712  1.00 95.56           N  
ATOM   1264  HD1 HIS A  82     -16.775 -48.246 -22.233  1.00 95.56           H  
ATOM   1265  CE1 HIS A  82     -18.349 -48.808 -20.965  1.00 95.56           C  
ATOM   1266  HE1 HIS A  82     -18.847 -47.867 -20.784  1.00 95.56           H  
ATOM   1267  NE2 HIS A  82     -18.782 -49.987 -20.504  1.00 95.56           N  
ATOM   1268  N   LEU A  83     -15.059 -51.907 -25.471  1.00 96.08           N  
ATOM   1269  H   LEU A  83     -15.871 -51.344 -25.678  1.00 96.08           H  
ATOM   1270  CA  LEU A  83     -14.085 -52.093 -26.536  1.00 96.08           C  
ATOM   1271  HA  LEU A  83     -13.430 -52.927 -26.284  1.00 96.08           H  
ATOM   1272  C   LEU A  83     -13.215 -50.844 -26.669  1.00 96.08           C  
ATOM   1273  CB  LEU A  83     -14.807 -52.427 -27.853  1.00 96.08           C  
ATOM   1274  HB2 LEU A  83     -15.397 -51.561 -28.152  1.00 96.08           H  
ATOM   1275  HB3 LEU A  83     -14.046 -52.592 -28.616  1.00 96.08           H  
ATOM   1276  O   LEU A  83     -13.720 -49.743 -26.913  1.00 96.08           O  
ATOM   1277  CG  LEU A  83     -15.736 -53.656 -27.798  1.00 96.08           C  
ATOM   1278  HG  LEU A  83     -16.549 -53.472 -27.095  1.00 96.08           H  
ATOM   1279  CD1 LEU A  83     -16.350 -53.895 -29.181  1.00 96.08           C  
ATOM   1280 HD11 LEU A  83     -15.563 -54.101 -29.905  1.00 96.08           H  
ATOM   1281 HD12 LEU A  83     -16.913 -53.010 -29.479  1.00 96.08           H  
ATOM   1282 HD13 LEU A  83     -17.030 -54.745 -29.126  1.00 96.08           H  
ATOM   1283  CD2 LEU A  83     -15.007 -54.933 -27.381  1.00 96.08           C  
ATOM   1284 HD21 LEU A  83     -14.177 -55.143 -28.056  1.00 96.08           H  
ATOM   1285 HD22 LEU A  83     -14.630 -54.819 -26.365  1.00 96.08           H  
ATOM   1286 HD23 LEU A  83     -15.713 -55.764 -27.372  1.00 96.08           H  
ATOM   1287  N   PHE A  84     -11.906 -51.049 -26.558  1.00 95.66           N  
ATOM   1288  H   PHE A  84     -11.577 -51.992 -26.407  1.00 95.66           H  
ATOM   1289  CA  PHE A  84     -10.886 -50.015 -26.683  1.00 95.66           C  
ATOM   1290  HA  PHE A  84     -11.364 -49.036 -26.716  1.00 95.66           H  
ATOM   1291  C   PHE A  84     -10.110 -50.218 -27.982  1.00 95.66           C  
ATOM   1292  CB  PHE A  84      -9.947 -50.037 -25.472  1.00 95.66           C  
ATOM   1293  HB2 PHE A  84      -9.157 -49.303 -25.631  1.00 95.66           H  
ATOM   1294  HB3 PHE A  84      -9.475 -51.018 -25.428  1.00 95.66           H  
ATOM   1295  O   PHE A  84      -9.886 -51.351 -28.423  1.00 95.66           O  
ATOM   1296  CG  PHE A  84     -10.610 -49.764 -24.135  1.00 95.66           C  
ATOM   1297  CD1 PHE A  84     -10.455 -48.509 -23.517  1.00 95.66           C  
ATOM   1298  HD1 PHE A  84      -9.851 -47.744 -23.981  1.00 95.66           H  
ATOM   1299  CD2 PHE A  84     -11.378 -50.762 -23.502  1.00 95.66           C  
ATOM   1300  HD2 PHE A  84     -11.488 -51.735 -23.957  1.00 95.66           H  
ATOM   1301  CE1 PHE A  84     -11.085 -48.244 -22.290  1.00 95.66           C  
ATOM   1302  HE1 PHE A  84     -10.964 -47.281 -21.817  1.00 95.66           H  
ATOM   1303  CE2 PHE A  84     -12.027 -50.489 -22.287  1.00 95.66           C  
ATOM   1304  HE2 PHE A  84     -12.641 -51.248 -21.826  1.00 95.66           H  
ATOM   1305  CZ  PHE A  84     -11.887 -49.226 -21.685  1.00 95.66           C  
ATOM   1306  HZ  PHE A  84     -12.393 -49.002 -20.757  1.00 95.66           H  
ATOM   1307  N   ASP A  85      -9.701 -49.121 -28.609  1.00 94.09           N  
ATOM   1308  H   ASP A  85      -9.876 -48.222 -28.182  1.00 94.09           H  
ATOM   1309  CA  ASP A  85      -8.808 -49.155 -29.763  1.00 94.09           C  
ATOM   1310  HA  ASP A  85      -8.856 -50.146 -30.214  1.00 94.09           H  
ATOM   1311  C   ASP A  85      -7.339 -48.940 -29.371  1.00 94.09           C  
ATOM   1312  CB  ASP A  85      -9.311 -48.182 -30.839  1.00 94.09           C  
ATOM   1313  HB2 ASP A  85     -10.375 -48.363 -30.994  1.00 94.09           H  
ATOM   1314  HB3 ASP A  85      -8.806 -48.422 -31.774  1.00 94.09           H  
ATOM   1315  O   ASP A  85      -6.997 -48.750 -28.204  1.00 94.09           O  
ATOM   1316  CG  ASP A  85      -9.097 -46.694 -30.564  1.00 94.09           C  
ATOM   1317  OD1 ASP A  85      -8.581 -46.302 -29.496  1.00 94.09           O  
ATOM   1318  OD2 ASP A  85      -9.451 -45.924 -31.482  1.00 94.09           O  
ATOM   1319  N   ARG A  86      -6.459 -48.957 -30.376  1.00 92.28           N  
ATOM   1320  H   ARG A  86      -6.820 -49.150 -31.299  1.00 92.28           H  
ATOM   1321  CA  ARG A  86      -5.012 -48.723 -30.228  1.00 92.28           C  
ATOM   1322  HA  ARG A  86      -4.590 -49.508 -29.600  1.00 92.28           H  
ATOM   1323  C   ARG A  86      -4.652 -47.393 -29.534  1.00 92.28           C  
ATOM   1324  CB  ARG A  86      -4.362 -48.793 -31.627  1.00 92.28           C  
ATOM   1325  HB2 ARG A  86      -3.283 -48.900 -31.514  1.00 92.28           H  
ATOM   1326  HB3 ARG A  86      -4.744 -49.651 -32.181  1.00 92.28           H  
ATOM   1327  O   ARG A  86      -3.542 -47.268 -29.038  1.00 92.28           O  
ATOM   1328  CG  ARG A  86      -4.658 -47.493 -32.383  1.00 92.28           C  
ATOM   1329  HG2 ARG A  86      -4.170 -46.692 -31.828  1.00 92.28           H  
ATOM   1330  HG3 ARG A  86      -5.732 -47.306 -32.395  1.00 92.28           H  
ATOM   1331  CD  ARG A  86      -4.132 -47.345 -33.799  1.00 92.28           C  
ATOM   1332  HD2 ARG A  86      -3.088 -47.659 -33.827  1.00 92.28           H  
ATOM   1333  HD3 ARG A  86      -4.731 -47.942 -34.487  1.00 92.28           H  
ATOM   1334  NE  ARG A  86      -4.249 -45.913 -34.088  1.00 92.28           N  
ATOM   1335  HE  ARG A  86      -4.656 -45.371 -33.339  1.00 92.28           H  
ATOM   1336  NH1 ARG A  86      -2.826 -45.694 -35.866  1.00 92.28           N  
ATOM   1337 HH11 ARG A  86      -2.207 -45.111 -36.410  1.00 92.28           H  
ATOM   1338 HH12 ARG A  86      -2.781 -46.702 -35.913  1.00 92.28           H  
ATOM   1339  NH2 ARG A  86      -3.571 -43.898 -34.704  1.00 92.28           N  
ATOM   1340 HH21 ARG A  86      -3.999 -43.632 -33.829  1.00 92.28           H  
ATOM   1341 HH22 ARG A  86      -2.919 -43.274 -35.158  1.00 92.28           H  
ATOM   1342  CZ  ARG A  86      -3.548 -45.180 -34.908  1.00 92.28           C  
ATOM   1343  N   ASP A  87      -5.538 -46.389 -29.581  1.00 92.80           N  
ATOM   1344  H   ASP A  87      -6.481 -46.590 -29.880  1.00 92.80           H  
ATOM   1345  CA  ASP A  87      -5.295 -45.051 -29.030  1.00 92.80           C  
ATOM   1346  HA  ASP A  87      -4.220 -44.875 -28.993  1.00 92.80           H  
ATOM   1347  C   ASP A  87      -5.814 -44.964 -27.569  1.00 92.80           C  
ATOM   1348  CB  ASP A  87      -5.917 -43.946 -29.929  1.00 92.80           C  
ATOM   1349  HB2 ASP A  87      -7.001 -44.056 -29.885  1.00 92.80           H  
ATOM   1350  HB3 ASP A  87      -5.682 -42.981 -29.482  1.00 92.80           H  
ATOM   1351  O   ASP A  87      -5.811 -43.887 -26.974  1.00 92.80           O  
ATOM   1352  CG  ASP A  87      -5.510 -43.859 -31.423  1.00 92.80           C  
ATOM   1353  OD1 ASP A  87      -4.374 -44.183 -31.846  1.00 92.80           O  
ATOM   1354  OD2 ASP A  87      -6.347 -43.390 -32.229  1.00 92.80           O  
ATOM   1355  N   GLY A  88      -6.293 -46.077 -26.992  1.00 94.05           N  
ATOM   1356  H   GLY A  88      -6.308 -46.925 -27.541  1.00 94.05           H  
ATOM   1357  CA  GLY A  88      -6.820 -46.166 -25.627  1.00 94.05           C  
ATOM   1358  HA2 GLY A  88      -6.797 -47.210 -25.312  1.00 94.05           H  
ATOM   1359  HA3 GLY A  88      -6.185 -45.591 -24.954  1.00 94.05           H  
ATOM   1360  C   GLY A  88      -8.262 -45.682 -25.463  1.00 94.05           C  
ATOM   1361  O   GLY A  88      -8.702 -45.461 -24.338  1.00 94.05           O  
ATOM   1362  N   VAL A  89      -9.019 -45.482 -26.547  1.00 95.24           N  
ATOM   1363  H   VAL A  89      -8.642 -45.721 -27.453  1.00 95.24           H  
ATOM   1364  CA  VAL A  89     -10.354 -44.863 -26.480  1.00 95.24           C  
ATOM   1365  HA  VAL A  89     -10.395 -44.220 -25.601  1.00 95.24           H  
ATOM   1366  C   VAL A  89     -11.459 -45.914 -26.332  1.00 95.24           C  
ATOM   1367  CB  VAL A  89     -10.596 -43.960 -27.709  1.00 95.24           C  
ATOM   1368  HB  VAL A  89     -10.552 -44.558 -28.619  1.00 95.24           H  
ATOM   1369  O   VAL A  89     -11.690 -46.686 -27.258  1.00 95.24           O  
ATOM   1370  CG1 VAL A  89     -11.968 -43.271 -27.651  1.00 95.24           C  
ATOM   1371 HG11 VAL A  89     -12.761 -44.018 -27.695  1.00 95.24           H  
ATOM   1372 HG12 VAL A  89     -12.063 -42.703 -26.726  1.00 95.24           H  
ATOM   1373 HG13 VAL A  89     -12.084 -42.602 -28.504  1.00 95.24           H  
ATOM   1374  CG2 VAL A  89      -9.537 -42.850 -27.800  1.00 95.24           C  
ATOM   1375 HG21 VAL A  89      -8.552 -43.291 -27.951  1.00 95.24           H  
ATOM   1376 HG22 VAL A  89      -9.526 -42.266 -26.880  1.00 95.24           H  
ATOM   1377 HG23 VAL A  89      -9.749 -42.196 -28.647  1.00 95.24           H  
ATOM   1378  N   ASP A  90     -12.210 -45.880 -25.223  1.00 94.38           N  
ATOM   1379  H   ASP A  90     -11.906 -45.301 -24.453  1.00 94.38           H  
ATOM   1380  CA  ASP A  90     -13.494 -46.593 -25.071  1.00 94.38           C  
ATOM   1381  HA  ASP A  90     -13.338 -47.657 -25.249  1.00 94.38           H  
ATOM   1382  C   ASP A  90     -14.525 -46.074 -26.090  1.00 94.38           C  
ATOM   1383  CB  ASP A  90     -14.042 -46.432 -23.639  1.00 94.38           C  
ATOM   1384  HB2 ASP A  90     -13.956 -45.386 -23.346  1.00 94.38           H  
ATOM   1385  HB3 ASP A  90     -13.438 -47.025 -22.952  1.00 94.38           H  
ATOM   1386  O   ASP A  90     -15.041 -44.950 -25.976  1.00 94.38           O  
ATOM   1387  CG  ASP A  90     -15.516 -46.856 -23.507  1.00 94.38           C  
ATOM   1388  OD1 ASP A  90     -15.966 -47.759 -24.242  1.00 94.38           O  
ATOM   1389  OD2 ASP A  90     -16.260 -46.218 -22.723  1.00 94.38           O  
ATOM   1390  N   PHE A  91     -14.848 -46.898 -27.089  1.00 92.86           N  
ATOM   1391  H   PHE A  91     -14.400 -47.803 -27.112  1.00 92.86           H  
ATOM   1392  CA  PHE A  91     -15.676 -46.473 -28.217  1.00 92.86           C  
ATOM   1393  HA  PHE A  91     -15.989 -45.446 -28.028  1.00 92.86           H  
ATOM   1394  C   PHE A  91     -16.979 -47.252 -28.424  1.00 92.86           C  
ATOM   1395  CB  PHE A  91     -14.822 -46.426 -29.484  1.00 92.86           C  
ATOM   1396  HB2 PHE A  91     -13.895 -45.900 -29.257  1.00 92.86           H  
ATOM   1397  HB3 PHE A  91     -15.359 -45.835 -30.227  1.00 92.86           H  
ATOM   1398  O   PHE A  91     -17.832 -46.783 -29.186  1.00 92.86           O  
ATOM   1399  CG  PHE A  91     -14.496 -47.770 -30.099  1.00 92.86           C  
ATOM   1400  CD1 PHE A  91     -13.306 -48.434 -29.755  1.00 92.86           C  
ATOM   1401  HD1 PHE A  91     -12.625 -48.001 -29.037  1.00 92.86           H  
ATOM   1402  CD2 PHE A  91     -15.375 -48.351 -31.032  1.00 92.86           C  
ATOM   1403  HD2 PHE A  91     -16.289 -47.841 -31.299  1.00 92.86           H  
ATOM   1404  CE1 PHE A  91     -13.002 -49.679 -30.324  1.00 92.86           C  
ATOM   1405  HE1 PHE A  91     -12.091 -50.185 -30.042  1.00 92.86           H  
ATOM   1406  CE2 PHE A  91     -15.062 -49.590 -31.617  1.00 92.86           C  
ATOM   1407  HE2 PHE A  91     -15.713 -50.030 -32.358  1.00 92.86           H  
ATOM   1408  CZ  PHE A  91     -13.882 -50.256 -31.252  1.00 92.86           C  
ATOM   1409  HZ  PHE A  91     -13.645 -51.214 -31.693  1.00 92.86           H  
ATOM   1410  N   ALA A  92     -17.152 -48.412 -27.786  1.00 92.47           N  
ATOM   1411  H   ALA A  92     -16.440 -48.716 -27.137  1.00 92.47           H  
ATOM   1412  CA  ALA A  92     -18.358 -49.231 -27.901  1.00 92.47           C  
ATOM   1413  HA  ALA A  92     -19.231 -48.579 -27.879  1.00 92.47           H  
ATOM   1414  C   ALA A  92     -18.485 -50.240 -26.751  1.00 92.47           C  
ATOM   1415  CB  ALA A  92     -18.324 -49.980 -29.244  1.00 92.47           C  
ATOM   1416  HB1 ALA A  92     -17.419 -50.584 -29.297  1.00 92.47           H  
ATOM   1417  HB2 ALA A  92     -19.197 -50.628 -29.320  1.00 92.47           H  
ATOM   1418  HB3 ALA A  92     -18.330 -49.263 -30.065  1.00 92.47           H  
ATOM   1419  O   ALA A  92     -17.501 -50.864 -26.373  1.00 92.47           O  
ATOM   1420  N   ILE A  93     -19.714 -50.476 -26.288  1.00 92.54           N  
ATOM   1421  H   ILE A  93     -20.489 -49.952 -26.670  1.00 92.54           H  
ATOM   1422  CA  ILE A  93     -20.052 -51.551 -25.343  1.00 92.54           C  
ATOM   1423  HA  ILE A  93     -19.138 -51.906 -24.866  1.00 92.54           H  
ATOM   1424  C   ILE A  93     -20.674 -52.706 -26.136  1.00 92.54           C  
ATOM   1425  CB  ILE A  93     -21.002 -51.055 -24.223  1.00 92.54           C  
ATOM   1426  HB  ILE A  93     -21.993 -50.905 -24.652  1.00 92.54           H  
ATOM   1427  O   ILE A  93     -21.554 -52.472 -26.970  1.00 92.54           O  
ATOM   1428  CG1 ILE A  93     -20.535 -49.704 -23.632  1.00 92.54           C  
ATOM   1429 HG12 ILE A  93     -19.528 -49.824 -23.233  1.00 92.54           H  
ATOM   1430 HG13 ILE A  93     -20.494 -48.953 -24.421  1.00 92.54           H  
ATOM   1431  CG2 ILE A  93     -21.107 -52.136 -23.129  1.00 92.54           C  
ATOM   1432 HG21 ILE A  93     -21.449 -53.084 -23.544  1.00 92.54           H  
ATOM   1433 HG22 ILE A  93     -21.821 -51.840 -22.361  1.00 92.54           H  
ATOM   1434 HG23 ILE A  93     -20.136 -52.281 -22.655  1.00 92.54           H  
ATOM   1435  CD1 ILE A  93     -21.450 -49.130 -22.542  1.00 92.54           C  
ATOM   1436 HD11 ILE A  93     -21.416 -49.750 -21.646  1.00 92.54           H  
ATOM   1437 HD12 ILE A  93     -22.476 -49.071 -22.906  1.00 92.54           H  
ATOM   1438 HD13 ILE A  93     -21.108 -48.130 -22.274  1.00 92.54           H  
ATOM   1439  N   GLY A  94     -20.234 -53.942 -25.906  1.00 88.09           N  
ATOM   1440  H   GLY A  94     -19.473 -54.074 -25.255  1.00 88.09           H  
ATOM   1441  CA  GLY A  94     -20.793 -55.127 -26.559  1.00 88.09           C  
ATOM   1442  HA2 GLY A  94     -20.952 -54.914 -27.616  1.00 88.09           H  
ATOM   1443  HA3 GLY A  94     -21.757 -55.351 -26.103  1.00 88.09           H  
ATOM   1444  C   GLY A  94     -19.902 -56.368 -26.453  1.00 88.09           C  
ATOM   1445  O   GLY A  94     -18.769 -56.276 -25.990  1.00 88.09           O  
ATOM   1446  N   PRO A  95     -20.389 -57.545 -26.887  1.00 88.51           N  
ATOM   1447  CA  PRO A  95     -19.586 -58.764 -26.881  1.00 88.51           C  
ATOM   1448  HA  PRO A  95     -19.304 -58.995 -25.853  1.00 88.51           H  
ATOM   1449  C   PRO A  95     -18.329 -58.588 -27.757  1.00 88.51           C  
ATOM   1450  CB  PRO A  95     -20.509 -59.868 -27.407  1.00 88.51           C  
ATOM   1451  HB2 PRO A  95     -19.967 -60.618 -27.982  1.00 88.51           H  
ATOM   1452  HB3 PRO A  95     -21.026 -60.334 -26.568  1.00 88.51           H  
ATOM   1453  O   PRO A  95     -18.457 -58.144 -28.905  1.00 88.51           O  
ATOM   1454  CG  PRO A  95     -21.519 -59.109 -28.270  1.00 88.51           C  
ATOM   1455  HG2 PRO A  95     -22.468 -59.640 -28.344  1.00 88.51           H  
ATOM   1456  HG3 PRO A  95     -21.099 -58.933 -29.260  1.00 88.51           H  
ATOM   1457  CD  PRO A  95     -21.671 -57.778 -27.534  1.00 88.51           C  
ATOM   1458  HD2 PRO A  95     -22.449 -57.860 -26.774  1.00 88.51           H  
ATOM   1459  HD3 PRO A  95     -21.914 -56.986 -28.242  1.00 88.51           H  
ATOM   1460  N   PRO A  96     -17.126 -58.921 -27.254  1.00 86.28           N  
ATOM   1461  CA  PRO A  96     -15.898 -58.769 -28.021  1.00 86.28           C  
ATOM   1462  HA  PRO A  96     -15.835 -57.739 -28.373  1.00 86.28           H  
ATOM   1463  C   PRO A  96     -15.861 -59.730 -29.223  1.00 86.28           C  
ATOM   1464  CB  PRO A  96     -14.753 -59.024 -27.035  1.00 86.28           C  
ATOM   1465  HB2 PRO A  96     -13.891 -59.491 -27.512  1.00 86.28           H  
ATOM   1466  HB3 PRO A  96     -14.464 -58.083 -26.567  1.00 86.28           H  
ATOM   1467  O   PRO A  96     -16.415 -60.833 -29.155  1.00 86.28           O  
ATOM   1468  CG  PRO A  96     -15.382 -59.938 -25.986  1.00 86.28           C  
ATOM   1469  HG2 PRO A  96     -15.360 -60.970 -26.337  1.00 86.28           H  
ATOM   1470  HG3 PRO A  96     -14.885 -59.849 -25.020  1.00 86.28           H  
ATOM   1471  CD  PRO A  96     -16.826 -59.444 -25.928  1.00 86.28           C  
ATOM   1472  HD2 PRO A  96     -16.905 -58.637 -25.199  1.00 86.28           H  
ATOM   1473  HD3 PRO A  96     -17.489 -60.267 -25.660  1.00 86.28           H  
ATOM   1474  N   PRO A  97     -15.190 -59.350 -30.327  1.00 85.58           N  
ATOM   1475  CA  PRO A  97     -14.837 -60.284 -31.391  1.00 85.58           C  
ATOM   1476  HA  PRO A  97     -15.761 -60.617 -31.865  1.00 85.58           H  
ATOM   1477  C   PRO A  97     -14.050 -61.495 -30.854  1.00 85.58           C  
ATOM   1478  CB  PRO A  97     -14.002 -59.475 -32.392  1.00 85.58           C  
ATOM   1479  HB2 PRO A  97     -14.188 -59.785 -33.420  1.00 85.58           H  
ATOM   1480  HB3 PRO A  97     -12.942 -59.567 -32.155  1.00 85.58           H  
ATOM   1481  O   PRO A  97     -13.331 -61.369 -29.858  1.00 85.58           O  
ATOM   1482  CG  PRO A  97     -14.446 -58.034 -32.148  1.00 85.58           C  
ATOM   1483  HG2 PRO A  97     -13.675 -57.320 -32.436  1.00 85.58           H  
ATOM   1484  HG3 PRO A  97     -15.378 -57.839 -32.679  1.00 85.58           H  
ATOM   1485  CD  PRO A  97     -14.698 -58.020 -30.643  1.00 85.58           C  
ATOM   1486  HD2 PRO A  97     -15.425 -57.246 -30.395  1.00 85.58           H  
ATOM   1487  HD3 PRO A  97     -13.759 -57.853 -30.114  1.00 85.58           H  
ATOM   1488  N   PRO A  98     -14.132 -62.668 -31.507  1.00 82.50           N  
ATOM   1489  CA  PRO A  98     -13.313 -63.816 -31.131  1.00 82.50           C  
ATOM   1490  HA  PRO A  98     -13.538 -64.102 -30.103  1.00 82.50           H  
ATOM   1491  C   PRO A  98     -11.817 -63.483 -31.239  1.00 82.50           C  
ATOM   1492  CB  PRO A  98     -13.730 -64.946 -32.078  1.00 82.50           C  
ATOM   1493  HB2 PRO A  98     -12.902 -65.614 -32.314  1.00 82.50           H  
ATOM   1494  HB3 PRO A  98     -14.554 -65.504 -31.635  1.00 82.50           H  
ATOM   1495  O   PRO A  98     -11.404 -62.775 -32.155  1.00 82.50           O  
ATOM   1496  CG  PRO A  98     -14.228 -64.200 -33.317  1.00 82.50           C  
ATOM   1497  HG2 PRO A  98     -14.941 -64.793 -33.889  1.00 82.50           H  
ATOM   1498  HG3 PRO A  98     -13.379 -63.914 -33.939  1.00 82.50           H  
ATOM   1499  CD  PRO A  98     -14.875 -62.949 -32.726  1.00 82.50           C  
ATOM   1500  HD2 PRO A  98     -14.809 -62.127 -33.439  1.00 82.50           H  
ATOM   1501  HD3 PRO A  98     -15.916 -63.151 -32.474  1.00 82.50           H  
ATOM   1502  N   ALA A  99     -11.024 -64.028 -30.311  1.00 80.80           N  
ATOM   1503  H   ALA A  99     -11.462 -64.588 -29.593  1.00 80.80           H  
ATOM   1504  CA  ALA A  99      -9.585 -63.778 -30.155  1.00 80.80           C  
ATOM   1505  HA  ALA A  99      -9.284 -64.324 -29.261  1.00 80.80           H  
ATOM   1506  C   ALA A  99      -9.180 -62.316 -29.846  1.00 80.80           C  
ATOM   1507  CB  ALA A  99      -8.807 -64.421 -31.315  1.00 80.80           C  
ATOM   1508  HB1 ALA A  99      -8.987 -63.869 -32.238  1.00 80.80           H  
ATOM   1509  HB2 ALA A  99      -9.111 -65.460 -31.443  1.00 80.80           H  
ATOM   1510  HB3 ALA A  99      -7.739 -64.394 -31.097  1.00 80.80           H  
ATOM   1511  O   ALA A  99      -8.012 -61.969 -29.998  1.00 80.80           O  
ATOM   1512  N   LEU A 100     -10.102 -61.465 -29.372  1.00 90.50           N  
ATOM   1513  H   LEU A 100     -11.065 -61.760 -29.291  1.00 90.50           H  
ATOM   1514  CA  LEU A 100      -9.730 -60.170 -28.797  1.00 90.50           C  
ATOM   1515  HA  LEU A 100      -8.927 -59.764 -29.412  1.00 90.50           H  
ATOM   1516  C   LEU A 100      -9.231 -60.351 -27.342  1.00 90.50           C  
ATOM   1517  CB  LEU A 100     -10.921 -59.193 -28.866  1.00 90.50           C  
ATOM   1518  HB2 LEU A 100     -11.513 -59.295 -27.956  1.00 90.50           H  
ATOM   1519  HB3 LEU A 100     -11.564 -59.440 -29.710  1.00 90.50           H  
ATOM   1520  O   LEU A 100      -9.983 -60.897 -26.529  1.00 90.50           O  
ATOM   1521  CG  LEU A 100     -10.428 -57.744 -29.020  1.00 90.50           C  
ATOM   1522  HG  LEU A 100      -9.465 -57.627 -28.522  1.00 90.50           H  
ATOM   1523  CD1 LEU A 100     -10.279 -57.403 -30.503  1.00 90.50           C  
ATOM   1524 HD11 LEU A 100      -9.833 -56.412 -30.594  1.00 90.50           H  
ATOM   1525 HD12 LEU A 100      -9.608 -58.118 -30.978  1.00 90.50           H  
ATOM   1526 HD13 LEU A 100     -11.247 -57.422 -31.003  1.00 90.50           H  
ATOM   1527  CD2 LEU A 100     -11.394 -56.749 -28.386  1.00 90.50           C  
ATOM   1528 HD21 LEU A 100     -10.990 -55.741 -28.481  1.00 90.50           H  
ATOM   1529 HD22 LEU A 100     -12.375 -56.803 -28.859  1.00 90.50           H  
ATOM   1530 HD23 LEU A 100     -11.489 -56.984 -27.326  1.00 90.50           H  
ATOM   1531  N   PRO A 101      -8.013 -59.905 -26.981  1.00 95.02           N  
ATOM   1532  CA  PRO A 101      -7.511 -60.014 -25.612  1.00 95.02           C  
ATOM   1533  HA  PRO A 101      -7.652 -61.038 -25.265  1.00 95.02           H  
ATOM   1534  C   PRO A 101      -8.224 -59.067 -24.638  1.00 95.02           C  
ATOM   1535  CB  PRO A 101      -6.008 -59.727 -25.687  1.00 95.02           C  
ATOM   1536  HB2 PRO A 101      -5.467 -60.664 -25.822  1.00 95.02           H  
ATOM   1537  HB3 PRO A 101      -5.638 -59.203 -24.806  1.00 95.02           H  
ATOM   1538  O   PRO A 101      -8.613 -57.946 -24.979  1.00 95.02           O  
ATOM   1539  CG  PRO A 101      -5.861 -58.884 -26.950  1.00 95.02           C  
ATOM   1540  HG2 PRO A 101      -6.056 -57.837 -26.716  1.00 95.02           H  
ATOM   1541  HG3 PRO A 101      -4.877 -58.999 -27.404  1.00 95.02           H  
ATOM   1542  CD  PRO A 101      -6.969 -59.401 -27.862  1.00 95.02           C  
ATOM   1543  HD2 PRO A 101      -6.586 -60.220 -28.472  1.00 95.02           H  
ATOM   1544  HD3 PRO A 101      -7.329 -58.593 -28.498  1.00 95.02           H  
ATOM   1545  N   TYR A 102      -8.336 -59.504 -23.384  1.00 96.03           N  
ATOM   1546  H   TYR A 102      -8.044 -60.449 -23.180  1.00 96.03           H  
ATOM   1547  CA  TYR A 102      -8.830 -58.672 -22.288  1.00 96.03           C  
ATOM   1548  HA  TYR A 102      -9.616 -58.033 -22.690  1.00 96.03           H  
ATOM   1549  C   TYR A 102      -7.734 -57.764 -21.704  1.00 96.03           C  
ATOM   1550  CB  TYR A 102      -9.469 -59.564 -21.219  1.00 96.03           C  
ATOM   1551  HB2 TYR A 102      -9.486 -59.017 -20.276  1.00 96.03           H  
ATOM   1552  HB3 TYR A 102      -8.861 -60.455 -21.066  1.00 96.03           H  
ATOM   1553  O   TYR A 102      -6.618 -58.227 -21.493  1.00 96.03           O  
ATOM   1554  CG  TYR A 102     -10.892 -59.958 -21.557  1.00 96.03           C  
ATOM   1555  CD1 TYR A 102     -11.937 -59.105 -21.162  1.00 96.03           C  
ATOM   1556  HD1 TYR A 102     -11.720 -58.187 -20.635  1.00 96.03           H  
ATOM   1557  CD2 TYR A 102     -11.179 -61.135 -22.280  1.00 96.03           C  
ATOM   1558  HD2 TYR A 102     -10.374 -61.765 -22.628  1.00 96.03           H  
ATOM   1559  CE1 TYR A 102     -13.269 -59.444 -21.443  1.00 96.03           C  
ATOM   1560  HE1 TYR A 102     -14.070 -58.794 -21.124  1.00 96.03           H  
ATOM   1561  CE2 TYR A 102     -12.521 -61.480 -22.559  1.00 96.03           C  
ATOM   1562  HE2 TYR A 102     -12.757 -62.383 -23.101  1.00 96.03           H  
ATOM   1563  OH  TYR A 102     -14.873 -60.980 -22.303  1.00 96.03           O  
ATOM   1564  HH  TYR A 102     -15.417 -60.394 -21.771  1.00 96.03           H  
ATOM   1565  CZ  TYR A 102     -13.570 -60.644 -22.114  1.00 96.03           C  
ATOM   1566  N   LEU A 103      -8.049 -56.503 -21.398  1.00 96.48           N  
ATOM   1567  H   LEU A 103      -8.998 -56.205 -21.576  1.00 96.48           H  
ATOM   1568  CA  LEU A 103      -7.166 -55.535 -20.737  1.00 96.48           C  
ATOM   1569  HA  LEU A 103      -6.132 -55.844 -20.893  1.00 96.48           H  
ATOM   1570  C   LEU A 103      -7.433 -55.490 -19.226  1.00 96.48           C  
ATOM   1571  CB  LEU A 103      -7.354 -54.146 -21.380  1.00 96.48           C  
ATOM   1572  HB2 LEU A 103      -8.397 -53.852 -21.259  1.00 96.48           H  
ATOM   1573  HB3 LEU A 103      -7.147 -54.229 -22.447  1.00 96.48           H  
ATOM   1574  O   LEU A 103      -8.562 -55.251 -18.797  1.00 96.48           O  
ATOM   1575  CG  LEU A 103      -6.456 -53.036 -20.793  1.00 96.48           C  
ATOM   1576  HG  LEU A 103      -6.566 -53.009 -19.709  1.00 96.48           H  
ATOM   1577  CD1 LEU A 103      -4.984 -53.261 -21.142  1.00 96.48           C  
ATOM   1578 HD11 LEU A 103      -4.608 -54.140 -20.618  1.00 96.48           H  
ATOM   1579 HD12 LEU A 103      -4.862 -53.390 -22.218  1.00 96.48           H  
ATOM   1580 HD13 LEU A 103      -4.395 -52.400 -20.823  1.00 96.48           H  
ATOM   1581  CD2 LEU A 103      -6.867 -51.665 -21.329  1.00 96.48           C  
ATOM   1582 HD21 LEU A 103      -6.293 -50.891 -20.819  1.00 96.48           H  
ATOM   1583 HD22 LEU A 103      -7.926 -51.491 -21.137  1.00 96.48           H  
ATOM   1584 HD23 LEU A 103      -6.675 -51.595 -22.400  1.00 96.48           H  
ATOM   1585  N   ASP A 104      -6.377 -55.662 -18.437  1.00 95.42           N  
ATOM   1586  H   ASP A 104      -5.501 -55.909 -18.875  1.00 95.42           H  
ATOM   1587  CA  ASP A 104      -6.391 -55.644 -16.973  1.00 95.42           C  
ATOM   1588  HA  ASP A 104      -7.406 -55.444 -16.632  1.00 95.42           H  
ATOM   1589  C   ASP A 104      -5.495 -54.500 -16.454  1.00 95.42           C  
ATOM   1590  CB  ASP A 104      -6.020 -57.050 -16.473  1.00 95.42           C  
ATOM   1591  HB2 ASP A 104      -6.526 -57.780 -17.105  1.00 95.42           H  
ATOM   1592  HB3 ASP A 104      -4.948 -57.213 -16.585  1.00 95.42           H  
ATOM   1593  O   ASP A 104      -4.289 -54.643 -16.231  1.00 95.42           O  
ATOM   1594  CG  ASP A 104      -6.431 -57.344 -15.030  1.00 95.42           C  
ATOM   1595  OD1 ASP A 104      -7.102 -56.488 -14.413  1.00 95.42           O  
ATOM   1596  OD2 ASP A 104      -6.145 -58.488 -14.600  1.00 95.42           O  
ATOM   1597  N   VAL A 105      -6.105 -53.313 -16.387  1.00 94.16           N  
ATOM   1598  H   VAL A 105      -7.090 -53.304 -16.613  1.00 94.16           H  
ATOM   1599  CA  VAL A 105      -5.543 -52.023 -15.946  1.00 94.16           C  
ATOM   1600  HA  VAL A 105      -4.712 -52.199 -15.262  1.00 94.16           H  
ATOM   1601  C   VAL A 105      -6.655 -51.273 -15.210  1.00 94.16           C  
ATOM   1602  CB  VAL A 105      -5.047 -51.182 -17.145  1.00 94.16           C  
ATOM   1603  HB  VAL A 105      -5.882 -50.982 -17.816  1.00 94.16           H  
ATOM   1604  O   VAL A 105      -7.808 -51.354 -15.639  1.00 94.16           O  
ATOM   1605  CG1 VAL A 105      -4.451 -49.846 -16.693  1.00 94.16           C  
ATOM   1606 HG11 VAL A 105      -4.032 -49.327 -17.555  1.00 94.16           H  
ATOM   1607 HG12 VAL A 105      -3.656 -50.009 -15.966  1.00 94.16           H  
ATOM   1608 HG13 VAL A 105      -5.219 -49.201 -16.265  1.00 94.16           H  
ATOM   1609  CG2 VAL A 105      -3.955 -51.906 -17.938  1.00 94.16           C  
ATOM   1610 HG21 VAL A 105      -3.137 -52.159 -17.263  1.00 94.16           H  
ATOM   1611 HG22 VAL A 105      -3.582 -51.266 -18.737  1.00 94.16           H  
ATOM   1612 HG23 VAL A 105      -4.349 -52.823 -18.377  1.00 94.16           H  
ATOM   1613  N   ASP A 106      -6.352 -50.567 -14.116  1.00 88.81           N  
ATOM   1614  H   ASP A 106      -5.391 -50.547 -13.807  1.00 88.81           H  
ATOM   1615  CA  ASP A 106      -7.364 -50.002 -13.205  1.00 88.81           C  
ATOM   1616  HA  ASP A 106      -7.975 -50.822 -12.827  1.00 88.81           H  
ATOM   1617  C   ASP A 106      -8.340 -49.019 -13.884  1.00 88.81           C  
ATOM   1618  CB  ASP A 106      -6.683 -49.338 -11.993  1.00 88.81           C  
ATOM   1619  HB2 ASP A 106      -7.409 -48.692 -11.498  1.00 88.81           H  
ATOM   1620  HB3 ASP A 106      -5.863 -48.709 -12.338  1.00 88.81           H  
ATOM   1621  O   ASP A 106      -9.542 -49.302 -13.946  1.00 88.81           O  
ATOM   1622  CG  ASP A 106      -6.178 -50.340 -10.949  1.00 88.81           C  
ATOM   1623  OD1 ASP A 106      -6.923 -51.306 -10.667  1.00 88.81           O  
ATOM   1624  OD2 ASP A 106      -5.078 -50.102 -10.406  1.00 88.81           O  
ATOM   1625  N   ASP A 107      -7.834 -47.910 -14.433  1.00 89.50           N  
ATOM   1626  H   ASP A 107      -6.835 -47.771 -14.381  1.00 89.50           H  
ATOM   1627  CA  ASP A 107      -8.624 -46.820 -15.037  1.00 89.50           C  
ATOM   1628  HA  ASP A 107      -9.680 -47.085 -15.008  1.00 89.50           H  
ATOM   1629  C   ASP A 107      -8.233 -46.614 -16.517  1.00 89.50           C  
ATOM   1630  CB  ASP A 107      -8.469 -45.545 -14.181  1.00 89.50           C  
ATOM   1631  HB2 ASP A 107      -7.448 -45.173 -14.257  1.00 89.50           H  
ATOM   1632  HB3 ASP A 107      -8.647 -45.807 -13.137  1.00 89.50           H  
ATOM   1633  O   ASP A 107      -7.430 -45.734 -16.838  1.00 89.50           O  
ATOM   1634  CG  ASP A 107      -9.459 -44.429 -14.554  1.00 89.50           C  
ATOM   1635  OD1 ASP A 107     -10.522 -44.750 -15.135  1.00 89.50           O  
ATOM   1636  OD2 ASP A 107      -9.197 -43.263 -14.172  1.00 89.50           O  
ATOM   1637  N   PRO A 108      -8.712 -47.479 -17.434  1.00 93.79           N  
ATOM   1638  CA  PRO A 108      -8.193 -47.524 -18.792  1.00 93.79           C  
ATOM   1639  HA  PRO A 108      -7.106 -47.469 -18.731  1.00 93.79           H  
ATOM   1640  C   PRO A 108      -8.692 -46.365 -19.655  1.00 93.79           C  
ATOM   1641  CB  PRO A 108      -8.606 -48.882 -19.357  1.00 93.79           C  
ATOM   1642  HB2 PRO A 108      -7.868 -49.633 -19.074  1.00 93.79           H  
ATOM   1643  HB3 PRO A 108      -8.740 -48.862 -20.438  1.00 93.79           H  
ATOM   1644  O   PRO A 108      -9.894 -46.114 -19.767  1.00 93.79           O  
ATOM   1645  CG  PRO A 108      -9.914 -49.143 -18.618  1.00 93.79           C  
ATOM   1646  HG2 PRO A 108     -10.726 -48.588 -19.089  1.00 93.79           H  
ATOM   1647  HG3 PRO A 108     -10.137 -50.210 -18.595  1.00 93.79           H  
ATOM   1648  CD  PRO A 108      -9.643 -48.573 -17.225  1.00 93.79           C  
ATOM   1649  HD2 PRO A 108      -9.168 -49.333 -16.605  1.00 93.79           H  
ATOM   1650  HD3 PRO A 108     -10.569 -48.223 -16.768  1.00 93.79           H  
ATOM   1651  N   GLY A 109      -7.767 -45.695 -20.340  1.00 92.54           N  
ATOM   1652  H   GLY A 109      -6.796 -45.944 -20.217  1.00 92.54           H  
ATOM   1653  CA  GLY A 109      -8.108 -44.582 -21.218  1.00 92.54           C  
ATOM   1654  HA2 GLY A 109      -8.875 -44.916 -21.917  1.00 92.54           H  
ATOM   1655  HA3 GLY A 109      -8.532 -43.783 -20.610  1.00 92.54           H  
ATOM   1656  C   GLY A 109      -6.930 -44.014 -22.016  1.00 92.54           C  
ATOM   1657  O   GLY A 109      -5.778 -44.378 -21.784  1.00 92.54           O  
ATOM   1658  N   PRO A 110      -7.190 -43.045 -22.916  1.00 91.97           N  
ATOM   1659  CA  PRO A 110      -6.180 -42.447 -23.799  1.00 91.97           C  
ATOM   1660  HA  PRO A 110      -5.603 -43.229 -24.292  1.00 91.97           H  
ATOM   1661  C   PRO A 110      -5.199 -41.511 -23.068  1.00 91.97           C  
ATOM   1662  CB  PRO A 110      -7.006 -41.684 -24.840  1.00 91.97           C  
ATOM   1663  HB2 PRO A 110      -7.337 -42.372 -25.618  1.00 91.97           H  
ATOM   1664  HB3 PRO A 110      -6.461 -40.849 -25.281  1.00 91.97           H  
ATOM   1665  O   PRO A 110      -4.290 -40.953 -23.678  1.00 91.97           O  
ATOM   1666  CG  PRO A 110      -8.222 -41.221 -24.040  1.00 91.97           C  
ATOM   1667  HG2 PRO A 110      -9.075 -41.007 -24.684  1.00 91.97           H  
ATOM   1668  HG3 PRO A 110      -7.961 -40.350 -23.439  1.00 91.97           H  
ATOM   1669  CD  PRO A 110      -8.487 -42.418 -23.131  1.00 91.97           C  
ATOM   1670  HD2 PRO A 110      -9.158 -43.117 -23.631  1.00 91.97           H  
ATOM   1671  HD3 PRO A 110      -8.929 -42.084 -22.191  1.00 91.97           H  
ATOM   1672  N   THR A 111      -5.416 -41.280 -21.771  1.00 91.92           N  
ATOM   1673  H   THR A 111      -6.206 -41.740 -21.342  1.00 91.92           H  
ATOM   1674  CA  THR A 111      -4.568 -40.465 -20.889  1.00 91.92           C  
ATOM   1675  HA  THR A 111      -3.793 -39.979 -21.481  1.00 91.92           H  
ATOM   1676  C   THR A 111      -3.832 -41.288 -19.834  1.00 91.92           C  
ATOM   1677  CB  THR A 111      -5.391 -39.371 -20.190  1.00 91.92           C  
ATOM   1678  HB  THR A 111      -4.788 -38.890 -19.420  1.00 91.92           H  
ATOM   1679  O   THR A 111      -3.045 -40.712 -19.087  1.00 91.92           O  
ATOM   1680  CG2 THR A 111      -5.845 -38.295 -21.176  1.00 91.92           C  
ATOM   1681 HG21 THR A 111      -4.973 -37.850 -21.657  1.00 91.92           H  
ATOM   1682 HG22 THR A 111      -6.491 -38.734 -21.936  1.00 91.92           H  
ATOM   1683 HG23 THR A 111      -6.394 -37.522 -20.638  1.00 91.92           H  
ATOM   1684  OG1 THR A 111      -6.561 -39.901 -19.602  1.00 91.92           O  
ATOM   1685  HG1 THR A 111      -6.304 -40.469 -18.872  1.00 91.92           H  
ATOM   1686  N   ASP A 112      -4.087 -42.596 -19.749  1.00 91.94           N  
ATOM   1687  H   ASP A 112      -4.660 -43.045 -20.449  1.00 91.94           H  
ATOM   1688  CA  ASP A 112      -3.409 -43.488 -18.811  1.00 91.94           C  
ATOM   1689  HA  ASP A 112      -3.140 -42.927 -17.916  1.00 91.94           H  
ATOM   1690  C   ASP A 112      -2.135 -44.083 -19.451  1.00 91.94           C  
ATOM   1691  CB  ASP A 112      -4.370 -44.577 -18.321  1.00 91.94           C  
ATOM   1692  HB2 ASP A 112      -4.900 -45.002 -19.174  1.00 91.94           H  
ATOM   1693  HB3 ASP A 112      -5.100 -44.139 -17.641  1.00 91.94           H  
ATOM   1694  O   ASP A 112      -2.225 -44.790 -20.462  1.00 91.94           O  
ATOM   1695  CG  ASP A 112      -3.594 -45.682 -17.605  1.00 91.94           C  
ATOM   1696  OD1 ASP A 112      -2.647 -45.361 -16.852  1.00 91.94           O  
ATOM   1697  OD2 ASP A 112      -3.829 -46.855 -17.957  1.00 91.94           O  
ATOM   1698  N   PRO A 113      -0.939 -43.839 -18.877  1.00 90.30           N  
ATOM   1699  CA  PRO A 113       0.304 -44.410 -19.380  1.00 90.30           C  
ATOM   1700  HA  PRO A 113       0.467 -44.049 -20.395  1.00 90.30           H  
ATOM   1701  C   PRO A 113       0.327 -45.944 -19.396  1.00 90.30           C  
ATOM   1702  CB  PRO A 113       1.401 -43.860 -18.462  1.00 90.30           C  
ATOM   1703  HB2 PRO A 113       1.558 -44.536 -17.621  1.00 90.30           H  
ATOM   1704  HB3 PRO A 113       2.333 -43.695 -19.003  1.00 90.30           H  
ATOM   1705  O   PRO A 113       0.961 -46.512 -20.282  1.00 90.30           O  
ATOM   1706  CG  PRO A 113       0.813 -42.558 -17.930  1.00 90.30           C  
ATOM   1707  HG2 PRO A 113       0.926 -41.768 -18.673  1.00 90.30           H  
ATOM   1708  HG3 PRO A 113       1.257 -42.267 -16.978  1.00 90.30           H  
ATOM   1709  CD  PRO A 113      -0.659 -42.919 -17.783  1.00 90.30           C  
ATOM   1710  HD2 PRO A 113      -0.830 -43.424 -16.832  1.00 90.30           H  
ATOM   1711  HD3 PRO A 113      -1.260 -42.011 -17.843  1.00 90.30           H  
ATOM   1712  N   ALA A 114      -0.337 -46.622 -18.452  1.00 92.30           N  
ATOM   1713  H   ALA A 114      -0.939 -46.128 -17.809  1.00 92.30           H  
ATOM   1714  CA  ALA A 114      -0.307 -48.084 -18.373  1.00 92.30           C  
ATOM   1715  HA  ALA A 114       0.722 -48.424 -18.486  1.00 92.30           H  
ATOM   1716  C   ALA A 114      -1.119 -48.737 -19.505  1.00 92.30           C  
ATOM   1717  CB  ALA A 114      -0.786 -48.504 -16.982  1.00 92.30           C  
ATOM   1718  HB1 ALA A 114      -0.766 -49.592 -16.914  1.00 92.30           H  
ATOM   1719  HB2 ALA A 114      -0.132 -48.085 -16.217  1.00 92.30           H  
ATOM   1720  HB3 ALA A 114      -1.805 -48.157 -16.810  1.00 92.30           H  
ATOM   1721  O   ALA A 114      -0.646 -49.673 -20.150  1.00 92.30           O  
ATOM   1722  N   THR A 115      -2.289 -48.181 -19.820  1.00 95.47           N  
ATOM   1723  H   THR A 115      -2.657 -47.496 -19.174  1.00 95.47           H  
ATOM   1724  CA  THR A 115      -3.121 -48.543 -20.975  1.00 95.47           C  
ATOM   1725  HA  THR A 115      -3.397 -49.595 -20.901  1.00 95.47           H  
ATOM   1726  C   THR A 115      -2.369 -48.347 -22.284  1.00 95.47           C  
ATOM   1727  CB  THR A 115      -4.406 -47.704 -20.990  1.00 95.47           C  
ATOM   1728  HB  THR A 115      -4.159 -46.643 -20.949  1.00 95.47           H  
ATOM   1729  O   THR A 115      -2.311 -49.270 -23.095  1.00 95.47           O  
ATOM   1730  CG2 THR A 115      -5.302 -47.956 -22.204  1.00 95.47           C  
ATOM   1731 HG21 THR A 115      -5.442 -49.027 -22.350  1.00 95.47           H  
ATOM   1732 HG22 THR A 115      -6.271 -47.482 -22.049  1.00 95.47           H  
ATOM   1733 HG23 THR A 115      -4.846 -47.520 -23.093  1.00 95.47           H  
ATOM   1734  OG1 THR A 115      -5.163 -48.043 -19.863  1.00 95.47           O  
ATOM   1735  HG1 THR A 115      -4.711 -47.677 -19.100  1.00 95.47           H  
ATOM   1736  N   LEU A 116      -1.750 -47.179 -22.490  1.00 94.68           N  
ATOM   1737  H   LEU A 116      -1.823 -46.459 -21.786  1.00 94.68           H  
ATOM   1738  CA  LEU A 116      -0.975 -46.916 -23.707  1.00 94.68           C  
ATOM   1739  HA  LEU A 116      -1.610 -47.096 -24.574  1.00 94.68           H  
ATOM   1740  C   LEU A 116       0.208 -47.887 -23.847  1.00 94.68           C  
ATOM   1741  CB  LEU A 116      -0.511 -45.449 -23.720  1.00 94.68           C  
ATOM   1742  HB2 LEU A 116       0.033 -45.250 -22.797  1.00 94.68           H  
ATOM   1743  HB3 LEU A 116       0.182 -45.315 -24.551  1.00 94.68           H  
ATOM   1744  O   LEU A 116       0.421 -48.427 -24.930  1.00 94.68           O  
ATOM   1745  CG  LEU A 116      -1.649 -44.418 -23.864  1.00 94.68           C  
ATOM   1746  HG  LEU A 116      -2.369 -44.543 -23.055  1.00 94.68           H  
ATOM   1747  CD1 LEU A 116      -1.061 -43.008 -23.773  1.00 94.68           C  
ATOM   1748 HD11 LEU A 116      -0.345 -42.849 -24.579  1.00 94.68           H  
ATOM   1749 HD12 LEU A 116      -0.566 -42.888 -22.809  1.00 94.68           H  
ATOM   1750 HD13 LEU A 116      -1.864 -42.275 -23.845  1.00 94.68           H  
ATOM   1751  CD2 LEU A 116      -2.397 -44.536 -25.196  1.00 94.68           C  
ATOM   1752 HD21 LEU A 116      -3.132 -43.735 -25.279  1.00 94.68           H  
ATOM   1753 HD22 LEU A 116      -1.697 -44.477 -26.029  1.00 94.68           H  
ATOM   1754 HD23 LEU A 116      -2.933 -45.484 -25.241  1.00 94.68           H  
ATOM   1755  N   ALA A 117       0.916 -48.175 -22.752  1.00 93.59           N  
ATOM   1756  H   ALA A 117       0.704 -47.690 -21.892  1.00 93.59           H  
ATOM   1757  CA  ALA A 117       2.025 -49.123 -22.744  1.00 93.59           C  
ATOM   1758  HA  ALA A 117       2.721 -48.837 -23.533  1.00 93.59           H  
ATOM   1759  C   ALA A 117       1.569 -50.571 -23.035  1.00 93.59           C  
ATOM   1760  CB  ALA A 117       2.740 -48.981 -21.394  1.00 93.59           C  
ATOM   1761  HB1 ALA A 117       3.654 -49.575 -21.398  1.00 93.59           H  
ATOM   1762  HB2 ALA A 117       3.018 -47.940 -21.233  1.00 93.59           H  
ATOM   1763  HB3 ALA A 117       2.091 -49.314 -20.584  1.00 93.59           H  
ATOM   1764  O   ALA A 117       2.216 -51.285 -23.799  1.00 93.59           O  
ATOM   1765  N   ALA A 118       0.423 -51.004 -22.498  1.00 95.52           N  
ATOM   1766  H   ALA A 118      -0.062 -50.403 -21.848  1.00 95.52           H  
ATOM   1767  CA  ALA A 118      -0.164 -52.308 -22.811  1.00 95.52           C  
ATOM   1768  HA  ALA A 118       0.572 -53.083 -22.596  1.00 95.52           H  
ATOM   1769  C   ALA A 118      -0.552 -52.432 -24.300  1.00 95.52           C  
ATOM   1770  CB  ALA A 118      -1.378 -52.516 -21.894  1.00 95.52           C  
ATOM   1771  HB1 ALA A 118      -1.825 -53.492 -22.079  1.00 95.52           H  
ATOM   1772  HB2 ALA A 118      -2.126 -51.745 -22.081  1.00 95.52           H  
ATOM   1773  HB3 ALA A 118      -1.068 -52.458 -20.851  1.00 95.52           H  
ATOM   1774  O   ALA A 118      -0.261 -53.441 -24.948  1.00 95.52           O  
ATOM   1775  N   LEU A 119      -1.178 -51.394 -24.862  1.00 95.68           N  
ATOM   1776  H   LEU A 119      -1.383 -50.592 -24.284  1.00 95.68           H  
ATOM   1777  CA  LEU A 119      -1.571 -51.357 -26.274  1.00 95.68           C  
ATOM   1778  HA  LEU A 119      -2.133 -52.262 -26.504  1.00 95.68           H  
ATOM   1779  C   LEU A 119      -0.345 -51.358 -27.204  1.00 95.68           C  
ATOM   1780  CB  LEU A 119      -2.473 -50.134 -26.514  1.00 95.68           C  
ATOM   1781  HB2 LEU A 119      -1.936 -49.245 -26.181  1.00 95.68           H  
ATOM   1782  HB3 LEU A 119      -2.658 -50.026 -27.583  1.00 95.68           H  
ATOM   1783  O   LEU A 119      -0.354 -52.079 -28.202  1.00 95.68           O  
ATOM   1784  CG  LEU A 119      -3.827 -50.209 -25.780  1.00 95.68           C  
ATOM   1785  HG  LEU A 119      -3.684 -50.545 -24.753  1.00 95.68           H  
ATOM   1786  CD1 LEU A 119      -4.479 -48.832 -25.749  1.00 95.68           C  
ATOM   1787 HD11 LEU A 119      -3.826 -48.131 -25.229  1.00 95.68           H  
ATOM   1788 HD12 LEU A 119      -5.426 -48.900 -25.214  1.00 95.68           H  
ATOM   1789 HD13 LEU A 119      -4.651 -48.476 -26.765  1.00 95.68           H  
ATOM   1790  CD2 LEU A 119      -4.818 -51.166 -26.443  1.00 95.68           C  
ATOM   1791 HD21 LEU A 119      -4.384 -52.163 -26.519  1.00 95.68           H  
ATOM   1792 HD22 LEU A 119      -5.717 -51.219 -25.830  1.00 95.68           H  
ATOM   1793 HD23 LEU A 119      -5.090 -50.791 -27.429  1.00 95.68           H  
ATOM   1794  N   GLU A 120       0.721 -50.632 -26.841  1.00 93.89           N  
ATOM   1795  H   GLU A 120       0.636 -50.035 -26.032  1.00 93.89           H  
ATOM   1796  CA  GLU A 120       2.010 -50.629 -27.548  1.00 93.89           C  
ATOM   1797  HA  GLU A 120       1.846 -50.263 -28.562  1.00 93.89           H  
ATOM   1798  C   GLU A 120       2.588 -52.052 -27.664  1.00 93.89           C  
ATOM   1799  CB  GLU A 120       2.980 -49.653 -26.844  1.00 93.89           C  
ATOM   1800  HB2 GLU A 120       3.136 -49.981 -25.816  1.00 93.89           H  
ATOM   1801  HB3 GLU A 120       2.519 -48.666 -26.825  1.00 93.89           H  
ATOM   1802  O   GLU A 120       2.901 -52.495 -28.774  1.00 93.89           O  
ATOM   1803  CG  GLU A 120       4.348 -49.537 -27.539  1.00 93.89           C  
ATOM   1804  HG2 GLU A 120       4.175 -49.300 -28.589  1.00 93.89           H  
ATOM   1805  HG3 GLU A 120       4.848 -50.504 -27.493  1.00 93.89           H  
ATOM   1806  CD  GLU A 120       5.282 -48.471 -26.925  1.00 93.89           C  
ATOM   1807  OE1 GLU A 120       6.178 -48.007 -27.664  1.00 93.89           O  
ATOM   1808  OE2 GLU A 120       5.142 -48.133 -25.724  1.00 93.89           O  
ATOM   1809  N   VAL A 121       2.632 -52.811 -26.557  1.00 94.72           N  
ATOM   1810  H   VAL A 121       2.352 -52.388 -25.683  1.00 94.72           H  
ATOM   1811  CA  VAL A 121       3.088 -54.216 -26.559  1.00 94.72           C  
ATOM   1812  HA  VAL A 121       4.105 -54.239 -26.950  1.00 94.72           H  
ATOM   1813  C   VAL A 121       2.250 -55.084 -27.493  1.00 94.72           C  
ATOM   1814  CB  VAL A 121       3.110 -54.825 -25.140  1.00 94.72           C  
ATOM   1815  HB  VAL A 121       2.137 -54.695 -24.666  1.00 94.72           H  
ATOM   1816  O   VAL A 121       2.819 -55.816 -28.302  1.00 94.72           O  
ATOM   1817  CG1 VAL A 121       3.449 -56.323 -25.135  1.00 94.72           C  
ATOM   1818 HG11 VAL A 121       4.372 -56.498 -25.687  1.00 94.72           H  
ATOM   1819 HG12 VAL A 121       2.645 -56.895 -25.599  1.00 94.72           H  
ATOM   1820 HG13 VAL A 121       3.570 -56.677 -24.111  1.00 94.72           H  
ATOM   1821  CG2 VAL A 121       4.167 -54.114 -24.299  1.00 94.72           C  
ATOM   1822 HG21 VAL A 121       3.830 -53.096 -24.101  1.00 94.72           H  
ATOM   1823 HG22 VAL A 121       5.114 -54.079 -24.839  1.00 94.72           H  
ATOM   1824 HG23 VAL A 121       4.304 -54.622 -23.345  1.00 94.72           H  
ATOM   1825  N   LEU A 122       0.916 -54.991 -27.445  1.00 93.77           N  
ATOM   1826  H   LEU A 122       0.499 -54.345 -26.791  1.00 93.77           H  
ATOM   1827  CA  LEU A 122       0.057 -55.770 -28.347  1.00 93.77           C  
ATOM   1828  HA  LEU A 122       0.304 -56.825 -28.229  1.00 93.77           H  
ATOM   1829  C   LEU A 122       0.305 -55.455 -29.828  1.00 93.77           C  
ATOM   1830  CB  LEU A 122      -1.424 -55.551 -28.005  1.00 93.77           C  
ATOM   1831  HB2 LEU A 122      -2.024 -55.839 -28.869  1.00 93.77           H  
ATOM   1832  HB3 LEU A 122      -1.591 -54.489 -27.830  1.00 93.77           H  
ATOM   1833  O   LEU A 122       0.242 -56.369 -30.647  1.00 93.77           O  
ATOM   1834  CG  LEU A 122      -1.927 -56.354 -26.796  1.00 93.77           C  
ATOM   1835  HG  LEU A 122      -1.336 -56.103 -25.915  1.00 93.77           H  
ATOM   1836  CD1 LEU A 122      -3.378 -55.963 -26.549  1.00 93.77           C  
ATOM   1837 HD11 LEU A 122      -3.973 -56.128 -27.447  1.00 93.77           H  
ATOM   1838 HD12 LEU A 122      -3.792 -56.563 -25.739  1.00 93.77           H  
ATOM   1839 HD13 LEU A 122      -3.420 -54.910 -26.272  1.00 93.77           H  
ATOM   1840  CD2 LEU A 122      -1.894 -57.871 -27.010  1.00 93.77           C  
ATOM   1841 HD21 LEU A 122      -0.862 -58.219 -27.040  1.00 93.77           H  
ATOM   1842 HD22 LEU A 122      -2.391 -58.371 -26.178  1.00 93.77           H  
ATOM   1843 HD23 LEU A 122      -2.398 -58.132 -27.941  1.00 93.77           H  
ATOM   1844  N   THR A 123       0.619 -54.204 -30.180  1.00 91.68           N  
ATOM   1845  H   THR A 123       0.602 -53.481 -29.476  1.00 91.68           H  
ATOM   1846  CA  THR A 123       0.997 -53.846 -31.560  1.00 91.68           C  
ATOM   1847  HA  THR A 123       0.343 -54.395 -32.237  1.00 91.68           H  
ATOM   1848  C   THR A 123       2.414 -54.260 -31.962  1.00 91.68           C  
ATOM   1849  CB  THR A 123       0.804 -52.352 -31.857  1.00 91.68           C  
ATOM   1850  HB  THR A 123       1.329 -52.104 -32.780  1.00 91.68           H  
ATOM   1851  O   THR A 123       2.673 -54.374 -33.158  1.00 91.68           O  
ATOM   1852  CG2 THR A 123      -0.673 -52.013 -32.057  1.00 91.68           C  
ATOM   1853 HG21 THR A 123      -0.768 -50.958 -32.313  1.00 91.68           H  
ATOM   1854 HG22 THR A 123      -1.215 -52.203 -31.130  1.00 91.68           H  
ATOM   1855 HG23 THR A 123      -1.091 -52.622 -32.859  1.00 91.68           H  
ATOM   1856  OG1 THR A 123       1.270 -51.505 -30.833  1.00 91.68           O  
ATOM   1857  HG1 THR A 123       1.925 -51.958 -30.297  1.00 91.68           H  
ATOM   1858  N   ALA A 124       3.318 -54.502 -31.007  1.00 91.81           N  
ATOM   1859  H   ALA A 124       3.059 -54.344 -30.044  1.00 91.81           H  
ATOM   1860  CA  ALA A 124       4.680 -54.973 -31.273  1.00 91.81           C  
ATOM   1861  HA  ALA A 124       5.028 -54.540 -32.211  1.00 91.81           H  
ATOM   1862  C   ALA A 124       4.782 -56.505 -31.419  1.00 91.81           C  
ATOM   1863  CB  ALA A 124       5.589 -54.458 -30.151  1.00 91.81           C  
ATOM   1864  HB1 ALA A 124       5.286 -54.889 -29.197  1.00 91.81           H  
ATOM   1865  HB2 ALA A 124       6.620 -54.743 -30.361  1.00 91.81           H  
ATOM   1866  HB3 ALA A 124       5.526 -53.371 -30.092  1.00 91.81           H  
ATOM   1867  O   ALA A 124       5.734 -57.011 -32.017  1.00 91.81           O  
ATOM   1868  N   LEU A 125       3.820 -57.265 -30.884  1.00 92.28           N  
ATOM   1869  H   LEU A 125       3.075 -56.802 -30.384  1.00 92.28           H  
ATOM   1870  CA  LEU A 125       3.788 -58.724 -31.012  1.00 92.28           C  
ATOM   1871  HA  LEU A 125       4.756 -59.110 -30.693  1.00 92.28           H  
ATOM   1872  C   LEU A 125       3.574 -59.174 -32.465  1.00 92.28           C  
ATOM   1873  CB  LEU A 125       2.689 -59.317 -30.115  1.00 92.28           C  
ATOM   1874  HB2 LEU A 125       1.765 -58.774 -30.316  1.00 92.28           H  
ATOM   1875  HB3 LEU A 125       2.528 -60.357 -30.397  1.00 92.28           H  
ATOM   1876  O   LEU A 125       2.714 -58.663 -33.183  1.00 92.28           O  
ATOM   1877  CG  LEU A 125       2.977 -59.269 -28.606  1.00 92.28           C  
ATOM   1878  HG  LEU A 125       3.183 -58.245 -28.296  1.00 92.28           H  
ATOM   1879  CD1 LEU A 125       1.740 -59.765 -27.860  1.00 92.28           C  
ATOM   1880 HD11 LEU A 125       1.863 -59.576 -26.794  1.00 92.28           H  
ATOM   1881 HD12 LEU A 125       1.588 -60.830 -28.037  1.00 92.28           H  
ATOM   1882 HD13 LEU A 125       0.865 -59.215 -28.206  1.00 92.28           H  
ATOM   1883  CD2 LEU A 125       4.165 -60.147 -28.205  1.00 92.28           C  
ATOM   1884 HD21 LEU A 125       4.253 -60.155 -27.119  1.00 92.28           H  
ATOM   1885 HD22 LEU A 125       4.022 -61.164 -28.568  1.00 92.28           H  
ATOM   1886 HD23 LEU A 125       5.086 -59.730 -28.613  1.00 92.28           H  
ATOM   1887  N   ARG A 126       4.296 -60.227 -32.873  1.00 88.67           N  
ATOM   1888  H   ARG A 126       4.981 -60.606 -32.235  1.00 88.67           H  
ATOM   1889  CA  ARG A 126       4.058 -60.896 -34.161  1.00 88.67           C  
ATOM   1890  HA  ARG A 126       4.127 -60.125 -34.928  1.00 88.67           H  
ATOM   1891  C   ARG A 126       2.636 -61.487 -34.220  1.00 88.67           C  
ATOM   1892  CB  ARG A 126       5.123 -61.970 -34.436  1.00 88.67           C  
ATOM   1893  HB2 ARG A 126       4.816 -62.509 -35.332  1.00 88.67           H  
ATOM   1894  HB3 ARG A 126       5.174 -62.678 -33.609  1.00 88.67           H  
ATOM   1895  O   ARG A 126       2.172 -61.982 -33.188  1.00 88.67           O  
ATOM   1896  CG  ARG A 126       6.508 -61.358 -34.700  1.00 88.67           C  
ATOM   1897  HG2 ARG A 126       6.380 -60.499 -35.359  1.00 88.67           H  
ATOM   1898  HG3 ARG A 126       6.955 -61.004 -33.771  1.00 88.67           H  
ATOM   1899  CD  ARG A 126       7.445 -62.344 -35.414  1.00 88.67           C  
ATOM   1900  HD2 ARG A 126       6.855 -63.070 -35.973  1.00 88.67           H  
ATOM   1901  HD3 ARG A 126       8.029 -61.768 -36.132  1.00 88.67           H  
ATOM   1902  NE  ARG A 126       8.392 -63.039 -34.513  1.00 88.67           N  
ATOM   1903  HE  ARG A 126       8.407 -62.754 -33.544  1.00 88.67           H  
ATOM   1904  NH1 ARG A 126       9.411 -64.246 -36.173  1.00 88.67           N  
ATOM   1905 HH11 ARG A 126      10.208 -64.763 -36.513  1.00 88.67           H  
ATOM   1906 HH12 ARG A 126       8.673 -63.954 -36.799  1.00 88.67           H  
ATOM   1907  NH2 ARG A 126      10.345 -64.205 -34.160  1.00 88.67           N  
ATOM   1908 HH21 ARG A 126      10.383 -63.933 -33.188  1.00 88.67           H  
ATOM   1909 HH22 ARG A 126      11.150 -64.675 -34.549  1.00 88.67           H  
ATOM   1910  CZ  ARG A 126       9.370 -63.825 -34.939  1.00 88.67           C  
ATOM   1911  N   PRO A 127       1.946 -61.491 -35.381  1.00 89.07           N  
ATOM   1912  CA  PRO A 127       0.533 -61.884 -35.481  1.00 89.07           C  
ATOM   1913  HA  PRO A 127      -0.070 -61.143 -34.956  1.00 89.07           H  
ATOM   1914  C   PRO A 127       0.218 -63.272 -34.911  1.00 89.07           C  
ATOM   1915  CB  PRO A 127       0.201 -61.836 -36.977  1.00 89.07           C  
ATOM   1916  HB2 PRO A 127       0.414 -62.798 -37.444  1.00 89.07           H  
ATOM   1917  HB3 PRO A 127      -0.837 -61.551 -37.149  1.00 89.07           H  
ATOM   1918  O   PRO A 127      -0.832 -63.473 -34.302  1.00 89.07           O  
ATOM   1919  CG  PRO A 127       1.173 -60.795 -37.521  1.00 89.07           C  
ATOM   1920  HG2 PRO A 127       0.785 -59.794 -37.328  1.00 89.07           H  
ATOM   1921  HG3 PRO A 127       1.369 -60.937 -38.584  1.00 89.07           H  
ATOM   1922  CD  PRO A 127       2.423 -61.031 -36.680  1.00 89.07           C  
ATOM   1923  HD2 PRO A 127       3.034 -61.810 -37.136  1.00 89.07           H  
ATOM   1924  HD3 PRO A 127       2.985 -60.100 -36.611  1.00 89.07           H  
ATOM   1925  N   GLU A 128       1.146 -64.217 -35.064  1.00 87.14           N  
ATOM   1926  H   GLU A 128       1.996 -63.977 -35.555  1.00 87.14           H  
ATOM   1927  CA  GLU A 128       1.025 -65.594 -34.586  1.00 87.14           C  
ATOM   1928  HA  GLU A 128       0.079 -66.008 -34.934  1.00 87.14           H  
ATOM   1929  C   GLU A 128       1.031 -65.675 -33.054  1.00 87.14           C  
ATOM   1930  CB  GLU A 128       2.177 -66.462 -35.134  1.00 87.14           C  
ATOM   1931  HB2 GLU A 128       1.973 -67.493 -34.845  1.00 87.14           H  
ATOM   1932  HB3 GLU A 128       3.111 -66.177 -34.648  1.00 87.14           H  
ATOM   1933  O   GLU A 128       0.430 -66.588 -32.493  1.00 87.14           O  
ATOM   1934  CG  GLU A 128       2.371 -66.439 -36.663  1.00 87.14           C  
ATOM   1935  HG2 GLU A 128       3.021 -67.273 -36.930  1.00 87.14           H  
ATOM   1936  HG3 GLU A 128       1.405 -66.613 -37.136  1.00 87.14           H  
ATOM   1937  CD  GLU A 128       2.999 -65.144 -37.213  1.00 87.14           C  
ATOM   1938  OE1 GLU A 128       2.855 -64.900 -38.429  1.00 87.14           O  
ATOM   1939  OE2 GLU A 128       3.581 -64.371 -36.415  1.00 87.14           O  
ATOM   1940  N   VAL A 129       1.690 -64.727 -32.377  1.00 90.03           N  
ATOM   1941  H   VAL A 129       2.102 -63.980 -32.918  1.00 90.03           H  
ATOM   1942  CA  VAL A 129       1.738 -64.612 -30.910  1.00 90.03           C  
ATOM   1943  HA  VAL A 129       1.588 -65.599 -30.472  1.00 90.03           H  
ATOM   1944  C   VAL A 129       0.605 -63.719 -30.405  1.00 90.03           C  
ATOM   1945  CB  VAL A 129       3.106 -64.083 -30.428  1.00 90.03           C  
ATOM   1946  HB  VAL A 129       3.249 -63.065 -30.791  1.00 90.03           H  
ATOM   1947  O   VAL A 129      -0.064 -64.079 -29.441  1.00 90.03           O  
ATOM   1948  CG1 VAL A 129       3.194 -64.069 -28.896  1.00 90.03           C  
ATOM   1949 HG11 VAL A 129       2.986 -65.063 -28.500  1.00 90.03           H  
ATOM   1950 HG12 VAL A 129       4.190 -63.759 -28.580  1.00 90.03           H  
ATOM   1951 HG13 VAL A 129       2.472 -63.365 -28.481  1.00 90.03           H  
ATOM   1952  CG2 VAL A 129       4.267 -64.945 -30.945  1.00 90.03           C  
ATOM   1953 HG21 VAL A 129       4.309 -64.907 -32.034  1.00 90.03           H  
ATOM   1954 HG22 VAL A 129       4.134 -65.979 -30.627  1.00 90.03           H  
ATOM   1955 HG23 VAL A 129       5.212 -64.566 -30.554  1.00 90.03           H  
ATOM   1956  N   ALA A 130       0.333 -62.596 -31.078  1.00 90.26           N  
ATOM   1957  H   ALA A 130       0.917 -62.357 -31.867  1.00 90.26           H  
ATOM   1958  CA  ALA A 130      -0.754 -61.680 -30.733  1.00 90.26           C  
ATOM   1959  HA  ALA A 130      -0.578 -61.285 -29.732  1.00 90.26           H  
ATOM   1960  C   ALA A 130      -2.119 -62.394 -30.721  1.00 90.26           C  
ATOM   1961  CB  ALA A 130      -0.734 -60.510 -31.724  1.00 90.26           C  
ATOM   1962  HB1 ALA A 130      -1.491 -59.778 -31.441  1.00 90.26           H  
ATOM   1963  HB2 ALA A 130       0.241 -60.024 -31.715  1.00 90.26           H  
ATOM   1964  HB3 ALA A 130      -0.942 -60.867 -32.733  1.00 90.26           H  
ATOM   1965  O   ALA A 130      -2.870 -62.269 -29.758  1.00 90.26           O  
ATOM   1966  N   GLY A 131      -2.395 -63.232 -31.730  1.00 90.05           N  
ATOM   1967  H   GLY A 131      -1.739 -63.293 -32.495  1.00 90.05           H  
ATOM   1968  CA  GLY A 131      -3.608 -64.058 -31.798  1.00 90.05           C  
ATOM   1969  HA2 GLY A 131      -3.670 -64.503 -32.791  1.00 90.05           H  
ATOM   1970  HA3 GLY A 131      -4.478 -63.417 -31.653  1.00 90.05           H  
ATOM   1971  C   GLY A 131      -3.691 -65.195 -30.767  1.00 90.05           C  
ATOM   1972  O   GLY A 131      -4.722 -65.860 -30.694  1.00 90.05           O  
ATOM   1973  N   GLN A 132      -2.636 -65.426 -29.976  1.00 93.02           N  
ATOM   1974  H   GLN A 132      -1.820 -64.841 -30.089  1.00 93.02           H  
ATOM   1975  CA  GLN A 132      -2.636 -66.340 -28.827  1.00 93.02           C  
ATOM   1976  HA  GLN A 132      -3.480 -67.025 -28.912  1.00 93.02           H  
ATOM   1977  C   GLN A 132      -2.817 -65.610 -27.485  1.00 93.02           C  
ATOM   1978  CB  GLN A 132      -1.346 -67.187 -28.803  1.00 93.02           C  
ATOM   1979  HB2 GLN A 132      -0.476 -66.530 -28.839  1.00 93.02           H  
ATOM   1980  HB3 GLN A 132      -1.304 -67.742 -27.866  1.00 93.02           H  
ATOM   1981  O   GLN A 132      -2.940 -66.283 -26.465  1.00 93.02           O  
ATOM   1982  CG  GLN A 132      -1.254 -68.208 -29.943  1.00 93.02           C  
ATOM   1983  HG2 GLN A 132      -2.063 -68.932 -29.846  1.00 93.02           H  
ATOM   1984  HG3 GLN A 132      -1.371 -67.696 -30.898  1.00 93.02           H  
ATOM   1985  CD  GLN A 132       0.079 -68.958 -29.928  1.00 93.02           C  
ATOM   1986  NE2 GLN A 132       0.877 -68.848 -30.963  1.00 93.02           N  
ATOM   1987 HE21 GLN A 132       0.659 -68.161 -31.671  1.00 93.02           H  
ATOM   1988 HE22 GLN A 132       1.766 -69.324 -30.914  1.00 93.02           H  
ATOM   1989  OE1 GLN A 132       0.443 -69.655 -28.993  1.00 93.02           O  
ATOM   1990  N   VAL A 133      -2.835 -64.271 -27.426  1.00 95.63           N  
ATOM   1991  H   VAL A 133      -2.785 -63.737 -28.282  1.00 95.63           H  
ATOM   1992  CA  VAL A 133      -3.035 -63.540 -26.161  1.00 95.63           C  
ATOM   1993  HA  VAL A 133      -2.484 -64.062 -25.377  1.00 95.63           H  
ATOM   1994  C   VAL A 133      -4.518 -63.552 -25.778  1.00 95.63           C  
ATOM   1995  CB  VAL A 133      -2.475 -62.102 -26.211  1.00 95.63           C  
ATOM   1996  HB  VAL A 133      -3.038 -61.512 -26.934  1.00 95.63           H  
ATOM   1997  O   VAL A 133      -5.368 -63.081 -26.525  1.00 95.63           O  
ATOM   1998  CG1 VAL A 133      -2.574 -61.429 -24.833  1.00 95.63           C  
ATOM   1999 HG11 VAL A 133      -2.139 -60.431 -24.874  1.00 95.63           H  
ATOM   2000 HG12 VAL A 133      -2.043 -62.018 -24.086  1.00 95.63           H  
ATOM   2001 HG13 VAL A 133      -3.617 -61.328 -24.534  1.00 95.63           H  
ATOM   2002  CG2 VAL A 133      -0.990 -62.074 -26.600  1.00 95.63           C  
ATOM   2003 HG21 VAL A 133      -0.629 -61.045 -26.600  1.00 95.63           H  
ATOM   2004 HG22 VAL A 133      -0.864 -62.476 -27.605  1.00 95.63           H  
ATOM   2005 HG23 VAL A 133      -0.400 -62.665 -25.899  1.00 95.63           H  
ATOM   2006  N   GLY A 134      -4.838 -64.071 -24.589  1.00 95.76           N  
ATOM   2007  H   GLY A 134      -4.090 -64.440 -24.019  1.00 95.76           H  
ATOM   2008  CA  GLY A 134      -6.188 -64.033 -24.013  1.00 95.76           C  
ATOM   2009  HA2 GLY A 134      -6.353 -64.959 -23.462  1.00 95.76           H  
ATOM   2010  HA3 GLY A 134      -6.933 -63.969 -24.806  1.00 95.76           H  
ATOM   2011  C   GLY A 134      -6.408 -62.863 -23.046  1.00 95.76           C  
ATOM   2012  O   GLY A 134      -7.523 -62.353 -22.929  1.00 95.76           O  
ATOM   2013  N   ARG A 135      -5.349 -62.409 -22.363  1.00 96.85           N  
ATOM   2014  H   ARG A 135      -4.466 -62.879 -22.499  1.00 96.85           H  
ATOM   2015  CA  ARG A 135      -5.366 -61.231 -21.480  1.00 96.85           C  
ATOM   2016  HA  ARG A 135      -6.102 -60.525 -21.865  1.00 96.85           H  
ATOM   2017  C   ARG A 135      -4.011 -60.528 -21.484  1.00 96.85           C  
ATOM   2018  CB  ARG A 135      -5.787 -61.657 -20.059  1.00 96.85           C  
ATOM   2019  HB2 ARG A 135      -5.022 -62.311 -19.641  1.00 96.85           H  
ATOM   2020  HB3 ARG A 135      -6.712 -62.227 -20.139  1.00 96.85           H  
ATOM   2021  O   ARG A 135      -2.981 -61.191 -21.547  1.00 96.85           O  
ATOM   2022  CG  ARG A 135      -6.015 -60.482 -19.084  1.00 96.85           C  
ATOM   2023  HG2 ARG A 135      -5.078 -59.949 -18.928  1.00 96.85           H  
ATOM   2024  HG3 ARG A 135      -6.744 -59.789 -19.505  1.00 96.85           H  
ATOM   2025  CD  ARG A 135      -6.527 -60.957 -17.719  1.00 96.85           C  
ATOM   2026  HD2 ARG A 135      -6.560 -60.104 -17.041  1.00 96.85           H  
ATOM   2027  HD3 ARG A 135      -5.814 -61.677 -17.318  1.00 96.85           H  
ATOM   2028  NE  ARG A 135      -7.881 -61.539 -17.828  1.00 96.85           N  
ATOM   2029  HE  ARG A 135      -8.516 -61.057 -18.448  1.00 96.85           H  
ATOM   2030  NH1 ARG A 135      -7.648 -63.220 -16.286  1.00 96.85           N  
ATOM   2031 HH11 ARG A 135      -8.030 -63.997 -15.766  1.00 96.85           H  
ATOM   2032 HH12 ARG A 135      -6.760 -62.813 -16.030  1.00 96.85           H  
ATOM   2033  NH2 ARG A 135      -9.560 -63.016 -17.428  1.00 96.85           N  
ATOM   2034 HH21 ARG A 135      -9.944 -63.795 -16.912  1.00 96.85           H  
ATOM   2035 HH22 ARG A 135     -10.138 -62.513 -18.087  1.00 96.85           H  
ATOM   2036  CZ  ARG A 135      -8.354 -62.587 -17.181  1.00 96.85           C  
ATOM   2037  N   ILE A 136      -4.015 -59.209 -21.355  1.00 96.56           N  
ATOM   2038  H   ILE A 136      -4.911 -58.743 -21.325  1.00 96.56           H  
ATOM   2039  CA  ILE A 136      -2.854 -58.376 -21.051  1.00 96.56           C  
ATOM   2040  HA  ILE A 136      -2.000 -59.023 -20.853  1.00 96.56           H  
ATOM   2041  C   ILE A 136      -3.137 -57.584 -19.773  1.00 96.56           C  
ATOM   2042  CB  ILE A 136      -2.478 -57.483 -22.254  1.00 96.56           C  
ATOM   2043  HB  ILE A 136      -2.187 -58.149 -23.067  1.00 96.56           H  
ATOM   2044  O   ILE A 136      -4.180 -56.950 -19.651  1.00 96.56           O  
ATOM   2045  CG1 ILE A 136      -1.253 -56.616 -21.888  1.00 96.56           C  
ATOM   2046 HG12 ILE A 136      -0.510 -57.231 -21.381  1.00 96.56           H  
ATOM   2047 HG13 ILE A 136      -1.552 -55.822 -21.203  1.00 96.56           H  
ATOM   2048  CG2 ILE A 136      -3.653 -56.620 -22.758  1.00 96.56           C  
ATOM   2049 HG21 ILE A 136      -4.489 -57.247 -23.068  1.00 96.56           H  
ATOM   2050 HG22 ILE A 136      -3.988 -55.940 -21.975  1.00 96.56           H  
ATOM   2051 HG23 ILE A 136      -3.345 -56.019 -23.614  1.00 96.56           H  
ATOM   2052  CD1 ILE A 136      -0.587 -55.985 -23.112  1.00 96.56           C  
ATOM   2053 HD11 ILE A 136       0.314 -55.454 -22.804  1.00 96.56           H  
ATOM   2054 HD12 ILE A 136      -1.272 -55.278 -23.580  1.00 96.56           H  
ATOM   2055 HD13 ILE A 136      -0.317 -56.752 -23.837  1.00 96.56           H  
ATOM   2056  N   ALA A 137      -2.212 -57.634 -18.821  1.00 96.62           N  
ATOM   2057  H   ALA A 137      -1.367 -58.159 -18.998  1.00 96.62           H  
ATOM   2058  CA  ALA A 137      -2.254 -56.867 -17.585  1.00 96.62           C  
ATOM   2059  HA  ALA A 137      -3.189 -56.310 -17.538  1.00 96.62           H  
ATOM   2060  C   ALA A 137      -1.107 -55.855 -17.558  1.00 96.62           C  
ATOM   2061  CB  ALA A 137      -2.202 -57.829 -16.391  1.00 96.62           C  
ATOM   2062  HB1 ALA A 137      -2.312 -57.265 -15.466  1.00 96.62           H  
ATOM   2063  HB2 ALA A 137      -1.249 -58.358 -16.380  1.00 96.62           H  
ATOM   2064  HB3 ALA A 137      -3.015 -58.552 -16.459  1.00 96.62           H  
ATOM   2065  O   ALA A 137       0.009 -56.184 -17.964  1.00 96.62           O  
ATOM   2066  N   ALA A 138      -1.366 -54.647 -17.062  1.00 94.62           N  
ATOM   2067  H   ALA A 138      -2.308 -54.450 -16.755  1.00 94.62           H  
ATOM   2068  CA  ALA A 138      -0.339 -53.629 -16.842  1.00 94.62           C  
ATOM   2069  HA  ALA A 138       0.625 -54.117 -16.697  1.00 94.62           H  
ATOM   2070  C   ALA A 138      -0.635 -52.828 -15.558  1.00 94.62           C  
ATOM   2071  CB  ALA A 138      -0.202 -52.758 -18.101  1.00 94.62           C  
ATOM   2072  HB1 ALA A 138      -1.136 -52.240 -18.319  1.00 94.62           H  
ATOM   2073  HB2 ALA A 138       0.580 -52.015 -17.948  1.00 94.62           H  
ATOM   2074  HB3 ALA A 138       0.066 -53.384 -18.952  1.00 94.62           H  
ATOM   2075  O   ALA A 138      -1.082 -51.685 -15.632  1.00 94.62           O  
ATOM   2076  N   PRO A 139      -0.391 -53.402 -14.363  1.00 90.72           N  
ATOM   2077  CA  PRO A 139      -0.551 -52.680 -13.096  1.00 90.72           C  
ATOM   2078  HA  PRO A 139      -1.543 -52.231 -13.056  1.00 90.72           H  
ATOM   2079  C   PRO A 139       0.476 -51.541 -12.919  1.00 90.72           C  
ATOM   2080  CB  PRO A 139      -0.453 -53.754 -12.008  1.00 90.72           C  
ATOM   2081  HB2 PRO A 139      -1.450 -54.141 -11.801  1.00 90.72           H  
ATOM   2082  HB3 PRO A 139      -0.001 -53.374 -11.092  1.00 90.72           H  
ATOM   2083  O   PRO A 139       0.312 -50.678 -12.060  1.00 90.72           O  
ATOM   2084  CG  PRO A 139       0.392 -54.859 -12.642  1.00 90.72           C  
ATOM   2085  HG2 PRO A 139       0.141 -55.840 -12.237  1.00 90.72           H  
ATOM   2086  HG3 PRO A 139       1.449 -54.646 -12.478  1.00 90.72           H  
ATOM   2087  CD  PRO A 139       0.064 -54.768 -14.131  1.00 90.72           C  
ATOM   2088  HD2 PRO A 139       0.952 -55.002 -14.719  1.00 90.72           H  
ATOM   2089  HD3 PRO A 139      -0.741 -55.462 -14.371  1.00 90.72           H  
ATOM   2090  N   SER A 140       1.523 -51.502 -13.746  1.00 88.83           N  
ATOM   2091  H   SER A 140       1.658 -52.285 -14.370  1.00 88.83           H  
ATOM   2092  CA  SER A 140       2.379 -50.337 -13.974  1.00 88.83           C  
ATOM   2093  HA  SER A 140       1.774 -49.440 -13.841  1.00 88.83           H  
ATOM   2094  C   SER A 140       2.921 -50.344 -15.409  1.00 88.83           C  
ATOM   2095  CB  SER A 140       3.537 -50.297 -12.959  1.00 88.83           C  
ATOM   2096  HB2 SER A 140       3.914 -49.276 -12.897  1.00 88.83           H  
ATOM   2097  HB3 SER A 140       3.175 -50.589 -11.974  1.00 88.83           H  
ATOM   2098  O   SER A 140       2.951 -51.382 -16.073  1.00 88.83           O  
ATOM   2099  OG  SER A 140       4.605 -51.144 -13.353  1.00 88.83           O  
ATOM   2100  HG  SER A 140       5.286 -51.101 -12.678  1.00 88.83           H  
ATOM   2101  N   VAL A 141       3.461 -49.204 -15.853  1.00 88.78           N  
ATOM   2102  H   VAL A 141       3.387 -48.388 -15.262  1.00 88.78           H  
ATOM   2103  CA  VAL A 141       4.216 -49.066 -17.120  1.00 88.78           C  
ATOM   2104  HA  VAL A 141       3.572 -49.390 -17.937  1.00 88.78           H  
ATOM   2105  C   VAL A 141       5.484 -49.936 -17.209  1.00 88.78           C  
ATOM   2106  CB  VAL A 141       4.605 -47.594 -17.372  1.00 88.78           C  
ATOM   2107  HB  VAL A 141       5.192 -47.539 -18.289  1.00 88.78           H  
ATOM   2108  O   VAL A 141       6.117 -49.985 -18.262  1.00 88.78           O  
ATOM   2109  CG1 VAL A 141       3.366 -46.723 -17.583  1.00 88.78           C  
ATOM   2110 HG11 VAL A 141       3.674 -45.709 -17.837  1.00 88.78           H  
ATOM   2111 HG12 VAL A 141       2.742 -46.703 -16.689  1.00 88.78           H  
ATOM   2112 HG13 VAL A 141       2.788 -47.126 -18.415  1.00 88.78           H  
ATOM   2113  CG2 VAL A 141       5.444 -46.986 -16.235  1.00 88.78           C  
ATOM   2114 HG21 VAL A 141       4.868 -46.940 -15.311  1.00 88.78           H  
ATOM   2115 HG22 VAL A 141       5.749 -45.977 -16.513  1.00 88.78           H  
ATOM   2116 HG23 VAL A 141       6.339 -47.587 -16.073  1.00 88.78           H  
ATOM   2117  N   SER A 142       5.868 -50.602 -16.115  1.00 89.71           N  
ATOM   2118  H   SER A 142       5.295 -50.526 -15.288  1.00 89.71           H  
ATOM   2119  CA  SER A 142       7.071 -51.435 -16.013  1.00 89.71           C  
ATOM   2120  HA  SER A 142       7.573 -51.447 -16.980  1.00 89.71           H  
ATOM   2121  C   SER A 142       6.787 -52.903 -15.674  1.00 89.71           C  
ATOM   2122  CB  SER A 142       8.035 -50.851 -14.974  1.00 89.71           C  
ATOM   2123  HB2 SER A 142       7.561 -50.887 -13.993  1.00 89.71           H  
ATOM   2124  HB3 SER A 142       8.935 -51.465 -14.945  1.00 89.71           H  
ATOM   2125  O   SER A 142       7.731 -53.669 -15.490  1.00 89.71           O  
ATOM   2126  OG  SER A 142       8.408 -49.512 -15.260  1.00 89.71           O  
ATOM   2127  HG  SER A 142       8.953 -49.220 -14.525  1.00 89.71           H  
ATOM   2128  N   SER A 143       5.516 -53.309 -15.586  1.00 92.12           N  
ATOM   2129  H   SER A 143       4.787 -52.634 -15.768  1.00 92.12           H  
ATOM   2130  CA  SER A 143       5.092 -54.644 -15.127  1.00 92.12           C  
ATOM   2131  HA  SER A 143       5.963 -55.299 -15.118  1.00 92.12           H  
ATOM   2132  C   SER A 143       4.089 -55.323 -16.073  1.00 92.12           C  
ATOM   2133  CB  SER A 143       4.587 -54.570 -13.682  1.00 92.12           C  
ATOM   2134  HB2 SER A 143       4.250 -55.556 -13.360  1.00 92.12           H  
ATOM   2135  HB3 SER A 143       5.400 -54.253 -13.029  1.00 92.12           H  
ATOM   2136  O   SER A 143       3.268 -56.145 -15.657  1.00 92.12           O  
ATOM   2137  OG  SER A 143       3.528 -53.647 -13.570  1.00 92.12           O  
ATOM   2138  HG  SER A 143       3.911 -52.769 -13.505  1.00 92.12           H  
ATOM   2139  N   ILE A 144       4.166 -55.006 -17.371  1.00 95.50           N  
ATOM   2140  H   ILE A 144       4.888 -54.369 -17.675  1.00 95.50           H  
ATOM   2141  CA  ILE A 144       3.279 -55.570 -18.393  1.00 95.50           C  
ATOM   2142  HA  ILE A 144       2.258 -55.341 -18.089  1.00 95.50           H  
ATOM   2143  C   ILE A 144       3.442 -57.095 -18.437  1.00 95.50           C  
ATOM   2144  CB  ILE A 144       3.507 -54.924 -19.778  1.00 95.50           C  
ATOM   2145  HB  ILE A 144       4.508 -55.189 -20.120  1.00 95.50           H  
ATOM   2146  O   ILE A 144       4.558 -57.622 -18.449  1.00 95.50           O  
ATOM   2147  CG1 ILE A 144       3.401 -53.382 -19.704  1.00 95.50           C  
ATOM   2148 HG12 ILE A 144       3.998 -52.999 -18.877  1.00 95.50           H  
ATOM   2149 HG13 ILE A 144       2.366 -53.089 -19.525  1.00 95.50           H  
ATOM   2150  CG2 ILE A 144       2.483 -55.475 -20.791  1.00 95.50           C  
ATOM   2151 HG21 ILE A 144       2.630 -56.544 -20.944  1.00 95.50           H  
ATOM   2152 HG22 ILE A 144       1.469 -55.296 -20.433  1.00 95.50           H  
ATOM   2153 HG23 ILE A 144       2.602 -54.990 -21.760  1.00 95.50           H  
ATOM   2154  CD1 ILE A 144       3.909 -52.684 -20.964  1.00 95.50           C  
ATOM   2155 HD11 ILE A 144       4.009 -51.619 -20.751  1.00 95.50           H  
ATOM   2156 HD12 ILE A 144       3.202 -52.816 -21.783  1.00 95.50           H  
ATOM   2157 HD13 ILE A 144       4.887 -53.075 -21.247  1.00 95.50           H  
ATOM   2158  N   THR A 145       2.316 -57.806 -18.451  1.00 97.38           N  
ATOM   2159  H   THR A 145       1.446 -57.295 -18.411  1.00 97.38           H  
ATOM   2160  CA  THR A 145       2.243 -59.270 -18.420  1.00 97.38           C  
ATOM   2161  HA  THR A 145       3.199 -59.690 -18.734  1.00 97.38           H  
ATOM   2162  C   THR A 145       1.157 -59.757 -19.379  1.00 97.38           C  
ATOM   2163  CB  THR A 145       1.954 -59.759 -16.990  1.00 97.38           C  
ATOM   2164  HB  THR A 145       0.970 -59.405 -16.681  1.00 97.38           H  
ATOM   2165  O   THR A 145       0.031 -59.265 -19.350  1.00 97.38           O  
ATOM   2166  CG2 THR A 145       2.000 -61.282 -16.863  1.00 97.38           C  
ATOM   2167 HG21 THR A 145       2.981 -61.650 -17.164  1.00 97.38           H  
ATOM   2168 HG22 THR A 145       1.231 -61.740 -17.486  1.00 97.38           H  
ATOM   2169 HG23 THR A 145       1.820 -61.561 -15.825  1.00 97.38           H  
ATOM   2170  OG1 THR A 145       2.918 -59.266 -16.085  1.00 97.38           O  
ATOM   2171  HG1 THR A 145       2.881 -58.307 -16.087  1.00 97.38           H  
ATOM   2172  N   LEU A 146       1.465 -60.743 -20.220  1.00 97.09           N  
ATOM   2173  H   LEU A 146       2.389 -61.146 -20.147  1.00 97.09           H  
ATOM   2174  CA  LEU A 146       0.523 -61.381 -21.143  1.00 97.09           C  
ATOM   2175  HA  LEU A 146      -0.370 -60.762 -21.236  1.00 97.09           H  
ATOM   2176  C   LEU A 146       0.110 -62.747 -20.583  1.00 97.09           C  
ATOM   2177  CB  LEU A 146       1.139 -61.540 -22.550  1.00 97.09           C  
ATOM   2178  HB2 LEU A 146       0.345 -61.813 -23.245  1.00 97.09           H  
ATOM   2179  HB3 LEU A 146       1.819 -62.390 -22.520  1.00 97.09           H  
ATOM   2180  O   LEU A 146       0.939 -63.493 -20.071  1.00 97.09           O  
ATOM   2181  CG  LEU A 146       1.898 -60.322 -23.116  1.00 97.09           C  
ATOM   2182  HG  LEU A 146       2.590 -59.923 -22.374  1.00 97.09           H  
ATOM   2183  CD1 LEU A 146       2.723 -60.732 -24.334  1.00 97.09           C  
ATOM   2184 HD11 LEU A 146       3.482 -61.456 -24.038  1.00 97.09           H  
ATOM   2185 HD12 LEU A 146       3.226 -59.857 -24.746  1.00 97.09           H  
ATOM   2186 HD13 LEU A 146       2.078 -61.177 -25.092  1.00 97.09           H  
ATOM   2187  CD2 LEU A 146       0.924 -59.227 -23.532  1.00 97.09           C  
ATOM   2188 HD21 LEU A 146       1.484 -58.359 -23.882  1.00 97.09           H  
ATOM   2189 HD22 LEU A 146       0.269 -59.579 -24.329  1.00 97.09           H  
ATOM   2190 HD23 LEU A 146       0.325 -58.934 -22.670  1.00 97.09           H  
ATOM   2191  N   THR A 147      -1.158 -63.117 -20.721  1.00 97.75           N  
ATOM   2192  H   THR A 147      -1.793 -62.460 -21.151  1.00 97.75           H  
ATOM   2193  CA  THR A 147      -1.642 -64.487 -20.504  1.00 97.75           C  
ATOM   2194  HA  THR A 147      -0.830 -65.123 -20.152  1.00 97.75           H  
ATOM   2195  C   THR A 147      -2.134 -65.035 -21.835  1.00 97.75           C  
ATOM   2196  CB  THR A 147      -2.759 -64.540 -19.457  1.00 97.75           C  
ATOM   2197  HB  THR A 147      -3.643 -64.036 -19.847  1.00 97.75           H  
ATOM   2198  O   THR A 147      -3.050 -64.472 -22.441  1.00 97.75           O  
ATOM   2199  CG2 THR A 147      -3.126 -65.973 -19.073  1.00 97.75           C  
ATOM   2200 HG21 THR A 147      -2.237 -66.508 -18.737  1.00 97.75           H  
ATOM   2201 HG22 THR A 147      -3.554 -66.492 -19.930  1.00 97.75           H  
ATOM   2202 HG23 THR A 147      -3.861 -65.958 -18.268  1.00 97.75           H  
ATOM   2203  OG1 THR A 147      -2.351 -63.892 -18.276  1.00 97.75           O  
ATOM   2204  HG1 THR A 147      -1.799 -63.151 -18.539  1.00 97.75           H  
ATOM   2205  N   LEU A 148      -1.521 -66.121 -22.297  1.00 95.75           N  
ATOM   2206  H   LEU A 148      -0.812 -66.558 -21.725  1.00 95.75           H  
ATOM   2207  CA  LEU A 148      -1.889 -66.805 -23.530  1.00 95.75           C  
ATOM   2208  HA  LEU A 148      -2.128 -66.043 -24.272  1.00 95.75           H  
ATOM   2209  C   LEU A 148      -3.157 -67.651 -23.333  1.00 95.75           C  
ATOM   2210  CB  LEU A 148      -0.694 -67.630 -24.052  1.00 95.75           C  
ATOM   2211  HB2 LEU A 148      -0.447 -68.387 -23.308  1.00 95.75           H  
ATOM   2212  HB3 LEU A 148      -1.001 -68.150 -24.960  1.00 95.75           H  
ATOM   2213  O   LEU A 148      -3.499 -68.051 -22.219  1.00 95.75           O  
ATOM   2214  CG  LEU A 148       0.579 -66.814 -24.364  1.00 95.75           C  
ATOM   2215  HG  LEU A 148       0.926 -66.319 -23.457  1.00 95.75           H  
ATOM   2216  CD1 LEU A 148       1.696 -67.733 -24.860  1.00 95.75           C  
ATOM   2217 HD11 LEU A 148       1.376 -68.256 -25.761  1.00 95.75           H  
ATOM   2218 HD12 LEU A 148       1.943 -68.461 -24.088  1.00 95.75           H  
ATOM   2219 HD13 LEU A 148       2.585 -67.142 -25.079  1.00 95.75           H  
ATOM   2220  CD2 LEU A 148       0.359 -65.753 -25.445  1.00 95.75           C  
ATOM   2221 HD21 LEU A 148      -0.024 -66.218 -26.353  1.00 95.75           H  
ATOM   2222 HD22 LEU A 148       1.298 -65.248 -25.670  1.00 95.75           H  
ATOM   2223 HD23 LEU A 148      -0.352 -65.005 -25.093  1.00 95.75           H  
ATOM   2224  N   THR A 149      -3.868 -67.944 -24.421  1.00 93.81           N  
ATOM   2225  H   THR A 149      -3.553 -67.570 -25.304  1.00 93.81           H  
ATOM   2226  CA  THR A 149      -5.143 -68.686 -24.421  1.00 93.81           C  
ATOM   2227  HA  THR A 149      -5.833 -68.187 -23.740  1.00 93.81           H  
ATOM   2228  C   THR A 149      -5.028 -70.133 -23.934  1.00 93.81           C  
ATOM   2229  CB  THR A 149      -5.770 -68.688 -25.825  1.00 93.81           C  
ATOM   2230  HB  THR A 149      -6.592 -69.404 -25.851  1.00 93.81           H  
ATOM   2231  O   THR A 149      -6.035 -70.738 -23.578  1.00 93.81           O  
ATOM   2232  CG2 THR A 149      -6.329 -67.317 -26.201  1.00 93.81           C  
ATOM   2233 HG21 THR A 149      -7.108 -67.026 -25.497  1.00 93.81           H  
ATOM   2234 HG22 THR A 149      -6.754 -67.362 -27.204  1.00 93.81           H  
ATOM   2235 HG23 THR A 149      -5.538 -66.566 -26.192  1.00 93.81           H  
ATOM   2236  OG1 THR A 149      -4.821 -69.044 -26.808  1.00 93.81           O  
ATOM   2237  HG1 THR A 149      -4.489 -69.925 -26.619  1.00 93.81           H  
ATOM   2238  N   ASP A 150      -3.816 -70.690 -23.903  1.00 93.19           N  
ATOM   2239  H   ASP A 150      -3.028 -70.114 -24.163  1.00 93.19           H  
ATOM   2240  CA  ASP A 150      -3.499 -72.007 -23.334  1.00 93.19           C  
ATOM   2241  HA  ASP A 150      -4.385 -72.638 -23.405  1.00 93.19           H  
ATOM   2242  C   ASP A 150      -3.130 -71.960 -21.833  1.00 93.19           C  
ATOM   2243  CB  ASP A 150      -2.405 -72.666 -24.192  1.00 93.19           C  
ATOM   2244  HB2 ASP A 150      -2.172 -73.649 -23.783  1.00 93.19           H  
ATOM   2245  HB3 ASP A 150      -2.800 -72.813 -25.197  1.00 93.19           H  
ATOM   2246  O   ASP A 150      -2.881 -72.999 -21.217  1.00 93.19           O  
ATOM   2247  CG  ASP A 150      -1.111 -71.849 -24.286  1.00 93.19           C  
ATOM   2248  OD1 ASP A 150      -0.829 -71.036 -23.382  1.00 93.19           O  
ATOM   2249  OD2 ASP A 150      -0.363 -72.036 -25.270  1.00 93.19           O  
ATOM   2250  N   GLY A 151      -3.122 -70.767 -21.229  1.00 94.31           N  
ATOM   2251  H   GLY A 151      -3.319 -69.952 -21.793  1.00 94.31           H  
ATOM   2252  CA  GLY A 151      -2.782 -70.535 -19.826  1.00 94.31           C  
ATOM   2253  HA2 GLY A 151      -3.129 -71.376 -19.226  1.00 94.31           H  
ATOM   2254  HA3 GLY A 151      -3.300 -69.636 -19.493  1.00 94.31           H  
ATOM   2255  C   GLY A 151      -1.289 -70.335 -19.544  1.00 94.31           C  
ATOM   2256  O   GLY A 151      -0.928 -70.186 -18.376  1.00 94.31           O  
ATOM   2257  N   ARG A 152      -0.418 -70.312 -20.564  1.00 96.64           N  
ATOM   2258  H   ARG A 152      -0.759 -70.471 -21.501  1.00 96.64           H  
ATOM   2259  CA  ARG A 152       0.985 -69.894 -20.402  1.00 96.64           C  
ATOM   2260  HA  ARG A 152       1.386 -70.366 -19.504  1.00 96.64           H  
ATOM   2261  C   ARG A 152       1.059 -68.379 -20.167  1.00 96.64           C  
ATOM   2262  CB  ARG A 152       1.831 -70.351 -21.605  1.00 96.64           C  
ATOM   2263  HB2 ARG A 152       1.393 -69.941 -22.515  1.00 96.64           H  
ATOM   2264  HB3 ARG A 152       2.839 -69.951 -21.498  1.00 96.64           H  
ATOM   2265  O   ARG A 152       0.297 -67.611 -20.751  1.00 96.64           O  
ATOM   2266  CG  ARG A 152       1.902 -71.888 -21.715  1.00 96.64           C  
ATOM   2267  HG2 ARG A 152       2.338 -72.284 -20.797  1.00 96.64           H  
ATOM   2268  HG3 ARG A 152       0.894 -72.293 -21.801  1.00 96.64           H  
ATOM   2269  CD  ARG A 152       2.726 -72.416 -22.901  1.00 96.64           C  
ATOM   2270  HD2 ARG A 152       2.696 -73.505 -22.877  1.00 96.64           H  
ATOM   2271  HD3 ARG A 152       3.770 -72.122 -22.795  1.00 96.64           H  
ATOM   2272  NE  ARG A 152       2.195 -71.958 -24.192  1.00 96.64           N  
ATOM   2273  HE  ARG A 152       1.198 -71.811 -24.250  1.00 96.64           H  
ATOM   2274  NH1 ARG A 152       4.125 -71.938 -25.459  1.00 96.64           N  
ATOM   2275 HH11 ARG A 152       4.582 -71.877 -26.358  1.00 96.64           H  
ATOM   2276 HH12 ARG A 152       4.678 -72.143 -24.639  1.00 96.64           H  
ATOM   2277  NH2 ARG A 152       2.109 -71.498 -26.375  1.00 96.64           N  
ATOM   2278 HH21 ARG A 152       2.500 -71.282 -27.281  1.00 96.64           H  
ATOM   2279 HH22 ARG A 152       1.109 -71.503 -26.236  1.00 96.64           H  
ATOM   2280  CZ  ARG A 152       2.829 -71.797 -25.335  1.00 96.64           C  
ATOM   2281  N   VAL A 153       1.969 -67.943 -19.304  1.00 97.21           N  
ATOM   2282  H   VAL A 153       2.598 -68.624 -18.904  1.00 97.21           H  
ATOM   2283  CA  VAL A 153       2.144 -66.540 -18.898  1.00 97.21           C  
ATOM   2284  HA  VAL A 153       1.335 -65.939 -19.313  1.00 97.21           H  
ATOM   2285  C   VAL A 153       3.454 -66.004 -19.463  1.00 97.21           C  
ATOM   2286  CB  VAL A 153       2.080 -66.395 -17.363  1.00 97.21           C  
ATOM   2287  HB  VAL A 153       2.866 -67.002 -16.913  1.00 97.21           H  
ATOM   2288  O   VAL A 153       4.475 -66.688 -19.429  1.00 97.21           O  
ATOM   2289  CG1 VAL A 153       2.264 -64.942 -16.906  1.00 97.21           C  
ATOM   2290 HG11 VAL A 153       2.148 -64.872 -15.825  1.00 97.21           H  
ATOM   2291 HG12 VAL A 153       1.524 -64.302 -17.387  1.00 97.21           H  
ATOM   2292 HG13 VAL A 153       3.264 -64.587 -17.158  1.00 97.21           H  
ATOM   2293  CG2 VAL A 153       0.723 -66.873 -16.823  1.00 97.21           C  
ATOM   2294 HG21 VAL A 153      -0.082 -66.291 -17.271  1.00 97.21           H  
ATOM   2295 HG22 VAL A 153       0.694 -66.754 -15.740  1.00 97.21           H  
ATOM   2296 HG23 VAL A 153       0.573 -67.927 -17.054  1.00 97.21           H  
ATOM   2297  N   VAL A 154       3.435 -64.771 -19.961  1.00 96.71           N  
ATOM   2298  H   VAL A 154       2.562 -64.262 -19.946  1.00 96.71           H  
ATOM   2299  CA  VAL A 154       4.619 -64.057 -20.440  1.00 96.71           C  
ATOM   2300  HA  VAL A 154       5.488 -64.701 -20.307  1.00 96.71           H  
ATOM   2301  C   VAL A 154       4.809 -62.787 -19.622  1.00 96.71           C  
ATOM   2302  CB  VAL A 154       4.539 -63.722 -21.936  1.00 96.71           C  
ATOM   2303  HB  VAL A 154       3.756 -62.980 -22.088  1.00 96.71           H  
ATOM   2304  O   VAL A 154       3.959 -61.900 -19.652  1.00 96.71           O  
ATOM   2305  CG1 VAL A 154       5.855 -63.101 -22.409  1.00 96.71           C  
ATOM   2306 HG11 VAL A 154       6.678 -63.797 -22.250  1.00 96.71           H  
ATOM   2307 HG12 VAL A 154       5.776 -62.852 -23.468  1.00 96.71           H  
ATOM   2308 HG13 VAL A 154       6.060 -62.177 -21.869  1.00 96.71           H  
ATOM   2309  CG2 VAL A 154       4.214 -64.946 -22.804  1.00 96.71           C  
ATOM   2310 HG21 VAL A 154       4.975 -65.714 -22.668  1.00 96.71           H  
ATOM   2311 HG22 VAL A 154       4.172 -64.652 -23.853  1.00 96.71           H  
ATOM   2312 HG23 VAL A 154       3.241 -65.354 -22.530  1.00 96.71           H  
ATOM   2313  N   ILE A 155       5.930 -62.673 -18.917  1.00 95.85           N  
ATOM   2314  H   ILE A 155       6.619 -63.406 -19.004  1.00 95.85           H  
ATOM   2315  CA  ILE A 155       6.320 -61.445 -18.217  1.00 95.85           C  
ATOM   2316  HA  ILE A 155       5.427 -60.896 -17.916  1.00 95.85           H  
ATOM   2317  C   ILE A 155       7.102 -60.582 -19.212  1.00 95.85           C  
ATOM   2318  CB  ILE A 155       7.114 -61.779 -16.937  1.00 95.85           C  
ATOM   2319  HB  ILE A 155       7.982 -62.371 -17.225  1.00 95.85           H  
ATOM   2320  O   ILE A 155       8.114 -61.023 -19.751  1.00 95.85           O  
ATOM   2321  CG1 ILE A 155       6.254 -62.622 -15.961  1.00 95.85           C  
ATOM   2322 HG12 ILE A 155       5.818 -63.467 -16.494  1.00 95.85           H  
ATOM   2323 HG13 ILE A 155       5.437 -62.010 -15.580  1.00 95.85           H  
ATOM   2324  CG2 ILE A 155       7.599 -60.481 -16.262  1.00 95.85           C  
ATOM   2325 HG21 ILE A 155       8.185 -60.718 -15.374  1.00 95.85           H  
ATOM   2326 HG22 ILE A 155       6.751 -59.856 -15.984  1.00 95.85           H  
ATOM   2327 HG23 ILE A 155       8.260 -59.932 -16.933  1.00 95.85           H  
ATOM   2328  CD1 ILE A 155       7.035 -63.210 -14.779  1.00 95.85           C  
ATOM   2329 HD11 ILE A 155       7.860 -63.820 -15.147  1.00 95.85           H  
ATOM   2330 HD12 ILE A 155       7.423 -62.417 -14.138  1.00 95.85           H  
ATOM   2331 HD13 ILE A 155       6.370 -63.838 -14.187  1.00 95.85           H  
ATOM   2332  N   TRP A 156       6.618 -59.371 -19.489  1.00 95.67           N  
ATOM   2333  H   TRP A 156       5.779 -59.067 -19.015  1.00 95.67           H  
ATOM   2334  CA  TRP A 156       7.179 -58.470 -20.506  1.00 95.67           C  
ATOM   2335  HA  TRP A 156       7.928 -58.997 -21.097  1.00 95.67           H  
ATOM   2336  C   TRP A 156       7.884 -57.245 -19.904  1.00 95.67           C  
ATOM   2337  CB  TRP A 156       6.043 -58.057 -21.446  1.00 95.67           C  
ATOM   2338  HB2 TRP A 156       5.291 -57.499 -20.889  1.00 95.67           H  
ATOM   2339  HB3 TRP A 156       5.565 -58.956 -21.835  1.00 95.67           H  
ATOM   2340  O   TRP A 156       8.864 -56.738 -20.457  1.00 95.67           O  
ATOM   2341  CG  TRP A 156       6.473 -57.220 -22.602  1.00 95.67           C  
ATOM   2342  CD1 TRP A 156       6.750 -55.897 -22.553  1.00 95.67           C  
ATOM   2343  HD1 TRP A 156       6.702 -55.281 -21.668  1.00 95.67           H  
ATOM   2344  CD2 TRP A 156       6.700 -57.630 -23.982  1.00 95.67           C  
ATOM   2345  CE2 TRP A 156       7.068 -56.474 -24.730  1.00 95.67           C  
ATOM   2346  CE3 TRP A 156       6.612 -58.856 -24.680  1.00 95.67           C  
ATOM   2347  HE3 TRP A 156       6.352 -59.752 -24.136  1.00 95.67           H  
ATOM   2348  NE1 TRP A 156       7.149 -55.464 -23.798  1.00 95.67           N  
ATOM   2349  HE1 TRP A 156       7.446 -54.516 -23.977  1.00 95.67           H  
ATOM   2350  CH2 TRP A 156       7.142 -57.743 -26.783  1.00 95.67           C  
ATOM   2351  HH2 TRP A 156       7.285 -57.776 -27.853  1.00 95.67           H  
ATOM   2352  CZ2 TRP A 156       7.256 -56.517 -26.114  1.00 95.67           C  
ATOM   2353  HZ2 TRP A 156       7.467 -55.613 -26.667  1.00 95.67           H  
ATOM   2354  CZ3 TRP A 156       6.847 -58.915 -26.067  1.00 95.67           C  
ATOM   2355  HZ3 TRP A 156       6.778 -59.858 -26.589  1.00 95.67           H  
ATOM   2356  N   GLY A 157       7.408 -56.772 -18.750  1.00 92.85           N  
ATOM   2357  H   GLY A 157       6.551 -57.171 -18.396  1.00 92.85           H  
ATOM   2358  CA  GLY A 157       7.977 -55.620 -18.054  1.00 92.85           C  
ATOM   2359  HA2 GLY A 157       9.058 -55.737 -17.975  1.00 92.85           H  
ATOM   2360  HA3 GLY A 157       7.566 -55.582 -17.045  1.00 92.85           H  
ATOM   2361  C   GLY A 157       7.656 -54.298 -18.758  1.00 92.85           C  
ATOM   2362  O   GLY A 157       6.493 -53.919 -18.862  1.00 92.85           O  
ATOM   2363  N   THR A 158       8.686 -53.582 -19.209  1.00 92.06           N  
ATOM   2364  H   THR A 158       9.617 -53.939 -19.052  1.00 92.06           H  
ATOM   2365  CA  THR A 158       8.623 -52.272 -19.888  1.00 92.06           C  
ATOM   2366  HA  THR A 158       7.764 -51.719 -19.508  1.00 92.06           H  
ATOM   2367  C   THR A 158       8.454 -52.368 -21.414  1.00 92.06           C  
ATOM   2368  CB  THR A 158       9.905 -51.469 -19.576  1.00 92.06           C  
ATOM   2369  HB  THR A 158      10.106 -50.755 -20.374  1.00 92.06           H  
ATOM   2370  O   THR A 158       8.804 -53.377 -22.029  1.00 92.06           O  
ATOM   2371  CG2 THR A 158       9.797 -50.696 -18.265  1.00 92.06           C  
ATOM   2372 HG21 THR A 158      10.688 -50.081 -18.133  1.00 92.06           H  
ATOM   2373 HG22 THR A 158       8.922 -50.046 -18.286  1.00 92.06           H  
ATOM   2374 HG23 THR A 158       9.723 -51.394 -17.431  1.00 92.06           H  
ATOM   2375  OG1 THR A 158      11.021 -52.318 -19.404  1.00 92.06           O  
ATOM   2376  HG1 THR A 158      11.543 -52.317 -20.209  1.00 92.06           H  
ATOM   2377  N   THR A 159       8.002 -51.286 -22.060  1.00 91.66           N  
ATOM   2378  H   THR A 159       7.684 -50.483 -21.537  1.00 91.66           H  
ATOM   2379  CA  THR A 159       7.912 -51.182 -23.537  1.00 91.66           C  
ATOM   2380  HA  THR A 159       7.561 -52.141 -23.918  1.00 91.66           H  
ATOM   2381  C   THR A 159       9.252 -50.934 -24.244  1.00 91.66           C  
ATOM   2382  CB  THR A 159       6.879 -50.135 -23.990  1.00 91.66           C  
ATOM   2383  HB  THR A 159       6.859 -50.106 -25.080  1.00 91.66           H  
ATOM   2384  O   THR A 159       9.303 -50.891 -25.472  1.00 91.66           O  
ATOM   2385  CG2 THR A 159       5.487 -50.500 -23.492  1.00 91.66           C  
ATOM   2386 HG21 THR A 159       5.207 -51.468 -23.906  1.00 91.66           H  
ATOM   2387 HG22 THR A 159       4.767 -49.757 -23.836  1.00 91.66           H  
ATOM   2388 HG23 THR A 159       5.469 -50.542 -22.403  1.00 91.66           H  
ATOM   2389  OG1 THR A 159       7.151 -48.847 -23.502  1.00 91.66           O  
ATOM   2390  HG1 THR A 159       6.617 -48.291 -24.074  1.00 91.66           H  
ATOM   2391  N   ASP A 160      10.367 -50.837 -23.510  1.00 88.62           N  
ATOM   2392  H   ASP A 160      10.306 -50.978 -22.512  1.00 88.62           H  
ATOM   2393  CA  ASP A 160      11.696 -50.762 -24.121  1.00 88.62           C  
ATOM   2394  HA  ASP A 160      11.705 -49.877 -24.757  1.00 88.62           H  
ATOM   2395  C   ASP A 160      11.975 -51.989 -25.005  1.00 88.62           C  
ATOM   2396  CB  ASP A 160      12.799 -50.584 -23.062  1.00 88.62           C  
ATOM   2397  HB2 ASP A 160      12.473 -49.865 -22.310  1.00 88.62           H  
ATOM   2398  HB3 ASP A 160      13.678 -50.170 -23.556  1.00 88.62           H  
ATOM   2399  O   ASP A 160      11.610 -53.115 -24.658  1.00 88.62           O  
ATOM   2400  CG  ASP A 160      13.195 -51.902 -22.384  1.00 88.62           C  
ATOM   2401  OD1 ASP A 160      12.365 -52.401 -21.585  1.00 88.62           O  
ATOM   2402  OD2 ASP A 160      14.305 -52.412 -22.674  1.00 88.62           O  
ATOM   2403  N   ARG A 161      12.634 -51.760 -26.149  1.00 90.22           N  
ATOM   2404  H   ARG A 161      12.874 -50.802 -26.362  1.00 90.22           H  
ATOM   2405  CA  ARG A 161      13.054 -52.809 -27.099  1.00 90.22           C  
ATOM   2406  HA  ARG A 161      13.342 -52.330 -28.035  1.00 90.22           H  
ATOM   2407  C   ARG A 161      11.923 -53.775 -27.490  1.00 90.22           C  
ATOM   2408  CB  ARG A 161      14.300 -53.531 -26.549  1.00 90.22           C  
ATOM   2409  HB2 ARG A 161      14.066 -53.961 -25.575  1.00 90.22           H  
ATOM   2410  HB3 ARG A 161      14.575 -54.344 -27.221  1.00 90.22           H  
ATOM   2411  O   ARG A 161      12.162 -54.964 -27.692  1.00 90.22           O  
ATOM   2412  CG  ARG A 161      15.513 -52.600 -26.438  1.00 90.22           C  
ATOM   2413  HG2 ARG A 161      15.278 -51.723 -25.835  1.00 90.22           H  
ATOM   2414  HG3 ARG A 161      15.798 -52.274 -27.438  1.00 90.22           H  
ATOM   2415  CD  ARG A 161      16.691 -53.338 -25.805  1.00 90.22           C  
ATOM   2416  HD2 ARG A 161      17.597 -52.756 -25.975  1.00 90.22           H  
ATOM   2417  HD3 ARG A 161      16.812 -54.307 -26.290  1.00 90.22           H  
ATOM   2418  NE  ARG A 161      16.503 -53.519 -24.356  1.00 90.22           N  
ATOM   2419  HE  ARG A 161      15.696 -53.100 -23.914  1.00 90.22           H  
ATOM   2420  NH1 ARG A 161      18.424 -54.718 -23.980  1.00 90.22           N  
ATOM   2421 HH11 ARG A 161      18.965 -55.292 -23.348  1.00 90.22           H  
ATOM   2422 HH12 ARG A 161      18.551 -54.878 -24.969  1.00 90.22           H  
ATOM   2423  NH2 ARG A 161      17.160 -54.004 -22.275  1.00 90.22           N  
ATOM   2424 HH21 ARG A 161      16.356 -53.484 -21.955  1.00 90.22           H  
ATOM   2425 HH22 ARG A 161      17.979 -54.033 -21.684  1.00 90.22           H  
ATOM   2426  CZ  ARG A 161      17.370 -54.088 -23.547  1.00 90.22           C  
ATOM   2427  N   ALA A 162      10.693 -53.269 -27.612  1.00 90.83           N  
ATOM   2428  H   ALA A 162      10.549 -52.304 -27.351  1.00 90.83           H  
ATOM   2429  CA  ALA A 162       9.502 -54.091 -27.818  1.00 90.83           C  
ATOM   2430  HA  ALA A 162       9.383 -54.711 -26.929  1.00 90.83           H  
ATOM   2431  C   ALA A 162       9.593 -55.044 -29.028  1.00 90.83           C  
ATOM   2432  CB  ALA A 162       8.288 -53.160 -27.931  1.00 90.83           C  
ATOM   2433  HB1 ALA A 162       8.402 -52.488 -28.781  1.00 90.83           H  
ATOM   2434  HB2 ALA A 162       7.380 -53.749 -28.068  1.00 90.83           H  
ATOM   2435  HB3 ALA A 162       8.178 -52.571 -27.020  1.00 90.83           H  
ATOM   2436  O   ALA A 162       9.201 -56.203 -28.917  1.00 90.83           O  
ATOM   2437  N   GLU A 163      10.163 -54.597 -30.151  1.00 88.63           N  
ATOM   2438  H   GLU A 163      10.420 -53.622 -30.206  1.00 88.63           H  
ATOM   2439  CA  GLU A 163      10.375 -55.428 -31.350  1.00 88.63           C  
ATOM   2440  HA  GLU A 163       9.425 -55.860 -31.663  1.00 88.63           H  
ATOM   2441  C   GLU A 163      11.344 -56.598 -31.078  1.00 88.63           C  
ATOM   2442  CB  GLU A 163      10.909 -54.546 -32.496  1.00 88.63           C  
ATOM   2443  HB2 GLU A 163      11.858 -54.109 -32.182  1.00 88.63           H  
ATOM   2444  HB3 GLU A 163      11.090 -55.178 -33.365  1.00 88.63           H  
ATOM   2445  O   GLU A 163      11.068 -57.746 -31.426  1.00 88.63           O  
ATOM   2446  CG  GLU A 163       9.939 -53.417 -32.899  1.00 88.63           C  
ATOM   2447  HG2 GLU A 163       9.754 -52.780 -32.034  1.00 88.63           H  
ATOM   2448  HG3 GLU A 163       8.991 -53.868 -33.191  1.00 88.63           H  
ATOM   2449  CD  GLU A 163      10.464 -52.533 -34.048  1.00 88.63           C  
ATOM   2450  OE1 GLU A 163       9.620 -51.881 -34.705  1.00 88.63           O  
ATOM   2451  OE2 GLU A 163      11.699 -52.477 -34.242  1.00 88.63           O  
ATOM   2452  N   GLU A 164      12.450 -56.339 -30.373  1.00 89.71           N  
ATOM   2453  H   GLU A 164      12.590 -55.397 -30.038  1.00 89.71           H  
ATOM   2454  CA  GLU A 164      13.437 -57.360 -29.999  1.00 89.71           C  
ATOM   2455  HA  GLU A 164      13.736 -57.903 -30.895  1.00 89.71           H  
ATOM   2456  C   GLU A 164      12.851 -58.373 -29.000  1.00 89.71           C  
ATOM   2457  CB  GLU A 164      14.666 -56.659 -29.400  1.00 89.71           C  
ATOM   2458  HB2 GLU A 164      14.412 -56.310 -28.400  1.00 89.71           H  
ATOM   2459  HB3 GLU A 164      14.931 -55.798 -30.014  1.00 89.71           H  
ATOM   2460  O   GLU A 164      13.045 -59.584 -29.144  1.00 89.71           O  
ATOM   2461  CG  GLU A 164      15.883 -57.588 -29.313  1.00 89.71           C  
ATOM   2462  HG2 GLU A 164      15.567 -58.556 -28.923  1.00 89.71           H  
ATOM   2463  HG3 GLU A 164      16.280 -57.751 -30.315  1.00 89.71           H  
ATOM   2464  CD  GLU A 164      16.987 -57.040 -28.401  1.00 89.71           C  
ATOM   2465  OE1 GLU A 164      17.742 -57.897 -27.887  1.00 89.71           O  
ATOM   2466  OE2 GLU A 164      17.066 -55.811 -28.186  1.00 89.71           O  
ATOM   2467  N   LYS A 165      12.077 -57.888 -28.016  1.00 91.83           N  
ATOM   2468  H   LYS A 165      11.972 -56.885 -27.960  1.00 91.83           H  
ATOM   2469  CA  LYS A 165      11.318 -58.732 -27.080  1.00 91.83           C  
ATOM   2470  HA  LYS A 165      12.002 -59.425 -26.592  1.00 91.83           H  
ATOM   2471  C   LYS A 165      10.291 -59.594 -27.821  1.00 91.83           C  
ATOM   2472  CB  LYS A 165      10.637 -57.873 -25.999  1.00 91.83           C  
ATOM   2473  HB2 LYS A 165       9.943 -58.501 -25.441  1.00 91.83           H  
ATOM   2474  HB3 LYS A 165      10.064 -57.080 -26.480  1.00 91.83           H  
ATOM   2475  O   LYS A 165      10.198 -60.784 -27.528  1.00 91.83           O  
ATOM   2476  CG  LYS A 165      11.625 -57.249 -25.000  1.00 91.83           C  
ATOM   2477  HG2 LYS A 165      12.182 -58.041 -24.501  1.00 91.83           H  
ATOM   2478  HG3 LYS A 165      12.327 -56.607 -25.532  1.00 91.83           H  
ATOM   2479  CD  LYS A 165      10.876 -56.415 -23.948  1.00 91.83           C  
ATOM   2480  HD2 LYS A 165      10.278 -55.658 -24.454  1.00 91.83           H  
ATOM   2481  HD3 LYS A 165      10.216 -57.063 -23.371  1.00 91.83           H  
ATOM   2482  CE  LYS A 165      11.870 -55.724 -23.011  1.00 91.83           C  
ATOM   2483  HE2 LYS A 165      12.459 -56.477 -22.489  1.00 91.83           H  
ATOM   2484  HE3 LYS A 165      12.537 -55.107 -23.613  1.00 91.83           H  
ATOM   2485  NZ  LYS A 165      11.180 -54.864 -22.028  1.00 91.83           N  
ATOM   2486  HZ1 LYS A 165      10.486 -54.284 -22.479  1.00 91.83           H  
ATOM   2487  HZ2 LYS A 165      11.830 -54.214 -21.610  1.00 91.83           H  
ATOM   2488  HZ3 LYS A 165      10.715 -55.414 -21.320  1.00 91.83           H  
ATOM   2489  N   ALA A 166       9.579 -59.054 -28.815  1.00 92.54           N  
ATOM   2490  H   ALA A 166       9.690 -58.067 -28.999  1.00 92.54           H  
ATOM   2491  CA  ALA A 166       8.618 -59.803 -29.629  1.00 92.54           C  
ATOM   2492  HA  ALA A 166       7.897 -60.280 -28.965  1.00 92.54           H  
ATOM   2493  C   ALA A 166       9.285 -60.909 -30.463  1.00 92.54           C  
ATOM   2494  CB  ALA A 166       7.863 -58.836 -30.551  1.00 92.54           C  
ATOM   2495  HB1 ALA A 166       8.555 -58.342 -31.233  1.00 92.54           H  
ATOM   2496  HB2 ALA A 166       7.342 -58.070 -29.976  1.00 92.54           H  
ATOM   2497  HB3 ALA A 166       7.130 -59.386 -31.141  1.00 92.54           H  
ATOM   2498  O   ALA A 166       8.755 -62.022 -30.565  1.00 92.54           O  
ATOM   2499  N   GLU A 167      10.456 -60.641 -31.050  1.00 88.63           N  
ATOM   2500  H   GLU A 167      10.815 -59.697 -31.022  1.00 88.63           H  
ATOM   2501  CA  GLU A 167      11.189 -61.662 -31.796  1.00 88.63           C  
ATOM   2502  HA  GLU A 167      10.481 -62.139 -32.474  1.00 88.63           H  
ATOM   2503  C   GLU A 167      11.721 -62.775 -30.890  1.00 88.63           C  
ATOM   2504  CB  GLU A 167      12.314 -61.077 -32.657  1.00 88.63           C  
ATOM   2505  HB2 GLU A 167      12.917 -60.374 -32.082  1.00 88.63           H  
ATOM   2506  HB3 GLU A 167      12.941 -61.920 -32.948  1.00 88.63           H  
ATOM   2507  O   GLU A 167      11.490 -63.951 -31.193  1.00 88.63           O  
ATOM   2508  CG  GLU A 167      11.762 -60.404 -33.927  1.00 88.63           C  
ATOM   2509  HG2 GLU A 167      11.380 -59.417 -33.665  1.00 88.63           H  
ATOM   2510  HG3 GLU A 167      10.924 -60.995 -34.298  1.00 88.63           H  
ATOM   2511  CD  GLU A 167      12.788 -60.290 -35.068  1.00 88.63           C  
ATOM   2512  OE1 GLU A 167      12.470 -59.592 -36.052  1.00 88.63           O  
ATOM   2513  OE2 GLU A 167      13.829 -60.986 -35.019  1.00 88.63           O  
ATOM   2514  N   LYS A 168      12.361 -62.418 -29.766  1.00 90.81           N  
ATOM   2515  H   LYS A 168      12.495 -61.432 -29.596  1.00 90.81           H  
ATOM   2516  CA  LYS A 168      12.909 -63.378 -28.793  1.00 90.81           C  
ATOM   2517  HA  LYS A 168      13.498 -64.118 -29.335  1.00 90.81           H  
ATOM   2518  C   LYS A 168      11.818 -64.172 -28.073  1.00 90.81           C  
ATOM   2519  CB  LYS A 168      13.836 -62.653 -27.802  1.00 90.81           C  
ATOM   2520  HB2 LYS A 168      14.083 -63.334 -26.988  1.00 90.81           H  
ATOM   2521  HB3 LYS A 168      13.323 -61.787 -27.383  1.00 90.81           H  
ATOM   2522  O   LYS A 168      11.995 -65.370 -27.863  1.00 90.81           O  
ATOM   2523  CG  LYS A 168      15.144 -62.211 -28.483  1.00 90.81           C  
ATOM   2524  HG2 LYS A 168      14.917 -61.549 -29.318  1.00 90.81           H  
ATOM   2525  HG3 LYS A 168      15.658 -63.091 -28.869  1.00 90.81           H  
ATOM   2526  CD  LYS A 168      16.069 -61.474 -27.509  1.00 90.81           C  
ATOM   2527  HD2 LYS A 168      15.611 -60.517 -27.257  1.00 90.81           H  
ATOM   2528  HD3 LYS A 168      16.177 -62.071 -26.604  1.00 90.81           H  
ATOM   2529  CE  LYS A 168      17.454 -61.240 -28.131  1.00 90.81           C  
ATOM   2530  HE2 LYS A 168      17.328 -60.736 -29.089  1.00 90.81           H  
ATOM   2531  HE3 LYS A 168      17.924 -62.207 -28.308  1.00 90.81           H  
ATOM   2532  NZ  LYS A 168      18.318 -60.411 -27.258  1.00 90.81           N  
ATOM   2533  HZ1 LYS A 168      18.028 -59.445 -27.301  1.00 90.81           H  
ATOM   2534  HZ2 LYS A 168      18.253 -60.700 -26.293  1.00 90.81           H  
ATOM   2535  HZ3 LYS A 168      19.283 -60.405 -27.555  1.00 90.81           H  
ATOM   2536  N   LEU A 169      10.664 -63.570 -27.775  1.00 92.19           N  
ATOM   2537  H   LEU A 169      10.593 -62.573 -27.922  1.00 92.19           H  
ATOM   2538  CA  LEU A 169       9.504 -64.270 -27.212  1.00 92.19           C  
ATOM   2539  HA  LEU A 169       9.795 -64.701 -26.254  1.00 92.19           H  
ATOM   2540  C   LEU A 169       9.040 -65.420 -28.113  1.00 92.19           C  
ATOM   2541  CB  LEU A 169       8.365 -63.263 -26.973  1.00 92.19           C  
ATOM   2542  HB2 LEU A 169       8.702 -62.517 -26.253  1.00 92.19           H  
ATOM   2543  HB3 LEU A 169       8.145 -62.750 -27.909  1.00 92.19           H  
ATOM   2544  O   LEU A 169       8.834 -66.532 -27.635  1.00 92.19           O  
ATOM   2545  CG  LEU A 169       7.067 -63.902 -26.449  1.00 92.19           C  
ATOM   2546  HG  LEU A 169       6.680 -64.602 -27.190  1.00 92.19           H  
ATOM   2547  CD1 LEU A 169       7.287 -64.649 -25.133  1.00 92.19           C  
ATOM   2548 HD11 LEU A 169       7.936 -65.511 -25.286  1.00 92.19           H  
ATOM   2549 HD12 LEU A 169       7.747 -63.986 -24.401  1.00 92.19           H  
ATOM   2550 HD13 LEU A 169       6.334 -65.018 -24.754  1.00 92.19           H  
ATOM   2551  CD2 LEU A 169       6.017 -62.811 -26.253  1.00 92.19           C  
ATOM   2552 HD21 LEU A 169       5.085 -63.250 -25.895  1.00 92.19           H  
ATOM   2553 HD22 LEU A 169       6.375 -62.073 -25.535  1.00 92.19           H  
ATOM   2554 HD23 LEU A 169       5.828 -62.314 -27.204  1.00 92.19           H  
ATOM   2555  N   ALA A 170       8.924 -65.186 -29.421  1.00 87.08           N  
ATOM   2556  H   ALA A 170       9.107 -64.255 -29.768  1.00 87.08           H  
ATOM   2557  CA  ALA A 170       8.527 -66.233 -30.360  1.00 87.08           C  
ATOM   2558  HA  ALA A 170       7.587 -66.666 -30.018  1.00 87.08           H  
ATOM   2559  C   ALA A 170       9.551 -67.387 -30.441  1.00 87.08           C  
ATOM   2560  CB  ALA A 170       8.282 -65.581 -31.720  1.00 87.08           C  
ATOM   2561  HB1 ALA A 170       9.214 -65.132 -32.063  1.00 87.08           H  
ATOM   2562  HB2 ALA A 170       7.517 -64.810 -31.632  1.00 87.08           H  
ATOM   2563  HB3 ALA A 170       7.953 -66.334 -32.436  1.00 87.08           H  
ATOM   2564  O   ALA A 170       9.157 -68.525 -30.690  1.00 87.08           O  
ATOM   2565  N   ALA A 171      10.839 -67.125 -30.182  1.00 87.85           N  
ATOM   2566  H   ALA A 171      11.110 -66.171 -29.991  1.00 87.85           H  
ATOM   2567  CA  ALA A 171      11.851 -68.172 -30.023  1.00 87.85           C  
ATOM   2568  HA  ALA A 171      11.754 -68.883 -30.844  1.00 87.85           H  
ATOM   2569  C   ALA A 171      11.663 -68.950 -28.708  1.00 87.85           C  
ATOM   2570  CB  ALA A 171      13.244 -67.538 -30.105  1.00 87.85           C  
ATOM   2571  HB1 ALA A 171      13.434 -66.913 -29.233  1.00 87.85           H  
ATOM   2572  HB2 ALA A 171      14.000 -68.322 -30.137  1.00 87.85           H  
ATOM   2573  HB3 ALA A 171      13.324 -66.926 -31.004  1.00 87.85           H  
ATOM   2574  O   ALA A 171      11.647 -70.180 -28.709  1.00 87.85           O  
ATOM   2575  N   LEU A 172      11.460 -68.251 -27.588  1.00 90.84           N  
ATOM   2576  H   LEU A 172      11.484 -67.243 -27.652  1.00 90.84           H  
ATOM   2577  CA  LEU A 172      11.268 -68.854 -26.263  1.00 90.84           C  
ATOM   2578  HA  LEU A 172      12.114 -69.504 -26.040  1.00 90.84           H  
ATOM   2579  C   LEU A 172      10.008 -69.719 -26.185  1.00 90.84           C  
ATOM   2580  CB  LEU A 172      11.210 -67.736 -25.215  1.00 90.84           C  
ATOM   2581  HB2 LEU A 172      10.849 -68.138 -24.268  1.00 90.84           H  
ATOM   2582  HB3 LEU A 172      10.491 -66.988 -25.549  1.00 90.84           H  
ATOM   2583  O   LEU A 172      10.057 -70.792 -25.594  1.00 90.84           O  
ATOM   2584  CG  LEU A 172      12.586 -67.095 -24.982  1.00 90.84           C  
ATOM   2585  HG  LEU A 172      13.164 -67.095 -25.906  1.00 90.84           H  
ATOM   2586  CD1 LEU A 172      12.396 -65.651 -24.552  1.00 90.84           C  
ATOM   2587 HD11 LEU A 172      13.365 -65.153 -24.545  1.00 90.84           H  
ATOM   2588 HD12 LEU A 172      11.762 -65.125 -25.266  1.00 90.84           H  
ATOM   2589 HD13 LEU A 172      11.934 -65.615 -23.565  1.00 90.84           H  
ATOM   2590  CD2 LEU A 172      13.377 -67.835 -23.901  1.00 90.84           C  
ATOM   2591 HD21 LEU A 172      13.525 -68.876 -24.190  1.00 90.84           H  
ATOM   2592 HD22 LEU A 172      14.353 -67.365 -23.776  1.00 90.84           H  
ATOM   2593 HD23 LEU A 172      12.846 -67.797 -22.950  1.00 90.84           H  
ATOM   2594  N   LEU A 173       8.914 -69.321 -26.843  1.00 91.15           N  
ATOM   2595  H   LEU A 173       8.938 -68.410 -27.278  1.00 91.15           H  
ATOM   2596  CA  LEU A 173       7.661 -70.087 -26.899  1.00 91.15           C  
ATOM   2597  HA  LEU A 173       7.367 -70.319 -25.875  1.00 91.15           H  
ATOM   2598  C   LEU A 173       7.787 -71.455 -27.602  1.00 91.15           C  
ATOM   2599  CB  LEU A 173       6.562 -69.224 -27.553  1.00 91.15           C  
ATOM   2600  HB2 LEU A 173       5.709 -69.857 -27.798  1.00 91.15           H  
ATOM   2601  HB3 LEU A 173       6.953 -68.827 -28.490  1.00 91.15           H  
ATOM   2602  O   LEU A 173       6.846 -72.247 -27.520  1.00 91.15           O  
ATOM   2603  CG  LEU A 173       6.050 -68.058 -26.684  1.00 91.15           C  
ATOM   2604  HG  LEU A 173       6.891 -67.460 -26.332  1.00 91.15           H  
ATOM   2605  CD1 LEU A 173       5.126 -67.166 -27.517  1.00 91.15           C  
ATOM   2606 HD11 LEU A 173       5.676 -66.765 -28.368  1.00 91.15           H  
ATOM   2607 HD12 LEU A 173       4.776 -66.333 -26.907  1.00 91.15           H  
ATOM   2608 HD13 LEU A 173       4.267 -67.735 -27.872  1.00 91.15           H  
ATOM   2609  CD2 LEU A 173       5.261 -68.531 -25.462  1.00 91.15           C  
ATOM   2610 HD21 LEU A 173       4.383 -69.099 -25.771  1.00 91.15           H  
ATOM   2611 HD22 LEU A 173       4.943 -67.666 -24.880  1.00 91.15           H  
ATOM   2612 HD23 LEU A 173       5.891 -69.144 -24.817  1.00 91.15           H  
ATOM   2613  N   THR A 174       8.925 -71.752 -28.250  1.00 86.59           N  
ATOM   2614  H   THR A 174       9.640 -71.041 -28.296  1.00 86.59           H  
ATOM   2615  CA  THR A 174       9.266 -73.108 -28.731  1.00 86.59           C  
ATOM   2616  HA  THR A 174       8.377 -73.549 -29.182  1.00 86.59           H  
ATOM   2617  C   THR A 174       9.708 -74.052 -27.609  1.00 86.59           C  
ATOM   2618  CB  THR A 174      10.379 -73.105 -29.795  1.00 86.59           C  
ATOM   2619  HB  THR A 174      10.468 -74.120 -30.181  1.00 86.59           H  
ATOM   2620  O   THR A 174       9.626 -75.268 -27.769  1.00 86.59           O  
ATOM   2621  CG2 THR A 174      10.085 -72.184 -30.979  1.00 86.59           C  
ATOM   2622 HG21 THR A 174      10.041 -71.143 -30.659  1.00 86.59           H  
ATOM   2623 HG22 THR A 174      10.874 -72.297 -31.723  1.00 86.59           H  
ATOM   2624 HG23 THR A 174       9.132 -72.461 -31.429  1.00 86.59           H  
ATOM   2625  OG1 THR A 174      11.633 -72.745 -29.252  1.00 86.59           O  
ATOM   2626  HG1 THR A 174      11.639 -71.793 -29.129  1.00 86.59           H  
ATOM   2627  N   GLN A 175      10.176 -73.512 -26.480  1.00 88.61           N  
ATOM   2628  H   GLN A 175      10.153 -72.508 -26.372  1.00 88.61           H  
ATOM   2629  CA  GLN A 175      10.643 -74.295 -25.340  1.00 88.61           C  
ATOM   2630  HA  GLN A 175      11.089 -75.208 -25.735  1.00 88.61           H  
ATOM   2631  C   GLN A 175       9.472 -74.690 -24.426  1.00 88.61           C  
ATOM   2632  CB  GLN A 175      11.734 -73.537 -24.562  1.00 88.61           C  
ATOM   2633  HB2 GLN A 175      11.309 -72.631 -24.129  1.00 88.61           H  
ATOM   2634  HB3 GLN A 175      12.078 -74.165 -23.740  1.00 88.61           H  
ATOM   2635  O   GLN A 175       8.533 -73.904 -24.241  1.00 88.61           O  
ATOM   2636  CG  GLN A 175      12.951 -73.156 -25.420  1.00 88.61           C  
ATOM   2637  HG2 GLN A 175      12.664 -72.381 -26.130  1.00 88.61           H  
ATOM   2638  HG3 GLN A 175      13.723 -72.748 -24.768  1.00 88.61           H  
ATOM   2639  CD  GLN A 175      13.530 -74.350 -26.173  1.00 88.61           C  
ATOM   2640  NE2 GLN A 175      13.401 -74.411 -27.481  1.00 88.61           N  
ATOM   2641 HE21 GLN A 175      13.760 -75.241 -27.930  1.00 88.61           H  
ATOM   2642 HE22 GLN A 175      12.881 -73.714 -27.994  1.00 88.61           H  
ATOM   2643  OE1 GLN A 175      14.060 -75.283 -25.594  1.00 88.61           O  
ATOM   2644  N   PRO A 176       9.504 -75.895 -23.828  1.00 90.54           N  
ATOM   2645  CA  PRO A 176       8.473 -76.331 -22.896  1.00 90.54           C  
ATOM   2646  HA  PRO A 176       7.489 -76.223 -23.352  1.00 90.54           H  
ATOM   2647  C   PRO A 176       8.529 -75.497 -21.609  1.00 90.54           C  
ATOM   2648  CB  PRO A 176       8.756 -77.816 -22.647  1.00 90.54           C  
ATOM   2649  HB2 PRO A 176       8.241 -78.412 -23.400  1.00 90.54           H  
ATOM   2650  HB3 PRO A 176       8.461 -78.131 -21.646  1.00 90.54           H  
ATOM   2651  O   PRO A 176       9.555 -75.448 -20.937  1.00 90.54           O  
ATOM   2652  CG  PRO A 176      10.267 -77.933 -22.855  1.00 90.54           C  
ATOM   2653  HG2 PRO A 176      10.791 -77.643 -21.944  1.00 90.54           H  
ATOM   2654  HG3 PRO A 176      10.558 -78.938 -23.159  1.00 90.54           H  
ATOM   2655  CD  PRO A 176      10.544 -76.908 -23.954  1.00 90.54           C  
ATOM   2656  HD2 PRO A 176      10.468 -77.385 -24.931  1.00 90.54           H  
ATOM   2657  HD3 PRO A 176      11.539 -76.483 -23.820  1.00 90.54           H  
ATOM   2658  N   GLY A 177       7.410 -74.865 -21.258  1.00 91.65           N  
ATOM   2659  H   GLY A 177       6.612 -74.892 -21.876  1.00 91.65           H  
ATOM   2660  CA  GLY A 177       7.292 -74.018 -20.075  1.00 91.65           C  
ATOM   2661  HA2 GLY A 177       7.906 -73.127 -20.208  1.00 91.65           H  
ATOM   2662  HA3 GLY A 177       7.660 -74.550 -19.199  1.00 91.65           H  
ATOM   2663  C   GLY A 177       5.856 -73.570 -19.816  1.00 91.65           C  
ATOM   2664  O   GLY A 177       4.938 -73.835 -20.599  1.00 91.65           O  
ATOM   2665  N   ARG A 178       5.665 -72.891 -18.688  1.00 94.92           N  
ATOM   2666  H   ARG A 178       6.474 -72.769 -18.095  1.00 94.92           H  
ATOM   2667  CA  ARG A 178       4.426 -72.231 -18.263  1.00 94.92           C  
ATOM   2668  HA  ARG A 178       3.661 -72.347 -19.030  1.00 94.92           H  
ATOM   2669  C   ARG A 178       4.601 -70.733 -18.085  1.00 94.92           C  
ATOM   2670  CB  ARG A 178       3.940 -72.850 -16.952  1.00 94.92           C  
ATOM   2671  HB2 ARG A 178       4.784 -73.024 -16.284  1.00 94.92           H  
ATOM   2672  HB3 ARG A 178       3.252 -72.156 -16.468  1.00 94.92           H  
ATOM   2673  O   ARG A 178       3.675 -70.006 -18.432  1.00 94.92           O  
ATOM   2674  CG  ARG A 178       3.196 -74.154 -17.230  1.00 94.92           C  
ATOM   2675  HG2 ARG A 178       2.353 -73.936 -17.886  1.00 94.92           H  
ATOM   2676  HG3 ARG A 178       3.854 -74.872 -17.719  1.00 94.92           H  
ATOM   2677  CD  ARG A 178       2.684 -74.739 -15.915  1.00 94.92           C  
ATOM   2678  HD2 ARG A 178       3.510 -75.243 -15.414  1.00 94.92           H  
ATOM   2679  HD3 ARG A 178       2.328 -73.927 -15.281  1.00 94.92           H  
ATOM   2680  NE  ARG A 178       1.569 -75.668 -16.163  1.00 94.92           N  
ATOM   2681  HE  ARG A 178       1.207 -75.679 -17.105  1.00 94.92           H  
ATOM   2682  NH1 ARG A 178       1.373 -76.466 -14.026  1.00 94.92           N  
ATOM   2683 HH11 ARG A 178       2.196 -75.932 -13.786  1.00 94.92           H  
ATOM   2684 HH12 ARG A 178       0.901 -77.032 -13.337  1.00 94.92           H  
ATOM   2685  NH2 ARG A 178      -0.097 -77.099 -15.590  1.00 94.92           N  
ATOM   2686 HH21 ARG A 178      -0.451 -77.038 -16.534  1.00 94.92           H  
ATOM   2687 HH22 ARG A 178      -0.581 -77.653 -14.898  1.00 94.92           H  
ATOM   2688  CZ  ARG A 178       0.957 -76.406 -15.261  1.00 94.92           C  
ATOM   2689  N   THR A 179       5.751 -70.285 -17.594  1.00 95.95           N  
ATOM   2690  H   THR A 179       6.455 -70.959 -17.329  1.00 95.95           H  
ATOM   2691  CA  THR A 179       6.096 -68.867 -17.489  1.00 95.95           C  
ATOM   2692  HA  THR A 179       5.263 -68.272 -17.864  1.00 95.95           H  
ATOM   2693  C   THR A 179       7.320 -68.579 -18.347  1.00 95.95           C  
ATOM   2694  CB  THR A 179       6.326 -68.428 -16.038  1.00 95.95           C  
ATOM   2695  HB  THR A 179       7.222 -68.909 -15.645  1.00 95.95           H  
ATOM   2696  O   THR A 179       8.345 -69.243 -18.218  1.00 95.95           O  
ATOM   2697  CG2 THR A 179       6.475 -66.911 -15.909  1.00 95.95           C  
ATOM   2698 HG21 THR A 179       6.589 -66.634 -14.861  1.00 95.95           H  
ATOM   2699 HG22 THR A 179       5.600 -66.411 -16.325  1.00 95.95           H  
ATOM   2700 HG23 THR A 179       7.363 -66.576 -16.444  1.00 95.95           H  
ATOM   2701  OG1 THR A 179       5.223 -68.777 -15.228  1.00 95.95           O  
ATOM   2702  HG1 THR A 179       5.347 -68.326 -14.390  1.00 95.95           H  
ATOM   2703  N   TYR A 180       7.211 -67.576 -19.211  1.00 96.06           N  
ATOM   2704  H   TYR A 180       6.327 -67.090 -19.269  1.00 96.06           H  
ATOM   2705  CA  TYR A 180       8.286 -67.095 -20.073  1.00 96.06           C  
ATOM   2706  HA  TYR A 180       9.189 -67.687 -19.923  1.00 96.06           H  
ATOM   2707  C   TYR A 180       8.574 -65.650 -19.688  1.00 96.06           C  
ATOM   2708  CB  TYR A 180       7.870 -67.207 -21.548  1.00 96.06           C  
ATOM   2709  HB2 TYR A 180       8.691 -66.847 -22.167  1.00 96.06           H  
ATOM   2710  HB3 TYR A 180       7.018 -66.550 -21.726  1.00 96.06           H  
ATOM   2711  O   TYR A 180       7.672 -64.816 -19.724  1.00 96.06           O  
ATOM   2712  CG  TYR A 180       7.494 -68.608 -21.989  1.00 96.06           C  
ATOM   2713  CD1 TYR A 180       8.430 -69.422 -22.651  1.00 96.06           C  
ATOM   2714  HD1 TYR A 180       9.425 -69.049 -22.845  1.00 96.06           H  
ATOM   2715  CD2 TYR A 180       6.211 -69.112 -21.707  1.00 96.06           C  
ATOM   2716  HD2 TYR A 180       5.496 -68.500 -21.176  1.00 96.06           H  
ATOM   2717  CE1 TYR A 180       8.082 -70.724 -23.058  1.00 96.06           C  
ATOM   2718  HE1 TYR A 180       8.805 -71.346 -23.564  1.00 96.06           H  
ATOM   2719  CE2 TYR A 180       5.870 -70.420 -22.089  1.00 96.06           C  
ATOM   2720  HE2 TYR A 180       4.902 -70.813 -21.815  1.00 96.06           H  
ATOM   2721  OH  TYR A 180       6.430 -72.448 -23.263  1.00 96.06           O  
ATOM   2722  HH  TYR A 180       7.186 -72.892 -23.656  1.00 96.06           H  
ATOM   2723  CZ  TYR A 180       6.790 -71.220 -22.801  1.00 96.06           C  
ATOM   2724  N   ASP A 181       9.801 -65.336 -19.300  1.00 94.15           N  
ATOM   2725  H   ASP A 181      10.525 -66.040 -19.310  1.00 94.15           H  
ATOM   2726  CA  ASP A 181      10.163 -63.980 -18.909  1.00 94.15           C  
ATOM   2727  HA  ASP A 181       9.260 -63.372 -18.839  1.00 94.15           H  
ATOM   2728  C   ASP A 181      11.044 -63.337 -19.979  1.00 94.15           C  
ATOM   2729  CB  ASP A 181      10.777 -63.976 -17.510  1.00 94.15           C  
ATOM   2730  HB2 ASP A 181      11.838 -64.217 -17.569  1.00 94.15           H  
ATOM   2731  HB3 ASP A 181      10.279 -64.724 -16.893  1.00 94.15           H  
ATOM   2732  O   ASP A 181      12.146 -63.804 -20.264  1.00 94.15           O  
ATOM   2733  CG  ASP A 181      10.600 -62.611 -16.859  1.00 94.15           C  
ATOM   2734  OD1 ASP A 181      10.874 -61.592 -17.525  1.00 94.15           O  
ATOM   2735  OD2 ASP A 181      10.250 -62.566 -15.654  1.00 94.15           O  
ATOM   2736  N   VAL A 182      10.525 -62.271 -20.586  1.00 94.12           N  
ATOM   2737  H   VAL A 182       9.621 -61.956 -20.263  1.00 94.12           H  
ATOM   2738  CA  VAL A 182      11.195 -61.428 -21.583  1.00 94.12           C  
ATOM   2739  HA  VAL A 182      12.220 -61.785 -21.686  1.00 94.12           H  
ATOM   2740  C   VAL A 182      11.335 -59.985 -21.095  1.00 94.12           C  
ATOM   2741  CB  VAL A 182      10.548 -61.531 -22.984  1.00 94.12           C  
ATOM   2742  HB  VAL A 182      11.101 -60.890 -23.671  1.00 94.12           H  
ATOM   2743  O   VAL A 182      11.529 -59.083 -21.909  1.00 94.12           O  
ATOM   2744  CG1 VAL A 182      10.672 -62.955 -23.525  1.00 94.12           C  
ATOM   2745 HG11 VAL A 182      11.722 -63.248 -23.487  1.00 94.12           H  
ATOM   2746 HG12 VAL A 182      10.082 -63.647 -22.924  1.00 94.12           H  
ATOM   2747 HG13 VAL A 182      10.334 -62.986 -24.561  1.00 94.12           H  
ATOM   2748  CG2 VAL A 182       9.075 -61.113 -23.031  1.00 94.12           C  
ATOM   2749 HG21 VAL A 182       8.681 -61.256 -24.037  1.00 94.12           H  
ATOM   2750 HG22 VAL A 182       8.992 -60.056 -22.778  1.00 94.12           H  
ATOM   2751 HG23 VAL A 182       8.489 -61.704 -22.326  1.00 94.12           H  
ATOM   2752  N   SER A 183      11.302 -59.752 -19.770  1.00 92.07           N  
ATOM   2753  H   SER A 183      11.123 -60.520 -19.138  1.00 92.07           H  
ATOM   2754  CA  SER A 183      11.562 -58.429 -19.178  1.00 92.07           C  
ATOM   2755  HA  SER A 183      10.751 -57.758 -19.460  1.00 92.07           H  
ATOM   2756  C   SER A 183      12.867 -57.814 -19.684  1.00 92.07           C  
ATOM   2757  CB  SER A 183      11.606 -58.500 -17.641  1.00 92.07           C  
ATOM   2758  HB2 SER A 183      10.747 -59.067 -17.282  1.00 92.07           H  
ATOM   2759  HB3 SER A 183      11.510 -57.485 -17.257  1.00 92.07           H  
ATOM   2760  O   SER A 183      12.967 -56.601 -19.856  1.00 92.07           O  
ATOM   2761  OG  SER A 183      12.810 -59.067 -17.119  1.00 92.07           O  
ATOM   2762  HG  SER A 183      13.566 -58.607 -17.492  1.00 92.07           H  
ATOM   2763  N   SER A 184      13.851 -58.683 -19.922  1.00 89.74           N  
ATOM   2764  H   SER A 184      13.634 -59.656 -19.765  1.00 89.74           H  
ATOM   2765  CA  SER A 184      15.235 -58.358 -20.242  1.00 89.74           C  
ATOM   2766  HA  SER A 184      15.324 -57.297 -20.473  1.00 89.74           H  
ATOM   2767  C   SER A 184      15.658 -59.213 -21.440  1.00 89.74           C  
ATOM   2768  CB  SER A 184      16.115 -58.650 -19.019  1.00 89.74           C  
ATOM   2769  HB2 SER A 184      17.105 -58.220 -19.166  1.00 89.74           H  
ATOM   2770  HB3 SER A 184      16.214 -59.726 -18.880  1.00 89.74           H  
ATOM   2771  O   SER A 184      15.950 -60.398 -21.258  1.00 89.74           O  
ATOM   2772  OG  SER A 184      15.508 -58.108 -17.860  1.00 89.74           O  
ATOM   2773  HG  SER A 184      16.107 -57.476 -17.455  1.00 89.74           H  
ATOM   2774  N   PRO A 185      15.676 -58.672 -22.673  1.00 86.74           N  
ATOM   2775  CA  PRO A 185      15.892 -59.476 -23.876  1.00 86.74           C  
ATOM   2776  HA  PRO A 185      15.176 -60.299 -23.889  1.00 86.74           H  
ATOM   2777  C   PRO A 185      17.300 -60.091 -23.950  1.00 86.74           C  
ATOM   2778  CB  PRO A 185      15.591 -58.535 -25.051  1.00 86.74           C  
ATOM   2779  HB2 PRO A 185      14.540 -58.616 -25.329  1.00 86.74           H  
ATOM   2780  HB3 PRO A 185      16.224 -58.739 -25.914  1.00 86.74           H  
ATOM   2781  O   PRO A 185      17.514 -61.038 -24.704  1.00 86.74           O  
ATOM   2782  CG  PRO A 185      15.869 -57.146 -24.483  1.00 86.74           C  
ATOM   2783  HG2 PRO A 185      16.940 -56.949 -24.544  1.00 86.74           H  
ATOM   2784  HG3 PRO A 185      15.301 -56.371 -24.997  1.00 86.74           H  
ATOM   2785  CD  PRO A 185      15.449 -57.278 -23.022  1.00 86.74           C  
ATOM   2786  HD2 PRO A 185      14.388 -57.046 -22.923  1.00 86.74           H  
ATOM   2787  HD3 PRO A 185      16.043 -56.605 -22.403  1.00 86.74           H  
ATOM   2788  N   ASP A 186      18.262 -59.600 -23.169  1.00 86.42           N  
ATOM   2789  H   ASP A 186      18.082 -58.732 -22.684  1.00 86.42           H  
ATOM   2790  CA  ASP A 186      19.631 -60.129 -23.092  1.00 86.42           C  
ATOM   2791  HA  ASP A 186      19.991 -60.331 -24.101  1.00 86.42           H  
ATOM   2792  C   ASP A 186      19.754 -61.435 -22.284  1.00 86.42           C  
ATOM   2793  CB  ASP A 186      20.528 -59.042 -22.492  1.00 86.42           C  
ATOM   2794  HB2 ASP A 186      20.244 -58.867 -21.454  1.00 86.42           H  
ATOM   2795  HB3 ASP A 186      21.565 -59.376 -22.515  1.00 86.42           H  
ATOM   2796  O   ASP A 186      20.669 -62.225 -22.530  1.00 86.42           O  
ATOM   2797  CG  ASP A 186      20.389 -57.751 -23.292  1.00 86.42           C  
ATOM   2798  OD1 ASP A 186      20.930 -57.713 -24.416  1.00 86.42           O  
ATOM   2799  OD2 ASP A 186      19.645 -56.861 -22.816  1.00 86.42           O  
ATOM   2800  N   LEU A 187      18.833 -61.673 -21.339  1.00 90.26           N  
ATOM   2801  H   LEU A 187      18.068 -61.019 -21.255  1.00 90.26           H  
ATOM   2802  CA  LEU A 187      18.792 -62.872 -20.491  1.00 90.26           C  
ATOM   2803  HA  LEU A 187      19.218 -63.699 -21.059  1.00 90.26           H  
ATOM   2804  C   LEU A 187      17.342 -63.281 -20.133  1.00 90.26           C  
ATOM   2805  CB  LEU A 187      19.668 -62.639 -19.242  1.00 90.26           C  
ATOM   2806  HB2 LEU A 187      20.598 -62.148 -19.529  1.00 90.26           H  
ATOM   2807  HB3 LEU A 187      19.143 -61.966 -18.565  1.00 90.26           H  
ATOM   2808  O   LEU A 187      16.956 -63.237 -18.958  1.00 90.26           O  
ATOM   2809  CG  LEU A 187      20.007 -63.958 -18.517  1.00 90.26           C  
ATOM   2810  HG  LEU A 187      19.143 -64.623 -18.503  1.00 90.26           H  
ATOM   2811  CD1 LEU A 187      21.173 -64.680 -19.202  1.00 90.26           C  
ATOM   2812 HD11 LEU A 187      21.408 -65.593 -18.656  1.00 90.26           H  
ATOM   2813 HD12 LEU A 187      20.893 -64.945 -20.222  1.00 90.26           H  
ATOM   2814 HD13 LEU A 187      22.051 -64.034 -19.227  1.00 90.26           H  
ATOM   2815  CD2 LEU A 187      20.412 -63.679 -17.072  1.00 90.26           C  
ATOM   2816 HD21 LEU A 187      19.584 -63.199 -16.549  1.00 90.26           H  
ATOM   2817 HD22 LEU A 187      20.650 -64.616 -16.570  1.00 90.26           H  
ATOM   2818 HD23 LEU A 187      21.281 -63.022 -17.065  1.00 90.26           H  
ATOM   2819  N   PRO A 188      16.514 -63.654 -21.125  1.00 92.95           N  
ATOM   2820  CA  PRO A 188      15.178 -64.178 -20.881  1.00 92.95           C  
ATOM   2821  HA  PRO A 188      14.626 -63.487 -20.244  1.00 92.95           H  
ATOM   2822  C   PRO A 188      15.204 -65.559 -20.207  1.00 92.95           C  
ATOM   2823  CB  PRO A 188      14.519 -64.239 -22.255  1.00 92.95           C  
ATOM   2824  HB2 PRO A 188      14.050 -63.281 -22.479  1.00 92.95           H  
ATOM   2825  HB3 PRO A 188      13.789 -65.047 -22.299  1.00 92.95           H  
ATOM   2826  O   PRO A 188      16.172 -66.317 -20.333  1.00 92.95           O  
ATOM   2827  CG  PRO A 188      15.697 -64.468 -23.203  1.00 92.95           C  
ATOM   2828  HG2 PRO A 188      15.982 -65.520 -23.191  1.00 92.95           H  
ATOM   2829  HG3 PRO A 188      15.480 -64.132 -24.217  1.00 92.95           H  
ATOM   2830  CD  PRO A 188      16.785 -63.620 -22.554  1.00 92.95           C  
ATOM   2831  HD2 PRO A 188      16.687 -62.590 -22.899  1.00 92.95           H  
ATOM   2832  HD3 PRO A 188      17.775 -64.004 -22.798  1.00 92.95           H  
ATOM   2833  N   THR A 189      14.116 -65.909 -19.515  1.00 92.76           N  
ATOM   2834  H   THR A 189      13.330 -65.274 -19.503  1.00 92.76           H  
ATOM   2835  CA  THR A 189      13.992 -67.182 -18.783  1.00 92.76           C  
ATOM   2836  HA  THR A 189      14.813 -67.825 -19.101  1.00 92.76           H  
ATOM   2837  C   THR A 189      12.716 -67.961 -19.113  1.00 92.76           C  
ATOM   2838  CB  THR A 189      14.144 -67.021 -17.257  1.00 92.76           C  
ATOM   2839  HB  THR A 189      14.213 -68.031 -16.852  1.00 92.76           H  
ATOM   2840  O   THR A 189      11.738 -67.407 -19.616  1.00 92.76           O  
ATOM   2841  CG2 THR A 189      15.392 -66.244 -16.834  1.00 92.76           C  
ATOM   2842 HG21 THR A 189      15.492 -66.282 -15.750  1.00 92.76           H  
ATOM   2843 HG22 THR A 189      15.316 -65.206 -17.157  1.00 92.76           H  
ATOM   2844 HG23 THR A 189      16.276 -66.692 -17.288  1.00 92.76           H  
ATOM   2845  OG1 THR A 189      13.050 -66.374 -16.644  1.00 92.76           O  
ATOM   2846  HG1 THR A 189      13.044 -66.586 -15.707  1.00 92.76           H  
ATOM   2847  N   VAL A 190      12.728 -69.268 -18.834  1.00 93.29           N  
ATOM   2848  H   VAL A 190      13.589 -69.667 -18.488  1.00 93.29           H  
ATOM   2849  CA  VAL A 190      11.568 -70.173 -18.942  1.00 93.29           C  
ATOM   2850  HA  VAL A 190      10.669 -69.570 -19.069  1.00 93.29           H  
ATOM   2851  C   VAL A 190      11.409 -70.976 -17.644  1.00 93.29           C  
ATOM   2852  CB  VAL A 190      11.683 -71.107 -20.168  1.00 93.29           C  
ATOM   2853  HB  VAL A 190      12.496 -71.814 -20.003  1.00 93.29           H  
ATOM   2854  O   VAL A 190      12.406 -71.322 -17.006  1.00 93.29           O  
ATOM   2855  CG1 VAL A 190      10.391 -71.902 -20.404  1.00 93.29           C  
ATOM   2856 HG11 VAL A 190      10.471 -72.487 -21.320  1.00 93.29           H  
ATOM   2857 HG12 VAL A 190      10.225 -72.601 -19.584  1.00 93.29           H  
ATOM   2858 HG13 VAL A 190       9.542 -71.222 -20.483  1.00 93.29           H  
ATOM   2859  CG2 VAL A 190      11.977 -70.327 -21.459  1.00 93.29           C  
ATOM   2860 HG21 VAL A 190      11.953 -70.994 -22.321  1.00 93.29           H  
ATOM   2861 HG22 VAL A 190      11.240 -69.533 -21.584  1.00 93.29           H  
ATOM   2862 HG23 VAL A 190      12.969 -69.880 -21.404  1.00 93.29           H  
ATOM   2863  N   LYS A 191      10.163 -71.261 -17.244  1.00 92.57           N  
ATOM   2864  H   LYS A 191       9.399 -70.880 -17.785  1.00 92.57           H  
ATOM   2865  CA  LYS A 191       9.789 -71.989 -16.019  1.00 92.57           C  
ATOM   2866  HA  LYS A 191      10.586 -72.680 -15.746  1.00 92.57           H  
ATOM   2867  C   LYS A 191       8.520 -72.822 -16.211  1.00 92.57           C  
ATOM   2868  CB  LYS A 191       9.591 -70.949 -14.908  1.00 92.57           C  
ATOM   2869  HB2 LYS A 191      10.399 -70.217 -14.951  1.00 92.57           H  
ATOM   2870  HB3 LYS A 191       8.648 -70.430 -15.079  1.00 92.57           H  
ATOM   2871  O   LYS A 191       7.594 -72.305 -16.874  1.00 92.57           O  
ATOM   2872  CG  LYS A 191       9.590 -71.576 -13.513  1.00 92.57           C  
ATOM   2873  HG2 LYS A 191      10.589 -71.965 -13.318  1.00 92.57           H  
ATOM   2874  HG3 LYS A 191       8.882 -72.403 -13.463  1.00 92.57           H  
ATOM   2875  CD  LYS A 191       9.195 -70.520 -12.469  1.00 92.57           C  
ATOM   2876  HD2 LYS A 191       9.508 -69.531 -12.803  1.00 92.57           H  
ATOM   2877  HD3 LYS A 191       8.110 -70.513 -12.373  1.00 92.57           H  
ATOM   2878  CE  LYS A 191       9.834 -70.792 -11.106  1.00 92.57           C  
ATOM   2879  HE2 LYS A 191       9.641 -71.825 -10.815  1.00 92.57           H  
ATOM   2880  HE3 LYS A 191       9.383 -70.124 -10.372  1.00 92.57           H  
ATOM   2881  NZ  LYS A 191      11.288 -70.534 -11.175  1.00 92.57           N  
ATOM   2882  HZ1 LYS A 191      11.732 -71.170 -11.822  1.00 92.57           H  
ATOM   2883  HZ2 LYS A 191      11.769 -70.590 -10.289  1.00 92.57           H  
ATOM   2884  HZ3 LYS A 191      11.486 -69.630 -11.579  1.00 92.57           H  
ATOM   2885  OXT LYS A 191       8.445 -73.937 -15.659  1.00 92.57           O  
TER    2886      LYS A 191                                                       
ATOM   2886  N   ALA B   1      25.115  66.815 -78.028  1.00 26.77           N  
ATOM   2887  H   ALA B   1      24.112  66.902 -77.947  1.00 26.77           H  
ATOM   2888  H2  ALA B   1      25.338  66.477 -78.953  1.00 26.77           H  
ATOM   2889  H3  ALA B   1      25.542  67.723 -77.909  1.00 26.77           H  
ATOM   2890  CA  ALA B   1      25.625  65.864 -77.015  1.00 26.77           C  
ATOM   2891  HA  ALA B   1      25.140  64.905 -77.194  1.00 26.77           H  
ATOM   2892  C   ALA B   1      25.228  66.260 -75.584  1.00 26.77           C  
ATOM   2893  CB  ALA B   1      27.134  65.625 -77.176  1.00 26.77           C  
ATOM   2894  HB1 ALA B   1      27.479  64.926 -76.415  1.00 26.77           H  
ATOM   2895  HB2 ALA B   1      27.337  65.196 -78.157  1.00 26.77           H  
ATOM   2896  HB3 ALA B   1      27.685  66.561 -77.078  1.00 26.77           H  
ATOM   2897  O   ALA B   1      24.253  65.719 -75.083  1.00 26.77           O  
ATOM   2898  N   ALA B   2      25.926  67.203 -74.937  1.00 30.75           N  
ATOM   2899  H   ALA B   2      26.685  67.660 -75.422  1.00 30.75           H  
ATOM   2900  CA  ALA B   2      26.042  67.277 -73.469  1.00 30.75           C  
ATOM   2901  HA  ALA B   2      26.463  66.335 -73.119  1.00 30.75           H  
ATOM   2902  C   ALA B   2      24.767  67.515 -72.618  1.00 30.75           C  
ATOM   2903  CB  ALA B   2      27.073  68.375 -73.177  1.00 30.75           C  
ATOM   2904  HB1 ALA B   2      28.018  68.154 -73.673  1.00 30.75           H  
ATOM   2905  HB2 ALA B   2      26.704  69.345 -73.511  1.00 30.75           H  
ATOM   2906  HB3 ALA B   2      27.258  68.425 -72.104  1.00 30.75           H  
ATOM   2907  O   ALA B   2      24.724  67.080 -71.472  1.00 30.75           O  
ATOM   2908  N   SER B   3      23.734  68.193 -73.129  1.00 30.04           N  
ATOM   2909  H   SER B   3      23.815  68.496 -74.089  1.00 30.04           H  
ATOM   2910  CA  SER B   3      22.722  68.879 -72.294  1.00 30.04           C  
ATOM   2911  HA  SER B   3      23.253  69.576 -71.645  1.00 30.04           H  
ATOM   2912  C   SER B   3      21.824  68.022 -71.370  1.00 30.04           C  
ATOM   2913  CB  SER B   3      21.815  69.710 -73.212  1.00 30.04           C  
ATOM   2914  HB2 SER B   3      22.426  70.281 -73.911  1.00 30.04           H  
ATOM   2915  HB3 SER B   3      21.163  69.045 -73.778  1.00 30.04           H  
ATOM   2916  O   SER B   3      21.054  68.598 -70.604  1.00 30.04           O  
ATOM   2917  OG  SER B   3      21.029  70.614 -72.469  1.00 30.04           O  
ATOM   2918  HG  SER B   3      20.748  70.191 -71.654  1.00 30.04           H  
ATOM   2919  N   ARG B   4      21.827  66.683 -71.448  1.00 29.22           N  
ATOM   2920  H   ARG B   4      22.551  66.246 -72.000  1.00 29.22           H  
ATOM   2921  CA  ARG B   4      20.784  65.843 -70.809  1.00 29.22           C  
ATOM   2922  HA  ARG B   4      19.857  66.416 -70.767  1.00 29.22           H  
ATOM   2923  C   ARG B   4      21.020  65.452 -69.342  1.00 29.22           C  
ATOM   2924  CB  ARG B   4      20.523  64.577 -71.649  1.00 29.22           C  
ATOM   2925  HB2 ARG B   4      21.470  64.159 -71.992  1.00 29.22           H  
ATOM   2926  HB3 ARG B   4      20.046  63.833 -71.011  1.00 29.22           H  
ATOM   2927  O   ARG B   4      20.047  65.148 -68.659  1.00 29.22           O  
ATOM   2928  CG  ARG B   4      19.590  64.827 -72.845  1.00 29.22           C  
ATOM   2929  HG2 ARG B   4      18.680  65.310 -72.490  1.00 29.22           H  
ATOM   2930  HG3 ARG B   4      20.082  65.481 -73.566  1.00 29.22           H  
ATOM   2931  CD  ARG B   4      19.216  63.496 -73.518  1.00 29.22           C  
ATOM   2932  HD2 ARG B   4      18.832  62.819 -72.755  1.00 29.22           H  
ATOM   2933  HD3 ARG B   4      20.115  63.058 -73.951  1.00 29.22           H  
ATOM   2934  NE  ARG B   4      18.188  63.668 -74.567  1.00 29.22           N  
ATOM   2935  HE  ARG B   4      17.867  64.610 -74.741  1.00 29.22           H  
ATOM   2936  NH1 ARG B   4      17.934  61.448 -75.111  1.00 29.22           N  
ATOM   2937 HH11 ARG B   4      17.487  60.726 -75.659  1.00 29.22           H  
ATOM   2938 HH12 ARG B   4      18.638  61.203 -74.430  1.00 29.22           H  
ATOM   2939  NH2 ARG B   4      16.700  62.979 -76.156  1.00 29.22           N  
ATOM   2940 HH21 ARG B   4      16.265  62.237 -76.686  1.00 29.22           H  
ATOM   2941 HH22 ARG B   4      16.405  63.932 -76.314  1.00 29.22           H  
ATOM   2942  CZ  ARG B   4      17.615  62.702 -75.270  1.00 29.22           C  
ATOM   2943  N   ASN B   5      22.262  65.381 -68.862  1.00 30.63           N  
ATOM   2944  H   ASN B   5      23.020  65.671 -69.463  1.00 30.63           H  
ATOM   2945  CA  ASN B   5      22.568  64.520 -67.704  1.00 30.63           C  
ATOM   2946  HA  ASN B   5      21.979  63.607 -67.796  1.00 30.63           H  
ATOM   2947  C   ASN B   5      22.195  65.084 -66.318  1.00 30.63           C  
ATOM   2948  CB  ASN B   5      24.055  64.116 -67.753  1.00 30.63           C  
ATOM   2949  HB2 ASN B   5      24.335  63.699 -66.786  1.00 30.63           H  
ATOM   2950  HB3 ASN B   5      24.678  64.993 -67.932  1.00 30.63           H  
ATOM   2951  O   ASN B   5      21.904  64.309 -65.409  1.00 30.63           O  
ATOM   2952  CG  ASN B   5      24.364  63.054 -68.796  1.00 30.63           C  
ATOM   2953  ND2 ASN B   5      25.603  62.636 -68.891  1.00 30.63           N  
ATOM   2954 HD21 ASN B   5      26.321  62.996 -68.279  1.00 30.63           H  
ATOM   2955 HD22 ASN B   5      25.786  61.906 -69.565  1.00 30.63           H  
ATOM   2956  OD1 ASN B   5      23.510  62.587 -69.532  1.00 30.63           O  
ATOM   2957  N   THR B   6      22.225  66.404 -66.120  1.00 33.99           N  
ATOM   2958  H   THR B   6      22.475  67.001 -66.896  1.00 33.99           H  
ATOM   2959  CA  THR B   6      22.401  67.005 -64.780  1.00 33.99           C  
ATOM   2960  HA  THR B   6      23.242  66.500 -64.305  1.00 33.99           H  
ATOM   2961  C   THR B   6      21.209  66.852 -63.823  1.00 33.99           C  
ATOM   2962  CB  THR B   6      22.769  68.499 -64.908  1.00 33.99           C  
ATOM   2963  HB  THR B   6      21.859  69.098 -64.903  1.00 33.99           H  
ATOM   2964  O   THR B   6      21.367  67.009 -62.618  1.00 33.99           O  
ATOM   2965  CG2 THR B   6      23.695  68.976 -63.790  1.00 33.99           C  
ATOM   2966 HG21 THR B   6      24.623  68.403 -63.800  1.00 33.99           H  
ATOM   2967 HG22 THR B   6      23.210  68.849 -62.822  1.00 33.99           H  
ATOM   2968 HG23 THR B   6      23.924  70.033 -63.922  1.00 33.99           H  
ATOM   2969  OG1 THR B   6      23.455  68.746 -66.119  1.00 33.99           O  
ATOM   2970  HG1 THR B   6      23.796  69.642 -66.075  1.00 33.99           H  
ATOM   2971  N   ALA B   7      20.011  66.532 -64.317  1.00 32.03           N  
ATOM   2972  H   ALA B   7      19.940  66.358 -65.309  1.00 32.03           H  
ATOM   2973  CA  ALA B   7      18.773  66.602 -63.530  1.00 32.03           C  
ATOM   2974  HA  ALA B   7      18.773  67.545 -62.983  1.00 32.03           H  
ATOM   2975  C   ALA B   7      18.581  65.488 -62.473  1.00 32.03           C  
ATOM   2976  CB  ALA B   7      17.602  66.630 -64.520  1.00 32.03           C  
ATOM   2977  HB1 ALA B   7      16.666  66.757 -63.976  1.00 32.03           H  
ATOM   2978  HB2 ALA B   7      17.718  67.465 -65.212  1.00 32.03           H  
ATOM   2979  HB3 ALA B   7      17.563  65.697 -65.082  1.00 32.03           H  
ATOM   2980  O   ALA B   7      17.646  65.564 -61.677  1.00 32.03           O  
ATOM   2981  N   ARG B   8      19.396  64.422 -62.482  1.00 34.15           N  
ATOM   2982  H   ARG B   8      20.176  64.436 -63.124  1.00 34.15           H  
ATOM   2983  CA  ARG B   8      19.059  63.164 -61.784  1.00 34.15           C  
ATOM   2984  HA  ARG B   8      17.976  63.047 -61.829  1.00 34.15           H  
ATOM   2985  C   ARG B   8      19.391  63.139 -60.283  1.00 34.15           C  
ATOM   2986  CB  ARG B   8      19.696  61.985 -62.545  1.00 34.15           C  
ATOM   2987  HB2 ARG B   8      20.744  61.890 -62.259  1.00 34.15           H  
ATOM   2988  HB3 ARG B   8      19.651  62.192 -63.614  1.00 34.15           H  
ATOM   2989  O   ARG B   8      18.667  62.499 -59.529  1.00 34.15           O  
ATOM   2990  CG  ARG B   8      18.964  60.657 -62.290  1.00 34.15           C  
ATOM   2991  HG2 ARG B   8      19.036  60.390 -61.235  1.00 34.15           H  
ATOM   2992  HG3 ARG B   8      17.914  60.777 -62.556  1.00 34.15           H  
ATOM   2993  CD  ARG B   8      19.569  59.529 -63.139  1.00 34.15           C  
ATOM   2994  HD2 ARG B   8      20.576  59.323 -62.775  1.00 34.15           H  
ATOM   2995  HD3 ARG B   8      19.630  59.865 -64.174  1.00 34.15           H  
ATOM   2996  NE  ARG B   8      18.753  58.300 -63.075  1.00 34.15           N  
ATOM   2997  HE  ARG B   8      18.007  58.291 -62.393  1.00 34.15           H  
ATOM   2998  NH1 ARG B   8      19.980  57.034 -64.550  1.00 34.15           N  
ATOM   2999 HH11 ARG B   8      20.667  57.773 -64.590  1.00 34.15           H  
ATOM   3000 HH12 ARG B   8      20.158  56.150 -65.004  1.00 34.15           H  
ATOM   3001  NH2 ARG B   8      18.141  56.174 -63.630  1.00 34.15           N  
ATOM   3002 HH21 ARG B   8      17.390  56.216 -62.956  1.00 34.15           H  
ATOM   3003 HH22 ARG B   8      18.334  55.305 -64.107  1.00 34.15           H  
ATOM   3004  CZ  ARG B   8      18.959  57.181 -63.751  1.00 34.15           C  
ATOM   3005  N   THR B   9      20.455  63.816 -59.854  1.00 34.71           N  
ATOM   3006  H   THR B   9      20.943  64.414 -60.506  1.00 34.71           H  
ATOM   3007  CA  THR B   9      21.122  63.580 -58.554  1.00 34.71           C  
ATOM   3008  HA  THR B   9      21.225  62.507 -58.395  1.00 34.71           H  
ATOM   3009  C   THR B   9      20.381  64.121 -57.327  1.00 34.71           C  
ATOM   3010  CB  THR B   9      22.531  64.194 -58.572  1.00 34.71           C  
ATOM   3011  HB  THR B   9      22.951  64.177 -57.566  1.00 34.71           H  
ATOM   3012  O   THR B   9      20.422  63.507 -56.265  1.00 34.71           O  
ATOM   3013  CG2 THR B   9      23.476  63.448 -59.514  1.00 34.71           C  
ATOM   3014 HG21 THR B   9      24.473  63.883 -59.450  1.00 34.71           H  
ATOM   3015 HG22 THR B   9      23.534  62.402 -59.214  1.00 34.71           H  
ATOM   3016 HG23 THR B   9      23.121  63.510 -60.543  1.00 34.71           H  
ATOM   3017  OG1 THR B   9      22.459  65.524 -59.039  1.00 34.71           O  
ATOM   3018  HG1 THR B   9      23.330  65.914 -58.935  1.00 34.71           H  
ATOM   3019  N   LEU B  10      19.678  65.253 -57.442  1.00 35.44           N  
ATOM   3020  H   LEU B  10      19.715  65.727 -58.333  1.00 35.44           H  
ATOM   3021  CA  LEU B  10      19.125  65.974 -56.281  1.00 35.44           C  
ATOM   3022  HA  LEU B  10      19.942  66.168 -55.586  1.00 35.44           H  
ATOM   3023  C   LEU B  10      18.072  65.200 -55.464  1.00 35.44           C  
ATOM   3024  CB  LEU B  10      18.535  67.317 -56.761  1.00 35.44           C  
ATOM   3025  HB2 LEU B  10      17.755  67.637 -56.069  1.00 35.44           H  
ATOM   3026  HB3 LEU B  10      18.062  67.168 -57.731  1.00 35.44           H  
ATOM   3027  O   LEU B  10      17.839  65.540 -54.306  1.00 35.44           O  
ATOM   3028  CG  LEU B  10      19.566  68.456 -56.857  1.00 35.44           C  
ATOM   3029  HG  LEU B  10      20.450  68.105 -57.390  1.00 35.44           H  
ATOM   3030  CD1 LEU B  10      18.962  69.629 -57.630  1.00 35.44           C  
ATOM   3031 HD11 LEU B  10      19.685  70.443 -57.684  1.00 35.44           H  
ATOM   3032 HD12 LEU B  10      18.060  69.985 -57.132  1.00 35.44           H  
ATOM   3033 HD13 LEU B  10      18.720  69.314 -58.645  1.00 35.44           H  
ATOM   3034  CD2 LEU B  10      19.976  68.968 -55.473  1.00 35.44           C  
ATOM   3035 HD21 LEU B  10      20.686  69.788 -55.580  1.00 35.44           H  
ATOM   3036 HD22 LEU B  10      20.458  68.177 -54.899  1.00 35.44           H  
ATOM   3037 HD23 LEU B  10      19.103  69.324 -54.926  1.00 35.44           H  
ATOM   3038  N   ARG B  11      17.400  64.194 -56.042  1.00 36.22           N  
ATOM   3039  H   ARG B  11      17.699  63.900 -56.960  1.00 36.22           H  
ATOM   3040  CA  ARG B  11      16.252  63.529 -55.395  1.00 36.22           C  
ATOM   3041  HA  ARG B  11      15.757  64.260 -54.756  1.00 36.22           H  
ATOM   3042  C   ARG B  11      16.606  62.406 -54.421  1.00 36.22           C  
ATOM   3043  CB  ARG B  11      15.246  63.036 -56.451  1.00 36.22           C  
ATOM   3044  HB2 ARG B  11      14.809  62.095 -56.115  1.00 36.22           H  
ATOM   3045  HB3 ARG B  11      15.750  62.848 -57.399  1.00 36.22           H  
ATOM   3046  O   ARG B  11      15.782  62.105 -53.562  1.00 36.22           O  
ATOM   3047  CG  ARG B  11      14.107  64.045 -56.644  1.00 36.22           C  
ATOM   3048  HG2 ARG B  11      13.661  64.266 -55.674  1.00 36.22           H  
ATOM   3049  HG3 ARG B  11      14.501  64.966 -57.074  1.00 36.22           H  
ATOM   3050  CD  ARG B  11      13.027  63.460 -57.561  1.00 36.22           C  
ATOM   3051  HD2 ARG B  11      13.446  63.333 -58.559  1.00 36.22           H  
ATOM   3052  HD3 ARG B  11      12.737  62.484 -57.173  1.00 36.22           H  
ATOM   3053  NE  ARG B  11      11.837  64.332 -57.622  1.00 36.22           N  
ATOM   3054  HE  ARG B  11      11.914  65.229 -57.163  1.00 36.22           H  
ATOM   3055  NH1 ARG B  11      10.489  62.921 -58.833  1.00 36.22           N  
ATOM   3056 HH11 ARG B  11      11.248  62.255 -58.874  1.00 36.22           H  
ATOM   3057 HH12 ARG B  11       9.603  62.719 -59.273  1.00 36.22           H  
ATOM   3058  NH2 ARG B  11       9.696  64.895 -58.163  1.00 36.22           N  
ATOM   3059 HH21 ARG B  11       9.808  65.780 -57.690  1.00 36.22           H  
ATOM   3060 HH22 ARG B  11       8.818  64.679 -58.614  1.00 36.22           H  
ATOM   3061  CZ  ARG B  11      10.685  64.046 -58.203  1.00 36.22           C  
ATOM   3062  N   GLU B  12      17.770  61.773 -54.547  1.00 40.84           N  
ATOM   3063  H   GLU B  12      18.423  62.070 -55.257  1.00 40.84           H  
ATOM   3064  CA  GLU B  12      18.079  60.555 -53.778  1.00 40.84           C  
ATOM   3065  HA  GLU B  12      17.199  59.912 -53.760  1.00 40.84           H  
ATOM   3066  C   GLU B  12      18.399  60.860 -52.304  1.00 40.84           C  
ATOM   3067  CB  GLU B  12      19.203  59.771 -54.486  1.00 40.84           C  
ATOM   3068  HB2 GLU B  12      19.528  58.952 -53.844  1.00 40.84           H  
ATOM   3069  HB3 GLU B  12      20.048  60.434 -54.671  1.00 40.84           H  
ATOM   3070  O   GLU B  12      17.954  60.146 -51.405  1.00 40.84           O  
ATOM   3071  CG  GLU B  12      18.680  59.187 -55.811  1.00 40.84           C  
ATOM   3072  HG2 GLU B  12      17.850  58.516 -55.586  1.00 40.84           H  
ATOM   3073  HG3 GLU B  12      18.281  59.992 -56.427  1.00 40.84           H  
ATOM   3074  CD  GLU B  12      19.742  58.442 -56.632  1.00 40.84           C  
ATOM   3075  OE1 GLU B  12      19.481  57.265 -56.971  1.00 40.84           O  
ATOM   3076  OE2 GLU B  12      20.742  59.091 -57.011  1.00 40.84           O  
ATOM   3077  N   HIS B  13      19.083  61.978 -52.043  1.00 41.82           N  
ATOM   3078  H   HIS B  13      19.374  62.529 -52.838  1.00 41.82           H  
ATOM   3079  CA  HIS B  13      19.725  62.270 -50.756  1.00 41.82           C  
ATOM   3080  HA  HIS B  13      20.417  61.453 -50.553  1.00 41.82           H  
ATOM   3081  C   HIS B  13      18.792  62.362 -49.532  1.00 41.82           C  
ATOM   3082  CB  HIS B  13      20.530  63.578 -50.900  1.00 41.82           C  
ATOM   3083  HB2 HIS B  13      20.414  63.990 -51.902  1.00 41.82           H  
ATOM   3084  HB3 HIS B  13      20.153  64.327 -50.203  1.00 41.82           H  
ATOM   3085  O   HIS B  13      19.235  62.126 -48.410  1.00 41.82           O  
ATOM   3086  CG  HIS B  13      21.999  63.391 -50.634  1.00 41.82           C  
ATOM   3087  CD2 HIS B  13      23.030  63.803 -51.434  1.00 41.82           C  
ATOM   3088  HD2 HIS B  13      22.939  64.328 -52.373  1.00 41.82           H  
ATOM   3089  ND1 HIS B  13      22.555  62.752 -49.548  1.00 41.82           N  
ATOM   3090  HD1 HIS B  13      22.052  62.327 -48.783  1.00 41.82           H  
ATOM   3091  CE1 HIS B  13      23.891  62.771 -49.698  1.00 41.82           C  
ATOM   3092  HE1 HIS B  13      24.602  62.337 -49.010  1.00 41.82           H  
ATOM   3093  NE2 HIS B  13      24.226  63.408 -50.830  1.00 41.82           N  
ATOM   3094  N   VAL B  14      17.520  62.731 -49.721  1.00 45.50           N  
ATOM   3095  H   VAL B  14      17.219  62.875 -50.675  1.00 45.50           H  
ATOM   3096  CA  VAL B  14      16.600  63.089 -48.618  1.00 45.50           C  
ATOM   3097  HA  VAL B  14      17.192  63.466 -47.785  1.00 45.50           H  
ATOM   3098  C   VAL B  14      15.817  61.884 -48.075  1.00 45.50           C  
ATOM   3099  CB  VAL B  14      15.656  64.232 -49.065  1.00 45.50           C  
ATOM   3100  HB  VAL B  14      15.041  63.876 -49.891  1.00 45.50           H  
ATOM   3101  O   VAL B  14      15.336  61.918 -46.945  1.00 45.50           O  
ATOM   3102  CG1 VAL B  14      14.724  64.733 -47.952  1.00 45.50           C  
ATOM   3103 HG11 VAL B  14      14.017  63.954 -47.669  1.00 45.50           H  
ATOM   3104 HG12 VAL B  14      14.150  65.592 -48.301  1.00 45.50           H  
ATOM   3105 HG13 VAL B  14      15.308  65.022 -47.079  1.00 45.50           H  
ATOM   3106  CG2 VAL B  14      16.453  65.455 -49.550  1.00 45.50           C  
ATOM   3107 HG21 VAL B  14      15.772  66.257 -49.836  1.00 45.50           H  
ATOM   3108 HG22 VAL B  14      17.110  65.811 -48.757  1.00 45.50           H  
ATOM   3109 HG23 VAL B  14      17.054  65.203 -50.424  1.00 45.50           H  
ATOM   3110  N   VAL B  15      15.669  60.807 -48.856  1.00 45.46           N  
ATOM   3111  H   VAL B  15      16.160  60.787 -49.738  1.00 45.46           H  
ATOM   3112  CA  VAL B  15      14.716  59.721 -48.541  1.00 45.46           C  
ATOM   3113  HA  VAL B  15      13.902  60.145 -47.952  1.00 45.46           H  
ATOM   3114  C   VAL B  15      15.328  58.615 -47.670  1.00 45.46           C  
ATOM   3115  CB  VAL B  15      14.087  59.162 -49.835  1.00 45.46           C  
ATOM   3116  HB  VAL B  15      14.868  58.710 -50.447  1.00 45.46           H  
ATOM   3117  O   VAL B  15      14.619  58.002 -46.871  1.00 45.46           O  
ATOM   3118  CG1 VAL B  15      13.012  58.100 -49.557  1.00 45.46           C  
ATOM   3119 HG11 VAL B  15      12.248  58.508 -48.896  1.00 45.46           H  
ATOM   3120 HG12 VAL B  15      12.553  57.782 -50.494  1.00 45.46           H  
ATOM   3121 HG13 VAL B  15      13.465  57.225 -49.089  1.00 45.46           H  
ATOM   3122  CG2 VAL B  15      13.414  60.279 -50.650  1.00 45.46           C  
ATOM   3123 HG21 VAL B  15      14.165  60.978 -51.019  1.00 45.46           H  
ATOM   3124 HG22 VAL B  15      12.696  60.816 -50.030  1.00 45.46           H  
ATOM   3125 HG23 VAL B  15      12.903  59.857 -51.515  1.00 45.46           H  
ATOM   3126  N   GLU B  16      16.634  58.364 -47.783  1.00 48.22           N  
ATOM   3127  H   GLU B  16      17.178  58.911 -48.436  1.00 48.22           H  
ATOM   3128  CA  GLU B  16      17.329  57.321 -47.011  1.00 48.22           C  
ATOM   3129  HA  GLU B  16      16.858  56.363 -47.234  1.00 48.22           H  
ATOM   3130  C   GLU B  16      17.238  57.467 -45.475  1.00 48.22           C  
ATOM   3131  CB  GLU B  16      18.810  57.235 -47.423  1.00 48.22           C  
ATOM   3132  HB2 GLU B  16      19.172  58.205 -47.761  1.00 48.22           H  
ATOM   3133  HB3 GLU B  16      19.382  56.975 -46.532  1.00 48.22           H  
ATOM   3134  O   GLU B  16      16.881  56.479 -44.821  1.00 48.22           O  
ATOM   3135  CG  GLU B  16      19.108  56.187 -48.502  1.00 48.22           C  
ATOM   3136  HG2 GLU B  16      18.325  55.429 -48.518  1.00 48.22           H  
ATOM   3137  HG3 GLU B  16      19.140  56.664 -49.482  1.00 48.22           H  
ATOM   3138  CD  GLU B  16      20.446  55.522 -48.164  1.00 48.22           C  
ATOM   3139  OE1 GLU B  16      20.405  54.448 -47.515  1.00 48.22           O  
ATOM   3140  OE2 GLU B  16      21.503  56.143 -48.386  1.00 48.22           O  
ATOM   3141  N   PRO B  17      17.525  58.638 -44.862  1.00 51.47           N  
ATOM   3142  CA  PRO B  17      17.692  58.732 -43.406  1.00 51.47           C  
ATOM   3143  HA  PRO B  17      18.508  58.073 -43.108  1.00 51.47           H  
ATOM   3144  C   PRO B  17      16.437  58.348 -42.612  1.00 51.47           C  
ATOM   3145  CB  PRO B  17      18.098  60.186 -43.131  1.00 51.47           C  
ATOM   3146  HB2 PRO B  17      17.214  60.798 -42.947  1.00 51.47           H  
ATOM   3147  HB3 PRO B  17      18.789  60.258 -42.291  1.00 51.47           H  
ATOM   3148  O   PRO B  17      16.526  57.749 -41.541  1.00 51.47           O  
ATOM   3149  CG  PRO B  17      18.751  60.632 -44.437  1.00 51.47           C  
ATOM   3150  HG2 PRO B  17      18.705  61.713 -44.569  1.00 51.47           H  
ATOM   3151  HG3 PRO B  17      19.782  60.281 -44.474  1.00 51.47           H  
ATOM   3152  CD  PRO B  17      17.920  59.899 -45.483  1.00 51.47           C  
ATOM   3153  HD2 PRO B  17      17.027  60.479 -45.713  1.00 51.47           H  
ATOM   3154  HD3 PRO B  17      18.516  59.760 -46.385  1.00 51.47           H  
ATOM   3155  N   ILE B  18      15.256  58.653 -43.160  1.00 52.10           N  
ATOM   3156  H   ILE B  18      15.266  59.102 -44.064  1.00 52.10           H  
ATOM   3157  CA  ILE B  18      13.960  58.417 -42.509  1.00 52.10           C  
ATOM   3158  HA  ILE B  18      14.024  58.766 -41.479  1.00 52.10           H  
ATOM   3159  C   ILE B  18      13.631  56.916 -42.442  1.00 52.10           C  
ATOM   3160  CB  ILE B  18      12.854  59.236 -43.225  1.00 52.10           C  
ATOM   3161  HB  ILE B  18      12.798  58.902 -44.261  1.00 52.10           H  
ATOM   3162  O   ILE B  18      12.961  56.477 -41.508  1.00 52.10           O  
ATOM   3163  CG1 ILE B  18      13.202  60.747 -43.217  1.00 52.10           C  
ATOM   3164 HG12 ILE B  18      13.250  61.101 -42.188  1.00 52.10           H  
ATOM   3165 HG13 ILE B  18      14.184  60.898 -43.667  1.00 52.10           H  
ATOM   3166  CG2 ILE B  18      11.477  59.006 -42.570  1.00 52.10           C  
ATOM   3167 HG21 ILE B  18      11.508  59.303 -41.522  1.00 52.10           H  
ATOM   3168 HG22 ILE B  18      11.192  57.955 -42.631  1.00 52.10           H  
ATOM   3169 HG23 ILE B  18      10.703  59.573 -43.086  1.00 52.10           H  
ATOM   3170  CD1 ILE B  18      12.227  61.635 -44.001  1.00 52.10           C  
ATOM   3171 HD11 ILE B  18      12.094  61.241 -45.009  1.00 52.10           H  
ATOM   3172 HD12 ILE B  18      12.638  62.642 -44.069  1.00 52.10           H  
ATOM   3173 HD13 ILE B  18      11.263  61.693 -43.495  1.00 52.10           H  
ATOM   3174  N   LYS B  19      14.120  56.101 -43.390  1.00 48.93           N  
ATOM   3175  H   LYS B  19      14.731  56.492 -44.092  1.00 48.93           H  
ATOM   3176  CA  LYS B  19      13.908  54.645 -43.350  1.00 48.93           C  
ATOM   3177  HA  LYS B  19      12.862  54.451 -43.110  1.00 48.93           H  
ATOM   3178  C   LYS B  19      14.691  53.975 -42.219  1.00 48.93           C  
ATOM   3179  CB  LYS B  19      14.237  53.997 -44.704  1.00 48.93           C  
ATOM   3180  HB2 LYS B  19      15.066  54.519 -45.183  1.00 48.93           H  
ATOM   3181  HB3 LYS B  19      14.548  52.968 -44.525  1.00 48.93           H  
ATOM   3182  O   LYS B  19      14.122  53.127 -41.537  1.00 48.93           O  
ATOM   3183  CG  LYS B  19      13.018  53.965 -45.638  1.00 48.93           C  
ATOM   3184  HG2 LYS B  19      12.192  53.471 -45.128  1.00 48.93           H  
ATOM   3185  HG3 LYS B  19      12.723  54.983 -45.895  1.00 48.93           H  
ATOM   3186  CD  LYS B  19      13.359  53.184 -46.914  1.00 48.93           C  
ATOM   3187  HD2 LYS B  19      14.106  53.741 -47.479  1.00 48.93           H  
ATOM   3188  HD3 LYS B  19      13.780  52.218 -46.634  1.00 48.93           H  
ATOM   3189  CE  LYS B  19      12.111  52.955 -47.772  1.00 48.93           C  
ATOM   3190  HE2 LYS B  19      11.704  53.925 -48.057  1.00 48.93           H  
ATOM   3191  HE3 LYS B  19      11.365  52.439 -47.168  1.00 48.93           H  
ATOM   3192  NZ  LYS B  19      12.441  52.155 -48.978  1.00 48.93           N  
ATOM   3193  HZ1 LYS B  19      13.133  52.634 -49.537  1.00 48.93           H  
ATOM   3194  HZ2 LYS B  19      12.827  51.261 -48.710  1.00 48.93           H  
ATOM   3195  HZ3 LYS B  19      11.620  51.996 -49.544  1.00 48.93           H  
ATOM   3196  N   ARG B  20      15.959  54.355 -42.011  1.00 50.84           N  
ATOM   3197  H   ARG B  20      16.323  55.104 -42.583  1.00 50.84           H  
ATOM   3198  CA  ARG B  20      16.871  53.663 -41.075  1.00 50.84           C  
ATOM   3199  HA  ARG B  20      16.855  52.597 -41.302  1.00 50.84           H  
ATOM   3200  C   ARG B  20      16.403  53.757 -39.615  1.00 50.84           C  
ATOM   3201  CB  ARG B  20      18.320  54.160 -41.251  1.00 50.84           C  
ATOM   3202  HB2 ARG B  20      18.366  55.230 -41.049  1.00 50.84           H  
ATOM   3203  HB3 ARG B  20      18.945  53.650 -40.519  1.00 50.84           H  
ATOM   3204  O   ARG B  20      16.311  52.736 -38.937  1.00 50.84           O  
ATOM   3205  CG  ARG B  20      18.887  53.881 -42.659  1.00 50.84           C  
ATOM   3206  HG2 ARG B  20      18.355  54.494 -43.387  1.00 50.84           H  
ATOM   3207  HG3 ARG B  20      18.738  52.831 -42.909  1.00 50.84           H  
ATOM   3208  CD  ARG B  20      20.389  54.200 -42.740  1.00 50.84           C  
ATOM   3209  HD2 ARG B  20      20.551  55.208 -42.360  1.00 50.84           H  
ATOM   3210  HD3 ARG B  20      20.925  53.498 -42.101  1.00 50.84           H  
ATOM   3211  NE  ARG B  20      20.912  54.119 -44.125  1.00 50.84           N  
ATOM   3212  HE  ARG B  20      20.256  54.031 -44.888  1.00 50.84           H  
ATOM   3213  NH1 ARG B  20      23.145  54.384 -43.643  1.00 50.84           N  
ATOM   3214 HH11 ARG B  20      24.097  54.459 -43.971  1.00 50.84           H  
ATOM   3215 HH12 ARG B  20      22.933  54.347 -42.656  1.00 50.84           H  
ATOM   3216  NH2 ARG B  20      22.481  54.261 -45.765  1.00 50.84           N  
ATOM   3217 HH21 ARG B  20      23.414  54.465 -46.095  1.00 50.84           H  
ATOM   3218 HH22 ARG B  20      21.750  54.277 -46.462  1.00 50.84           H  
ATOM   3219  CZ  ARG B  20      22.173  54.249 -44.503  1.00 50.84           C  
ATOM   3220  N   SER B  21      15.987  54.943 -39.168  1.00 53.82           N  
ATOM   3221  H   SER B  21      16.049  55.742 -39.782  1.00 53.82           H  
ATOM   3222  CA  SER B  21      15.510  55.154 -37.788  1.00 53.82           C  
ATOM   3223  HA  SER B  21      16.263  54.767 -37.102  1.00 53.82           H  
ATOM   3224  C   SER B  21      14.194  54.427 -37.468  1.00 53.82           C  
ATOM   3225  CB  SER B  21      15.368  56.655 -37.525  1.00 53.82           C  
ATOM   3226  HB2 SER B  21      16.347  57.122 -37.630  1.00 53.82           H  
ATOM   3227  HB3 SER B  21      15.014  56.814 -36.507  1.00 53.82           H  
ATOM   3228  O   SER B  21      13.935  54.058 -36.316  1.00 53.82           O  
ATOM   3229  OG  SER B  21      14.464  57.246 -38.444  1.00 53.82           O  
ATOM   3230  HG  SER B  21      14.845  58.073 -38.748  1.00 53.82           H  
ATOM   3231  N   PHE B  22      13.357  54.169 -38.479  1.00 47.08           N  
ATOM   3232  H   PHE B  22      13.593  54.511 -39.399  1.00 47.08           H  
ATOM   3233  CA  PHE B  22      12.124  53.397 -38.305  1.00 47.08           C  
ATOM   3234  HA  PHE B  22      11.666  53.718 -37.369  1.00 47.08           H  
ATOM   3235  C   PHE B  22      12.389  51.890 -38.163  1.00 47.08           C  
ATOM   3236  CB  PHE B  22      11.129  53.714 -39.432  1.00 47.08           C  
ATOM   3237  HB2 PHE B  22      11.118  52.896 -40.153  1.00 47.08           H  
ATOM   3238  HB3 PHE B  22      11.455  54.605 -39.968  1.00 47.08           H  
ATOM   3239  O   PHE B  22      11.657  51.220 -37.437  1.00 47.08           O  
ATOM   3240  CG  PHE B  22       9.722  53.956 -38.916  1.00 47.08           C  
ATOM   3241  CD1 PHE B  22       8.912  52.876 -38.512  1.00 47.08           C  
ATOM   3242  HD1 PHE B  22       9.290  51.867 -38.583  1.00 47.08           H  
ATOM   3243  CD2 PHE B  22       9.239  55.272 -38.789  1.00 47.08           C  
ATOM   3244  HD2 PHE B  22       9.865  56.103 -39.080  1.00 47.08           H  
ATOM   3245  CE1 PHE B  22       7.624  53.112 -37.997  1.00 47.08           C  
ATOM   3246  HE1 PHE B  22       7.011  52.279 -37.687  1.00 47.08           H  
ATOM   3247  CE2 PHE B  22       7.952  55.509 -38.274  1.00 47.08           C  
ATOM   3248  HE2 PHE B  22       7.590  56.523 -38.180  1.00 47.08           H  
ATOM   3249  CZ  PHE B  22       7.143  54.429 -37.880  1.00 47.08           C  
ATOM   3250  HZ  PHE B  22       6.154  54.611 -37.485  1.00 47.08           H  
ATOM   3251  N   THR B  23      13.437  51.352 -38.798  1.00 49.79           N  
ATOM   3252  H   THR B  23      13.997  51.926 -39.412  1.00 49.79           H  
ATOM   3253  CA  THR B  23      13.870  49.958 -38.590  1.00 49.79           C  
ATOM   3254  HA  THR B  23      12.983  49.325 -38.593  1.00 49.79           H  
ATOM   3255  C   THR B  23      14.497  49.753 -37.208  1.00 49.79           C  
ATOM   3256  CB  THR B  23      14.787  49.452 -39.724  1.00 49.79           C  
ATOM   3257  HB  THR B  23      15.421  48.644 -39.358  1.00 49.79           H  
ATOM   3258  O   THR B  23      13.992  48.932 -36.441  1.00 49.79           O  
ATOM   3259  CG2 THR B  23      13.943  48.932 -40.888  1.00 49.79           C  
ATOM   3260 HG21 THR B  23      13.326  48.098 -40.551  1.00 49.79           H  
ATOM   3261 HG22 THR B  23      13.308  49.730 -41.273  1.00 49.79           H  
ATOM   3262 HG23 THR B  23      14.603  48.579 -41.680  1.00 49.79           H  
ATOM   3263  OG1 THR B  23      15.582  50.470 -40.292  1.00 49.79           O  
ATOM   3264  HG1 THR B  23      16.133  50.853 -39.606  1.00 49.79           H  
ATOM   3265  N   GLU B  24      15.478  50.575 -36.818  1.00 49.58           N  
ATOM   3266  H   GLU B  24      15.831  51.261 -37.470  1.00 49.58           H  
ATOM   3267  CA  GLU B  24      16.194  50.447 -35.532  1.00 49.58           C  
ATOM   3268  HA  GLU B  24      16.743  49.505 -35.509  1.00 49.58           H  
ATOM   3269  C   GLU B  24      15.246  50.489 -34.315  1.00 49.58           C  
ATOM   3270  CB  GLU B  24      17.181  51.621 -35.395  1.00 49.58           C  
ATOM   3271  HB2 GLU B  24      17.604  51.611 -34.390  1.00 49.58           H  
ATOM   3272  HB3 GLU B  24      16.610  52.542 -35.509  1.00 49.58           H  
ATOM   3273  O   GLU B  24      15.372  49.720 -33.357  1.00 49.58           O  
ATOM   3274  CG  GLU B  24      18.343  51.604 -36.402  1.00 49.58           C  
ATOM   3275  HG2 GLU B  24      18.994  50.765 -36.160  1.00 49.58           H  
ATOM   3276  HG3 GLU B  24      17.955  51.441 -37.408  1.00 49.58           H  
ATOM   3277  CD  GLU B  24      19.148  52.917 -36.390  1.00 49.58           C  
ATOM   3278  OE1 GLU B  24      20.377  52.850 -36.608  1.00 49.58           O  
ATOM   3279  OE2 GLU B  24      18.528  53.993 -36.202  1.00 49.58           O  
ATOM   3280  N   SER B  25      14.250  51.383 -34.354  1.00 51.44           N  
ATOM   3281  H   SER B  25      14.198  51.984 -35.164  1.00 51.44           H  
ATOM   3282  CA  SER B  25      13.283  51.570 -33.262  1.00 51.44           C  
ATOM   3283  HA  SER B  25      13.840  51.544 -32.325  1.00 51.44           H  
ATOM   3284  C   SER B  25      12.224  50.460 -33.161  1.00 51.44           C  
ATOM   3285  CB  SER B  25      12.633  52.952 -33.361  1.00 51.44           C  
ATOM   3286  HB2 SER B  25      13.403  53.717 -33.253  1.00 51.44           H  
ATOM   3287  HB3 SER B  25      11.918  53.066 -32.547  1.00 51.44           H  
ATOM   3288  O   SER B  25      11.602  50.294 -32.102  1.00 51.44           O  
ATOM   3289  OG  SER B  25      11.969  53.144 -34.593  1.00 51.44           O  
ATOM   3290  HG  SER B  25      12.621  53.438 -35.233  1.00 51.44           H  
ATOM   3291  N   VAL B  26      12.039  49.666 -34.221  1.00 49.94           N  
ATOM   3292  H   VAL B  26      12.593  49.847 -35.046  1.00 49.94           H  
ATOM   3293  CA  VAL B  26      11.278  48.409 -34.176  1.00 49.94           C  
ATOM   3294  HA  VAL B  26      10.439  48.528 -33.492  1.00 49.94           H  
ATOM   3295  C   VAL B  26      12.154  47.295 -33.601  1.00 49.94           C  
ATOM   3296  CB  VAL B  26      10.700  48.055 -35.563  1.00 49.94           C  
ATOM   3297  HB  VAL B  26      11.487  48.106 -36.315  1.00 49.94           H  
ATOM   3298  O   VAL B  26      11.722  46.633 -32.655  1.00 49.94           O  
ATOM   3299  CG1 VAL B  26      10.078  46.652 -35.605  1.00 49.94           C  
ATOM   3300 HG11 VAL B  26      10.853  45.899 -35.463  1.00 49.94           H  
ATOM   3301 HG12 VAL B  26       9.326  46.546 -34.823  1.00 49.94           H  
ATOM   3302 HG13 VAL B  26       9.623  46.480 -36.581  1.00 49.94           H  
ATOM   3303  CG2 VAL B  26       9.588  49.047 -35.936  1.00 49.94           C  
ATOM   3304 HG21 VAL B  26       9.253  48.853 -36.955  1.00 49.94           H  
ATOM   3305 HG22 VAL B  26       8.748  48.954 -35.248  1.00 49.94           H  
ATOM   3306 HG23 VAL B  26       9.970  50.067 -35.895  1.00 49.94           H  
ATOM   3307  N   GLU B  27      13.388  47.147 -34.090  1.00 45.76           N  
ATOM   3308  H   GLU B  27      13.686  47.751 -34.843  1.00 45.76           H  
ATOM   3309  CA  GLU B  27      14.324  46.086 -33.691  1.00 45.76           C  
ATOM   3310  HA  GLU B  27      13.876  45.121 -33.928  1.00 45.76           H  
ATOM   3311  C   GLU B  27      14.603  46.091 -32.179  1.00 45.76           C  
ATOM   3312  CB  GLU B  27      15.615  46.188 -34.518  1.00 45.76           C  
ATOM   3313  HB2 GLU B  27      16.375  45.540 -34.082  1.00 45.76           H  
ATOM   3314  HB3 GLU B  27      15.975  47.217 -34.499  1.00 45.76           H  
ATOM   3315  O   GLU B  27      14.343  45.085 -31.507  1.00 45.76           O  
ATOM   3316  CG  GLU B  27      15.346  45.732 -35.963  1.00 45.76           C  
ATOM   3317  HG2 GLU B  27      14.505  46.291 -36.373  1.00 45.76           H  
ATOM   3318  HG3 GLU B  27      15.055  44.682 -35.940  1.00 45.76           H  
ATOM   3319  CD  GLU B  27      16.552  45.918 -36.891  1.00 45.76           C  
ATOM   3320  OE1 GLU B  27      16.786  44.998 -37.706  1.00 45.76           O  
ATOM   3321  OE2 GLU B  27      17.174  47.002 -36.822  1.00 45.76           O  
ATOM   3322  N   GLN B  28      14.962  47.246 -31.598  1.00 49.06           N  
ATOM   3323  H   GLN B  28      15.158  48.033 -32.201  1.00 49.06           H  
ATOM   3324  CA  GLN B  28      15.169  47.385 -30.145  1.00 49.06           C  
ATOM   3325  HA  GLN B  28      15.988  46.731 -29.845  1.00 49.06           H  
ATOM   3326  C   GLN B  28      13.934  46.990 -29.308  1.00 49.06           C  
ATOM   3327  CB  GLN B  28      15.530  48.839 -29.797  1.00 49.06           C  
ATOM   3328  HB2 GLN B  28      14.803  49.514 -30.250  1.00 49.06           H  
ATOM   3329  HB3 GLN B  28      15.463  48.948 -28.715  1.00 49.06           H  
ATOM   3330  O   GLN B  28      14.055  46.511 -28.174  1.00 49.06           O  
ATOM   3331  CG  GLN B  28      16.946  49.256 -30.218  1.00 49.06           C  
ATOM   3332  HG2 GLN B  28      17.018  49.282 -31.305  1.00 49.06           H  
ATOM   3333  HG3 GLN B  28      17.660  48.519 -29.849  1.00 49.06           H  
ATOM   3334  CD  GLN B  28      17.340  50.625 -29.661  1.00 49.06           C  
ATOM   3335  NE2 GLN B  28      18.566  51.050 -29.866  1.00 49.06           N  
ATOM   3336 HE21 GLN B  28      19.190  50.527 -30.464  1.00 49.06           H  
ATOM   3337 HE22 GLN B  28      18.784  51.984 -29.550  1.00 49.06           H  
ATOM   3338  OE1 GLN B  28      16.575  51.325 -29.009  1.00 49.06           O  
ATOM   3339  N   ARG B  29      12.720  47.190 -29.843  1.00 47.87           N  
ATOM   3340  H   ARG B  29      12.689  47.497 -30.805  1.00 47.87           H  
ATOM   3341  CA  ARG B  29      11.460  46.837 -29.165  1.00 47.87           C  
ATOM   3342  HA  ARG B  29      11.586  47.026 -28.099  1.00 47.87           H  
ATOM   3343  C   ARG B  29      11.125  45.351 -29.258  1.00 47.87           C  
ATOM   3344  CB  ARG B  29      10.307  47.693 -29.705  1.00 47.87           C  
ATOM   3345  HB2 ARG B  29      10.501  47.987 -30.736  1.00 47.87           H  
ATOM   3346  HB3 ARG B  29       9.389  47.105 -29.689  1.00 47.87           H  
ATOM   3347  O   ARG B  29      10.484  44.840 -28.332  1.00 47.87           O  
ATOM   3348  CG  ARG B  29      10.095  48.937 -28.838  1.00 47.87           C  
ATOM   3349  HG2 ARG B  29       9.919  48.628 -27.808  1.00 47.87           H  
ATOM   3350  HG3 ARG B  29      10.981  49.570 -28.879  1.00 47.87           H  
ATOM   3351  CD  ARG B  29       8.880  49.712 -29.352  1.00 47.87           C  
ATOM   3352  HD2 ARG B  29       9.139  50.148 -30.317  1.00 47.87           H  
ATOM   3353  HD3 ARG B  29       8.052  49.017 -29.491  1.00 47.87           H  
ATOM   3354  NE  ARG B  29       8.479  50.773 -28.410  1.00 47.87           N  
ATOM   3355  HE  ARG B  29       9.139  50.984 -27.676  1.00 47.87           H  
ATOM   3356  NH1 ARG B  29       6.599  51.444 -29.538  1.00 47.87           N  
ATOM   3357 HH11 ARG B  29       5.870  52.126 -29.691  1.00 47.87           H  
ATOM   3358 HH12 ARG B  29       6.863  50.820 -30.287  1.00 47.87           H  
ATOM   3359  NH2 ARG B  29       7.196  52.500 -27.662  1.00 47.87           N  
ATOM   3360 HH21 ARG B  29       6.450  53.162 -27.824  1.00 47.87           H  
ATOM   3361 HH22 ARG B  29       7.881  52.686 -26.944  1.00 47.87           H  
ATOM   3362  CZ  ARG B  29       7.428  51.562 -28.537  1.00 47.87           C  
ATOM   3363  N   SER B  30      11.538  44.664 -30.322  1.00 45.24           N  
ATOM   3364  H   SER B  30      11.994  45.156 -31.077  1.00 45.24           H  
ATOM   3365  CA  SER B  30      11.527  43.197 -30.375  1.00 45.24           C  
ATOM   3366  HA  SER B  30      10.525  42.850 -30.123  1.00 45.24           H  
ATOM   3367  C   SER B  30      12.474  42.624 -29.325  1.00 45.24           C  
ATOM   3368  CB  SER B  30      11.867  42.627 -31.766  1.00 45.24           C  
ATOM   3369  HB2 SER B  30      12.611  41.835 -31.679  1.00 45.24           H  
ATOM   3370  HB3 SER B  30      10.963  42.189 -32.189  1.00 45.24           H  
ATOM   3371  O   SER B  30      12.020  41.861 -28.471  1.00 45.24           O  
ATOM   3372  OG  SER B  30      12.337  43.602 -32.663  1.00 45.24           O  
ATOM   3373  HG  SER B  30      13.204  43.901 -32.380  1.00 45.24           H  
ATOM   3374  N   ASP B  31      13.736  43.054 -29.306  1.00 42.91           N  
ATOM   3375  H   ASP B  31      14.053  43.669 -30.042  1.00 42.91           H  
ATOM   3376  CA  ASP B  31      14.777  42.459 -28.458  1.00 42.91           C  
ATOM   3377  HA  ASP B  31      14.858  41.398 -28.697  1.00 42.91           H  
ATOM   3378  C   ASP B  31      14.462  42.527 -26.963  1.00 42.91           C  
ATOM   3379  CB  ASP B  31      16.130  43.123 -28.750  1.00 42.91           C  
ATOM   3380  HB2 ASP B  31      15.995  44.198 -28.863  1.00 42.91           H  
ATOM   3381  HB3 ASP B  31      16.789  42.958 -27.897  1.00 42.91           H  
ATOM   3382  O   ASP B  31      14.535  41.511 -26.268  1.00 42.91           O  
ATOM   3383  CG  ASP B  31      16.826  42.547 -29.984  1.00 42.91           C  
ATOM   3384  OD1 ASP B  31      16.313  41.540 -30.524  1.00 42.91           O  
ATOM   3385  OD2 ASP B  31      17.884  43.112 -30.322  1.00 42.91           O  
ATOM   3386  N   GLN B  32      14.001  43.674 -26.448  1.00 46.03           N  
ATOM   3387  H   GLN B  32      13.988  44.494 -27.037  1.00 46.03           H  
ATOM   3388  CA  GLN B  32      13.621  43.765 -25.030  1.00 46.03           C  
ATOM   3389  HA  GLN B  32      14.478  43.459 -24.429  1.00 46.03           H  
ATOM   3390  C   GLN B  32      12.465  42.819 -24.648  1.00 46.03           C  
ATOM   3391  CB  GLN B  32      13.254  45.205 -24.653  1.00 46.03           C  
ATOM   3392  HB2 GLN B  32      12.769  45.179 -23.676  1.00 46.03           H  
ATOM   3393  HB3 GLN B  32      12.547  45.614 -25.375  1.00 46.03           H  
ATOM   3394  O   GLN B  32      12.399  42.342 -23.510  1.00 46.03           O  
ATOM   3395  CG  GLN B  32      14.482  46.122 -24.547  1.00 46.03           C  
ATOM   3396  HG2 GLN B  32      14.874  46.325 -25.543  1.00 46.03           H  
ATOM   3397  HG3 GLN B  32      15.259  45.617 -23.973  1.00 46.03           H  
ATOM   3398  CD  GLN B  32      14.171  47.447 -23.852  1.00 46.03           C  
ATOM   3399  NE2 GLN B  32      15.169  48.269 -23.618  1.00 46.03           N  
ATOM   3400 HE21 GLN B  32      14.938  49.167 -23.218  1.00 46.03           H  
ATOM   3401 HE22 GLN B  32      16.088  48.068 -23.986  1.00 46.03           H  
ATOM   3402  OE1 GLN B  32      13.048  47.760 -23.480  1.00 46.03           O  
ATOM   3403  N   ARG B  33      11.546  42.518 -25.578  1.00 45.17           N  
ATOM   3404  H   ARG B  33      11.709  42.857 -26.515  1.00 45.17           H  
ATOM   3405  CA  ARG B  33      10.444  41.565 -25.348  1.00 45.17           C  
ATOM   3406  HA  ARG B  33      10.117  41.644 -24.311  1.00 45.17           H  
ATOM   3407  C   ARG B  33      10.888  40.112 -25.520  1.00 45.17           C  
ATOM   3408  CB  ARG B  33       9.264  41.894 -26.272  1.00 45.17           C  
ATOM   3409  HB2 ARG B  33       8.573  41.051 -26.262  1.00 45.17           H  
ATOM   3410  HB3 ARG B  33       9.617  42.034 -27.293  1.00 45.17           H  
ATOM   3411  O   ARG B  33      10.454  39.253 -24.744  1.00 45.17           O  
ATOM   3412  CG  ARG B  33       8.512  43.146 -25.803  1.00 45.17           C  
ATOM   3413  HG2 ARG B  33       8.188  42.998 -24.773  1.00 45.17           H  
ATOM   3414  HG3 ARG B  33       9.167  44.016 -25.852  1.00 45.17           H  
ATOM   3415  CD  ARG B  33       7.286  43.375 -26.692  1.00 45.17           C  
ATOM   3416  HD2 ARG B  33       7.626  43.713 -27.671  1.00 45.17           H  
ATOM   3417  HD3 ARG B  33       6.766  42.424 -26.812  1.00 45.17           H  
ATOM   3418  NE  ARG B  33       6.367  44.370 -26.103  1.00 45.17           N  
ATOM   3419  HE  ARG B  33       6.779  45.012 -25.441  1.00 45.17           H  
ATOM   3420  NH1 ARG B  33       4.503  43.799 -27.317  1.00 45.17           N  
ATOM   3421 HH11 ARG B  33       3.543  43.958 -27.587  1.00 45.17           H  
ATOM   3422 HH12 ARG B  33       5.069  43.147 -27.841  1.00 45.17           H  
ATOM   3423  NH2 ARG B  33       4.373  45.432 -25.803  1.00 45.17           N  
ATOM   3424 HH21 ARG B  33       3.411  45.572 -26.076  1.00 45.17           H  
ATOM   3425 HH22 ARG B  33       4.808  46.042 -25.125  1.00 45.17           H  
ATOM   3426  CZ  ARG B  33       5.091  44.526 -26.407  1.00 45.17           C  
ATOM   3427  N   LEU B  34      11.763  39.845 -26.486  1.00 48.98           N  
ATOM   3428  H   LEU B  34      12.056  40.604 -27.085  1.00 48.98           H  
ATOM   3429  CA  LEU B  34      12.370  38.537 -26.717  1.00 48.98           C  
ATOM   3430  HA  LEU B  34      11.584  37.786 -26.792  1.00 48.98           H  
ATOM   3431  C   LEU B  34      13.244  38.131 -25.523  1.00 48.98           C  
ATOM   3432  CB  LEU B  34      13.146  38.559 -28.048  1.00 48.98           C  
ATOM   3433  HB2 LEU B  34      13.772  37.669 -28.113  1.00 48.98           H  
ATOM   3434  HB3 LEU B  34      13.809  39.424 -28.053  1.00 48.98           H  
ATOM   3435  O   LEU B  34      13.025  37.066 -24.957  1.00 48.98           O  
ATOM   3436  CG  LEU B  34      12.240  38.609 -29.297  1.00 48.98           C  
ATOM   3437  HG  LEU B  34      11.489  39.391 -29.179  1.00 48.98           H  
ATOM   3438  CD1 LEU B  34      13.065  38.925 -30.541  1.00 48.98           C  
ATOM   3439 HD11 LEU B  34      13.584  39.875 -30.417  1.00 48.98           H  
ATOM   3440 HD12 LEU B  34      12.424  38.991 -31.420  1.00 48.98           H  
ATOM   3441 HD13 LEU B  34      13.815  38.151 -30.706  1.00 48.98           H  
ATOM   3442  CD2 LEU B  34      11.514  37.280 -29.534  1.00 48.98           C  
ATOM   3443 HD21 LEU B  34      10.917  37.350 -30.444  1.00 48.98           H  
ATOM   3444 HD22 LEU B  34      10.851  37.047 -28.700  1.00 48.98           H  
ATOM   3445 HD23 LEU B  34      12.242  36.478 -29.656  1.00 48.98           H  
ATOM   3446  N   GLY B  35      14.117  39.004 -25.015  1.00 53.00           N  
ATOM   3447  H   GLY B  35      14.282  39.861 -25.523  1.00 53.00           H  
ATOM   3448  CA  GLY B  35      14.975  38.702 -23.861  1.00 53.00           C  
ATOM   3449  HA2 GLY B  35      15.572  39.586 -23.635  1.00 53.00           H  
ATOM   3450  HA3 GLY B  35      15.655  37.892 -24.127  1.00 53.00           H  
ATOM   3451  C   GLY B  35      14.206  38.299 -22.592  1.00 53.00           C  
ATOM   3452  O   GLY B  35      14.583  37.350 -21.896  1.00 53.00           O  
ATOM   3453  N   PHE B  36      13.076  38.957 -22.297  1.00 56.71           N  
ATOM   3454  H   PHE B  36      12.804  39.728 -22.891  1.00 56.71           H  
ATOM   3455  CA  PHE B  36      12.258  38.626 -21.118  1.00 56.71           C  
ATOM   3456  HA  PHE B  36      12.946  38.437 -20.294  1.00 56.71           H  
ATOM   3457  C   PHE B  36      11.423  37.342 -21.287  1.00 56.71           C  
ATOM   3458  CB  PHE B  36      11.376  39.823 -20.719  1.00 56.71           C  
ATOM   3459  HB2 PHE B  36      10.346  39.640 -21.025  1.00 56.71           H  
ATOM   3460  HB3 PHE B  36      11.709  40.712 -21.254  1.00 56.71           H  
ATOM   3461  O   PHE B  36      11.053  36.711 -20.292  1.00 56.71           O  
ATOM   3462  CG  PHE B  36      11.414  40.123 -19.228  1.00 56.71           C  
ATOM   3463  CD1 PHE B  36      10.773  39.275 -18.302  1.00 56.71           C  
ATOM   3464  HD1 PHE B  36      10.226  38.413 -18.655  1.00 56.71           H  
ATOM   3465  CD2 PHE B  36      12.142  41.233 -18.762  1.00 56.71           C  
ATOM   3466  HD2 PHE B  36      12.647  41.881 -19.463  1.00 56.71           H  
ATOM   3467  CE1 PHE B  36      10.872  39.531 -16.920  1.00 56.71           C  
ATOM   3468  HE1 PHE B  36      10.409  38.864 -16.208  1.00 56.71           H  
ATOM   3469  CE2 PHE B  36      12.231  41.495 -17.383  1.00 56.71           C  
ATOM   3470  HE2 PHE B  36      12.799  42.346 -17.036  1.00 56.71           H  
ATOM   3471  CZ  PHE B  36      11.600  40.643 -16.462  1.00 56.71           C  
ATOM   3472  HZ  PHE B  36      11.688  40.838 -15.403  1.00 56.71           H  
ATOM   3473  N   THR B  37      11.123  36.938 -22.525  1.00 57.87           N  
ATOM   3474  H   THR B  37      11.499  37.456 -23.306  1.00 57.87           H  
ATOM   3475  CA  THR B  37      10.439  35.666 -22.815  1.00 57.87           C  
ATOM   3476  HA  THR B  37       9.793  35.419 -21.973  1.00 57.87           H  
ATOM   3477  C   THR B  37      11.432  34.505 -22.912  1.00 57.87           C  
ATOM   3478  CB  THR B  37       9.524  35.763 -24.048  1.00 57.87           C  
ATOM   3479  HB  THR B  37       9.252  34.756 -24.365  1.00 57.87           H  
ATOM   3480  O   THR B  37      11.196  33.471 -22.288  1.00 57.87           O  
ATOM   3481  CG2 THR B  37       8.241  36.530 -23.729  1.00 57.87           C  
ATOM   3482 HG21 THR B  37       8.479  37.544 -23.406  1.00 57.87           H  
ATOM   3483 HG22 THR B  37       7.620  36.575 -24.623  1.00 57.87           H  
ATOM   3484 HG23 THR B  37       7.690  36.014 -22.943  1.00 57.87           H  
ATOM   3485  OG1 THR B  37      10.125  36.434 -25.122  1.00 57.87           O  
ATOM   3486  HG1 THR B  37      10.194  37.371 -24.927  1.00 57.87           H  
ATOM   3487  N   ALA B  38      12.594  34.709 -23.537  1.00 57.25           N  
ATOM   3488  H   ALA B  38      12.705  35.562 -24.067  1.00 57.25           H  
ATOM   3489  CA  ALA B  38      13.709  33.764 -23.584  1.00 57.25           C  
ATOM   3490  HA  ALA B  38      13.385  32.866 -24.109  1.00 57.25           H  
ATOM   3491  C   ALA B  38      14.178  33.340 -22.181  1.00 57.25           C  
ATOM   3492  CB  ALA B  38      14.849  34.403 -24.388  1.00 57.25           C  
ATOM   3493  HB1 ALA B  38      14.506  34.636 -25.396  1.00 57.25           H  
ATOM   3494  HB2 ALA B  38      15.684  33.707 -24.459  1.00 57.25           H  
ATOM   3495  HB3 ALA B  38      15.189  35.320 -23.908  1.00 57.25           H  
ATOM   3496  O   ALA B  38      14.267  32.145 -21.903  1.00 57.25           O  
ATOM   3497  N   ARG B  39      14.359  34.284 -21.239  1.00 62.45           N  
ATOM   3498  H   ARG B  39      14.329  35.251 -21.530  1.00 62.45           H  
ATOM   3499  CA  ARG B  39      14.693  33.950 -19.836  1.00 62.45           C  
ATOM   3500  HA  ARG B  39      15.616  33.371 -19.834  1.00 62.45           H  
ATOM   3501  C   ARG B  39      13.665  33.034 -19.159  1.00 62.45           C  
ATOM   3502  CB  ARG B  39      14.900  35.227 -18.999  1.00 62.45           C  
ATOM   3503  HB2 ARG B  39      14.199  36.001 -19.313  1.00 62.45           H  
ATOM   3504  HB3 ARG B  39      14.698  34.992 -17.954  1.00 62.45           H  
ATOM   3505  O   ARG B  39      14.042  32.222 -18.320  1.00 62.45           O  
ATOM   3506  CG  ARG B  39      16.342  35.749 -19.087  1.00 62.45           C  
ATOM   3507  HG2 ARG B  39      16.555  36.075 -20.105  1.00 62.45           H  
ATOM   3508  HG3 ARG B  39      17.023  34.938 -18.828  1.00 62.45           H  
ATOM   3509  CD  ARG B  39      16.568  36.914 -18.111  1.00 62.45           C  
ATOM   3510  HD2 ARG B  39      16.008  37.779 -18.465  1.00 62.45           H  
ATOM   3511  HD3 ARG B  39      16.195  36.623 -17.129  1.00 62.45           H  
ATOM   3512  NE  ARG B  39      18.000  37.255 -17.997  1.00 62.45           N  
ATOM   3513  HE  ARG B  39      18.632  36.755 -18.607  1.00 62.45           H  
ATOM   3514  NH1 ARG B  39      17.845  38.858 -16.355  1.00 62.45           N  
ATOM   3515 HH11 ARG B  39      16.840  38.763 -16.367  1.00 62.45           H  
ATOM   3516 HH12 ARG B  39      18.308  39.517 -15.744  1.00 62.45           H  
ATOM   3517  NH2 ARG B  39      19.847  38.289 -17.150  1.00 62.45           N  
ATOM   3518 HH21 ARG B  39      20.440  37.752 -17.767  1.00 62.45           H  
ATOM   3519 HH22 ARG B  39      20.284  38.952 -16.526  1.00 62.45           H  
ATOM   3520  CZ  ARG B  39      18.554  38.128 -17.171  1.00 62.45           C  
ATOM   3521  N   ARG B  40      12.376  33.136 -19.506  1.00 65.51           N  
ATOM   3522  H   ARG B  40      12.148  33.757 -20.269  1.00 65.51           H  
ATOM   3523  CA  ARG B  40      11.331  32.240 -18.973  1.00 65.51           C  
ATOM   3524  HA  ARG B  40      11.523  32.044 -17.918  1.00 65.51           H  
ATOM   3525  C   ARG B  40      11.355  30.869 -19.638  1.00 65.51           C  
ATOM   3526  CB  ARG B  40       9.945  32.874 -19.114  1.00 65.51           C  
ATOM   3527  HB2 ARG B  40       9.190  32.118 -18.897  1.00 65.51           H  
ATOM   3528  HB3 ARG B  40       9.795  33.217 -20.138  1.00 65.51           H  
ATOM   3529  O   ARG B  40      11.180  29.875 -18.942  1.00 65.51           O  
ATOM   3530  CG  ARG B  40       9.760  34.042 -18.143  1.00 65.51           C  
ATOM   3531  HG2 ARG B  40       9.900  33.692 -17.120  1.00 65.51           H  
ATOM   3532  HG3 ARG B  40      10.486  34.824 -18.362  1.00 65.51           H  
ATOM   3533  CD  ARG B  40       8.344  34.593 -18.307  1.00 65.51           C  
ATOM   3534  HD2 ARG B  40       8.211  34.895 -19.345  1.00 65.51           H  
ATOM   3535  HD3 ARG B  40       7.633  33.801 -18.072  1.00 65.51           H  
ATOM   3536  NE  ARG B  40       8.116  35.748 -17.424  1.00 65.51           N  
ATOM   3537  HE  ARG B  40       8.907  36.042 -16.868  1.00 65.51           H  
ATOM   3538  NH1 ARG B  40       5.954  36.152 -18.066  1.00 65.51           N  
ATOM   3539 HH11 ARG B  40       6.018  35.362 -18.691  1.00 65.51           H  
ATOM   3540 HH12 ARG B  40       5.117  36.717 -18.050  1.00 65.51           H  
ATOM   3541  NH2 ARG B  40       6.940  37.501 -16.580  1.00 65.51           N  
ATOM   3542 HH21 ARG B  40       7.759  37.784 -16.061  1.00 65.51           H  
ATOM   3543 HH22 ARG B  40       6.112  38.079 -16.581  1.00 65.51           H  
ATOM   3544  CZ  ARG B  40       7.008  36.459 -17.359  1.00 65.51           C  
ATOM   3545  N   ALA B  41      11.597  30.816 -20.948  1.00 62.84           N  
ATOM   3546  H   ALA B  41      11.725  31.678 -21.458  1.00 62.84           H  
ATOM   3547  CA  ALA B  41      11.763  29.561 -21.673  1.00 62.84           C  
ATOM   3548  HA  ALA B  41      10.878  28.945 -21.518  1.00 62.84           H  
ATOM   3549  C   ALA B  41      12.971  28.767 -21.144  1.00 62.84           C  
ATOM   3550  CB  ALA B  41      11.877  29.866 -23.171  1.00 62.84           C  
ATOM   3551  HB1 ALA B  41      11.030  30.470 -23.498  1.00 62.84           H  
ATOM   3552  HB2 ALA B  41      11.877  28.931 -23.731  1.00 62.84           H  
ATOM   3553  HB3 ALA B  41      12.803  30.400 -23.383  1.00 62.84           H  
ATOM   3554  O   ALA B  41      12.829  27.585 -20.854  1.00 62.84           O  
ATOM   3555  N   ALA B  42      14.108  29.431 -20.908  1.00 63.34           N  
ATOM   3556  H   ALA B  42      14.175  30.391 -21.217  1.00 63.34           H  
ATOM   3557  CA  ALA B  42      15.314  28.817 -20.348  1.00 63.34           C  
ATOM   3558  HA  ALA B  42      15.630  28.007 -21.006  1.00 63.34           H  
ATOM   3559  C   ALA B  42      15.083  28.207 -18.952  1.00 63.34           C  
ATOM   3560  CB  ALA B  42      16.421  29.878 -20.323  1.00 63.34           C  
ATOM   3561  HB1 ALA B  42      17.342  29.431 -19.948  1.00 63.34           H  
ATOM   3562  HB2 ALA B  42      16.600  30.250 -21.332  1.00 63.34           H  
ATOM   3563  HB3 ALA B  42      16.137  30.708 -19.676  1.00 63.34           H  
ATOM   3564  O   ALA B  42      15.458  27.062 -18.714  1.00 63.34           O  
ATOM   3565  N   VAL B  43      14.409  28.927 -18.044  1.00 66.15           N  
ATOM   3566  H   VAL B  43      14.154  29.877 -18.275  1.00 66.15           H  
ATOM   3567  CA  VAL B  43      14.058  28.393 -16.712  1.00 66.15           C  
ATOM   3568  HA  VAL B  43      14.964  28.005 -16.245  1.00 66.15           H  
ATOM   3569  C   VAL B  43      13.094  27.207 -16.816  1.00 66.15           C  
ATOM   3570  CB  VAL B  43      13.492  29.503 -15.803  1.00 66.15           C  
ATOM   3571  HB  VAL B  43      12.719  30.046 -16.348  1.00 66.15           H  
ATOM   3572  O   VAL B  43      13.251  26.238 -16.078  1.00 66.15           O  
ATOM   3573  CG1 VAL B  43      12.882  28.981 -14.493  1.00 66.15           C  
ATOM   3574 HG11 VAL B  43      12.000  28.375 -14.697  1.00 66.15           H  
ATOM   3575 HG12 VAL B  43      13.612  28.369 -13.964  1.00 66.15           H  
ATOM   3576 HG13 VAL B  43      12.586  29.814 -13.856  1.00 66.15           H  
ATOM   3577  CG2 VAL B  43      14.598  30.495 -15.420  1.00 66.15           C  
ATOM   3578 HG21 VAL B  43      15.364  29.987 -14.835  1.00 66.15           H  
ATOM   3579 HG22 VAL B  43      15.063  30.909 -16.315  1.00 66.15           H  
ATOM   3580 HG23 VAL B  43      14.180  31.313 -14.833  1.00 66.15           H  
ATOM   3581  N   LEU B  44      12.120  27.242 -17.733  1.00 66.28           N  
ATOM   3582  H   LEU B  44      12.037  28.045 -18.341  1.00 66.28           H  
ATOM   3583  CA  LEU B  44      11.205  26.114 -17.921  1.00 66.28           C  
ATOM   3584  HA  LEU B  44      10.832  25.824 -16.939  1.00 66.28           H  
ATOM   3585  C   LEU B  44      11.926  24.886 -18.499  1.00 66.28           C  
ATOM   3586  CB  LEU B  44      10.019  26.532 -18.807  1.00 66.28           C  
ATOM   3587  HB2 LEU B  44       9.735  27.563 -18.593  1.00 66.28           H  
ATOM   3588  HB3 LEU B  44      10.325  26.478 -19.851  1.00 66.28           H  
ATOM   3589  O   LEU B  44      11.718  23.780 -18.012  1.00 66.28           O  
ATOM   3590  CG  LEU B  44       8.804  25.615 -18.566  1.00 66.28           C  
ATOM   3591  HG  LEU B  44       9.134  24.589 -18.406  1.00 66.28           H  
ATOM   3592  CD1 LEU B  44       8.017  26.086 -17.339  1.00 66.28           C  
ATOM   3593 HD11 LEU B  44       7.216  25.374 -17.137  1.00 66.28           H  
ATOM   3594 HD12 LEU B  44       8.667  26.105 -16.464  1.00 66.28           H  
ATOM   3595 HD13 LEU B  44       7.601  27.079 -17.506  1.00 66.28           H  
ATOM   3596  CD2 LEU B  44       7.864  25.623 -19.770  1.00 66.28           C  
ATOM   3597 HD21 LEU B  44       8.393  25.240 -20.642  1.00 66.28           H  
ATOM   3598 HD22 LEU B  44       7.014  24.971 -19.572  1.00 66.28           H  
ATOM   3599 HD23 LEU B  44       7.514  26.635 -19.972  1.00 66.28           H  
ATOM   3600  N   ALA B  45      12.801  25.084 -19.488  1.00 61.85           N  
ATOM   3601  H   ALA B  45      12.918  26.019 -19.853  1.00 61.85           H  
ATOM   3602  CA  ALA B  45      13.620  24.026 -20.071  1.00 61.85           C  
ATOM   3603  HA  ALA B  45      12.965  23.242 -20.452  1.00 61.85           H  
ATOM   3604  C   ALA B  45      14.538  23.386 -19.020  1.00 61.85           C  
ATOM   3605  CB  ALA B  45      14.412  24.608 -21.248  1.00 61.85           C  
ATOM   3606  HB1 ALA B  45      13.728  25.021 -21.988  1.00 61.85           H  
ATOM   3607  HB2 ALA B  45      14.999  23.817 -21.714  1.00 61.85           H  
ATOM   3608  HB3 ALA B  45      15.085  25.391 -20.900  1.00 61.85           H  
ATOM   3609  O   ALA B  45      14.590  22.166 -18.934  1.00 61.85           O  
ATOM   3610  N   ALA B  46      15.179  24.185 -18.160  1.00 64.73           N  
ATOM   3611  H   ALA B  46      15.135  25.185 -18.297  1.00 64.73           H  
ATOM   3612  CA  ALA B  46      15.988  23.674 -17.054  1.00 64.73           C  
ATOM   3613  HA  ALA B  46      16.775  23.043 -17.465  1.00 64.73           H  
ATOM   3614  C   ALA B  46      15.168  22.803 -16.083  1.00 64.73           C  
ATOM   3615  CB  ALA B  46      16.646  24.860 -16.339  1.00 64.73           C  
ATOM   3616  HB1 ALA B  46      15.885  25.514 -15.913  1.00 64.73           H  
ATOM   3617  HB2 ALA B  46      17.254  25.425 -17.045  1.00 64.73           H  
ATOM   3618  HB3 ALA B  46      17.288  24.489 -15.539  1.00 64.73           H  
ATOM   3619  O   ALA B  46      15.606  21.710 -15.735  1.00 64.73           O  
ATOM   3620  N   VAL B  47      13.959  23.235 -15.696  1.00 67.96           N  
ATOM   3621  H   VAL B  47      13.649  24.143 -16.011  1.00 67.96           H  
ATOM   3622  CA  VAL B  47      13.062  22.433 -14.838  1.00 67.96           C  
ATOM   3623  HA  VAL B  47      13.612  22.140 -13.944  1.00 67.96           H  
ATOM   3624  C   VAL B  47      12.647  21.130 -15.526  1.00 67.96           C  
ATOM   3625  CB  VAL B  47      11.834  23.254 -14.393  1.00 67.96           C  
ATOM   3626  HB  VAL B  47      11.373  23.715 -15.266  1.00 67.96           H  
ATOM   3627  O   VAL B  47      12.677  20.083 -14.888  1.00 67.96           O  
ATOM   3628  CG1 VAL B  47      10.766  22.420 -13.669  1.00 67.96           C  
ATOM   3629 HG11 VAL B  47      11.219  21.869 -12.844  1.00 67.96           H  
ATOM   3630 HG12 VAL B  47       9.983  23.072 -13.282  1.00 67.96           H  
ATOM   3631 HG13 VAL B  47      10.312  21.710 -14.360  1.00 67.96           H  
ATOM   3632  CG2 VAL B  47      12.262  24.363 -13.421  1.00 67.96           C  
ATOM   3633 HG21 VAL B  47      12.642  23.923 -12.499  1.00 67.96           H  
ATOM   3634 HG22 VAL B  47      11.410  25.004 -13.195  1.00 67.96           H  
ATOM   3635 HG23 VAL B  47      13.048  24.975 -13.864  1.00 67.96           H  
ATOM   3636  N   VAL B  48      12.314  21.161 -16.821  1.00 65.03           N  
ATOM   3637  H   VAL B  48      12.317  22.048 -17.303  1.00 65.03           H  
ATOM   3638  CA  VAL B  48      11.987  19.943 -17.582  1.00 65.03           C  
ATOM   3639  HA  VAL B  48      11.212  19.398 -17.043  1.00 65.03           H  
ATOM   3640  C   VAL B  48      13.190  18.998 -17.653  1.00 65.03           C  
ATOM   3641  CB  VAL B  48      11.430  20.285 -18.979  1.00 65.03           C  
ATOM   3642  HB  VAL B  48      12.102  20.986 -19.475  1.00 65.03           H  
ATOM   3643  O   VAL B  48      13.034  17.825 -17.344  1.00 65.03           O  
ATOM   3644  CG1 VAL B  48      11.266  19.052 -19.877  1.00 65.03           C  
ATOM   3645 HG11 VAL B  48      10.662  18.297 -19.373  1.00 65.03           H  
ATOM   3646 HG12 VAL B  48      10.787  19.331 -20.815  1.00 65.03           H  
ATOM   3647 HG13 VAL B  48      12.241  18.625 -20.112  1.00 65.03           H  
ATOM   3648  CG2 VAL B  48      10.043  20.936 -18.853  1.00 65.03           C  
ATOM   3649 HG21 VAL B  48       9.340  20.226 -18.417  1.00 65.03           H  
ATOM   3650 HG22 VAL B  48       9.688  21.236 -19.838  1.00 65.03           H  
ATOM   3651 HG23 VAL B  48      10.093  21.819 -18.216  1.00 65.03           H  
ATOM   3652  N   CYS B  49      14.391  19.487 -17.976  1.00 62.20           N  
ATOM   3653  H   CYS B  49      14.471  20.458 -18.244  1.00 62.20           H  
ATOM   3654  CA  CYS B  49      15.602  18.661 -18.020  1.00 62.20           C  
ATOM   3655  HA  CYS B  49      15.447  17.844 -18.724  1.00 62.20           H  
ATOM   3656  C   CYS B  49      15.926  18.015 -16.666  1.00 62.20           C  
ATOM   3657  CB  CYS B  49      16.788  19.504 -18.506  1.00 62.20           C  
ATOM   3658  HB2 CYS B  49      16.865  20.415 -17.911  1.00 62.20           H  
ATOM   3659  HB3 CYS B  49      17.703  18.924 -18.387  1.00 62.20           H  
ATOM   3660  O   CYS B  49      16.248  16.830 -16.633  1.00 62.20           O  
ATOM   3661  SG  CYS B  49      16.581  19.916 -20.262  1.00 62.20           S  
ATOM   3662  HG  CYS B  49      17.780  20.478 -20.442  1.00 62.20           H  
ATOM   3663  N   VAL B  50      15.801  18.758 -15.557  1.00 62.95           N  
ATOM   3664  H   VAL B  50      15.548  19.731 -15.652  1.00 62.95           H  
ATOM   3665  CA  VAL B  50      15.982  18.206 -14.204  1.00 62.95           C  
ATOM   3666  HA  VAL B  50      16.974  17.759 -14.138  1.00 62.95           H  
ATOM   3667  C   VAL B  50      14.986  17.076 -13.952  1.00 62.95           C  
ATOM   3668  CB  VAL B  50      15.886  19.307 -13.127  1.00 62.95           C  
ATOM   3669  HB  VAL B  50      15.005  19.920 -13.316  1.00 62.95           H  
ATOM   3670  O   VAL B  50      15.412  15.984 -13.597  1.00 62.95           O  
ATOM   3671  CG1 VAL B  50      15.790  18.756 -11.697  1.00 62.95           C  
ATOM   3672 HG11 VAL B  50      14.857  18.209 -11.560  1.00 62.95           H  
ATOM   3673 HG12 VAL B  50      15.812  19.574 -10.977  1.00 62.95           H  
ATOM   3674 HG13 VAL B  50      16.624  18.082 -11.499  1.00 62.95           H  
ATOM   3675  CG2 VAL B  50      17.132  20.203 -13.175  1.00 62.95           C  
ATOM   3676 HG21 VAL B  50      17.022  21.029 -12.473  1.00 62.95           H  
ATOM   3677 HG22 VAL B  50      18.017  19.623 -12.911  1.00 62.95           H  
ATOM   3678 HG23 VAL B  50      17.271  20.611 -14.177  1.00 62.95           H  
ATOM   3679  N   LEU B  51      13.692  17.291 -14.213  1.00 64.20           N  
ATOM   3680  H   LEU B  51      13.411  18.198 -14.556  1.00 64.20           H  
ATOM   3681  CA  LEU B  51      12.663  16.265 -14.012  1.00 64.20           C  
ATOM   3682  HA  LEU B  51      12.722  15.909 -12.983  1.00 64.20           H  
ATOM   3683  C   LEU B  51      12.882  15.027 -14.896  1.00 64.20           C  
ATOM   3684  CB  LEU B  51      11.277  16.883 -14.259  1.00 64.20           C  
ATOM   3685  HB2 LEU B  51      10.537  16.082 -14.269  1.00 64.20           H  
ATOM   3686  HB3 LEU B  51      11.274  17.350 -15.244  1.00 64.20           H  
ATOM   3687  O   LEU B  51      12.741  13.905 -14.414  1.00 64.20           O  
ATOM   3688  CG  LEU B  51      10.858  17.921 -13.202  1.00 64.20           C  
ATOM   3689  HG  LEU B  51      11.601  18.715 -13.138  1.00 64.20           H  
ATOM   3690  CD1 LEU B  51       9.535  18.563 -13.623  1.00 64.20           C  
ATOM   3691 HD11 LEU B  51       9.661  19.042 -14.593  1.00 64.20           H  
ATOM   3692 HD12 LEU B  51       8.752  17.807 -13.692  1.00 64.20           H  
ATOM   3693 HD13 LEU B  51       9.252  19.318 -12.889  1.00 64.20           H  
ATOM   3694  CD2 LEU B  51      10.734  17.308 -11.805  1.00 64.20           C  
ATOM   3695 HD21 LEU B  51      10.143  17.949 -11.151  1.00 64.20           H  
ATOM   3696 HD22 LEU B  51      11.729  17.199 -11.373  1.00 64.20           H  
ATOM   3697 HD23 LEU B  51      10.290  16.314 -11.858  1.00 64.20           H  
ATOM   3698  N   THR B  52      13.278  15.204 -16.160  1.00 59.87           N  
ATOM   3699  H   THR B  52      13.315  16.142 -16.532  1.00 59.87           H  
ATOM   3700  CA  THR B  52      13.617  14.086 -17.055  1.00 59.87           C  
ATOM   3701  HA  THR B  52      12.760  13.414 -17.112  1.00 59.87           H  
ATOM   3702  C   THR B  52      14.798  13.277 -16.516  1.00 59.87           C  
ATOM   3703  CB  THR B  52      13.924  14.586 -18.475  1.00 59.87           C  
ATOM   3704  HB  THR B  52      14.807  15.224 -18.453  1.00 59.87           H  
ATOM   3705  O   THR B  52      14.747  12.050 -16.539  1.00 59.87           O  
ATOM   3706  CG2 THR B  52      14.143  13.452 -19.476  1.00 59.87           C  
ATOM   3707 HG21 THR B  52      15.036  12.886 -19.212  1.00 59.87           H  
ATOM   3708 HG22 THR B  52      13.283  12.782 -19.471  1.00 59.87           H  
ATOM   3709 HG23 THR B  52      14.278  13.860 -20.478  1.00 59.87           H  
ATOM   3710  OG1 THR B  52      12.837  15.326 -18.979  1.00 59.87           O  
ATOM   3711  HG1 THR B  52      13.131  15.752 -19.788  1.00 59.87           H  
ATOM   3712  N   LEU B  53      15.833  13.935 -15.978  1.00 58.73           N  
ATOM   3713  H   LEU B  53      15.812  14.945 -15.964  1.00 58.73           H  
ATOM   3714  CA  LEU B  53      16.966  13.261 -15.334  1.00 58.73           C  
ATOM   3715  HA  LEU B  53      17.348  12.496 -16.011  1.00 58.73           H  
ATOM   3716  C   LEU B  53      16.548  12.521 -14.053  1.00 58.73           C  
ATOM   3717  CB  LEU B  53      18.085  14.282 -15.049  1.00 58.73           C  
ATOM   3718  HB2 LEU B  53      18.803  13.836 -14.361  1.00 58.73           H  
ATOM   3719  HB3 LEU B  53      17.649  15.146 -14.548  1.00 58.73           H  
ATOM   3720  O   LEU B  53      16.990  11.393 -13.847  1.00 58.73           O  
ATOM   3721  CG  LEU B  53      18.844  14.753 -16.304  1.00 58.73           C  
ATOM   3722  HG  LEU B  53      18.137  15.011 -17.093  1.00 58.73           H  
ATOM   3723  CD1 LEU B  53      19.673  15.995 -15.975  1.00 58.73           C  
ATOM   3724 HD11 LEU B  53      19.009  16.795 -15.646  1.00 58.73           H  
ATOM   3725 HD12 LEU B  53      20.388  15.769 -15.184  1.00 58.73           H  
ATOM   3726 HD13 LEU B  53      20.209  16.326 -16.865  1.00 58.73           H  
ATOM   3727  CD2 LEU B  53      19.794  13.675 -16.833  1.00 58.73           C  
ATOM   3728 HD21 LEU B  53      20.506  13.390 -16.058  1.00 58.73           H  
ATOM   3729 HD22 LEU B  53      19.229  12.795 -17.141  1.00 58.73           H  
ATOM   3730 HD23 LEU B  53      20.338  14.055 -17.697  1.00 58.73           H  
ATOM   3731  N   THR B  54      15.663  13.099 -13.230  1.00 60.30           N  
ATOM   3732  H   THR B  54      15.361  14.043 -13.423  1.00 60.30           H  
ATOM   3733  CA  THR B  54      15.135  12.430 -12.025  1.00 60.30           C  
ATOM   3734  HA  THR B  54      15.977  12.110 -11.411  1.00 60.30           H  
ATOM   3735  C   THR B  54      14.333  11.171 -12.373  1.00 60.30           C  
ATOM   3736  CB  THR B  54      14.243  13.365 -11.184  1.00 60.30           C  
ATOM   3737  HB  THR B  54      13.245  13.408 -11.618  1.00 60.30           H  
ATOM   3738  O   THR B  54      14.451  10.159 -11.692  1.00 60.30           O  
ATOM   3739  CG2 THR B  54      14.149  12.892  -9.738  1.00 60.30           C  
ATOM   3740 HG21 THR B  54      13.785  11.865  -9.712  1.00 60.30           H  
ATOM   3741 HG22 THR B  54      13.450  13.525  -9.192  1.00 60.30           H  
ATOM   3742 HG23 THR B  54      15.127  12.929  -9.258  1.00 60.30           H  
ATOM   3743  OG1 THR B  54      14.757  14.675 -11.113  1.00 60.30           O  
ATOM   3744  HG1 THR B  54      15.699  14.604 -10.940  1.00 60.30           H  
ATOM   3745  N   ILE B  55      13.552  11.205 -13.458  1.00 60.75           N  
ATOM   3746  H   ILE B  55      13.471  12.085 -13.947  1.00 60.75           H  
ATOM   3747  CA  ILE B  55      12.708  10.084 -13.907  1.00 60.75           C  
ATOM   3748  HA  ILE B  55      12.288   9.595 -13.028  1.00 60.75           H  
ATOM   3749  C   ILE B  55      13.522   9.005 -14.652  1.00 60.75           C  
ATOM   3750  CB  ILE B  55      11.530  10.655 -14.736  1.00 60.75           C  
ATOM   3751  HB  ILE B  55      11.943  11.312 -15.502  1.00 60.75           H  
ATOM   3752  O   ILE B  55      13.177   7.825 -14.593  1.00 60.75           O  
ATOM   3753  CG1 ILE B  55      10.581  11.480 -13.828  1.00 60.75           C  
ATOM   3754 HG12 ILE B  55      11.160  12.087 -13.132  1.00 60.75           H  
ATOM   3755 HG13 ILE B  55       9.968  10.805 -13.231  1.00 60.75           H  
ATOM   3756  CG2 ILE B  55      10.725   9.550 -15.443  1.00 60.75           C  
ATOM   3757 HG21 ILE B  55      10.374   8.824 -14.709  1.00 60.75           H  
ATOM   3758 HG22 ILE B  55       9.868   9.968 -15.971  1.00 60.75           H  
ATOM   3759 HG23 ILE B  55      11.348   9.041 -16.178  1.00 60.75           H  
ATOM   3760  CD1 ILE B  55       9.667  12.443 -14.600  1.00 60.75           C  
ATOM   3761 HD11 ILE B  55       9.072  13.018 -13.890  1.00 60.75           H  
ATOM   3762 HD12 ILE B  55      10.269  13.131 -15.194  1.00 60.75           H  
ATOM   3763 HD13 ILE B  55       8.994  11.897 -15.262  1.00 60.75           H  
ATOM   3764  N   ALA B  56      14.625   9.365 -15.318  1.00 56.74           N  
ATOM   3765  H   ALA B  56      14.855  10.347 -15.369  1.00 56.74           H  
ATOM   3766  CA  ALA B  56      15.444   8.425 -16.091  1.00 56.74           C  
ATOM   3767  HA  ALA B  56      14.811   7.960 -16.847  1.00 56.74           H  
ATOM   3768  C   ALA B  56      16.047   7.285 -15.244  1.00 56.74           C  
ATOM   3769  CB  ALA B  56      16.544   9.220 -16.806  1.00 56.74           C  
ATOM   3770  HB1 ALA B  56      17.176   9.724 -16.076  1.00 56.74           H  
ATOM   3771  HB2 ALA B  56      17.155   8.541 -17.401  1.00 56.74           H  
ATOM   3772  HB3 ALA B  56      16.095   9.960 -17.469  1.00 56.74           H  
ATOM   3773  O   ALA B  56      16.171   6.161 -15.734  1.00 56.74           O  
ATOM   3774  N   GLY B  57      16.384   7.555 -13.978  1.00 61.20           N  
ATOM   3775  H   GLY B  57      16.242   8.499 -13.647  1.00 61.20           H  
ATOM   3776  CA  GLY B  57      16.867   6.556 -13.017  1.00 61.20           C  
ATOM   3777  HA2 GLY B  57      17.802   6.130 -13.381  1.00 61.20           H  
ATOM   3778  HA3 GLY B  57      17.060   7.043 -12.061  1.00 61.20           H  
ATOM   3779  C   GLY B  57      15.873   5.406 -12.784  1.00 61.20           C  
ATOM   3780  O   GLY B  57      16.170   4.278 -13.182  1.00 61.20           O  
ATOM   3781  N   PRO B  58      14.686   5.662 -12.198  1.00 58.51           N  
ATOM   3782  CA  PRO B  58      13.700   4.616 -11.926  1.00 58.51           C  
ATOM   3783  HA  PRO B  58      14.183   3.821 -11.358  1.00 58.51           H  
ATOM   3784  C   PRO B  58      13.108   3.982 -13.199  1.00 58.51           C  
ATOM   3785  CB  PRO B  58      12.650   5.267 -11.018  1.00 58.51           C  
ATOM   3786  HB2 PRO B  58      12.932   5.113  -9.977  1.00 58.51           H  
ATOM   3787  HB3 PRO B  58      11.650   4.870 -11.189  1.00 58.51           H  
ATOM   3788  O   PRO B  58      12.761   2.803 -13.190  1.00 58.51           O  
ATOM   3789  CG  PRO B  58      12.750   6.756 -11.349  1.00 58.51           C  
ATOM   3790  HG2 PRO B  58      12.170   6.972 -12.246  1.00 58.51           H  
ATOM   3791  HG3 PRO B  58      12.422   7.380 -10.518  1.00 58.51           H  
ATOM   3792  CD  PRO B  58      14.241   6.928 -11.634  1.00 58.51           C  
ATOM   3793  HD2 PRO B  58      14.774   7.119 -10.702  1.00 58.51           H  
ATOM   3794  HD3 PRO B  58      14.393   7.756 -12.326  1.00 58.51           H  
ATOM   3795  N   VAL B  59      13.061   4.695 -14.336  1.00 61.73           N  
ATOM   3796  H   VAL B  59      13.306   5.675 -14.313  1.00 61.73           H  
ATOM   3797  CA  VAL B  59      12.686   4.073 -15.624  1.00 61.73           C  
ATOM   3798  HA  VAL B  59      11.753   3.528 -15.482  1.00 61.73           H  
ATOM   3799  C   VAL B  59      13.724   3.031 -16.063  1.00 61.73           C  
ATOM   3800  CB  VAL B  59      12.445   5.140 -16.713  1.00 61.73           C  
ATOM   3801  HB  VAL B  59      13.291   5.826 -16.738  1.00 61.73           H  
ATOM   3802  O   VAL B  59      13.359   2.000 -16.625  1.00 61.73           O  
ATOM   3803  CG1 VAL B  59      12.261   4.546 -18.118  1.00 61.73           C  
ATOM   3804 HG11 VAL B  59      11.471   3.796 -18.102  1.00 61.73           H  
ATOM   3805 HG12 VAL B  59      12.000   5.334 -18.824  1.00 61.73           H  
ATOM   3806 HG13 VAL B  59      13.188   4.083 -18.456  1.00 61.73           H  
ATOM   3807  CG2 VAL B  59      11.166   5.931 -16.405  1.00 61.73           C  
ATOM   3808 HG21 VAL B  59      10.302   5.267 -16.429  1.00 61.73           H  
ATOM   3809 HG22 VAL B  59      11.231   6.381 -15.415  1.00 61.73           H  
ATOM   3810 HG23 VAL B  59      11.034   6.725 -17.140  1.00 61.73           H  
ATOM   3811  N   ARG B  60      15.018   3.236 -15.780  1.00 63.89           N  
ATOM   3812  H   ARG B  60      15.280   4.081 -15.293  1.00 63.89           H  
ATOM   3813  CA  ARG B  60      16.060   2.249 -16.099  1.00 63.89           C  
ATOM   3814  HA  ARG B  60      15.907   1.916 -17.126  1.00 63.89           H  
ATOM   3815  C   ARG B  60      15.953   0.988 -15.235  1.00 63.89           C  
ATOM   3816  CB  ARG B  60      17.441   2.915 -16.005  1.00 63.89           C  
ATOM   3817  HB2 ARG B  60      17.626   3.228 -14.977  1.00 63.89           H  
ATOM   3818  HB3 ARG B  60      17.451   3.799 -16.643  1.00 63.89           H  
ATOM   3819  O   ARG B  60      16.115  -0.108 -15.771  1.00 63.89           O  
ATOM   3820  CG  ARG B  60      18.567   1.971 -16.445  1.00 63.89           C  
ATOM   3821  HG2 ARG B  60      18.582   1.094 -15.798  1.00 63.89           H  
ATOM   3822  HG3 ARG B  60      18.395   1.652 -17.473  1.00 63.89           H  
ATOM   3823  CD  ARG B  60      19.925   2.671 -16.345  1.00 63.89           C  
ATOM   3824  HD2 ARG B  60      19.944   3.507 -17.044  1.00 63.89           H  
ATOM   3825  HD3 ARG B  60      20.043   3.052 -15.331  1.00 63.89           H  
ATOM   3826  NE  ARG B  60      21.023   1.735 -16.652  1.00 63.89           N  
ATOM   3827  HE  ARG B  60      20.753   0.811 -16.960  1.00 63.89           H  
ATOM   3828  NH1 ARG B  60      22.773   3.124 -16.125  1.00 63.89           N  
ATOM   3829 HH11 ARG B  60      23.765   3.275 -16.007  1.00 63.89           H  
ATOM   3830 HH12 ARG B  60      22.111   3.851 -15.894  1.00 63.89           H  
ATOM   3831  NH2 ARG B  60      23.184   1.033 -16.786  1.00 63.89           N  
ATOM   3832 HH21 ARG B  60      24.172   1.203 -16.670  1.00 63.89           H  
ATOM   3833 HH22 ARG B  60      22.871   0.117 -17.074  1.00 63.89           H  
ATOM   3834  CZ  ARG B  60      22.316   1.968 -16.521  1.00 63.89           C  
ATOM   3835  N   THR B  61      15.673   1.111 -13.934  1.00 65.99           N  
ATOM   3836  H   THR B  61      15.522   2.027 -13.538  1.00 65.99           H  
ATOM   3837  CA  THR B  61      15.488  -0.064 -13.058  1.00 65.99           C  
ATOM   3838  HA  THR B  61      16.317  -0.752 -13.227  1.00 65.99           H  
ATOM   3839  C   THR B  61      14.222  -0.845 -13.403  1.00 65.99           C  
ATOM   3840  CB  THR B  61      15.492   0.290 -11.564  1.00 65.99           C  
ATOM   3841  HB  THR B  61      15.085  -0.545 -10.994  1.00 65.99           H  
ATOM   3842  O   THR B  61      14.294  -2.071 -13.456  1.00 65.99           O  
ATOM   3843  CG2 THR B  61      16.902   0.588 -11.061  1.00 65.99           C  
ATOM   3844 HG21 THR B  61      16.867   0.818  -9.996  1.00 65.99           H  
ATOM   3845 HG22 THR B  61      17.318   1.441 -11.597  1.00 65.99           H  
ATOM   3846 HG23 THR B  61      17.539  -0.284 -11.210  1.00 65.99           H  
ATOM   3847  OG1 THR B  61      14.727   1.439 -11.324  1.00 65.99           O  
ATOM   3848  HG1 THR B  61      14.403   1.397 -10.421  1.00 65.99           H  
ATOM   3849  N   TYR B  62      13.121  -0.167 -13.753  1.00 67.35           N  
ATOM   3850  H   TYR B  62      13.116   0.833 -13.610  1.00 67.35           H  
ATOM   3851  CA  TYR B  62      11.885  -0.789 -14.250  1.00 67.35           C  
ATOM   3852  HA  TYR B  62      11.405  -1.327 -13.432  1.00 67.35           H  
ATOM   3853  C   TYR B  62      12.145  -1.794 -15.387  1.00 67.35           C  
ATOM   3854  CB  TYR B  62      10.942   0.332 -14.728  1.00 67.35           C  
ATOM   3855  HB2 TYR B  62      11.447   0.926 -15.489  1.00 67.35           H  
ATOM   3856  HB3 TYR B  62      10.745   0.996 -13.886  1.00 67.35           H  
ATOM   3857  O   TYR B  62      11.688  -2.939 -15.338  1.00 67.35           O  
ATOM   3858  CG  TYR B  62       9.617  -0.125 -15.312  1.00 67.35           C  
ATOM   3859  CD1 TYR B  62       9.535  -0.640 -16.624  1.00 67.35           C  
ATOM   3860  HD1 TYR B  62      10.417  -0.693 -17.245  1.00 67.35           H  
ATOM   3861  CD2 TYR B  62       8.449   0.005 -14.544  1.00 67.35           C  
ATOM   3862  HD2 TYR B  62       8.500   0.424 -13.550  1.00 67.35           H  
ATOM   3863  CE1 TYR B  62       8.303  -1.101 -17.128  1.00 67.35           C  
ATOM   3864  HE1 TYR B  62       8.241  -1.520 -18.122  1.00 67.35           H  
ATOM   3865  CE2 TYR B  62       7.210  -0.410 -15.060  1.00 67.35           C  
ATOM   3866  HE2 TYR B  62       6.327  -0.287 -14.450  1.00 67.35           H  
ATOM   3867  OH  TYR B  62       5.950  -1.463 -16.803  1.00 67.35           O  
ATOM   3868  HH  TYR B  62       5.262  -1.277 -16.160  1.00 67.35           H  
ATOM   3869  CZ  TYR B  62       7.140  -1.000 -16.337  1.00 67.35           C  
ATOM   3870  N   PHE B  63      12.904  -1.386 -16.413  1.00 68.19           N  
ATOM   3871  H   PHE B  63      13.243  -0.435 -16.415  1.00 68.19           H  
ATOM   3872  CA  PHE B  63      13.202  -2.258 -17.555  1.00 68.19           C  
ATOM   3873  HA  PHE B  63      12.278  -2.750 -17.859  1.00 68.19           H  
ATOM   3874  C   PHE B  63      14.171  -3.393 -17.197  1.00 68.19           C  
ATOM   3875  CB  PHE B  63      13.702  -1.428 -18.748  1.00 68.19           C  
ATOM   3876  HB2 PHE B  63      14.237  -2.089 -19.430  1.00 68.19           H  
ATOM   3877  HB3 PHE B  63      14.413  -0.678 -18.400  1.00 68.19           H  
ATOM   3878  O   PHE B  63      13.959  -4.518 -17.644  1.00 68.19           O  
ATOM   3879  CG  PHE B  63      12.587  -0.767 -19.542  1.00 68.19           C  
ATOM   3880  CD1 PHE B  63      11.745  -1.557 -20.350  1.00 68.19           C  
ATOM   3881  HD1 PHE B  63      11.905  -2.623 -20.410  1.00 68.19           H  
ATOM   3882  CD2 PHE B  63      12.386   0.624 -19.488  1.00 68.19           C  
ATOM   3883  HD2 PHE B  63      13.041   1.241 -18.890  1.00 68.19           H  
ATOM   3884  CE1 PHE B  63      10.704  -0.961 -21.084  1.00 68.19           C  
ATOM   3885  HE1 PHE B  63      10.067  -1.571 -21.708  1.00 68.19           H  
ATOM   3886  CE2 PHE B  63      11.340   1.221 -20.214  1.00 68.19           C  
ATOM   3887  HE2 PHE B  63      11.188   2.289 -20.160  1.00 68.19           H  
ATOM   3888  CZ  PHE B  63      10.497   0.428 -21.012  1.00 68.19           C  
ATOM   3889  HZ  PHE B  63       9.696   0.886 -21.573  1.00 68.19           H  
ATOM   3890  N   ALA B  64      15.183  -3.133 -16.360  1.00 68.21           N  
ATOM   3891  H   ALA B  64      15.292  -2.194 -16.006  1.00 68.21           H  
ATOM   3892  CA  ALA B  64      16.144  -4.154 -15.935  1.00 68.21           C  
ATOM   3893  HA  ALA B  64      16.559  -4.633 -16.822  1.00 68.21           H  
ATOM   3894  C   ALA B  64      15.493  -5.266 -15.085  1.00 68.21           C  
ATOM   3895  CB  ALA B  64      17.283  -3.456 -15.182  1.00 68.21           C  
ATOM   3896  HB1 ALA B  64      17.748  -2.709 -15.825  1.00 68.21           H  
ATOM   3897  HB2 ALA B  64      18.032  -4.194 -14.895  1.00 68.21           H  
ATOM   3898  HB3 ALA B  64      16.898  -2.972 -14.285  1.00 68.21           H  
ATOM   3899  O   ALA B  64      15.719  -6.451 -15.338  1.00 68.21           O  
ATOM   3900  N   GLN B  65      14.631  -4.896 -14.129  1.00 73.81           N  
ATOM   3901  H   GLN B  65      14.479  -3.910 -13.970  1.00 73.81           H  
ATOM   3902  CA  GLN B  65      13.864  -5.853 -13.322  1.00 73.81           C  
ATOM   3903  HA  GLN B  65      14.547  -6.505 -12.778  1.00 73.81           H  
ATOM   3904  C   GLN B  65      12.979  -6.742 -14.198  1.00 73.81           C  
ATOM   3905  CB  GLN B  65      12.973  -5.098 -12.324  1.00 73.81           C  
ATOM   3906  HB2 GLN B  65      12.232  -5.787 -11.918  1.00 73.81           H  
ATOM   3907  HB3 GLN B  65      12.442  -4.308 -12.856  1.00 73.81           H  
ATOM   3908  O   GLN B  65      12.895  -7.945 -13.965  1.00 73.81           O  
ATOM   3909  CG  GLN B  65      13.751  -4.499 -11.142  1.00 73.81           C  
ATOM   3910  HG2 GLN B  65      14.162  -5.312 -10.543  1.00 73.81           H  
ATOM   3911  HG3 GLN B  65      14.579  -3.891 -11.506  1.00 73.81           H  
ATOM   3912  CD  GLN B  65      12.858  -3.620 -10.270  1.00 73.81           C  
ATOM   3913  NE2 GLN B  65      13.014  -3.648  -8.965  1.00 73.81           N  
ATOM   3914 HE21 GLN B  65      13.689  -4.255  -8.523  1.00 73.81           H  
ATOM   3915 HE22 GLN B  65      12.384  -3.064  -8.435  1.00 73.81           H  
ATOM   3916  OE1 GLN B  65      12.008  -2.884 -10.745  1.00 73.81           O  
ATOM   3917  N   ARG B  66      12.341  -6.173 -15.231  1.00 76.73           N  
ATOM   3918  H   ARG B  66      12.451  -5.179 -15.372  1.00 76.73           H  
ATOM   3919  CA  ARG B  66      11.458  -6.927 -16.127  1.00 76.73           C  
ATOM   3920  HA  ARG B  66      10.702  -7.424 -15.519  1.00 76.73           H  
ATOM   3921  C   ARG B  66      12.193  -8.053 -16.859  1.00 76.73           C  
ATOM   3922  CB  ARG B  66      10.762  -5.963 -17.095  1.00 76.73           C  
ATOM   3923  HB2 ARG B  66      10.219  -5.209 -16.526  1.00 76.73           H  
ATOM   3924  HB3 ARG B  66      11.501  -5.469 -17.726  1.00 76.73           H  
ATOM   3925  O   ARG B  66      11.697  -9.176 -16.866  1.00 76.73           O  
ATOM   3926  CG  ARG B  66       9.784  -6.744 -17.973  1.00 76.73           C  
ATOM   3927  HG2 ARG B  66      10.334  -7.464 -18.579  1.00 76.73           H  
ATOM   3928  HG3 ARG B  66       9.080  -7.286 -17.342  1.00 76.73           H  
ATOM   3929  CD  ARG B  66       9.011  -5.835 -18.917  1.00 76.73           C  
ATOM   3930  HD2 ARG B  66       9.714  -5.266 -19.525  1.00 76.73           H  
ATOM   3931  HD3 ARG B  66       8.392  -5.156 -18.331  1.00 76.73           H  
ATOM   3932  NE  ARG B  66       8.189  -6.685 -19.778  1.00 76.73           N  
ATOM   3933  HE  ARG B  66       8.493  -7.644 -19.864  1.00 76.73           H  
ATOM   3934  NH1 ARG B  66       6.620  -5.158 -20.467  1.00 76.73           N  
ATOM   3935 HH11 ARG B  66       5.771  -4.960 -20.976  1.00 76.73           H  
ATOM   3936 HH12 ARG B  66       7.126  -4.440 -19.968  1.00 76.73           H  
ATOM   3937  NH2 ARG B  66       6.482  -7.329 -21.060  1.00 76.73           N  
ATOM   3938 HH21 ARG B  66       5.646  -7.181 -21.607  1.00 76.73           H  
ATOM   3939 HH22 ARG B  66       6.923  -8.237 -21.014  1.00 76.73           H  
ATOM   3940  CZ  ARG B  66       7.097  -6.375 -20.432  1.00 76.73           C  
ATOM   3941  N   THR B  67      13.367  -7.776 -17.430  1.00 76.66           N  
ATOM   3942  H   THR B  67      13.727  -6.833 -17.392  1.00 76.66           H  
ATOM   3943  CA  THR B  67      14.162  -8.802 -18.129  1.00 76.66           C  
ATOM   3944  HA  THR B  67      13.533  -9.274 -18.883  1.00 76.66           H  
ATOM   3945  C   THR B  67      14.621  -9.927 -17.203  1.00 76.66           C  
ATOM   3946  CB  THR B  67      15.382  -8.192 -18.839  1.00 76.66           C  
ATOM   3947  HB  THR B  67      16.106  -8.977 -19.054  1.00 76.66           H  
ATOM   3948  O   THR B  67      14.609 -11.086 -17.608  1.00 76.66           O  
ATOM   3949  CG2 THR B  67      14.967  -7.540 -20.157  1.00 76.66           C  
ATOM   3950 HG21 THR B  67      14.505  -8.284 -20.806  1.00 76.66           H  
ATOM   3951 HG22 THR B  67      14.259  -6.734 -19.968  1.00 76.66           H  
ATOM   3952 HG23 THR B  67      15.849  -7.135 -20.654  1.00 76.66           H  
ATOM   3953  OG1 THR B  67      16.004  -7.169 -18.088  1.00 76.66           O  
ATOM   3954  HG1 THR B  67      16.095  -7.440 -17.171  1.00 76.66           H  
ATOM   3955  N   GLU B  68      14.968  -9.623 -15.949  1.00 80.59           N  
ATOM   3956  H   GLU B  68      14.940  -8.663 -15.635  1.00 80.59           H  
ATOM   3957  CA  GLU B  68      15.363 -10.656 -14.983  1.00 80.59           C  
ATOM   3958  HA  GLU B  68      16.062 -11.335 -15.471  1.00 80.59           H  
ATOM   3959  C   GLU B  68      14.157 -11.502 -14.527  1.00 80.59           C  
ATOM   3960  CB  GLU B  68      16.097  -9.992 -13.804  1.00 80.59           C  
ATOM   3961  HB2 GLU B  68      16.811  -9.265 -14.191  1.00 80.59           H  
ATOM   3962  HB3 GLU B  68      15.380  -9.473 -13.168  1.00 80.59           H  
ATOM   3963  O   GLU B  68      14.265 -12.716 -14.360  1.00 80.59           O  
ATOM   3964  CG  GLU B  68      16.865 -11.051 -13.000  1.00 80.59           C  
ATOM   3965  HG2 GLU B  68      17.599 -11.520 -13.656  1.00 80.59           H  
ATOM   3966  HG3 GLU B  68      16.166 -11.822 -12.677  1.00 80.59           H  
ATOM   3967  CD  GLU B  68      17.587 -10.519 -11.757  1.00 80.59           C  
ATOM   3968  OE1 GLU B  68      17.971 -11.358 -10.908  1.00 80.59           O  
ATOM   3969  OE2 GLU B  68      17.717  -9.291 -11.550  1.00 80.59           O  
ATOM   3970  N   MET B  69      12.976 -10.891 -14.402  1.00 84.94           N  
ATOM   3971  H   MET B  69      12.947  -9.888 -14.520  1.00 84.94           H  
ATOM   3972  CA  MET B  69      11.734 -11.584 -14.039  1.00 84.94           C  
ATOM   3973  HA  MET B  69      11.936 -12.180 -13.149  1.00 84.94           H  
ATOM   3974  C   MET B  69      11.259 -12.550 -15.142  1.00 84.94           C  
ATOM   3975  CB  MET B  69      10.684 -10.516 -13.692  1.00 84.94           C  
ATOM   3976  HB2 MET B  69      10.201 -10.154 -14.600  1.00 84.94           H  
ATOM   3977  HB3 MET B  69      11.189  -9.674 -13.218  1.00 84.94           H  
ATOM   3978  O   MET B  69      10.758 -13.635 -14.843  1.00 84.94           O  
ATOM   3979  CG  MET B  69       9.635 -10.999 -12.690  1.00 84.94           C  
ATOM   3980  HG2 MET B  69      10.140 -11.563 -11.906  1.00 84.94           H  
ATOM   3981  HG3 MET B  69       8.932 -11.666 -13.190  1.00 84.94           H  
ATOM   3982  SD  MET B  69       8.732  -9.644 -11.882  1.00 84.94           S  
ATOM   3983  CE  MET B  69       7.733  -9.026 -13.261  1.00 84.94           C  
ATOM   3984  HE1 MET B  69       8.384  -8.636 -14.043  1.00 84.94           H  
ATOM   3985  HE2 MET B  69       7.079  -8.233 -12.898  1.00 84.94           H  
ATOM   3986  HE3 MET B  69       7.125  -9.838 -13.660  1.00 84.94           H  
ATOM   3987  N   GLU B  70      11.466 -12.193 -16.414  1.00 81.99           N  
ATOM   3988  H   GLU B  70      11.843 -11.273 -16.592  1.00 81.99           H  
ATOM   3989  CA  GLU B  70      11.213 -13.066 -17.570  1.00 81.99           C  
ATOM   3990  HA  GLU B  70      10.237 -13.535 -17.447  1.00 81.99           H  
ATOM   3991  C   GLU B  70      12.230 -14.235 -17.639  1.00 81.99           C  
ATOM   3992  CB  GLU B  70      11.156 -12.202 -18.860  1.00 81.99           C  
ATOM   3993  HB2 GLU B  70      12.042 -11.569 -18.900  1.00 81.99           H  
ATOM   3994  HB3 GLU B  70      11.164 -12.862 -19.727  1.00 81.99           H  
ATOM   3995  O   GLU B  70      11.847 -15.365 -17.936  1.00 81.99           O  
ATOM   3996  CG  GLU B  70       9.879 -11.319 -18.927  1.00 81.99           C  
ATOM   3997  HG2 GLU B  70       9.017 -11.978 -19.029  1.00 81.99           H  
ATOM   3998  HG3 GLU B  70       9.764 -10.794 -17.979  1.00 81.99           H  
ATOM   3999  CD  GLU B  70       9.829 -10.261 -20.061  1.00 81.99           C  
ATOM   4000  OE1 GLU B  70       8.897  -9.402 -20.043  1.00 81.99           O  
ATOM   4001  OE2 GLU B  70      10.706 -10.275 -20.950  1.00 81.99           O  
ATOM   4002  N   GLN B  71      13.502 -14.022 -17.272  1.00 83.71           N  
ATOM   4003  H   GLN B  71      13.784 -13.080 -17.039  1.00 83.71           H  
ATOM   4004  CA  GLN B  71      14.505 -15.100 -17.165  1.00 83.71           C  
ATOM   4005  HA  GLN B  71      14.486 -15.692 -18.080  1.00 83.71           H  
ATOM   4006  C   GLN B  71      14.224 -16.073 -16.008  1.00 83.71           C  
ATOM   4007  CB  GLN B  71      15.907 -14.493 -17.003  1.00 83.71           C  
ATOM   4008  HB2 GLN B  71      15.884 -13.725 -16.230  1.00 83.71           H  
ATOM   4009  HB3 GLN B  71      16.599 -15.274 -16.687  1.00 83.71           H  
ATOM   4010  O   GLN B  71      14.360 -17.290 -16.167  1.00 83.71           O  
ATOM   4011  CG  GLN B  71      16.433 -13.898 -18.316  1.00 83.71           C  
ATOM   4012  HG2 GLN B  71      16.530 -14.699 -19.048  1.00 83.71           H  
ATOM   4013  HG3 GLN B  71      15.723 -13.169 -18.707  1.00 83.71           H  
ATOM   4014  CD  GLN B  71      17.787 -13.210 -18.158  1.00 83.71           C  
ATOM   4015  NE2 GLN B  71      18.501 -12.988 -19.239  1.00 83.71           N  
ATOM   4016 HE21 GLN B  71      19.399 -12.555 -19.080  1.00 83.71           H  
ATOM   4017 HE22 GLN B  71      18.167 -13.284 -20.145  1.00 83.71           H  
ATOM   4018  OE1 GLN B  71      18.240 -12.852 -17.085  1.00 83.71           O  
ATOM   4019  N   LEU B  72      13.801 -15.562 -14.849  1.00 88.32           N  
ATOM   4020  H   LEU B  72      13.771 -14.557 -14.751  1.00 88.32           H  
ATOM   4021  CA  LEU B  72      13.442 -16.391 -13.696  1.00 88.32           C  
ATOM   4022  HA  LEU B  72      14.275 -17.058 -13.475  1.00 88.32           H  
ATOM   4023  C   LEU B  72      12.243 -17.298 -13.993  1.00 88.32           C  
ATOM   4024  CB  LEU B  72      13.187 -15.488 -12.478  1.00 88.32           C  
ATOM   4025  HB2 LEU B  72      12.578 -16.023 -11.749  1.00 88.32           H  
ATOM   4026  HB3 LEU B  72      12.625 -14.612 -12.803  1.00 88.32           H  
ATOM   4027  O   LEU B  72      12.290 -18.477 -13.652  1.00 88.32           O  
ATOM   4028  CG  LEU B  72      14.502 -15.057 -11.805  1.00 88.32           C  
ATOM   4029  HG  LEU B  72      15.248 -14.822 -12.565  1.00 88.32           H  
ATOM   4030  CD1 LEU B  72      14.277 -13.807 -10.961  1.00 88.32           C  
ATOM   4031 HD11 LEU B  72      13.578 -14.012 -10.150  1.00 88.32           H  
ATOM   4032 HD12 LEU B  72      15.231 -13.459 -10.565  1.00 88.32           H  
ATOM   4033 HD13 LEU B  72      13.875 -13.027 -11.607  1.00 88.32           H  
ATOM   4034  CD2 LEU B  72      15.044 -16.163 -10.895  1.00 88.32           C  
ATOM   4035 HD21 LEU B  72      14.321 -16.391 -10.111  1.00 88.32           H  
ATOM   4036 HD22 LEU B  72      15.225 -17.070 -11.473  1.00 88.32           H  
ATOM   4037 HD23 LEU B  72      15.989 -15.846 -10.456  1.00 88.32           H  
ATOM   4038  N   SER B  73      11.210 -16.807 -14.687  1.00 88.33           N  
ATOM   4039  H   SER B  73      11.225 -15.841 -14.980  1.00 88.33           H  
ATOM   4040  CA  SER B  73      10.039 -17.634 -15.022  1.00 88.33           C  
ATOM   4041  HA  SER B  73       9.692 -18.105 -14.102  1.00 88.33           H  
ATOM   4042  C   SER B  73      10.369 -18.772 -16.000  1.00 88.33           C  
ATOM   4043  CB  SER B  73       8.895 -16.761 -15.543  1.00 88.33           C  
ATOM   4044  HB2 SER B  73       7.987 -17.362 -15.598  1.00 88.33           H  
ATOM   4045  HB3 SER B  73       8.730 -15.940 -14.845  1.00 88.33           H  
ATOM   4046  O   SER B  73       9.881 -19.891 -15.830  1.00 88.33           O  
ATOM   4047  OG  SER B  73       9.176 -16.241 -16.825  1.00 88.33           O  
ATOM   4048  HG  SER B  73       8.733 -15.395 -16.924  1.00 88.33           H  
ATOM   4049  N   ALA B  74      11.257 -18.530 -16.973  1.00 90.27           N  
ATOM   4050  H   ALA B  74      11.557 -17.576 -17.114  1.00 90.27           H  
ATOM   4051  CA  ALA B  74      11.778 -19.572 -17.859  1.00 90.27           C  
ATOM   4052  HA  ALA B  74      10.938 -20.087 -18.326  1.00 90.27           H  
ATOM   4053  C   ALA B  74      12.601 -20.627 -17.094  1.00 90.27           C  
ATOM   4054  CB  ALA B  74      12.607 -18.895 -18.958  1.00 90.27           C  
ATOM   4055  HB1 ALA B  74      11.989 -18.177 -19.498  1.00 90.27           H  
ATOM   4056  HB2 ALA B  74      12.975 -19.646 -19.655  1.00 90.27           H  
ATOM   4057  HB3 ALA B  74      13.455 -18.371 -18.518  1.00 90.27           H  
ATOM   4058  O   ALA B  74      12.474 -21.826 -17.350  1.00 90.27           O  
ATOM   4059  N   THR B  75      13.396 -20.185 -16.116  1.00 90.11           N  
ATOM   4060  H   THR B  75      13.438 -19.188 -15.959  1.00 90.11           H  
ATOM   4061  CA  THR B  75      14.205 -21.061 -15.254  1.00 90.11           C  
ATOM   4062  HA  THR B  75      14.779 -21.736 -15.889  1.00 90.11           H  
ATOM   4063  C   THR B  75      13.314 -21.925 -14.354  1.00 90.11           C  
ATOM   4064  CB  THR B  75      15.202 -20.230 -14.427  1.00 90.11           C  
ATOM   4065  HB  THR B  75      14.667 -19.629 -13.692  1.00 90.11           H  
ATOM   4066  O   THR B  75      13.497 -23.140 -14.289  1.00 90.11           O  
ATOM   4067  CG2 THR B  75      16.237 -21.097 -13.714  1.00 90.11           C  
ATOM   4068 HG21 THR B  75      15.750 -21.707 -12.953  1.00 90.11           H  
ATOM   4069 HG22 THR B  75      16.742 -21.741 -14.435  1.00 90.11           H  
ATOM   4070 HG23 THR B  75      16.972 -20.456 -13.228  1.00 90.11           H  
ATOM   4071  OG1 THR B  75      15.945 -19.371 -15.266  1.00 90.11           O  
ATOM   4072  HG1 THR B  75      15.373 -18.667 -15.578  1.00 90.11           H  
ATOM   4073  N   GLU B  76      12.281 -21.341 -13.736  1.00 91.52           N  
ATOM   4074  H   GLU B  76      12.191 -20.337 -13.797  1.00 91.52           H  
ATOM   4075  CA  GLU B  76      11.296 -22.065 -12.919  1.00 91.52           C  
ATOM   4076  HA  GLU B  76      11.828 -22.562 -12.108  1.00 91.52           H  
ATOM   4077  C   GLU B  76      10.566 -23.152 -13.733  1.00 91.52           C  
ATOM   4078  CB  GLU B  76      10.289 -21.062 -12.309  1.00 91.52           C  
ATOM   4079  HB2 GLU B  76       9.546 -20.786 -13.058  1.00 91.52           H  
ATOM   4080  HB3 GLU B  76      10.816 -20.162 -11.991  1.00 91.52           H  
ATOM   4081  O   GLU B  76      10.413 -24.287 -13.276  1.00 91.52           O  
ATOM   4082  CG  GLU B  76       9.592 -21.666 -11.081  1.00 91.52           C  
ATOM   4083  HG2 GLU B  76      10.341 -21.769 -10.296  1.00 91.52           H  
ATOM   4084  HG3 GLU B  76       9.231 -22.662 -11.336  1.00 91.52           H  
ATOM   4085  CD  GLU B  76       8.413 -20.857 -10.515  1.00 91.52           C  
ATOM   4086  OE1 GLU B  76       7.504 -21.519  -9.957  1.00 91.52           O  
ATOM   4087  OE2 GLU B  76       8.391 -19.610 -10.592  1.00 91.52           O  
ATOM   4088  N   ALA B  77      10.160 -22.836 -14.969  1.00 92.20           N  
ATOM   4089  H   ALA B  77      10.295 -21.887 -15.289  1.00 92.20           H  
ATOM   4090  CA  ALA B  77       9.506 -23.786 -15.867  1.00 92.20           C  
ATOM   4091  HA  ALA B  77       8.662 -24.232 -15.341  1.00 92.20           H  
ATOM   4092  C   ALA B  77      10.430 -24.941 -16.304  1.00 92.20           C  
ATOM   4093  CB  ALA B  77       8.966 -23.011 -17.074  1.00 92.20           C  
ATOM   4094  HB1 ALA B  77       8.430 -23.690 -17.737  1.00 92.20           H  
ATOM   4095  HB2 ALA B  77       8.285 -22.230 -16.737  1.00 92.20           H  
ATOM   4096  HB3 ALA B  77       9.790 -22.551 -17.621  1.00 92.20           H  
ATOM   4097  O   ALA B  77       9.963 -26.073 -16.449  1.00 92.20           O  
ATOM   4098  N   ALA B  78      11.729 -24.679 -16.490  1.00 93.28           N  
ATOM   4099  H   ALA B  78      12.051 -23.728 -16.385  1.00 93.28           H  
ATOM   4100  CA  ALA B  78      12.715 -25.710 -16.806  1.00 93.28           C  
ATOM   4101  HA  ALA B  78      12.338 -26.308 -17.636  1.00 93.28           H  
ATOM   4102  C   ALA B  78      12.943 -26.668 -15.624  1.00 93.28           C  
ATOM   4103  CB  ALA B  78      14.012 -25.032 -17.262  1.00 93.28           C  
ATOM   4104  HB1 ALA B  78      13.814 -24.388 -18.119  1.00 93.28           H  
ATOM   4105  HB2 ALA B  78      14.428 -24.430 -16.454  1.00 93.28           H  
ATOM   4106  HB3 ALA B  78      14.741 -25.791 -17.547  1.00 93.28           H  
ATOM   4107  O   ALA B  78      12.901 -27.885 -15.811  1.00 93.28           O  
ATOM   4108  N   LEU B  79      13.108 -26.143 -14.402  1.00 92.79           N  
ATOM   4109  H   LEU B  79      13.144 -25.139 -14.304  1.00 92.79           H  
ATOM   4110  CA  LEU B  79      13.313 -26.979 -13.214  1.00 92.79           C  
ATOM   4111  HA  LEU B  79      14.137 -27.664 -13.413  1.00 92.79           H  
ATOM   4112  C   LEU B  79      12.103 -27.864 -12.902  1.00 92.79           C  
ATOM   4113  CB  LEU B  79      13.671 -26.124 -11.988  1.00 92.79           C  
ATOM   4114  HB2 LEU B  79      13.146 -25.169 -12.012  1.00 92.79           H  
ATOM   4115  HB3 LEU B  79      13.328 -26.665 -11.106  1.00 92.79           H  
ATOM   4116  O   LEU B  79      12.285 -29.044 -12.618  1.00 92.79           O  
ATOM   4117  CG  LEU B  79      15.186 -25.910 -11.833  1.00 92.79           C  
ATOM   4118  HG  LEU B  79      15.714 -26.837 -12.056  1.00 92.79           H  
ATOM   4119  CD1 LEU B  79      15.731 -24.798 -12.722  1.00 92.79           C  
ATOM   4120 HD11 LEU B  79      15.562 -25.041 -13.771  1.00 92.79           H  
ATOM   4121 HD12 LEU B  79      16.802 -24.684 -12.558  1.00 92.79           H  
ATOM   4122 HD13 LEU B  79      15.227 -23.862 -12.479  1.00 92.79           H  
ATOM   4123  CD2 LEU B  79      15.489 -25.535 -10.392  1.00 92.79           C  
ATOM   4124 HD21 LEU B  79      16.562 -25.386 -10.274  1.00 92.79           H  
ATOM   4125 HD22 LEU B  79      14.964 -24.623 -10.109  1.00 92.79           H  
ATOM   4126 HD23 LEU B  79      15.172 -26.358  -9.751  1.00 92.79           H  
ATOM   4127  N   ARG B  80      10.873 -27.343 -13.013  1.00 93.25           N  
ATOM   4128  H   ARG B  80      10.791 -26.359 -13.226  1.00 93.25           H  
ATOM   4129  CA  ARG B  80       9.651 -28.142 -12.786  1.00 93.25           C  
ATOM   4130  HA  ARG B  80       9.666 -28.543 -11.773  1.00 93.25           H  
ATOM   4131  C   ARG B  80       9.569 -29.371 -13.703  1.00 93.25           C  
ATOM   4132  CB  ARG B  80       8.407 -27.261 -12.961  1.00 93.25           C  
ATOM   4133  HB2 ARG B  80       8.497 -26.710 -13.896  1.00 93.25           H  
ATOM   4134  HB3 ARG B  80       7.531 -27.907 -13.033  1.00 93.25           H  
ATOM   4135  O   ARG B  80       9.114 -30.417 -13.259  1.00 93.25           O  
ATOM   4136  CG  ARG B  80       8.175 -26.279 -11.799  1.00 93.25           C  
ATOM   4137  HG2 ARG B  80       9.073 -25.690 -11.612  1.00 93.25           H  
ATOM   4138  HG3 ARG B  80       7.920 -26.833 -10.895  1.00 93.25           H  
ATOM   4139  CD  ARG B  80       7.020 -25.347 -12.187  1.00 93.25           C  
ATOM   4140  HD2 ARG B  80       7.309 -24.809 -13.090  1.00 93.25           H  
ATOM   4141  HD3 ARG B  80       6.153 -25.960 -12.431  1.00 93.25           H  
ATOM   4142  NE  ARG B  80       6.688 -24.348 -11.149  1.00 93.25           N  
ATOM   4143  HE  ARG B  80       7.412 -23.700 -10.874  1.00 93.25           H  
ATOM   4144  NH1 ARG B  80       4.453 -24.844 -10.879  1.00 93.25           N  
ATOM   4145 HH11 ARG B  80       3.570 -24.654 -10.427  1.00 93.25           H  
ATOM   4146 HH12 ARG B  80       4.588 -25.695 -11.406  1.00 93.25           H  
ATOM   4147  NH2 ARG B  80       5.321 -23.067  -9.872  1.00 93.25           N  
ATOM   4148 HH21 ARG B  80       4.427 -22.851  -9.454  1.00 93.25           H  
ATOM   4149 HH22 ARG B  80       6.101 -22.433  -9.770  1.00 93.25           H  
ATOM   4150  CZ  ARG B  80       5.495 -24.098 -10.639  1.00 93.25           C  
ATOM   4151  N   ARG B  81      10.037 -29.269 -14.956  1.00 92.85           N  
ATOM   4152  H   ARG B  81      10.430 -28.383 -15.239  1.00 92.85           H  
ATOM   4153  CA  ARG B  81      10.112 -30.418 -15.882  1.00 92.85           C  
ATOM   4154  HA  ARG B  81       9.171 -30.967 -15.859  1.00 92.85           H  
ATOM   4155  C   ARG B  81      11.171 -31.432 -15.458  1.00 92.85           C  
ATOM   4156  CB  ARG B  81      10.386 -29.949 -17.316  1.00 92.85           C  
ATOM   4157  HB2 ARG B  81      10.594 -30.822 -17.934  1.00 92.85           H  
ATOM   4158  HB3 ARG B  81      11.267 -29.308 -17.327  1.00 92.85           H  
ATOM   4159  O   ARG B  81      10.895 -32.622 -15.478  1.00 92.85           O  
ATOM   4160  CG  ARG B  81       9.195 -29.202 -17.923  1.00 92.85           C  
ATOM   4161  HG2 ARG B  81       8.340 -29.875 -17.986  1.00 92.85           H  
ATOM   4162  HG3 ARG B  81       8.933 -28.348 -17.299  1.00 92.85           H  
ATOM   4163  CD  ARG B  81       9.572 -28.713 -19.323  1.00 92.85           C  
ATOM   4164  HD2 ARG B  81       9.824 -29.577 -19.939  1.00 92.85           H  
ATOM   4165  HD3 ARG B  81      10.447 -28.069 -19.239  1.00 92.85           H  
ATOM   4166  NE  ARG B  81       8.467 -27.964 -19.948  1.00 92.85           N  
ATOM   4167  HE  ARG B  81       7.599 -27.937 -19.432  1.00 92.85           H  
ATOM   4168  NH1 ARG B  81       9.585 -27.358 -21.857  1.00 92.85           N  
ATOM   4169 HH11 ARG B  81      10.382 -27.886 -21.532  1.00 92.85           H  
ATOM   4170 HH12 ARG B  81       9.601 -26.924 -22.768  1.00 92.85           H  
ATOM   4171  NH2 ARG B  81       7.465 -26.719 -21.568  1.00 92.85           N  
ATOM   4172 HH21 ARG B  81       7.496 -26.284 -22.479  1.00 92.85           H  
ATOM   4173 HH22 ARG B  81       6.606 -26.735 -21.038  1.00 92.85           H  
ATOM   4174  CZ  ARG B  81       8.512 -27.351 -21.116  1.00 92.85           C  
ATOM   4175  N   GLN B  82      12.351 -30.965 -15.049  1.00 93.05           N  
ATOM   4176  H   GLN B  82      12.502 -29.966 -15.039  1.00 93.05           H  
ATOM   4177  CA  GLN B  82      13.431 -31.849 -14.597  1.00 93.05           C  
ATOM   4178  HA  GLN B  82      13.587 -32.628 -15.342  1.00 93.05           H  
ATOM   4179  C   GLN B  82      13.090 -32.571 -13.285  1.00 93.05           C  
ATOM   4180  CB  GLN B  82      14.734 -31.050 -14.448  1.00 93.05           C  
ATOM   4181  HB2 GLN B  82      15.475 -31.720 -14.012  1.00 93.05           H  
ATOM   4182  HB3 GLN B  82      14.576 -30.208 -13.774  1.00 93.05           H  
ATOM   4183  O   GLN B  82      13.496 -33.709 -13.099  1.00 93.05           O  
ATOM   4184  CG  GLN B  82      15.270 -30.552 -15.800  1.00 93.05           C  
ATOM   4185  HG2 GLN B  82      15.460 -31.417 -16.436  1.00 93.05           H  
ATOM   4186  HG3 GLN B  82      14.517 -29.936 -16.292  1.00 93.05           H  
ATOM   4187  CD  GLN B  82      16.556 -29.731 -15.706  1.00 93.05           C  
ATOM   4188  NE2 GLN B  82      17.196 -29.460 -16.821  1.00 93.05           N  
ATOM   4189 HE21 GLN B  82      18.041 -28.911 -16.746  1.00 93.05           H  
ATOM   4190 HE22 GLN B  82      16.867 -29.838 -17.698  1.00 93.05           H  
ATOM   4191  OE1 GLN B  82      17.030 -29.321 -14.656  1.00 93.05           O  
ATOM   4192  N   ILE B  83      12.325 -31.939 -12.390  1.00 93.95           N  
ATOM   4193  H   ILE B  83      12.079 -30.974 -12.558  1.00 93.95           H  
ATOM   4194  CA  ILE B  83      11.815 -32.593 -11.178  1.00 93.95           C  
ATOM   4195  HA  ILE B  83      12.641 -33.094 -10.674  1.00 93.95           H  
ATOM   4196  C   ILE B  83      10.807 -33.688 -11.543  1.00 93.95           C  
ATOM   4197  CB  ILE B  83      11.233 -31.546 -10.205  1.00 93.95           C  
ATOM   4198  HB  ILE B  83      10.533 -30.921 -10.759  1.00 93.95           H  
ATOM   4199  O   ILE B  83      10.957 -34.799 -11.057  1.00 93.95           O  
ATOM   4200  CG1 ILE B  83      12.369 -30.660  -9.645  1.00 93.95           C  
ATOM   4201 HG12 ILE B  83      12.954 -31.222  -8.917  1.00 93.95           H  
ATOM   4202 HG13 ILE B  83      13.042 -30.365 -10.450  1.00 93.95           H  
ATOM   4203  CG2 ILE B  83      10.470 -32.202  -9.043  1.00 93.95           C  
ATOM   4204 HG21 ILE B  83      11.116 -32.885  -8.492  1.00 93.95           H  
ATOM   4205 HG22 ILE B  83      10.078 -31.445  -8.364  1.00 93.95           H  
ATOM   4206 HG23 ILE B  83       9.611 -32.764  -9.411  1.00 93.95           H  
ATOM   4207  CD1 ILE B  83      11.849 -29.375  -8.997  1.00 93.95           C  
ATOM   4208 HD11 ILE B  83      12.689 -28.707  -8.805  1.00 93.95           H  
ATOM   4209 HD12 ILE B  83      11.158 -28.877  -9.677  1.00 93.95           H  
ATOM   4210 HD13 ILE B  83      11.348 -29.593  -8.054  1.00 93.95           H  
ATOM   4211  N   ALA B  84       9.841 -33.417 -12.429  1.00 92.47           N  
ATOM   4212  H   ALA B  84       9.753 -32.479 -12.793  1.00 92.47           H  
ATOM   4213  CA  ALA B  84       8.846 -34.414 -12.841  1.00 92.47           C  
ATOM   4214  HA  ALA B  84       8.321 -34.766 -11.953  1.00 92.47           H  
ATOM   4215  C   ALA B  84       9.475 -35.650 -13.521  1.00 92.47           C  
ATOM   4216  CB  ALA B  84       7.831 -33.722 -13.760  1.00 92.47           C  
ATOM   4217  HB1 ALA B  84       7.369 -32.886 -13.235  1.00 92.47           H  
ATOM   4218  HB2 ALA B  84       8.326 -33.362 -14.662  1.00 92.47           H  
ATOM   4219  HB3 ALA B  84       7.057 -34.437 -14.039  1.00 92.47           H  
ATOM   4220  O   ALA B  84       9.082 -36.777 -13.237  1.00 92.47           O  
ATOM   4221  N   ASP B  85      10.486 -35.439 -14.370  1.00 89.91           N  
ATOM   4222  H   ASP B  85      10.729 -34.485 -14.595  1.00 89.91           H  
ATOM   4223  CA  ASP B  85      11.273 -36.502 -15.011  1.00 89.91           C  
ATOM   4224  HA  ASP B  85      10.614 -37.153 -15.586  1.00 89.91           H  
ATOM   4225  C   ASP B  85      12.011 -37.376 -13.976  1.00 89.91           C  
ATOM   4226  CB  ASP B  85      12.241 -35.807 -15.980  1.00 89.91           C  
ATOM   4227  HB2 ASP B  85      12.891 -35.137 -15.418  1.00 89.91           H  
ATOM   4228  HB3 ASP B  85      11.665 -35.196 -16.675  1.00 89.91           H  
ATOM   4229  O   ASP B  85      11.907 -38.605 -13.984  1.00 89.91           O  
ATOM   4230  CG  ASP B  85      13.094 -36.779 -16.793  1.00 89.91           C  
ATOM   4231  OD1 ASP B  85      12.505 -37.480 -17.642  1.00 89.91           O  
ATOM   4232  OD2 ASP B  85      14.330 -36.739 -16.604  1.00 89.91           O  
ATOM   4233  N   LEU B  86      12.668 -36.746 -12.995  1.00 93.31           N  
ATOM   4234  H   LEU B  86      12.719 -35.738 -13.024  1.00 93.31           H  
ATOM   4235  CA  LEU B  86      13.323 -37.453 -11.891  1.00 93.31           C  
ATOM   4236  HA  LEU B  86      13.949 -38.240 -12.312  1.00 93.31           H  
ATOM   4237  C   LEU B  86      12.324 -38.146 -10.947  1.00 93.31           C  
ATOM   4238  CB  LEU B  86      14.211 -36.471 -11.112  1.00 93.31           C  
ATOM   4239  HB2 LEU B  86      13.602 -35.615 -10.820  1.00 93.31           H  
ATOM   4240  HB3 LEU B  86      14.548 -36.974 -10.205  1.00 93.31           H  
ATOM   4241  O   LEU B  86      12.631 -39.223 -10.438  1.00 93.31           O  
ATOM   4242  CG  LEU B  86      15.456 -35.986 -11.874  1.00 93.31           C  
ATOM   4243  HG  LEU B  86      15.191 -35.701 -12.893  1.00 93.31           H  
ATOM   4244  CD1 LEU B  86      16.045 -34.762 -11.168  1.00 93.31           C  
ATOM   4245 HD11 LEU B  86      16.894 -34.394 -11.744  1.00 93.31           H  
ATOM   4246 HD12 LEU B  86      16.367 -35.027 -10.161  1.00 93.31           H  
ATOM   4247 HD13 LEU B  86      15.289 -33.979 -11.113  1.00 93.31           H  
ATOM   4248  CD2 LEU B  86      16.540 -37.065 -11.930  1.00 93.31           C  
ATOM   4249 HD21 LEU B  86      17.418 -36.679 -12.448  1.00 93.31           H  
ATOM   4250 HD22 LEU B  86      16.170 -37.925 -12.488  1.00 93.31           H  
ATOM   4251 HD23 LEU B  86      16.815 -37.380 -10.923  1.00 93.31           H  
ATOM   4252  N   GLU B  87      11.141 -37.571 -10.707  1.00 91.85           N  
ATOM   4253  H   GLU B  87      10.966 -36.662 -11.109  1.00 91.85           H  
ATOM   4254  CA  GLU B  87      10.070 -38.185  -9.905  1.00 91.85           C  
ATOM   4255  HA  GLU B  87      10.490 -38.520  -8.957  1.00 91.85           H  
ATOM   4256  C   GLU B  87       9.536 -39.448 -10.598  1.00 91.85           C  
ATOM   4257  CB  GLU B  87       8.948 -37.162  -9.594  1.00 91.85           C  
ATOM   4258  HB2 GLU B  87       8.057 -37.701  -9.273  1.00 91.85           H  
ATOM   4259  HB3 GLU B  87       8.707 -36.599 -10.495  1.00 91.85           H  
ATOM   4260  O   GLU B  87       9.427 -40.497  -9.958  1.00 91.85           O  
ATOM   4261  CG  GLU B  87       9.361 -36.200  -8.460  1.00 91.85           C  
ATOM   4262  HG2 GLU B  87      10.310 -35.739  -8.734  1.00 91.85           H  
ATOM   4263  HG3 GLU B  87       9.520 -36.794  -7.560  1.00 91.85           H  
ATOM   4264  CD  GLU B  87       8.392 -35.054  -8.115  1.00 91.85           C  
ATOM   4265  OE1 GLU B  87       8.719 -34.314  -7.149  1.00 91.85           O  
ATOM   4266  OE2 GLU B  87       7.365 -34.880  -8.808  1.00 91.85           O  
ATOM   4267  N   GLN B  88       9.320 -39.400 -11.918  1.00 85.64           N  
ATOM   4268  H   GLN B  88       9.422 -38.512 -12.389  1.00 85.64           H  
ATOM   4269  CA  GLN B  88       8.980 -40.573 -12.728  1.00 85.64           C  
ATOM   4270  HA  GLN B  88       8.088 -41.034 -12.305  1.00 85.64           H  
ATOM   4271  C   GLN B  88      10.099 -41.628 -12.698  1.00 85.64           C  
ATOM   4272  CB  GLN B  88       8.650 -40.107 -14.157  1.00 85.64           C  
ATOM   4273  HB2 GLN B  88       9.508 -39.588 -14.583  1.00 85.64           H  
ATOM   4274  HB3 GLN B  88       7.819 -39.405 -14.102  1.00 85.64           H  
ATOM   4275  O   GLN B  88       9.821 -42.816 -12.512  1.00 85.64           O  
ATOM   4276  CG  GLN B  88       8.261 -41.269 -15.088  1.00 85.64           C  
ATOM   4277  HG2 GLN B  88       7.458 -41.845 -14.630  1.00 85.64           H  
ATOM   4278  HG3 GLN B  88       9.121 -41.925 -15.221  1.00 85.64           H  
ATOM   4279  CD  GLN B  88       7.791 -40.810 -16.468  1.00 85.64           C  
ATOM   4280  NE2 GLN B  88       7.789 -41.687 -17.448  1.00 85.64           N  
ATOM   4281 HE21 GLN B  88       7.482 -41.339 -18.345  1.00 85.64           H  
ATOM   4282 HE22 GLN B  88       8.130 -42.627 -17.306  1.00 85.64           H  
ATOM   4283  OE1 GLN B  88       7.387 -39.683 -16.700  1.00 85.64           O  
ATOM   4284  N   ARG B  89      11.371 -41.217 -12.813  1.00 88.59           N  
ATOM   4285  H   ARG B  89      11.534 -40.245 -13.031  1.00 88.59           H  
ATOM   4286  CA  ARG B  89      12.516 -42.140 -12.769  1.00 88.59           C  
ATOM   4287  HA  ARG B  89      12.295 -42.943 -13.471  1.00 88.59           H  
ATOM   4288  C   ARG B  89      12.686 -42.802 -11.400  1.00 88.59           C  
ATOM   4289  CB  ARG B  89      13.789 -41.395 -13.215  1.00 88.59           C  
ATOM   4290  HB2 ARG B  89      13.576 -40.854 -14.137  1.00 88.59           H  
ATOM   4291  HB3 ARG B  89      14.065 -40.663 -12.456  1.00 88.59           H  
ATOM   4292  O   ARG B  89      12.928 -44.006 -11.325  1.00 88.59           O  
ATOM   4293  CG  ARG B  89      14.990 -42.320 -13.472  1.00 88.59           C  
ATOM   4294  HG2 ARG B  89      15.288 -42.809 -12.545  1.00 88.59           H  
ATOM   4295  HG3 ARG B  89      15.823 -41.714 -13.830  1.00 88.59           H  
ATOM   4296  CD  ARG B  89      14.652 -43.381 -14.524  1.00 88.59           C  
ATOM   4297  HD2 ARG B  89      14.219 -42.888 -15.395  1.00 88.59           H  
ATOM   4298  HD3 ARG B  89      13.920 -44.075 -14.111  1.00 88.59           H  
ATOM   4299  NE  ARG B  89      15.827 -44.152 -14.938  1.00 88.59           N  
ATOM   4300  HE  ARG B  89      16.704 -44.028 -14.454  1.00 88.59           H  
ATOM   4301  NH1 ARG B  89      14.774 -45.422 -16.543  1.00 88.59           N  
ATOM   4302 HH11 ARG B  89      14.816 -46.186 -17.201  1.00 88.59           H  
ATOM   4303 HH12 ARG B  89      13.872 -45.089 -16.231  1.00 88.59           H  
ATOM   4304  NH2 ARG B  89      16.970 -45.645 -16.155  1.00 88.59           N  
ATOM   4305 HH21 ARG B  89      17.036 -46.393 -16.830  1.00 88.59           H  
ATOM   4306 HH22 ARG B  89      17.735 -45.392 -15.546  1.00 88.59           H  
ATOM   4307  CZ  ARG B  89      15.842 -45.064 -15.885  1.00 88.59           C  
ATOM   4308  N   LYS B  90      12.491 -42.049 -10.314  1.00 90.80           N  
ATOM   4309  H   LYS B  90      12.328 -41.063 -10.462  1.00 90.80           H  
ATOM   4310  CA  LYS B  90      12.465 -42.567  -8.938  1.00 90.80           C  
ATOM   4311  HA  LYS B  90      13.373 -43.144  -8.767  1.00 90.80           H  
ATOM   4312  C   LYS B  90      11.293 -43.531  -8.715  1.00 90.80           C  
ATOM   4313  CB  LYS B  90      12.447 -41.375  -7.970  1.00 90.80           C  
ATOM   4314  HB2 LYS B  90      11.528 -40.805  -8.108  1.00 90.80           H  
ATOM   4315  HB3 LYS B  90      13.291 -40.726  -8.203  1.00 90.80           H  
ATOM   4316  O   LYS B  90      11.461 -44.515  -8.002  1.00 90.80           O  
ATOM   4317  CG  LYS B  90      12.557 -41.816  -6.505  1.00 90.80           C  
ATOM   4318  HG2 LYS B  90      11.662 -42.370  -6.224  1.00 90.80           H  
ATOM   4319  HG3 LYS B  90      13.426 -42.464  -6.388  1.00 90.80           H  
ATOM   4320  CD  LYS B  90      12.708 -40.605  -5.578  1.00 90.80           C  
ATOM   4321  HD2 LYS B  90      11.865 -39.930  -5.724  1.00 90.80           H  
ATOM   4322  HD3 LYS B  90      13.634 -40.082  -5.818  1.00 90.80           H  
ATOM   4323  CE  LYS B  90      12.749 -41.087  -4.126  1.00 90.80           C  
ATOM   4324  HE2 LYS B  90      11.823 -41.620  -3.908  1.00 90.80           H  
ATOM   4325  HE3 LYS B  90      13.577 -41.787  -4.020  1.00 90.80           H  
ATOM   4326  NZ  LYS B  90      12.929 -39.957  -3.187  1.00 90.80           N  
ATOM   4327  HZ1 LYS B  90      12.992 -40.271  -2.229  1.00 90.80           H  
ATOM   4328  HZ2 LYS B  90      12.210 -39.254  -3.288  1.00 90.80           H  
ATOM   4329  HZ3 LYS B  90      13.815 -39.502  -3.351  1.00 90.80           H  
ATOM   4330  N   GLY B  91      10.147 -43.290  -9.358  1.00 86.26           N  
ATOM   4331  H   GLY B  91      10.058 -42.417  -9.859  1.00 86.26           H  
ATOM   4332  CA  GLY B  91       9.019 -44.223  -9.401  1.00 86.26           C  
ATOM   4333  HA2 GLY B  91       8.670 -44.422  -8.387  1.00 86.26           H  
ATOM   4334  HA3 GLY B  91       8.207 -43.771  -9.970  1.00 86.26           H  
ATOM   4335  C   GLY B  91       9.382 -45.557 -10.061  1.00 86.26           C  
ATOM   4336  O   GLY B  91       9.179 -46.605  -9.456  1.00 86.26           O  
ATOM   4337  N   GLN B  92      10.000 -45.527 -11.249  1.00 84.06           N  
ATOM   4338  H   GLN B  92      10.129 -44.632 -11.699  1.00 84.06           H  
ATOM   4339  CA  GLN B  92      10.484 -46.740 -11.931  1.00 84.06           C  
ATOM   4340  HA  GLN B  92       9.637 -47.397 -12.130  1.00 84.06           H  
ATOM   4341  C   GLN B  92      11.469 -47.535 -11.061  1.00 84.06           C  
ATOM   4342  CB  GLN B  92      11.162 -46.379 -13.265  1.00 84.06           C  
ATOM   4343  HB2 GLN B  92      11.668 -47.264 -13.652  1.00 84.06           H  
ATOM   4344  HB3 GLN B  92      11.914 -45.609 -13.093  1.00 84.06           H  
ATOM   4345  O   GLN B  92      11.351 -48.748 -10.950  1.00 84.06           O  
ATOM   4346  CG  GLN B  92      10.170 -45.899 -14.333  1.00 84.06           C  
ATOM   4347  HG2 GLN B  92       9.611 -45.040 -13.961  1.00 84.06           H  
ATOM   4348  HG3 GLN B  92       9.460 -46.700 -14.535  1.00 84.06           H  
ATOM   4349  CD  GLN B  92      10.844 -45.495 -15.645  1.00 84.06           C  
ATOM   4350  NE2 GLN B  92      10.104 -45.478 -16.733  1.00 84.06           N  
ATOM   4351 HE21 GLN B  92       9.161 -45.838 -16.710  1.00 84.06           H  
ATOM   4352 HE22 GLN B  92      10.569 -45.249 -17.600  1.00 84.06           H  
ATOM   4353  OE1 GLN B  92      12.026 -45.178 -15.731  1.00 84.06           O  
ATOM   4354  N   LEU B  93      12.408 -46.861 -10.394  1.00 88.68           N  
ATOM   4355  H   LEU B  93      12.466 -45.863 -10.537  1.00 88.68           H  
ATOM   4356  CA  LEU B  93      13.422 -47.504  -9.547  1.00 88.68           C  
ATOM   4357  HA  LEU B  93      13.805 -48.376 -10.077  1.00 88.68           H  
ATOM   4358  C   LEU B  93      12.882 -48.056  -8.216  1.00 88.68           C  
ATOM   4359  CB  LEU B  93      14.573 -46.510  -9.333  1.00 88.68           C  
ATOM   4360  HB2 LEU B  93      14.155 -45.578  -8.952  1.00 88.68           H  
ATOM   4361  HB3 LEU B  93      15.261 -46.902  -8.584  1.00 88.68           H  
ATOM   4362  O   LEU B  93      13.609 -48.756  -7.514  1.00 88.68           O  
ATOM   4363  CG  LEU B  93      15.353 -46.246 -10.632  1.00 88.68           C  
ATOM   4364  HG  LEU B  93      14.663 -46.136 -11.468  1.00 88.68           H  
ATOM   4365  CD1 LEU B  93      16.140 -44.946 -10.517  1.00 88.68           C  
ATOM   4366 HD11 LEU B  93      15.470 -44.130 -10.246  1.00 88.68           H  
ATOM   4367 HD12 LEU B  93      16.584 -44.721 -11.486  1.00 88.68           H  
ATOM   4368 HD13 LEU B  93      16.924 -45.040  -9.765  1.00 88.68           H  
ATOM   4369  CD2 LEU B  93      16.316 -47.392 -10.952  1.00 88.68           C  
ATOM   4370 HD21 LEU B  93      17.107 -47.442 -10.204  1.00 88.68           H  
ATOM   4371 HD22 LEU B  93      15.787 -48.345 -10.968  1.00 88.68           H  
ATOM   4372 HD23 LEU B  93      16.749 -47.228 -11.939  1.00 88.68           H  
ATOM   4373  N   ALA B  94      11.622 -47.771  -7.878  1.00 87.60           N  
ATOM   4374  H   ALA B  94      11.090 -47.165  -8.486  1.00 87.60           H  
ATOM   4375  CA  ALA B  94      10.904 -48.394  -6.769  1.00 87.60           C  
ATOM   4376  HA  ALA B  94      11.625 -48.799  -6.059  1.00 87.60           H  
ATOM   4377  C   ALA B  94      10.010 -49.573  -7.211  1.00 87.60           C  
ATOM   4378  CB  ALA B  94      10.105 -47.298  -6.053  1.00 87.60           C  
ATOM   4379  HB1 ALA B  94      10.776 -46.500  -5.734  1.00 87.60           H  
ATOM   4380  HB2 ALA B  94       9.354 -46.888  -6.729  1.00 87.60           H  
ATOM   4381  HB3 ALA B  94       9.607 -47.721  -5.181  1.00 87.60           H  
ATOM   4382  O   ALA B  94       9.515 -50.308  -6.354  1.00 87.60           O  
ATOM   4383  N   ASP B  95       9.796 -49.769  -8.517  1.00 86.83           N  
ATOM   4384  H   ASP B  95      10.267 -49.178  -9.187  1.00 86.83           H  
ATOM   4385  CA  ASP B  95       8.966 -50.850  -9.054  1.00 86.83           C  
ATOM   4386  HA  ASP B  95       8.065 -50.902  -8.443  1.00 86.83           H  
ATOM   4387  C   ASP B  95       9.722 -52.196  -8.988  1.00 86.83           C  
ATOM   4388  CB  ASP B  95       8.513 -50.501 -10.482  1.00 86.83           C  
ATOM   4389  HB2 ASP B  95       9.380 -50.474 -11.142  1.00 86.83           H  
ATOM   4390  HB3 ASP B  95       8.070 -49.506 -10.472  1.00 86.83           H  
ATOM   4391  O   ASP B  95      10.821 -52.322  -9.544  1.00 86.83           O  
ATOM   4392  CG  ASP B  95       7.498 -51.492 -11.058  1.00 86.83           C  
ATOM   4393  OD1 ASP B  95       7.722 -52.716 -10.935  1.00 86.83           O  
ATOM   4394  OD2 ASP B  95       6.508 -51.022 -11.661  1.00 86.83           O  
ATOM   4395  N   PRO B  96       9.166 -53.233  -8.330  1.00 88.02           N  
ATOM   4396  CA  PRO B  96       9.850 -54.510  -8.188  1.00 88.02           C  
ATOM   4397  HA  PRO B  96      10.821 -54.328  -7.728  1.00 88.02           H  
ATOM   4398  C   PRO B  96      10.088 -55.231  -9.522  1.00 88.02           C  
ATOM   4399  CB  PRO B  96       8.988 -55.332  -7.225  1.00 88.02           C  
ATOM   4400  HB2 PRO B  96       9.320 -55.151  -6.203  1.00 88.02           H  
ATOM   4401  HB3 PRO B  96       9.017 -56.398  -7.451  1.00 88.02           H  
ATOM   4402  O   PRO B  96      11.120 -55.889  -9.652  1.00 88.02           O  
ATOM   4403  CG  PRO B  96       7.587 -54.750  -7.412  1.00 88.02           C  
ATOM   4404  HG2 PRO B  96       7.117 -55.196  -8.289  1.00 88.02           H  
ATOM   4405  HG3 PRO B  96       6.966 -54.893  -6.528  1.00 88.02           H  
ATOM   4406  CD  PRO B  96       7.865 -53.272  -7.679  1.00 88.02           C  
ATOM   4407  HD2 PRO B  96       7.914 -52.722  -6.739  1.00 88.02           H  
ATOM   4408  HD3 PRO B  96       7.085 -52.859  -8.318  1.00 88.02           H  
ATOM   4409  N   ALA B  97       9.206 -55.088 -10.517  1.00 86.16           N  
ATOM   4410  H   ALA B  97       8.466 -54.407 -10.424  1.00 86.16           H  
ATOM   4411  CA  ALA B  97       9.396 -55.688 -11.838  1.00 86.16           C  
ATOM   4412  HA  ALA B  97       9.673 -56.735 -11.718  1.00 86.16           H  
ATOM   4413  C   ALA B  97      10.532 -54.995 -12.607  1.00 86.16           C  
ATOM   4414  CB  ALA B  97       8.073 -55.628 -12.611  1.00 86.16           C  
ATOM   4415  HB1 ALA B  97       7.294 -56.156 -12.061  1.00 86.16           H  
ATOM   4416  HB2 ALA B  97       7.771 -54.592 -12.760  1.00 86.16           H  
ATOM   4417  HB3 ALA B  97       8.200 -56.096 -13.587  1.00 86.16           H  
ATOM   4418  O   ALA B  97      11.351 -55.664 -13.238  1.00 86.16           O  
ATOM   4419  N   TYR B  98      10.650 -53.668 -12.482  1.00 89.49           N  
ATOM   4420  H   TYR B  98       9.954 -53.181 -11.936  1.00 89.49           H  
ATOM   4421  CA  TYR B  98      11.753 -52.910 -13.080  1.00 89.49           C  
ATOM   4422  HA  TYR B  98      11.805 -53.163 -14.139  1.00 89.49           H  
ATOM   4423  C   TYR B  98      13.111 -53.264 -12.452  1.00 89.49           C  
ATOM   4424  CB  TYR B  98      11.473 -51.410 -12.948  1.00 89.49           C  
ATOM   4425  HB2 TYR B  98      11.543 -51.132 -11.896  1.00 89.49           H  
ATOM   4426  HB3 TYR B  98      10.457 -51.200 -13.282  1.00 89.49           H  
ATOM   4427  O   TYR B  98      14.104 -53.434 -13.162  1.00 89.49           O  
ATOM   4428  CG  TYR B  98      12.429 -50.564 -13.764  1.00 89.49           C  
ATOM   4429  CD1 TYR B  98      13.431 -49.798 -13.136  1.00 89.49           C  
ATOM   4430  HD1 TYR B  98      13.491 -49.779 -12.058  1.00 89.49           H  
ATOM   4431  CD2 TYR B  98      12.346 -50.601 -15.167  1.00 89.49           C  
ATOM   4432  HD2 TYR B  98      11.587 -51.200 -15.648  1.00 89.49           H  
ATOM   4433  CE1 TYR B  98      14.357 -49.076 -13.914  1.00 89.49           C  
ATOM   4434  HE1 TYR B  98      15.128 -48.489 -13.435  1.00 89.49           H  
ATOM   4435  CE2 TYR B  98      13.286 -49.910 -15.949  1.00 89.49           C  
ATOM   4436  HE2 TYR B  98      13.240 -49.990 -17.025  1.00 89.49           H  
ATOM   4437  OH  TYR B  98      15.251 -48.567 -16.097  1.00 89.49           O  
ATOM   4438  HH  TYR B  98      15.129 -48.860 -17.003  1.00 89.49           H  
ATOM   4439  CZ  TYR B  98      14.300 -49.157 -15.323  1.00 89.49           C  
ATOM   4440  N   ILE B  99      13.148 -53.441 -11.126  1.00 90.19           N  
ATOM   4441  H   ILE B  99      12.311 -53.226 -10.603  1.00 90.19           H  
ATOM   4442  CA  ILE B  99      14.331 -53.926 -10.398  1.00 90.19           C  
ATOM   4443  HA  ILE B  99      15.168 -53.259 -10.606  1.00 90.19           H  
ATOM   4444  C   ILE B  99      14.740 -55.320 -10.895  1.00 90.19           C  
ATOM   4445  CB  ILE B  99      14.056 -53.902  -8.876  1.00 90.19           C  
ATOM   4446  HB  ILE B  99      13.087 -54.371  -8.709  1.00 90.19           H  
ATOM   4447  O   ILE B  99      15.918 -55.534 -11.181  1.00 90.19           O  
ATOM   4448  CG1 ILE B  99      13.982 -52.444  -8.365  1.00 90.19           C  
ATOM   4449 HG12 ILE B  99      13.384 -51.842  -9.050  1.00 90.19           H  
ATOM   4450 HG13 ILE B  99      14.982 -52.012  -8.341  1.00 90.19           H  
ATOM   4451  CG2 ILE B  99      15.110 -54.697  -8.075  1.00 90.19           C  
ATOM   4452 HG21 ILE B  99      16.100 -54.267  -8.225  1.00 90.19           H  
ATOM   4453 HG22 ILE B  99      14.858 -54.688  -7.015  1.00 90.19           H  
ATOM   4454 HG23 ILE B  99      15.121 -55.742  -8.384  1.00 90.19           H  
ATOM   4455  CD1 ILE B  99      13.342 -52.313  -6.975  1.00 90.19           C  
ATOM   4456 HD11 ILE B  99      13.961 -52.792  -6.217  1.00 90.19           H  
ATOM   4457 HD12 ILE B  99      13.242 -51.258  -6.722  1.00 90.19           H  
ATOM   4458 HD13 ILE B  99      12.350 -52.764  -6.978  1.00 90.19           H  
ATOM   4459  N   ALA B 100      13.791 -56.252 -11.051  1.00 88.80           N  
ATOM   4460  H   ALA B 100      12.840 -56.039 -10.786  1.00 88.80           H  
ATOM   4461  CA  ALA B 100      14.075 -57.591 -11.569  1.00 88.80           C  
ATOM   4462  HA  ALA B 100      14.846 -58.043 -10.944  1.00 88.80           H  
ATOM   4463  C   ALA B 100      14.614 -57.551 -13.011  1.00 88.80           C  
ATOM   4464  CB  ALA B 100      12.806 -58.445 -11.468  1.00 88.80           C  
ATOM   4465  HB1 ALA B 100      12.016 -58.026 -12.092  1.00 88.80           H  
ATOM   4466  HB2 ALA B 100      13.021 -59.460 -11.803  1.00 88.80           H  
ATOM   4467  HB3 ALA B 100      12.462 -58.481 -10.435  1.00 88.80           H  
ATOM   4468  O   ALA B 100      15.594 -58.231 -13.330  1.00 88.80           O  
ATOM   4469  N   ALA B 101      14.030 -56.702 -13.863  1.00 86.46           N  
ATOM   4470  H   ALA B 101      13.208 -56.202 -13.557  1.00 86.46           H  
ATOM   4471  CA  ALA B 101      14.465 -56.524 -15.243  1.00 86.46           C  
ATOM   4472  HA  ALA B 101      14.455 -57.507 -15.713  1.00 86.46           H  
ATOM   4473  C   ALA B 101      15.900 -55.969 -15.336  1.00 86.46           C  
ATOM   4474  CB  ALA B 101      13.452 -55.633 -15.971  1.00 86.46           C  
ATOM   4475  HB1 ALA B 101      13.476 -54.622 -15.564  1.00 86.46           H  
ATOM   4476  HB2 ALA B 101      13.692 -55.595 -17.033  1.00 86.46           H  
ATOM   4477  HB3 ALA B 101      12.447 -56.035 -15.846  1.00 86.46           H  
ATOM   4478  O   ALA B 101      16.746 -56.559 -16.018  1.00 86.46           O  
ATOM   4479  N   GLN B 102      16.215 -54.901 -14.591  1.00 90.59           N  
ATOM   4480  H   GLN B 102      15.488 -54.449 -14.056  1.00 90.59           H  
ATOM   4481  CA  GLN B 102      17.585 -54.381 -14.518  1.00 90.59           C  
ATOM   4482  HA  GLN B 102      17.938 -54.193 -15.532  1.00 90.59           H  
ATOM   4483  C   GLN B 102      18.559 -55.396 -13.898  1.00 90.59           C  
ATOM   4484  CB  GLN B 102      17.655 -53.066 -13.720  1.00 90.59           C  
ATOM   4485  HB2 GLN B 102      18.685 -52.969 -13.377  1.00 90.59           H  
ATOM   4486  HB3 GLN B 102      17.015 -53.124 -12.839  1.00 90.59           H  
ATOM   4487  O   GLN B 102      19.716 -55.447 -14.307  1.00 90.59           O  
ATOM   4488  CG  GLN B 102      17.309 -51.802 -14.526  1.00 90.59           C  
ATOM   4489  HG2 GLN B 102      16.229 -51.655 -14.506  1.00 90.59           H  
ATOM   4490  HG3 GLN B 102      17.609 -51.939 -15.565  1.00 90.59           H  
ATOM   4491  CD  GLN B 102      18.014 -50.536 -14.013  1.00 90.59           C  
ATOM   4492  NE2 GLN B 102      17.568 -49.362 -14.400  1.00 90.59           N  
ATOM   4493 HE21 GLN B 102      16.728 -49.298 -14.956  1.00 90.59           H  
ATOM   4494 HE22 GLN B 102      18.006 -48.551 -13.987  1.00 90.59           H  
ATOM   4495  OE1 GLN B 102      19.019 -50.547 -13.311  1.00 90.59           O  
ATOM   4496  N   ALA B 103      18.136 -56.208 -12.925  1.00 90.84           N  
ATOM   4497  H   ALA B 103      17.194 -56.101 -12.575  1.00 90.84           H  
ATOM   4498  CA  ALA B 103      19.004 -57.195 -12.283  1.00 90.84           C  
ATOM   4499  HA  ALA B 103      19.939 -56.704 -12.016  1.00 90.84           H  
ATOM   4500  C   ALA B 103      19.364 -58.371 -13.211  1.00 90.84           C  
ATOM   4501  CB  ALA B 103      18.334 -57.660 -10.990  1.00 90.84           C  
ATOM   4502  HB1 ALA B 103      18.115 -56.794 -10.365  1.00 90.84           H  
ATOM   4503  HB2 ALA B 103      17.404 -58.182 -11.215  1.00 90.84           H  
ATOM   4504  HB3 ALA B 103      19.004 -58.329 -10.451  1.00 90.84           H  
ATOM   4505  O   ALA B 103      20.512 -58.823 -13.200  1.00 90.84           O  
ATOM   4506  N   ARG B 104      18.433 -58.826 -14.061  1.00 87.91           N  
ATOM   4507  H   ARG B 104      17.496 -58.459 -13.979  1.00 87.91           H  
ATOM   4508  CA  ARG B 104      18.732 -59.756 -15.167  1.00 87.91           C  
ATOM   4509  HA  ARG B 104      19.189 -60.667 -14.780  1.00 87.91           H  
ATOM   4510  C   ARG B 104      19.739 -59.149 -16.137  1.00 87.91           C  
ATOM   4511  CB  ARG B 104      17.442 -60.122 -15.915  1.00 87.91           C  
ATOM   4512  HB2 ARG B 104      16.838 -59.222 -16.025  1.00 87.91           H  
ATOM   4513  HB3 ARG B 104      17.691 -60.501 -16.906  1.00 87.91           H  
ATOM   4514  O   ARG B 104      20.802 -59.719 -16.351  1.00 87.91           O  
ATOM   4515  CG  ARG B 104      16.617 -61.187 -15.196  1.00 87.91           C  
ATOM   4516  HG2 ARG B 104      16.448 -60.884 -14.163  1.00 87.91           H  
ATOM   4517  HG3 ARG B 104      17.154 -62.135 -15.226  1.00 87.91           H  
ATOM   4518  CD  ARG B 104      15.268 -61.369 -15.882  1.00 87.91           C  
ATOM   4519  HD2 ARG B 104      14.765 -60.403 -15.908  1.00 87.91           H  
ATOM   4520  HD3 ARG B 104      15.430 -61.699 -16.909  1.00 87.91           H  
ATOM   4521  NE  ARG B 104      14.453 -62.371 -15.172  1.00 87.91           N  
ATOM   4522  HE  ARG B 104      14.856 -63.291 -15.063  1.00 87.91           H  
ATOM   4523  NH1 ARG B 104      12.500 -61.157 -15.045  1.00 87.91           N  
ATOM   4524 HH11 ARG B 104      11.505 -61.305 -15.130  1.00 87.91           H  
ATOM   4525 HH12 ARG B 104      12.859 -60.459 -15.680  1.00 87.91           H  
ATOM   4526  NH2 ARG B 104      12.525 -63.259 -14.354  1.00 87.91           N  
ATOM   4527 HH21 ARG B 104      11.523 -63.167 -14.450  1.00 87.91           H  
ATOM   4528 HH22 ARG B 104      12.904 -64.196 -14.357  1.00 87.91           H  
ATOM   4529  CZ  ARG B 104      13.182 -62.248 -14.847  1.00 87.91           C  
ATOM   4530  N   GLU B 105      19.421 -57.969 -16.665  1.00 85.68           N  
ATOM   4531  H   GLU B 105      18.542 -57.555 -16.388  1.00 85.68           H  
ATOM   4532  CA  GLU B 105      20.183 -57.294 -17.721  1.00 85.68           C  
ATOM   4533  HA  GLU B 105      20.291 -57.958 -18.579  1.00 85.68           H  
ATOM   4534  C   GLU B 105      21.599 -56.885 -17.282  1.00 85.68           C  
ATOM   4535  CB  GLU B 105      19.362 -56.070 -18.150  1.00 85.68           C  
ATOM   4536  HB2 GLU B 105      18.391 -56.408 -18.511  1.00 85.68           H  
ATOM   4537  HB3 GLU B 105      19.202 -55.442 -17.274  1.00 85.68           H  
ATOM   4538  O   GLU B 105      22.580 -57.205 -17.947  1.00 85.68           O  
ATOM   4539  CG  GLU B 105      20.028 -55.230 -19.247  1.00 85.68           C  
ATOM   4540  HG2 GLU B 105      20.202 -55.867 -20.115  1.00 85.68           H  
ATOM   4541  HG3 GLU B 105      20.990 -54.863 -18.888  1.00 85.68           H  
ATOM   4542  CD  GLU B 105      19.171 -54.024 -19.647  1.00 85.68           C  
ATOM   4543  OE1 GLU B 105      19.374 -53.511 -20.768  1.00 85.68           O  
ATOM   4544  OE2 GLU B 105      18.322 -53.585 -18.840  1.00 85.68           O  
ATOM   4545  N   ARG B 106      21.722 -56.179 -16.152  1.00 88.49           N  
ATOM   4546  H   ARG B 106      20.876 -55.963 -15.644  1.00 88.49           H  
ATOM   4547  CA  ARG B 106      22.985 -55.561 -15.710  1.00 88.49           C  
ATOM   4548  HA  ARG B 106      23.593 -55.347 -16.589  1.00 88.49           H  
ATOM   4549  C   ARG B 106      23.849 -56.465 -14.834  1.00 88.49           C  
ATOM   4550  CB  ARG B 106      22.693 -54.241 -14.978  1.00 88.49           C  
ATOM   4551  HB2 ARG B 106      23.632 -53.849 -14.586  1.00 88.49           H  
ATOM   4552  HB3 ARG B 106      22.037 -54.433 -14.129  1.00 88.49           H  
ATOM   4553  O   ARG B 106      25.034 -56.180 -14.677  1.00 88.49           O  
ATOM   4554  CG  ARG B 106      22.072 -53.167 -15.883  1.00 88.49           C  
ATOM   4555  HG2 ARG B 106      21.154 -53.534 -16.342  1.00 88.49           H  
ATOM   4556  HG3 ARG B 106      22.786 -52.920 -16.669  1.00 88.49           H  
ATOM   4557  CD  ARG B 106      21.751 -51.913 -15.059  1.00 88.49           C  
ATOM   4558  HD2 ARG B 106      22.557 -51.748 -14.343  1.00 88.49           H  
ATOM   4559  HD3 ARG B 106      20.827 -52.084 -14.506  1.00 88.49           H  
ATOM   4560  NE  ARG B 106      21.622 -50.716 -15.910  1.00 88.49           N  
ATOM   4561  HE  ARG B 106      21.558 -50.875 -16.906  1.00 88.49           H  
ATOM   4562  NH1 ARG B 106      21.555 -49.167 -14.215  1.00 88.49           N  
ATOM   4563 HH11 ARG B 106      21.178 -49.872 -13.599  1.00 88.49           H  
ATOM   4564 HH12 ARG B 106      21.616 -48.217 -13.876  1.00 88.49           H  
ATOM   4565  NH2 ARG B 106      21.753 -48.479 -16.329  1.00 88.49           N  
ATOM   4566 HH21 ARG B 106      21.800 -48.673 -17.319  1.00 88.49           H  
ATOM   4567 HH22 ARG B 106      21.730 -47.527 -15.991  1.00 88.49           H  
ATOM   4568  CZ  ARG B 106      21.644 -49.464 -15.482  1.00 88.49           C  
ATOM   4569  N   LEU B 107      23.269 -57.494 -14.207  1.00 90.18           N  
ATOM   4570  H   LEU B 107      22.286 -57.652 -14.381  1.00 90.18           H  
ATOM   4571  CA  LEU B 107      23.947 -58.315 -13.192  1.00 90.18           C  
ATOM   4572  HA  LEU B 107      25.016 -58.102 -13.221  1.00 90.18           H  
ATOM   4573  C   LEU B 107      23.834 -59.833 -13.429  1.00 90.18           C  
ATOM   4574  CB  LEU B 107      23.427 -57.945 -11.785  1.00 90.18           C  
ATOM   4575  HB2 LEU B 107      23.982 -58.533 -11.055  1.00 90.18           H  
ATOM   4576  HB3 LEU B 107      22.382 -58.249 -11.714  1.00 90.18           H  
ATOM   4577  O   LEU B 107      24.479 -60.593 -12.707  1.00 90.18           O  
ATOM   4578  CG  LEU B 107      23.523 -56.466 -11.367  1.00 90.18           C  
ATOM   4579  HG  LEU B 107      23.043 -55.828 -12.110  1.00 90.18           H  
ATOM   4580  CD1 LEU B 107      22.790 -56.284 -10.037  1.00 90.18           C  
ATOM   4581 HD11 LEU B 107      21.732 -56.506 -10.174  1.00 90.18           H  
ATOM   4582 HD12 LEU B 107      22.891 -55.255  -9.693  1.00 90.18           H  
ATOM   4583 HD13 LEU B 107      23.201 -56.966  -9.293  1.00 90.18           H  
ATOM   4584  CD2 LEU B 107      24.970 -56.012 -11.169  1.00 90.18           C  
ATOM   4585 HD21 LEU B 107      24.983 -54.969 -10.855  1.00 90.18           H  
ATOM   4586 HD22 LEU B 107      25.514 -56.096 -12.110  1.00 90.18           H  
ATOM   4587 HD23 LEU B 107      25.458 -56.629 -10.414  1.00 90.18           H  
ATOM   4588  N   GLY B 108      23.030 -60.295 -14.393  1.00 88.58           N  
ATOM   4589  H   GLY B 108      22.517 -59.644 -14.970  1.00 88.58           H  
ATOM   4590  CA  GLY B 108      22.827 -61.723 -14.664  1.00 88.58           C  
ATOM   4591  HA2 GLY B 108      23.795 -62.212 -14.775  1.00 88.58           H  
ATOM   4592  HA3 GLY B 108      22.288 -61.809 -15.607  1.00 88.58           H  
ATOM   4593  C   GLY B 108      22.024 -62.472 -13.591  1.00 88.58           C  
ATOM   4594  O   GLY B 108      22.187 -63.684 -13.438  1.00 88.58           O  
ATOM   4595  N   PHE B 109      21.202 -61.771 -12.804  1.00 90.38           N  
ATOM   4596  H   PHE B 109      21.071 -60.791 -13.011  1.00 90.38           H  
ATOM   4597  CA  PHE B 109      20.384 -62.365 -11.738  1.00 90.38           C  
ATOM   4598  HA  PHE B 109      20.935 -63.187 -11.281  1.00 90.38           H  
ATOM   4599  C   PHE B 109      19.078 -62.947 -12.289  1.00 90.38           C  
ATOM   4600  CB  PHE B 109      20.092 -61.323 -10.646  1.00 90.38           C  
ATOM   4601  HB2 PHE B 109      19.163 -61.604 -10.148  1.00 90.38           H  
ATOM   4602  HB3 PHE B 109      19.911 -60.355 -11.113  1.00 90.38           H  
ATOM   4603  O   PHE B 109      18.402 -62.297 -13.074  1.00 90.38           O  
ATOM   4604  CG  PHE B 109      21.161 -61.166  -9.580  1.00 90.38           C  
ATOM   4605  CD1 PHE B 109      20.845 -61.372  -8.224  1.00 90.38           C  
ATOM   4606  HD1 PHE B 109      19.842 -61.653  -7.940  1.00 90.38           H  
ATOM   4607  CD2 PHE B 109      22.471 -60.799  -9.929  1.00 90.38           C  
ATOM   4608  HD2 PHE B 109      22.723 -60.643 -10.968  1.00 90.38           H  
ATOM   4609  CE1 PHE B 109      21.828 -61.219  -7.233  1.00 90.38           C  
ATOM   4610  HE1 PHE B 109      21.563 -61.401  -6.202  1.00 90.38           H  
ATOM   4611  CE2 PHE B 109      23.457 -60.635  -8.942  1.00 90.38           C  
ATOM   4612  HE2 PHE B 109      24.458 -60.355  -9.237  1.00 90.38           H  
ATOM   4613  CZ  PHE B 109      23.136 -60.843  -7.590  1.00 90.38           C  
ATOM   4614  HZ  PHE B 109      23.896 -60.720  -6.833  1.00 90.38           H  
ATOM   4615  N   VAL B 110      18.677 -64.129 -11.823  1.00 90.57           N  
ATOM   4616  H   VAL B 110      19.278 -64.611 -11.169  1.00 90.57           H  
ATOM   4617  CA  VAL B 110      17.431 -64.824 -12.199  1.00 90.57           C  
ATOM   4618  HA  VAL B 110      16.764 -64.116 -12.691  1.00 90.57           H  
ATOM   4619  C   VAL B 110      16.691 -65.338 -10.961  1.00 90.57           C  
ATOM   4620  CB  VAL B 110      17.702 -65.970 -13.195  1.00 90.57           C  
ATOM   4621  HB  VAL B 110      16.755 -66.466 -13.410  1.00 90.57           H  
ATOM   4622  O   VAL B 110      17.250 -65.366  -9.862  1.00 90.57           O  
ATOM   4623  CG1 VAL B 110      18.231 -65.413 -14.519  1.00 90.57           C  
ATOM   4624 HG11 VAL B 110      18.348 -66.230 -15.231  1.00 90.57           H  
ATOM   4625 HG12 VAL B 110      19.202 -64.937 -14.377  1.00 90.57           H  
ATOM   4626 HG13 VAL B 110      17.531 -64.686 -14.931  1.00 90.57           H  
ATOM   4627  CG2 VAL B 110      18.677 -67.026 -12.658  1.00 90.57           C  
ATOM   4628 HG21 VAL B 110      18.792 -67.821 -13.395  1.00 90.57           H  
ATOM   4629 HG22 VAL B 110      19.655 -66.584 -12.465  1.00 90.57           H  
ATOM   4630 HG23 VAL B 110      18.288 -67.464 -11.738  1.00 90.57           H  
ATOM   4631  N   MET B 111      15.423 -65.732 -11.108  1.00 91.42           N  
ATOM   4632  H   MET B 111      15.013 -65.763 -12.030  1.00 91.42           H  
ATOM   4633  CA  MET B 111      14.666 -66.334 -10.005  1.00 91.42           C  
ATOM   4634  HA  MET B 111      14.932 -65.793  -9.097  1.00 91.42           H  
ATOM   4635  C   MET B 111      15.044 -67.816  -9.800  1.00 91.42           C  
ATOM   4636  CB  MET B 111      13.156 -66.154 -10.221  1.00 91.42           C  
ATOM   4637  HB2 MET B 111      12.899 -66.413 -11.249  1.00 91.42           H  
ATOM   4638  HB3 MET B 111      12.609 -66.821  -9.555  1.00 91.42           H  
ATOM   4639  O   MET B 111      15.431 -68.496 -10.752  1.00 91.42           O  
ATOM   4640  CG  MET B 111      12.698 -64.720  -9.946  1.00 91.42           C  
ATOM   4641  HG2 MET B 111      13.277 -64.032 -10.563  1.00 91.42           H  
ATOM   4642  HG3 MET B 111      11.653 -64.637 -10.242  1.00 91.42           H  
ATOM   4643  SD  MET B 111      12.837 -64.221  -8.207  1.00 91.42           S  
ATOM   4644  CE  MET B 111      12.092 -62.571  -8.313  1.00 91.42           C  
ATOM   4645  HE1 MET B 111      11.070 -62.651  -8.684  1.00 91.42           H  
ATOM   4646  HE2 MET B 111      12.078 -62.118  -7.322  1.00 91.42           H  
ATOM   4647  HE3 MET B 111      12.672 -61.941  -8.988  1.00 91.42           H  
ATOM   4648  N   PRO B 112      14.934 -68.367  -8.575  1.00 89.33           N  
ATOM   4649  CA  PRO B 112      15.271 -69.766  -8.318  1.00 89.33           C  
ATOM   4650  HA  PRO B 112      16.324 -69.902  -8.566  1.00 89.33           H  
ATOM   4651  C   PRO B 112      14.431 -70.748  -9.148  1.00 89.33           C  
ATOM   4652  CB  PRO B 112      15.092 -69.971  -6.810  1.00 89.33           C  
ATOM   4653  HB2 PRO B 112      14.077 -70.303  -6.591  1.00 89.33           H  
ATOM   4654  HB3 PRO B 112      15.820 -70.676  -6.410  1.00 89.33           H  
ATOM   4655  O   PRO B 112      13.197 -70.726  -9.118  1.00 89.33           O  
ATOM   4656  CG  PRO B 112      15.293 -68.567  -6.241  1.00 89.33           C  
ATOM   4657  HG2 PRO B 112      16.358 -68.352  -6.151  1.00 89.33           H  
ATOM   4658  HG3 PRO B 112      14.793 -68.439  -5.282  1.00 89.33           H  
ATOM   4659  CD  PRO B 112      14.681 -67.676  -7.319  1.00 89.33           C  
ATOM   4660  HD2 PRO B 112      15.157 -66.696  -7.284  1.00 89.33           H  
ATOM   4661  HD3 PRO B 112      13.607 -67.581  -7.163  1.00 89.33           H  
ATOM   4662  N   GLY B 113      15.112 -71.637  -9.877  1.00 87.42           N  
ATOM   4663  H   GLY B 113      16.117 -71.550  -9.916  1.00 87.42           H  
ATOM   4664  CA  GLY B 113      14.487 -72.620 -10.765  1.00 87.42           C  
ATOM   4665  HA2 GLY B 113      13.690 -73.142 -10.235  1.00 87.42           H  
ATOM   4666  HA3 GLY B 113      15.239 -73.352 -11.060  1.00 87.42           H  
ATOM   4667  C   GLY B 113      13.902 -72.028 -12.051  1.00 87.42           C  
ATOM   4668  O   GLY B 113      13.006 -72.634 -12.625  1.00 87.42           O  
ATOM   4669  N   ASP B 114      14.297 -70.818 -12.444  1.00 88.24           N  
ATOM   4670  H   ASP B 114      14.971 -70.317 -11.883  1.00 88.24           H  
ATOM   4671  CA  ASP B 114      14.169 -70.338 -13.825  1.00 88.24           C  
ATOM   4672  HA  ASP B 114      13.220 -70.645 -14.263  1.00 88.24           H  
ATOM   4673  C   ASP B 114      15.323 -70.918 -14.661  1.00 88.24           C  
ATOM   4674  CB  ASP B 114      14.283 -68.805 -13.866  1.00 88.24           C  
ATOM   4675  HB2 ASP B 114      14.512 -68.522 -14.894  1.00 88.24           H  
ATOM   4676  HB3 ASP B 114      15.142 -68.489 -13.273  1.00 88.24           H  
ATOM   4677  O   ASP B 114      16.456 -70.965 -14.178  1.00 88.24           O  
ATOM   4678  CG  ASP B 114      13.054 -68.006 -13.430  1.00 88.24           C  
ATOM   4679  OD1 ASP B 114      12.222 -68.528 -12.647  1.00 88.24           O  
ATOM   4680  OD2 ASP B 114      12.986 -66.827 -13.855  1.00 88.24           O  
ATOM   4681  N   ILE B 115      15.063 -71.302 -15.912  1.00 88.83           N  
ATOM   4682  H   ILE B 115      14.109 -71.267 -16.244  1.00 88.83           H  
ATOM   4683  CA  ILE B 115      16.095 -71.706 -16.879  1.00 88.83           C  
ATOM   4684  HA  ILE B 115      16.989 -72.018 -16.339  1.00 88.83           H  
ATOM   4685  C   ILE B 115      16.421 -70.498 -17.776  1.00 88.83           C  
ATOM   4686  CB  ILE B 115      15.634 -72.926 -17.707  1.00 88.83           C  
ATOM   4687  HB  ILE B 115      14.740 -72.649 -18.267  1.00 88.83           H  
ATOM   4688  O   ILE B 115      15.529 -70.045 -18.500  1.00 88.83           O  
ATOM   4689  CG1 ILE B 115      15.287 -74.121 -16.786  1.00 88.83           C  
ATOM   4690 HG12 ILE B 115      16.172 -74.408 -16.218  1.00 88.83           H  
ATOM   4691 HG13 ILE B 115      14.516 -73.819 -16.078  1.00 88.83           H  
ATOM   4692  CG2 ILE B 115      16.735 -73.321 -18.708  1.00 88.83           C  
ATOM   4693 HG21 ILE B 115      16.358 -74.085 -19.388  1.00 88.83           H  
ATOM   4694 HG22 ILE B 115      17.042 -72.474 -19.322  1.00 88.83           H  
ATOM   4695 HG23 ILE B 115      17.607 -73.703 -18.178  1.00 88.83           H  
ATOM   4696  CD1 ILE B 115      14.754 -75.355 -17.526  1.00 88.83           C  
ATOM   4697 HD11 ILE B 115      14.414 -76.091 -16.797  1.00 88.83           H  
ATOM   4698 HD12 ILE B 115      13.916 -75.073 -18.163  1.00 88.83           H  
ATOM   4699 HD13 ILE B 115      15.540 -75.808 -18.130  1.00 88.83           H  
ATOM   4700  N   PRO B 116      17.650 -69.949 -17.745  1.00 90.18           N  
ATOM   4701  CA  PRO B 116      18.032 -68.801 -18.561  1.00 90.18           C  
ATOM   4702  HA  PRO B 116      17.181 -68.134 -18.694  1.00 90.18           H  
ATOM   4703  C   PRO B 116      18.542 -69.214 -19.945  1.00 90.18           C  
ATOM   4704  CB  PRO B 116      19.102 -68.078 -17.747  1.00 90.18           C  
ATOM   4705  HB2 PRO B 116      18.615 -67.418 -17.030  1.00 90.18           H  
ATOM   4706  HB3 PRO B 116      19.789 -67.508 -18.374  1.00 90.18           H  
ATOM   4707  O   PRO B 116      19.380 -70.109 -20.079  1.00 90.18           O  
ATOM   4708  CG  PRO B 116      19.806 -69.212 -17.001  1.00 90.18           C  
ATOM   4709  HG2 PRO B 116      20.192 -68.869 -16.042  1.00 90.18           H  
ATOM   4710  HG3 PRO B 116      20.608 -69.621 -17.616  1.00 90.18           H  
ATOM   4711  CD  PRO B 116      18.716 -70.266 -16.803  1.00 90.18           C  
ATOM   4712  HD2 PRO B 116      19.118 -71.262 -16.992  1.00 90.18           H  
ATOM   4713  HD3 PRO B 116      18.336 -70.202 -15.783  1.00 90.18           H  
ATOM   4714  N   PHE B 117      18.088 -68.495 -20.972  1.00 89.04           N  
ATOM   4715  H   PHE B 117      17.441 -67.741 -20.789  1.00 89.04           H  
ATOM   4716  CA  PHE B 117      18.500 -68.709 -22.357  1.00 89.04           C  
ATOM   4717  HA  PHE B 117      19.275 -69.475 -22.383  1.00 89.04           H  
ATOM   4718  C   PHE B 117      19.070 -67.434 -22.975  1.00 89.04           C  
ATOM   4719  CB  PHE B 117      17.324 -69.210 -23.200  1.00 89.04           C  
ATOM   4720  HB2 PHE B 117      17.626 -69.196 -24.247  1.00 89.04           H  
ATOM   4721  HB3 PHE B 117      16.489 -68.516 -23.095  1.00 89.04           H  
ATOM   4722  O   PHE B 117      18.477 -66.364 -22.869  1.00 89.04           O  
ATOM   4723  CG  PHE B 117      16.854 -70.611 -22.868  1.00 89.04           C  
ATOM   4724  CD1 PHE B 117      17.438 -71.720 -23.509  1.00 89.04           C  
ATOM   4725  HD1 PHE B 117      18.242 -71.575 -24.216  1.00 89.04           H  
ATOM   4726  CD2 PHE B 117      15.825 -70.807 -21.928  1.00 89.04           C  
ATOM   4727  HD2 PHE B 117      15.395 -69.962 -21.412  1.00 89.04           H  
ATOM   4728  CE1 PHE B 117      16.980 -73.020 -23.226  1.00 89.04           C  
ATOM   4729  HE1 PHE B 117      17.427 -73.872 -23.717  1.00 89.04           H  
ATOM   4730  CE2 PHE B 117      15.369 -72.106 -21.647  1.00 89.04           C  
ATOM   4731  HE2 PHE B 117      14.590 -72.256 -20.913  1.00 89.04           H  
ATOM   4732  CZ  PHE B 117      15.942 -73.212 -22.298  1.00 89.04           C  
ATOM   4733  HZ  PHE B 117      15.595 -74.210 -22.075  1.00 89.04           H  
ATOM   4734  N   GLN B 118      20.173 -67.549 -23.712  1.00 87.63           N  
ATOM   4735  H   GLN B 118      20.617 -68.455 -23.762  1.00 87.63           H  
ATOM   4736  CA  GLN B 118      20.693 -66.458 -24.533  1.00 87.63           C  
ATOM   4737  HA  GLN B 118      20.232 -65.525 -24.209  1.00 87.63           H  
ATOM   4738  C   GLN B 118      20.300 -66.678 -26.000  1.00 87.63           C  
ATOM   4739  CB  GLN B 118      22.196 -66.297 -24.288  1.00 87.63           C  
ATOM   4740  HB2 GLN B 118      22.369 -66.238 -23.213  1.00 87.63           H  
ATOM   4741  HB3 GLN B 118      22.737 -67.158 -24.681  1.00 87.63           H  
ATOM   4742  O   GLN B 118      20.907 -67.479 -26.714  1.00 87.63           O  
ATOM   4743  CG  GLN B 118      22.706 -65.005 -24.936  1.00 87.63           C  
ATOM   4744  HG2 GLN B 118      22.680 -65.099 -26.021  1.00 87.63           H  
ATOM   4745  HG3 GLN B 118      22.063 -64.173 -24.647  1.00 87.63           H  
ATOM   4746  CD  GLN B 118      24.129 -64.699 -24.502  1.00 87.63           C  
ATOM   4747  NE2 GLN B 118      24.322 -63.800 -23.561  1.00 87.63           N  
ATOM   4748 HE21 GLN B 118      25.277 -63.620 -23.287  1.00 87.63           H  
ATOM   4749 HE22 GLN B 118      23.537 -63.314 -23.152  1.00 87.63           H  
ATOM   4750  OE1 GLN B 118      25.083 -65.276 -25.000  1.00 87.63           O  
ATOM   4751  N   VAL B 119      19.249 -65.979 -26.439  1.00 87.06           N  
ATOM   4752  H   VAL B 119      18.790 -65.361 -25.784  1.00 87.06           H  
ATOM   4753  CA  VAL B 119      18.663 -66.120 -27.782  1.00 87.06           C  
ATOM   4754  HA  VAL B 119      18.676 -67.176 -28.051  1.00 87.06           H  
ATOM   4755  C   VAL B 119      19.493 -65.355 -28.821  1.00 87.06           C  
ATOM   4756  CB  VAL B 119      17.188 -65.662 -27.804  1.00 87.06           C  
ATOM   4757  HB  VAL B 119      17.143 -64.595 -27.588  1.00 87.06           H  
ATOM   4758  O   VAL B 119      19.525 -64.123 -28.821  1.00 87.06           O  
ATOM   4759  CG1 VAL B 119      16.549 -65.916 -29.176  1.00 87.06           C  
ATOM   4760 HG11 VAL B 119      15.505 -65.603 -29.162  1.00 87.06           H  
ATOM   4761 HG12 VAL B 119      17.062 -65.346 -29.950  1.00 87.06           H  
ATOM   4762 HG13 VAL B 119      16.597 -66.977 -29.422  1.00 87.06           H  
ATOM   4763  CG2 VAL B 119      16.332 -66.393 -26.758  1.00 87.06           C  
ATOM   4764 HG21 VAL B 119      16.337 -67.466 -26.949  1.00 87.06           H  
ATOM   4765 HG22 VAL B 119      15.305 -66.031 -26.806  1.00 87.06           H  
ATOM   4766 HG23 VAL B 119      16.708 -66.207 -25.752  1.00 87.06           H  
ATOM   4767  N   GLN B 120      20.134 -66.090 -29.729  1.00 84.50           N  
ATOM   4768  H   GLN B 120      20.019 -67.092 -29.682  1.00 84.50           H  
ATOM   4769  CA  GLN B 120      20.857 -65.572 -30.888  1.00 84.50           C  
ATOM   4770  HA  GLN B 120      21.178 -64.551 -30.682  1.00 84.50           H  
ATOM   4771  C   GLN B 120      19.928 -65.532 -32.107  1.00 84.50           C  
ATOM   4772  CB  GLN B 120      22.121 -66.407 -31.150  1.00 84.50           C  
ATOM   4773  HB2 GLN B 120      21.851 -67.459 -31.234  1.00 84.50           H  
ATOM   4774  HB3 GLN B 120      22.563 -66.085 -32.093  1.00 84.50           H  
ATOM   4775  O   GLN B 120      19.647 -66.547 -32.747  1.00 84.50           O  
ATOM   4776  CG  GLN B 120      23.159 -66.220 -30.031  1.00 84.50           C  
ATOM   4777  HG2 GLN B 120      23.393 -65.160 -29.935  1.00 84.50           H  
ATOM   4778  HG3 GLN B 120      22.738 -66.563 -29.086  1.00 84.50           H  
ATOM   4779  CD  GLN B 120      24.464 -66.978 -30.267  1.00 84.50           C  
ATOM   4780  NE2 GLN B 120      25.426 -66.844 -29.381  1.00 84.50           N  
ATOM   4781 HE21 GLN B 120      25.306 -66.265 -28.562  1.00 84.50           H  
ATOM   4782 HE22 GLN B 120      26.254 -67.399 -29.544  1.00 84.50           H  
ATOM   4783  OE1 GLN B 120      24.658 -67.700 -31.230  1.00 84.50           O  
ATOM   4784  N   LEU B 121      19.451 -64.325 -32.408  1.00 82.24           N  
ATOM   4785  H   LEU B 121      19.733 -63.554 -31.819  1.00 82.24           H  
ATOM   4786  CA  LEU B 121      18.666 -64.003 -33.599  1.00 82.24           C  
ATOM   4787  HA  LEU B 121      17.836 -64.706 -33.671  1.00 82.24           H  
ATOM   4788  C   LEU B 121      19.531 -64.150 -34.870  1.00 82.24           C  
ATOM   4789  CB  LEU B 121      18.113 -62.575 -33.431  1.00 82.24           C  
ATOM   4790  HB2 LEU B 121      18.957 -61.904 -33.268  1.00 82.24           H  
ATOM   4791  HB3 LEU B 121      17.625 -62.261 -34.354  1.00 82.24           H  
ATOM   4792  O   LEU B 121      20.742 -63.909 -34.811  1.00 82.24           O  
ATOM   4793  CG  LEU B 121      17.114 -62.431 -32.262  1.00 82.24           C  
ATOM   4794  HG  LEU B 121      17.464 -62.983 -31.390  1.00 82.24           H  
ATOM   4795  CD1 LEU B 121      17.001 -60.964 -31.858  1.00 82.24           C  
ATOM   4796 HD11 LEU B 121      17.956 -60.605 -31.473  1.00 82.24           H  
ATOM   4797 HD12 LEU B 121      16.231 -60.835 -31.097  1.00 82.24           H  
ATOM   4798 HD13 LEU B 121      16.726 -60.375 -32.732  1.00 82.24           H  
ATOM   4799  CD2 LEU B 121      15.726 -62.947 -32.640  1.00 82.24           C  
ATOM   4800 HD21 LEU B 121      15.339 -62.376 -33.484  1.00 82.24           H  
ATOM   4801 HD22 LEU B 121      15.773 -64.000 -32.914  1.00 82.24           H  
ATOM   4802 HD23 LEU B 121      15.047 -62.831 -31.796  1.00 82.24           H  
ATOM   4803  N   PRO B 122      18.954 -64.546 -36.020  1.00 76.04           N  
ATOM   4804  CA  PRO B 122      19.725 -64.802 -37.232  1.00 76.04           C  
ATOM   4805  HA  PRO B 122      20.531 -65.492 -36.984  1.00 76.04           H  
ATOM   4806  C   PRO B 122      20.305 -63.504 -37.834  1.00 76.04           C  
ATOM   4807  CB  PRO B 122      18.754 -65.493 -38.194  1.00 76.04           C  
ATOM   4808  HB2 PRO B 122      18.999 -65.307 -39.240  1.00 76.04           H  
ATOM   4809  HB3 PRO B 122      18.727 -66.563 -37.988  1.00 76.04           H  
ATOM   4810  O   PRO B 122      19.732 -62.423 -37.652  1.00 76.04           O  
ATOM   4811  CG  PRO B 122      17.424 -64.860 -37.801  1.00 76.04           C  
ATOM   4812  HG2 PRO B 122      17.369 -63.860 -38.230  1.00 76.04           H  
ATOM   4813  HG3 PRO B 122      16.571 -65.457 -38.126  1.00 76.04           H  
ATOM   4814  CD  PRO B 122      17.537 -64.769 -36.277  1.00 76.04           C  
ATOM   4815  HD2 PRO B 122      17.228 -65.711 -35.826  1.00 76.04           H  
ATOM   4816  HD3 PRO B 122      16.924 -63.949 -35.903  1.00 76.04           H  
ATOM   4817  N   PRO B 123      21.412 -63.582 -38.602  1.00 67.35           N  
ATOM   4818  CA  PRO B 123      22.028 -62.408 -39.215  1.00 67.35           C  
ATOM   4819  HA  PRO B 123      22.360 -61.745 -38.417  1.00 67.35           H  
ATOM   4820  C   PRO B 123      21.056 -61.655 -40.135  1.00 67.35           C  
ATOM   4821  CB  PRO B 123      23.261 -62.927 -39.971  1.00 67.35           C  
ATOM   4822  HB2 PRO B 123      24.087 -62.218 -39.927  1.00 67.35           H  
ATOM   4823  HB3 PRO B 123      23.013 -63.154 -41.009  1.00 67.35           H  
ATOM   4824  O   PRO B 123      20.669 -62.159 -41.188  1.00 67.35           O  
ATOM   4825  CG  PRO B 123      23.600 -64.230 -39.252  1.00 67.35           C  
ATOM   4826  HG2 PRO B 123      24.133 -64.927 -39.899  1.00 67.35           H  
ATOM   4827  HG3 PRO B 123      24.180 -64.014 -38.355  1.00 67.35           H  
ATOM   4828  CD  PRO B 123      22.226 -64.764 -38.855  1.00 67.35           C  
ATOM   4829  HD2 PRO B 123      21.793 -65.331 -39.679  1.00 67.35           H  
ATOM   4830  HD3 PRO B 123      22.329 -65.394 -37.972  1.00 67.35           H  
ATOM   4831  N   GLY B 124      20.698 -60.426 -39.751  1.00 62.32           N  
ATOM   4832  H   GLY B 124      20.982 -60.115 -38.833  1.00 62.32           H  
ATOM   4833  CA  GLY B 124      19.839 -59.540 -40.542  1.00 62.32           C  
ATOM   4834  HA2 GLY B 124      20.171 -58.514 -40.387  1.00 62.32           H  
ATOM   4835  HA3 GLY B 124      19.954 -59.771 -41.601  1.00 62.32           H  
ATOM   4836  C   GLY B 124      18.339 -59.578 -40.223  1.00 62.32           C  
ATOM   4837  O   GLY B 124      17.585 -58.990 -40.991  1.00 62.32           O  
ATOM   4838  N   ALA B 125      17.905 -60.225 -39.132  1.00 54.29           N  
ATOM   4839  H   ALA B 125      18.563 -60.760 -38.583  1.00 54.29           H  
ATOM   4840  CA  ALA B 125      16.549 -60.044 -38.593  1.00 54.29           C  
ATOM   4841  HA  ALA B 125      15.846 -60.006 -39.424  1.00 54.29           H  
ATOM   4842  C   ALA B 125      16.426 -58.684 -37.879  1.00 54.29           C  
ATOM   4843  CB  ALA B 125      16.157 -61.251 -37.731  1.00 54.29           C  
ATOM   4844  HB1 ALA B 125      16.039 -62.124 -38.373  1.00 54.29           H  
ATOM   4845  HB2 ALA B 125      16.912 -61.447 -36.969  1.00 54.29           H  
ATOM   4846  HB3 ALA B 125      15.199 -61.057 -37.249  1.00 54.29           H  
ATOM   4847  O   ALA B 125      16.222 -57.661 -38.533  1.00 54.29           O  
ATOM   4848  N   VAL B 126      16.644 -58.631 -36.560  1.00 52.41           N  
ATOM   4849  H   VAL B 126      16.697 -59.494 -36.038  1.00 52.41           H  
ATOM   4850  CA  VAL B 126      16.766 -57.350 -35.851  1.00 52.41           C  
ATOM   4851  HA  VAL B 126      15.891 -56.750 -36.099  1.00 52.41           H  
ATOM   4852  C   VAL B 126      18.012 -56.612 -36.346  1.00 52.41           C  
ATOM   4853  CB  VAL B 126      16.782 -57.518 -34.317  1.00 52.41           C  
ATOM   4854  HB  VAL B 126      17.635 -58.130 -34.025  1.00 52.41           H  
ATOM   4855  O   VAL B 126      19.142 -57.087 -36.198  1.00 52.41           O  
ATOM   4856  CG1 VAL B 126      16.866 -56.168 -33.590  1.00 52.41           C  
ATOM   4857 HG11 VAL B 126      16.824 -56.324 -32.512  1.00 52.41           H  
ATOM   4858 HG12 VAL B 126      17.808 -55.669 -33.819  1.00 52.41           H  
ATOM   4859 HG13 VAL B 126      16.035 -55.528 -33.886  1.00 52.41           H  
ATOM   4860  CG2 VAL B 126      15.499 -58.196 -33.829  1.00 52.41           C  
ATOM   4861 HG21 VAL B 126      15.422 -59.198 -34.251  1.00 52.41           H  
ATOM   4862 HG22 VAL B 126      15.499 -58.276 -32.742  1.00 52.41           H  
ATOM   4863 HG23 VAL B 126      14.625 -57.625 -34.143  1.00 52.41           H  
ATOM   4864  N   VAL B 127      17.814 -55.407 -36.886  1.00 46.86           N  
ATOM   4865  H   VAL B 127      16.860 -55.110 -37.033  1.00 46.86           H  
ATOM   4866  CA  VAL B 127      18.887 -54.419 -37.054  1.00 46.86           C  
ATOM   4867  HA  VAL B 127      19.760 -54.911 -37.483  1.00 46.86           H  
ATOM   4868  C   VAL B 127      19.254 -53.923 -35.660  1.00 46.86           C  
ATOM   4869  CB  VAL B 127      18.480 -53.262 -37.993  1.00 46.86           C  
ATOM   4870  HB  VAL B 127      17.604 -52.752 -37.593  1.00 46.86           H  
ATOM   4871  O   VAL B 127      18.736 -52.911 -35.197  1.00 46.86           O  
ATOM   4872  CG1 VAL B 127      19.619 -52.241 -38.168  1.00 46.86           C  
ATOM   4873 HG11 VAL B 127      19.851 -51.765 -37.216  1.00 46.86           H  
ATOM   4874 HG12 VAL B 127      19.309 -51.462 -38.865  1.00 46.86           H  
ATOM   4875 HG13 VAL B 127      20.512 -52.736 -38.550  1.00 46.86           H  
ATOM   4876  CG2 VAL B 127      18.133 -53.787 -39.393  1.00 46.86           C  
ATOM   4877 HG21 VAL B 127      17.288 -54.474 -39.335  1.00 46.86           H  
ATOM   4878 HG22 VAL B 127      18.986 -54.313 -39.821  1.00 46.86           H  
ATOM   4879 HG23 VAL B 127      17.851 -52.957 -40.041  1.00 46.86           H  
ATOM   4880  N   ALA B 128      20.108 -54.679 -34.966  1.00 42.11           N  
ATOM   4881  H   ALA B 128      20.376 -55.572 -35.355  1.00 42.11           H  
ATOM   4882  CA  ALA B 128      20.576 -54.322 -33.634  1.00 42.11           C  
ATOM   4883  HA  ALA B 128      19.719 -54.323 -32.961  1.00 42.11           H  
ATOM   4884  C   ALA B 128      21.209 -52.918 -33.696  1.00 42.11           C  
ATOM   4885  CB  ALA B 128      21.564 -55.391 -33.147  1.00 42.11           C  
ATOM   4886  HB1 ALA B 128      22.419 -55.447 -33.820  1.00 42.11           H  
ATOM   4887  HB2 ALA B 128      21.911 -55.134 -32.147  1.00 42.11           H  
ATOM   4888  HB3 ALA B 128      21.067 -56.361 -33.110  1.00 42.11           H  
ATOM   4889  O   ALA B 128      22.224 -52.752 -34.388  1.00 42.11           O  
ATOM   4890  N   PRO B 129      20.624 -51.896 -33.040  1.00 40.52           N  
ATOM   4891  CA  PRO B 129      21.167 -50.548 -33.091  1.00 40.52           C  
ATOM   4892  HA  PRO B 129      21.249 -50.212 -34.124  1.00 40.52           H  
ATOM   4893  C   PRO B 129      22.551 -50.581 -32.445  1.00 40.52           C  
ATOM   4894  CB  PRO B 129      20.160 -49.666 -32.342  1.00 40.52           C  
ATOM   4895  HB2 PRO B 129      19.430 -49.274 -33.050  1.00 40.52           H  
ATOM   4896  HB3 PRO B 129      20.646 -48.848 -31.808  1.00 40.52           H  
ATOM   4897  O   PRO B 129      22.680 -50.976 -31.288  1.00 40.52           O  
ATOM   4898  CG  PRO B 129      19.464 -50.634 -31.384  1.00 40.52           C  
ATOM   4899  HG2 PRO B 129      18.453 -50.307 -31.140  1.00 40.52           H  
ATOM   4900  HG3 PRO B 129      20.058 -50.747 -30.477  1.00 40.52           H  
ATOM   4901  CD  PRO B 129      19.460 -51.949 -32.162  1.00 40.52           C  
ATOM   4902  HD2 PRO B 129      18.552 -52.019 -32.759  1.00 40.52           H  
ATOM   4903  HD3 PRO B 129      19.520 -52.784 -31.464  1.00 40.52           H  
ATOM   4904  N   GLN B 130      23.597 -50.229 -33.202  1.00 34.11           N  
ATOM   4905  H   GLN B 130      23.435 -49.928 -34.152  1.00 34.11           H  
ATOM   4906  CA  GLN B 130      24.971 -50.306 -32.703  1.00 34.11           C  
ATOM   4907  HA  GLN B 130      25.161 -51.340 -32.414  1.00 34.11           H  
ATOM   4908  C   GLN B 130      25.110 -49.398 -31.470  1.00 34.11           C  
ATOM   4909  CB  GLN B 130      25.989 -49.921 -33.790  1.00 34.11           C  
ATOM   4910  HB2 GLN B 130      26.953 -49.753 -33.310  1.00 34.11           H  
ATOM   4911  HB3 GLN B 130      25.684 -48.995 -34.277  1.00 34.11           H  
ATOM   4912  O   GLN B 130      25.002 -48.181 -31.607  1.00 34.11           O  
ATOM   4913  CG  GLN B 130      26.162 -51.035 -34.834  1.00 34.11           C  
ATOM   4914  HG2 GLN B 130      26.359 -51.975 -34.318  1.00 34.11           H  
ATOM   4915  HG3 GLN B 130      25.240 -51.147 -35.403  1.00 34.11           H  
ATOM   4916  CD  GLN B 130      27.312 -50.778 -35.808  1.00 34.11           C  
ATOM   4917  NE2 GLN B 130      27.744 -51.781 -36.539  1.00 34.11           N  
ATOM   4918 HE21 GLN B 130      28.501 -51.561 -37.170  1.00 34.11           H  
ATOM   4919 HE22 GLN B 130      27.307 -52.690 -36.472  1.00 34.11           H  
ATOM   4920  OE1 GLN B 130      27.857 -49.698 -35.944  1.00 34.11           O  
ATOM   4921  N   PRO B 131      25.347 -49.949 -30.264  1.00 35.11           N  
ATOM   4922  CA  PRO B 131      25.176 -49.174 -29.036  1.00 35.11           C  
ATOM   4923  HA  PRO B 131      24.237 -48.621 -29.072  1.00 35.11           H  
ATOM   4924  C   PRO B 131      26.310 -48.168 -28.805  1.00 35.11           C  
ATOM   4925  CB  PRO B 131      25.100 -50.222 -27.919  1.00 35.11           C  
ATOM   4926  HB2 PRO B 131      25.503 -49.853 -26.976  1.00 35.11           H  
ATOM   4927  HB3 PRO B 131      24.063 -50.531 -27.788  1.00 35.11           H  
ATOM   4928  O   PRO B 131      26.130 -47.186 -28.095  1.00 35.11           O  
ATOM   4929  CG  PRO B 131      25.912 -51.398 -28.464  1.00 35.11           C  
ATOM   4930  HG2 PRO B 131      25.607 -52.343 -28.015  1.00 35.11           H  
ATOM   4931  HG3 PRO B 131      26.975 -51.218 -28.306  1.00 35.11           H  
ATOM   4932  CD  PRO B 131      25.595 -51.353 -29.957  1.00 35.11           C  
ATOM   4933  HD2 PRO B 131      24.697 -51.939 -30.153  1.00 35.11           H  
ATOM   4934  HD3 PRO B 131      26.434 -51.745 -30.533  1.00 35.11           H  
ATOM   4935  N   GLY B 132      27.494 -48.428 -29.370  1.00 32.59           N  
ATOM   4936  H   GLY B 132      27.551 -49.232 -29.977  1.00 32.59           H  
ATOM   4937  CA  GLY B 132      28.726 -47.702 -29.055  1.00 32.59           C
[truncated: 853,427 more chars]
