# Supplementary material for: Mapping the FtsQBL divisome components in bacterial NTD pathogens as potential drug targets
Source: Front Genet. 2023 Jan 4;13:1010870. doi: 10.3389/fgene.2022.1010870 (PMC9846249; doi:10.3389/fgene.2022.1010870)
Supplement: Supplementary file 1 [file DataSheet1.ZIP › NTD_PDBs/FtsQLBW_vibch.pdb]

ATOM      1  N   ASP A   1      35.394  38.846 -14.720  1.00 27.30           N  
ATOM      2  H   ASP A   1      35.489  37.964 -14.237  1.00 27.30           H  
ATOM      3  H2  ASP A   1      36.312  39.178 -14.982  1.00 27.30           H  
ATOM      4  H3  ASP A   1      34.963  39.525 -14.109  1.00 27.30           H  
ATOM      5  CA  ASP A   1      34.592  38.657 -15.948  1.00 27.30           C  
ATOM      6  HA  ASP A   1      34.452  39.635 -16.408  1.00 27.30           H  
ATOM      7  C   ASP A   1      33.169  38.139 -15.663  1.00 27.30           C  
ATOM      8  CB  ASP A   1      35.390  37.783 -16.948  1.00 27.30           C  
ATOM      9  HB2 ASP A   1      36.304  37.427 -16.473  1.00 27.30           H  
ATOM     10  HB3 ASP A   1      34.823  36.897 -17.235  1.00 27.30           H  
ATOM     11  O   ASP A   1      32.554  37.496 -16.504  1.00 27.30           O  
ATOM     12  CG  ASP A   1      35.778  38.559 -18.209  1.00 27.30           C  
ATOM     13  OD1 ASP A   1      35.593  39.794 -18.180  1.00 27.30           O  
ATOM     14  OD2 ASP A   1      36.273  37.914 -19.154  1.00 27.30           O  
ATOM     15  N   GLU A   2      32.605  38.446 -14.486  1.00 32.19           N  
ATOM     16  H   GLU A   2      33.083  39.023 -13.810  1.00 32.19           H  
ATOM     17  CA  GLU A   2      31.317  37.908 -13.994  1.00 32.19           C  
ATOM     18  HA  GLU A   2      31.300  36.822 -14.090  1.00 32.19           H  
ATOM     19  C   GLU A   2      30.077  38.446 -14.725  1.00 32.19           C  
ATOM     20  CB  GLU A   2      31.173  38.275 -12.511  1.00 32.19           C  
ATOM     21  HB2 GLU A   2      31.278  39.357 -12.423  1.00 32.19           H  
ATOM     22  HB3 GLU A   2      30.176  37.998 -12.169  1.00 32.19           H  
ATOM     23  O   GLU A   2      28.999  37.871 -14.631  1.00 32.19           O  
ATOM     24  CG  GLU A   2      32.196  37.575 -11.607  1.00 32.19           C  
ATOM     25  HG2 GLU A   2      33.201  37.806 -11.960  1.00 32.19           H  
ATOM     26  HG3 GLU A   2      32.051  36.498 -11.684  1.00 32.19           H  
ATOM     27  CD  GLU A   2      32.075  38.027 -10.143  1.00 32.19           C  
ATOM     28  OE1 GLU A   2      32.462  37.225  -9.270  1.00 32.19           O  
ATOM     29  OE2 GLU A   2      31.679  39.195  -9.933  1.00 32.19           O  
ATOM     30  N   GLN A   3      30.214  39.547 -15.472  1.00 35.45           N  
ATOM     31  H   GLN A   3      31.131  39.968 -15.526  1.00 35.45           H  
ATOM     32  CA  GLN A   3      29.098  40.221 -16.148  1.00 35.45           C  
ATOM     33  HA  GLN A   3      28.318  40.425 -15.415  1.00 35.45           H  
ATOM     34  C   GLN A   3      28.441  39.397 -17.262  1.00 35.45           C  
ATOM     35  CB  GLN A   3      29.586  41.547 -16.744  1.00 35.45           C  
ATOM     36  HB2 GLN A   3      28.859  41.896 -17.477  1.00 35.45           H  
ATOM     37  HB3 GLN A   3      30.534  41.390 -17.258  1.00 35.45           H  
ATOM     38  O   GLN A   3      27.370  39.769 -17.739  1.00 35.45           O  
ATOM     39  CG  GLN A   3      29.737  42.652 -15.693  1.00 35.45           C  
ATOM     40  HG2 GLN A   3      30.489  42.365 -14.958  1.00 35.45           H  
ATOM     41  HG3 GLN A   3      28.785  42.792 -15.180  1.00 35.45           H  
ATOM     42  CD  GLN A   3      30.154  43.979 -16.322  1.00 35.45           C  
ATOM     43  NE2 GLN A   3      30.104  45.064 -15.584  1.00 35.45           N  
ATOM     44 HE21 GLN A   3      29.772  45.031 -14.631  1.00 35.45           H  
ATOM     45 HE22 GLN A   3      30.397  45.918 -16.037  1.00 35.45           H  
ATOM     46  OE1 GLN A   3      30.545  44.070 -17.474  1.00 35.45           O  
ATOM     47  N   ARG A   4      29.046  38.288 -17.703  1.00 38.38           N  
ATOM     48  H   ARG A   4      29.886  37.995 -17.226  1.00 38.38           H  
ATOM     49  CA  ARG A   4      28.433  37.382 -18.683  1.00 38.38           C  
ATOM     50  HA  ARG A   4      27.884  37.975 -19.413  1.00 38.38           H  
ATOM     51  C   ARG A   4      27.374  36.489 -18.029  1.00 38.38           C  
ATOM     52  CB  ARG A   4      29.503  36.569 -19.429  1.00 38.38           C  
ATOM     53  HB2 ARG A   4      29.008  35.765 -19.974  1.00 38.38           H  
ATOM     54  HB3 ARG A   4      30.187  36.119 -18.709  1.00 38.38           H  
ATOM     55  O   ARG A   4      27.436  35.269 -18.149  1.00 38.38           O  
ATOM     56  CG  ARG A   4      30.287  37.389 -20.456  1.00 38.38           C  
ATOM     57  HG2 ARG A   4      29.592  37.870 -21.144  1.00 38.38           H  
ATOM     58  HG3 ARG A   4      30.888  38.146 -19.952  1.00 38.38           H  
ATOM     59  CD  ARG A   4      31.193  36.427 -21.231  1.00 38.38           C  
ATOM     60  HD2 ARG A   4      30.584  35.610 -21.619  1.00 38.38           H  
ATOM     61  HD3 ARG A   4      31.932  36.018 -20.541  1.00 38.38           H  
ATOM     62  NE  ARG A   4      31.878  37.091 -22.352  1.00 38.38           N  
ATOM     63  HE  ARG A   4      31.803  38.097 -22.397  1.00 38.38           H  
ATOM     64  NH1 ARG A   4      32.868  35.207 -23.212  1.00 38.38           N  
ATOM     65 HH11 ARG A   4      33.506  34.772 -23.863  1.00 38.38           H  
ATOM     66 HH12 ARG A   4      32.480  34.679 -22.443  1.00 38.38           H  
ATOM     67  NH2 ARG A   4      33.218  37.183 -24.190  1.00 38.38           N  
ATOM     68 HH21 ARG A   4      33.849  36.732 -24.836  1.00 38.38           H  
ATOM     69 HH22 ARG A   4      33.124  38.189 -24.196  1.00 38.38           H  
ATOM     70  CZ  ARG A   4      32.647  36.493 -23.244  1.00 38.38           C  
ATOM     71  N   LEU A   5      26.372  37.074 -17.375  1.00 40.63           N  
ATOM     72  H   LEU A   5      26.372  38.082 -17.317  1.00 40.63           H  
ATOM     73  CA  LEU A   5      25.123  36.352 -17.145  1.00 40.63           C  
ATOM     74  HA  LEU A   5      25.358  35.428 -16.617  1.00 40.63           H  
ATOM     75  C   LEU A   5      24.524  36.027 -18.530  1.00 40.63           C  
ATOM     76  CB  LEU A   5      24.175  37.190 -16.265  1.00 40.63           C  
ATOM     77  HB2 LEU A   5      24.326  38.245 -16.492  1.00 40.63           H  
ATOM     78  HB3 LEU A   5      23.140  36.953 -16.511  1.00 40.63           H  
ATOM     79  O   LEU A   5      24.263  36.946 -19.309  1.00 40.63           O  
ATOM     80  CG  LEU A   5      24.396  36.938 -14.760  1.00 40.63           C  
ATOM     81  HG  LEU A   5      25.461  36.816 -14.561  1.00 40.63           H  
ATOM     82  CD1 LEU A   5      23.889  38.119 -13.935  1.00 40.63           C  
ATOM     83 HD11 LEU A   5      24.062  37.925 -12.876  1.00 40.63           H  
ATOM     84 HD12 LEU A   5      24.434  39.021 -14.212  1.00 40.63           H  
ATOM     85 HD13 LEU A   5      22.823  38.268 -14.104  1.00 40.63           H  
ATOM     86  CD2 LEU A   5      23.647  35.685 -14.302  1.00 40.63           C  
ATOM     87 HD21 LEU A   5      23.839  35.517 -13.242  1.00 40.63           H  
ATOM     88 HD22 LEU A   5      24.001  34.815 -14.854  1.00 40.63           H  
ATOM     89 HD23 LEU A   5      22.574  35.804 -14.451  1.00 40.63           H  
ATOM     90  N   PRO A   6      24.316  34.744 -18.887  1.00 43.62           N  
ATOM     91  CA  PRO A   6      23.776  34.370 -20.197  1.00 43.62           C  
ATOM     92  HA  PRO A   6      24.367  34.839 -20.984  1.00 43.62           H  
ATOM     93  C   PRO A   6      22.316  34.806 -20.383  1.00 43.62           C  
ATOM     94  CB  PRO A   6      23.939  32.850 -20.282  1.00 43.62           C  
ATOM     95  HB2 PRO A   6      24.903  32.618 -20.733  1.00 43.62           H  
ATOM     96  HB3 PRO A   6      23.136  32.376 -20.847  1.00 43.62           H  
ATOM     97  O   PRO A   6      21.822  34.847 -21.507  1.00 43.62           O  
ATOM     98  CG  PRO A   6      23.947  32.397 -18.823  1.00 43.62           C  
ATOM     99  HG2 PRO A   6      24.500  31.468 -18.688  1.00 43.62           H  
ATOM    100  HG3 PRO A   6      22.922  32.285 -18.469  1.00 43.62           H  
ATOM    101  CD  PRO A   6      24.611  33.560 -18.095  1.00 43.62           C  
ATOM    102  HD2 PRO A   6      25.689  33.400 -18.059  1.00 43.62           H  
ATOM    103  HD3 PRO A   6      24.209  33.639 -17.085  1.00 43.62           H  
ATOM    104  N   LEU A   7      21.617  35.159 -19.303  1.00 50.84           N  
ATOM    105  H   LEU A   7      22.084  35.119 -18.409  1.00 50.84           H  
ATOM    106  CA  LEU A   7      20.336  35.857 -19.361  1.00 50.84           C  
ATOM    107  HA  LEU A   7      19.733  35.456 -20.175  1.00 50.84           H  
ATOM    108  C   LEU A   7      20.598  37.334 -19.685  1.00 50.84           C  
ATOM    109  CB  LEU A   7      19.601  35.639 -18.028  1.00 50.84           C  
ATOM    110  HB2 LEU A   7      20.267  35.909 -17.208  1.00 50.84           H  
ATOM    111  HB3 LEU A   7      18.739  36.305 -17.984  1.00 50.84           H  
ATOM    112  O   LEU A   7      20.716  38.164 -18.791  1.00 50.84           O  
ATOM    113  CG  LEU A   7      19.123  34.189 -17.840  1.00 50.84           C  
ATOM    114  HG  LEU A   7      19.963  33.505 -17.961  1.00 50.84           H  
ATOM    115  CD1 LEU A   7      18.591  34.002 -16.422  1.00 50.84           C  
ATOM    116 HD11 LEU A   7      17.830  34.746 -16.189  1.00 50.84           H  
ATOM    117 HD12 LEU A   7      19.406  34.129 -15.709  1.00 50.84           H  
ATOM    118 HD13 LEU A   7      18.178  33.000 -16.304  1.00 50.84           H  
ATOM    119  CD2 LEU A   7      18.061  33.832 -18.881  1.00 50.84           C  
ATOM    120 HD21 LEU A   7      18.554  33.612 -19.829  1.00 50.84           H  
ATOM    121 HD22 LEU A   7      17.526  32.935 -18.571  1.00 50.84           H  
ATOM    122 HD23 LEU A   7      17.384  34.672 -19.032  1.00 50.84           H  
ATOM    123  N   SER A   8      20.765  37.637 -20.974  1.00 57.12           N  
ATOM    124  H   SER A   8      20.689  36.888 -21.647  1.00 57.12           H  
ATOM    125  CA  SER A   8      21.420  38.869 -21.432  1.00 57.12           C  
ATOM    126  HA  SER A   8      22.398  38.934 -20.955  1.00 57.12           H  
ATOM    127  C   SER A   8      20.656  40.144 -21.081  1.00 57.12           C  
ATOM    128  CB  SER A   8      21.625  38.823 -22.952  1.00 57.12           C  
ATOM    129  HB2 SER A   8      20.688  39.049 -23.461  1.00 57.12           H  
ATOM    130  HB3 SER A   8      22.367  39.569 -23.238  1.00 57.12           H  
ATOM    131  O   SER A   8      21.245  41.101 -20.581  1.00 57.12           O  
ATOM    132  OG  SER A   8      22.050  37.541 -23.367  1.00 57.12           O  
ATOM    133  HG  SER A   8      22.649  37.176 -22.712  1.00 57.12           H  
ATOM    134  N   LYS A   9      19.348  40.185 -21.362  1.00 70.75           N  
ATOM    135  H   LYS A   9      18.920  39.372 -21.783  1.00 70.75           H  
ATOM    136  CA  LYS A   9      18.515  41.363 -21.101  1.00 70.75           C  
ATOM    137  HA  LYS A   9      19.126  42.154 -20.665  1.00 70.75           H  
ATOM    138  C   LYS A   9      17.455  41.033 -20.059  1.00 70.75           C  
ATOM    139  CB  LYS A   9      17.939  41.913 -22.415  1.00 70.75           C  
ATOM    140  HB2 LYS A   9      17.510  41.099 -22.999  1.00 70.75           H  
ATOM    141  HB3 LYS A   9      17.148  42.626 -22.181  1.00 70.75           H  
ATOM    142  O   LYS A   9      16.461  40.370 -20.348  1.00 70.75           O  
ATOM    143  CG  LYS A   9      19.027  42.635 -23.228  1.00 70.75           C  
ATOM    144  HG2 LYS A   9      19.450  43.441 -22.628  1.00 70.75           H  
ATOM    145  HG3 LYS A   9      19.819  41.930 -23.480  1.00 70.75           H  
ATOM    146  CD  LYS A   9      18.451  43.220 -24.521  1.00 70.75           C  
ATOM    147  HD2 LYS A   9      17.651  43.919 -24.278  1.00 70.75           H  
ATOM    148  HD3 LYS A   9      18.047  42.405 -25.120  1.00 70.75           H  
ATOM    149  CE  LYS A   9      19.557  43.940 -25.299  1.00 70.75           C  
ATOM    150  HE2 LYS A   9      20.385  43.243 -25.430  1.00 70.75           H  
ATOM    151  HE3 LYS A   9      19.917  44.781 -24.706  1.00 70.75           H  
ATOM    152  NZ  LYS A   9      19.068  44.394 -26.621  1.00 70.75           N  
ATOM    153  HZ1 LYS A   9      19.812  44.839 -27.139  1.00 70.75           H  
ATOM    154  HZ2 LYS A   9      18.299  45.040 -26.513  1.00 70.75           H  
ATOM    155  HZ3 LYS A   9      18.749  43.593 -27.147  1.00 70.75           H  
ATOM    156  N   LEU A  10      17.659  41.519 -18.840  1.00 72.39           N  
ATOM    157  H   LEU A  10      18.515  42.025 -18.658  1.00 72.39           H  
ATOM    158  CA  LEU A  10      16.619  41.549 -17.818  1.00 72.39           C  
ATOM    159  HA  LEU A  10      15.943  40.707 -17.966  1.00 72.39           H  
ATOM    160  C   LEU A  10      15.835  42.854 -17.973  1.00 72.39           C  
ATOM    161  CB  LEU A  10      17.251  41.420 -16.423  1.00 72.39           C  
ATOM    162  HB2 LEU A  10      18.052  40.682 -16.447  1.00 72.39           H  
ATOM    163  HB3 LEU A  10      17.699  42.376 -16.153  1.00 72.39           H  
ATOM    164  O   LEU A  10      16.412  43.936 -17.886  1.00 72.39           O  
ATOM    165  CG  LEU A  10      16.206  41.009 -15.366  1.00 72.39           C  
ATOM    166  HG  LEU A  10      15.204  41.266 -15.709  1.00 72.39           H  
ATOM    167  CD1 LEU A  10      16.272  39.502 -15.119  1.00 72.39           C  
ATOM    168 HD11 LEU A  10      16.091  38.967 -16.051  1.00 72.39           H  
ATOM    169 HD12 LEU A  10      15.509  39.217 -14.394  1.00 72.39           H  
ATOM    170 HD13 LEU A  10      17.252  39.227 -14.728  1.00 72.39           H  
ATOM    171  CD2 LEU A  10      16.445  41.732 -14.044  1.00 72.39           C  
ATOM    172 HD21 LEU A  10      15.708  41.407 -13.310  1.00 72.39           H  
ATOM    173 HD22 LEU A  10      16.343  42.808 -14.187  1.00 72.39           H  
ATOM    174 HD23 LEU A  10      17.442  41.512 -13.666  1.00 72.39           H  
ATOM    175  N   VAL A  11      14.531  42.759 -18.214  1.00 79.32           N  
ATOM    176  H   VAL A  11      14.117  41.839 -18.257  1.00 79.32           H  
ATOM    177  CA  VAL A  11      13.641  43.924 -18.222  1.00 79.32           C  
ATOM    178  HA  VAL A  11      14.228  44.840 -18.166  1.00 79.32           H  
ATOM    179  C   VAL A  11      12.787  43.848 -16.971  1.00 79.32           C  
ATOM    180  CB  VAL A  11      12.815  44.007 -19.514  1.00 79.32           C  
ATOM    181  HB  VAL A  11      12.269  43.074 -19.653  1.00 79.32           H  
ATOM    182  O   VAL A  11      11.909  42.991 -16.861  1.00 79.32           O  
ATOM    183  CG1 VAL A  11      11.821  45.176 -19.481  1.00 79.32           C  
ATOM    184 HG11 VAL A  11      11.084  45.009 -18.696  1.00 79.32           H  
ATOM    185 HG12 VAL A  11      12.345  46.110 -19.281  1.00 79.32           H  
ATOM    186 HG13 VAL A  11      11.298  45.252 -20.435  1.00 79.32           H  
ATOM    187  CG2 VAL A  11      13.726  44.219 -20.729  1.00 79.32           C  
ATOM    188 HG21 VAL A  11      13.134  44.230 -21.644  1.00 79.32           H  
ATOM    189 HG22 VAL A  11      14.458  43.414 -20.792  1.00 79.32           H  
ATOM    190 HG23 VAL A  11      14.260  45.165 -20.631  1.00 79.32           H  
ATOM    191  N   LEU A  12      13.083  44.736 -16.029  1.00 80.95           N  
ATOM    192  H   LEU A  12      13.820  45.405 -16.201  1.00 80.95           H  
ATOM    193  CA  LEU A  12      12.326  44.889 -14.799  1.00 80.95           C  
ATOM    194  HA  LEU A  12      11.938  43.914 -14.505  1.00 80.95           H  
ATOM    195  C   LEU A  12      11.142  45.829 -15.043  1.00 80.95           C  
ATOM    196  CB  LEU A  12      13.262  45.420 -13.700  1.00 80.95           C  
ATOM    197  HB2 LEU A  12      13.113  46.495 -13.604  1.00 80.95           H  
ATOM    198  HB3 LEU A  12      14.308  45.259 -13.962  1.00 80.95           H  
ATOM    199  O   LEU A  12      11.315  46.906 -15.613  1.00 80.95           O  
ATOM    200  CG  LEU A  12      12.974  44.729 -12.365  1.00 80.95           C  
ATOM    201  HG  LEU A  12      11.901  44.561 -12.273  1.00 80.95           H  
ATOM    202  CD1 LEU A  12      13.727  43.401 -12.304  1.00 80.95           C  
ATOM    203 HD11 LEU A  12      13.302  42.801 -11.499  1.00 80.95           H  
ATOM    204 HD12 LEU A  12      13.595  42.852 -13.237  1.00 80.95           H  
ATOM    205 HD13 LEU A  12      14.790  43.565 -12.130  1.00 80.95           H  
ATOM    206  CD2 LEU A  12      13.448  45.605 -11.221  1.00 80.95           C  
ATOM    207 HD21 LEU A  12      14.534  45.697 -11.242  1.00 80.95           H  
ATOM    208 HD22 LEU A  12      13.138  45.189 -10.262  1.00 80.95           H  
ATOM    209 HD23 LEU A  12      13.046  46.611 -11.341  1.00 80.95           H  
ATOM    210  N   GLN A  13       9.946  45.414 -14.644  1.00 81.78           N  
ATOM    211  H   GLN A  13       9.870  44.515 -14.191  1.00 81.78           H  
ATOM    212  CA  GLN A  13       8.729  46.220 -14.711  1.00 81.78           C  
ATOM    213  HA  GLN A  13       8.989  47.266 -14.874  1.00 81.78           H  
ATOM    214  C   GLN A  13       7.991  46.144 -13.376  1.00 81.78           C  
ATOM    215  CB  GLN A  13       7.828  45.745 -15.865  1.00 81.78           C  
ATOM    216  HB2 GLN A  13       6.869  46.257 -15.795  1.00 81.78           H  
ATOM    217  HB3 GLN A  13       7.660  44.672 -15.772  1.00 81.78           H  
ATOM    218  O   GLN A  13       8.057  45.126 -12.692  1.00 81.78           O  
ATOM    219  CG  GLN A  13       8.441  46.050 -17.238  1.00 81.78           C  
ATOM    220  HG2 GLN A  13       8.699  47.108 -17.277  1.00 81.78           H  
ATOM    221  HG3 GLN A  13       9.356  45.470 -17.356  1.00 81.78           H  
ATOM    222  CD  GLN A  13       7.515  45.723 -18.408  1.00 81.78           C  
ATOM    223  NE2 GLN A  13       7.571  46.491 -19.475  1.00 81.78           N  
ATOM    224 HE21 GLN A  13       8.126  47.332 -19.423  1.00 81.78           H  
ATOM    225 HE22 GLN A  13       6.791  46.397 -20.109  1.00 81.78           H  
ATOM    226  OE1 GLN A  13       6.745  44.776 -18.427  1.00 81.78           O  
ATOM    227  N   GLY A  14       7.278  47.208 -13.028  1.00 78.92           N  
ATOM    228  H   GLY A  14       7.367  48.058 -13.566  1.00 78.92           H  
ATOM    229  CA  GLY A  14       6.571  47.335 -11.757  1.00 78.92           C  
ATOM    230  HA2 GLY A  14       5.504  47.178 -11.910  1.00 78.92           H  
ATOM    231  HA3 GLY A  14       6.929  46.596 -11.039  1.00 78.92           H  
ATOM    232  C   GLY A  14       6.794  48.711 -11.147  1.00 78.92           C  
ATOM    233  O   GLY A  14       7.688  49.443 -11.577  1.00 78.92           O  
ATOM    234  N   ASP A  15       5.970  49.050 -10.165  1.00 78.49           N  
ATOM    235  H   ASP A  15       5.300  48.375  -9.825  1.00 78.49           H  
ATOM    236  CA  ASP A  15       6.135  50.261  -9.366  1.00 78.49           C  
ATOM    237  HA  ASP A  15       6.623  51.017  -9.982  1.00 78.49           H  
ATOM    238  C   ASP A  15       7.061  49.919  -8.192  1.00 78.49           C  
ATOM    239  CB  ASP A  15       4.747  50.785  -8.942  1.00 78.49           C  
ATOM    240  HB2 ASP A  15       4.511  50.467  -7.927  1.00 78.49           H  
ATOM    241  HB3 ASP A  15       3.990  50.351  -9.596  1.00 78.49           H  
ATOM    242  O   ASP A  15       6.653  49.247  -7.244  1.00 78.49           O  
ATOM    243  CG  ASP A  15       4.606  52.307  -9.041  1.00 78.49           C  
ATOM    244  OD1 ASP A  15       5.635  52.997  -9.211  1.00 78.49           O  
ATOM    245  OD2 ASP A  15       3.442  52.760  -8.989  1.00 78.49           O  
ATOM    246  N   LEU A  16       8.342  50.265  -8.329  1.00 80.34           N  
ATOM    247  H   LEU A  16       8.593  50.857  -9.108  1.00 80.34           H  
ATOM    248  CA  LEU A  16       9.422  49.793  -7.462  1.00 80.34           C  
ATOM    249  HA  LEU A  16       9.030  49.092  -6.724  1.00 80.34           H  
ATOM    250  C   LEU A  16      10.048  50.970  -6.722  1.00 80.34           C  
ATOM    251  CB  LEU A  16      10.481  49.072  -8.305  1.00 80.34           C  
ATOM    252  HB2 LEU A  16      11.317  48.808  -7.656  1.00 80.34           H  
ATOM    253  HB3 LEU A  16      10.853  49.773  -9.052  1.00 80.34           H  
ATOM    254  O   LEU A  16      10.678  51.826  -7.345  1.00 80.34           O  
ATOM    255  CG  LEU A  16       9.980  47.809  -9.016  1.00 80.34           C  
ATOM    256  HG  LEU A  16       9.083  48.020  -9.598  1.00 80.34           H  
ATOM    257  CD1 LEU A  16      11.054  47.356  -9.988  1.00 80.34           C  
ATOM    258 HD11 LEU A  16      10.710  46.472 -10.525  1.00 80.34           H  
ATOM    259 HD12 LEU A  16      11.955  47.135  -9.415  1.00 80.34           H  
ATOM    260 HD13 LEU A  16      11.253  48.155 -10.702  1.00 80.34           H  
ATOM    261  CD2 LEU A  16       9.688  46.667  -8.049  1.00 80.34           C  
ATOM    262 HD21 LEU A  16       8.653  46.748  -7.716  1.00 80.34           H  
ATOM    263 HD22 LEU A  16      10.343  46.741  -7.181  1.00 80.34           H  
ATOM    264 HD23 LEU A  16       9.858  45.699  -8.521  1.00 80.34           H  
ATOM    265  N   HIS A  17       9.880  51.008  -5.405  1.00 77.44           N  
ATOM    266  H   HIS A  17       9.397  50.242  -4.958  1.00 77.44           H  
ATOM    267  CA  HIS A  17      10.472  52.024  -4.539  1.00 77.44           C  
ATOM    268  HA  HIS A  17      10.860  52.847  -5.140  1.00 77.44           H  
ATOM    269  C   HIS A  17      11.655  51.465  -3.745  1.00 77.44           C  
ATOM    270  CB  HIS A  17       9.387  52.593  -3.614  1.00 77.44           C  
ATOM    271  HB2 HIS A  17       8.812  51.778  -3.174  1.00 77.44           H  
ATOM    272  HB3 HIS A  17       9.870  53.133  -2.799  1.00 77.44           H  
ATOM    273  O   HIS A  17      12.649  52.167  -3.551  1.00 77.44           O  
ATOM    274  CG  HIS A  17       8.455  53.546  -4.321  1.00 77.44           C  
ATOM    275  CD2 HIS A  17       8.453  54.910  -4.211  1.00 77.44           C  
ATOM    276  HD2 HIS A  17       9.106  55.494  -3.579  1.00 77.44           H  
ATOM    277  ND1 HIS A  17       7.486  53.215  -5.241  1.00 77.44           N  
ATOM    278  HD1 HIS A  17       7.274  52.285  -5.570  1.00 77.44           H  
ATOM    279  CE1 HIS A  17       6.922  54.352  -5.683  1.00 77.44           C  
ATOM    280  HE1 HIS A  17       6.154  54.405  -6.440  1.00 77.44           H  
ATOM    281  NE2 HIS A  17       7.477  55.417  -5.076  1.00 77.44           N  
ATOM    282  N   TYR A  18      11.579  50.204  -3.312  1.00 80.28           N  
ATOM    283  H   TYR A  18      10.741  49.682  -3.522  1.00 80.28           H  
ATOM    284  CA  TYR A  18      12.570  49.596  -2.420  1.00 80.28           C  
ATOM    285  HA  TYR A  18      13.215  50.376  -2.017  1.00 80.28           H  
ATOM    286  C   TYR A  18      13.492  48.585  -3.108  1.00 80.28           C  
ATOM    287  CB  TYR A  18      11.838  48.954  -1.239  1.00 80.28           C  
ATOM    288  HB2 TYR A  18      11.132  48.212  -1.612  1.00 80.28           H  
ATOM    289  HB3 TYR A  18      12.563  48.432  -0.615  1.00 80.28           H  
ATOM    290  O   TYR A  18      14.630  48.399  -2.664  1.00 80.28           O  
ATOM    291  CG  TYR A  18      11.107  49.960  -0.373  1.00 80.28           C  
ATOM    292  CD1 TYR A  18      11.833  50.765   0.526  1.00 80.28           C  
ATOM    293  HD1 TYR A  18      12.905  50.657   0.601  1.00 80.28           H  
ATOM    294  CD2 TYR A  18       9.710  50.108  -0.481  1.00 80.28           C  
ATOM    295  HD2 TYR A  18       9.154  49.503  -1.181  1.00 80.28           H  
ATOM    296  CE1 TYR A  18      11.165  51.706   1.330  1.00 80.28           C  
ATOM    297  HE1 TYR A  18      11.720  52.323   2.022  1.00 80.28           H  
ATOM    298  CE2 TYR A  18       9.037  51.041   0.331  1.00 80.28           C  
ATOM    299  HE2 TYR A  18       7.965  51.152   0.264  1.00 80.28           H  
ATOM    300  OH  TYR A  18       9.122  52.742   2.022  1.00 80.28           O  
ATOM    301  HH  TYR A  18       9.743  53.233   2.565  1.00 80.28           H  
ATOM    302  CZ  TYR A  18       9.763  51.837   1.240  1.00 80.28           C  
ATOM    303  N   VAL A  19      13.028  47.936  -4.177  1.00 80.79           N  
ATOM    304  H   VAL A  19      12.081  48.129  -4.470  1.00 80.79           H  
ATOM    305  CA  VAL A  19      13.744  46.891  -4.909  1.00 80.79           C  
ATOM    306  HA  VAL A  19      14.506  46.465  -4.256  1.00 80.79           H  
ATOM    307  C   VAL A  19      14.436  47.496  -6.119  1.00 80.79           C  
ATOM    308  CB  VAL A  19      12.803  45.746  -5.328  1.00 80.79           C  
ATOM    309  HB  VAL A  19      12.044  46.128  -6.012  1.00 80.79           H  
ATOM    310  O   VAL A  19      13.814  47.968  -7.070  1.00 80.79           O  
ATOM    311  CG1 VAL A  19      13.560  44.621  -6.050  1.00 80.79           C  
ATOM    312 HG11 VAL A  19      14.356  44.236  -5.412  1.00 80.79           H  
ATOM    313 HG12 VAL A  19      13.986  45.001  -6.979  1.00 80.79           H  
ATOM    314 HG13 VAL A  19      12.869  43.815  -6.294  1.00 80.79           H  
ATOM    315  CG2 VAL A  19      12.107  45.125  -4.113  1.00 80.79           C  
ATOM    316 HG21 VAL A  19      11.435  44.332  -4.439  1.00 80.79           H  
ATOM    317 HG22 VAL A  19      11.505  45.877  -3.603  1.00 80.79           H  
ATOM    318 HG23 VAL A  19      12.849  44.728  -3.419  1.00 80.79           H  
ATOM    319  N   SER A  20      15.763  47.435  -6.124  1.00 78.72           N  
ATOM    320  H   SER A  20      16.236  47.019  -5.335  1.00 78.72           H  
ATOM    321  CA  SER A  20      16.544  47.841  -7.285  1.00 78.72           C  
ATOM    322  HA  SER A  20      16.018  48.658  -7.779  1.00 78.72           H  
ATOM    323  C   SER A  20      16.679  46.695  -8.292  1.00 78.72           C  
ATOM    324  CB  SER A  20      17.896  48.398  -6.840  1.00 78.72           C  
ATOM    325  HB2 SER A  20      17.747  49.125  -6.042  1.00 78.72           H  
ATOM    326  HB3 SER A  20      18.366  48.903  -7.684  1.00 78.72           H  
ATOM    327  O   SER A  20      16.665  45.512  -7.945  1.00 78.72           O  
ATOM    328  OG  SER A  20      18.751  47.369  -6.393  1.00 78.72           O  
ATOM    329  HG  SER A  20      18.376  47.022  -5.580  1.00 78.72           H  
ATOM    330  N   ALA A  21      16.920  47.033  -9.563  1.00 77.79           N  
ATOM    331  H   ALA A  21      16.848  48.005  -9.829  1.00 77.79           H  
ATOM    332  CA  ALA A  21      17.288  46.037 -10.576  1.00 77.79           C  
ATOM    333  HA  ALA A  21      16.478  45.316 -10.679  1.00 77.79           H  
ATOM    334  C   ALA A  21      18.530  45.222 -10.178  1.00 77.79           C  
ATOM    335  CB  ALA A  21      17.505  46.762 -11.909  1.00 77.79           C  
ATOM    336  HB1 ALA A  21      16.595  47.291 -12.194  1.00 77.79           H  
ATOM    337  HB2 ALA A  21      17.745  46.033 -12.683  1.00 77.79           H  
ATOM    338  HB3 ALA A  21      18.326  47.473 -11.822  1.00 77.79           H  
ATOM    339  O   ALA A  21      18.670  44.061 -10.566  1.00 77.79           O  
ATOM    340  N   LEU A  22      19.404  45.825  -9.370  1.00 76.66           N  
ATOM    341  H   LEU A  22      19.166  46.738  -9.012  1.00 76.66           H  
ATOM    342  CA  LEU A  22      20.614  45.201  -8.862  1.00 76.66           C  
ATOM    343  HA  LEU A  22      21.099  44.702  -9.701  1.00 76.66           H  
ATOM    344  C   LEU A  22      20.292  44.123  -7.818  1.00 76.66           C  
ATOM    345  CB  LEU A  22      21.529  46.326  -8.341  1.00 76.66           C  
ATOM    346  HB2 LEU A  22      21.356  46.492  -7.278  1.00 76.66           H  
ATOM    347  HB3 LEU A  22      21.250  47.251  -8.847  1.00 76.66           H  
ATOM    348  O   LEU A  22      20.950  43.087  -7.820  1.00 76.66           O  
ATOM    349  CG  LEU A  22      23.023  46.077  -8.621  1.00 76.66           C  
ATOM    350  HG  LEU A  22      23.141  45.394  -9.463  1.00 76.66           H  
ATOM    351  CD1 LEU A  22      23.716  47.391  -8.983  1.00 76.66           C  
ATOM    352 HD11 LEU A  22      24.777  47.213  -9.158  1.00 76.66           H  
ATOM    353 HD12 LEU A  22      23.597  48.117  -8.179  1.00 76.66           H  
ATOM    354 HD13 LEU A  22      23.280  47.794  -9.898  1.00 76.66           H  
ATOM    355  CD2 LEU A  22      23.730  45.488  -7.403  1.00 76.66           C  
ATOM    356 HD21 LEU A  22      23.213  44.575  -7.110  1.00 76.66           H  
ATOM    357 HD22 LEU A  22      23.713  46.227  -6.602  1.00 76.66           H  
ATOM    358 HD23 LEU A  22      24.762  45.253  -7.666  1.00 76.66           H  
ATOM    359  N   ASP A  23      19.260  44.310  -6.990  1.00 79.08           N  
ATOM    360  H   ASP A  23      18.743  45.176  -7.043  1.00 79.08           H  
ATOM    361  CA  ASP A  23      18.808  43.304  -6.016  1.00 79.08           C  
ATOM    362  HA  ASP A  23      19.659  42.993  -5.409  1.00 79.08           H  
ATOM    363  C   ASP A  23      18.266  42.061  -6.723  1.00 79.08           C  
ATOM    364  CB  ASP A  23      17.747  43.899  -5.077  1.00 79.08           C  
ATOM    365  HB2 ASP A  23      17.437  43.135  -4.364  1.00 79.08           H  
ATOM    366  HB3 ASP A  23      16.871  44.196  -5.654  1.00 79.08           H  
ATOM    367  O   ASP A  23      18.642  40.934  -6.394  1.00 79.08           O  
ATOM    368  CG  ASP A  23      18.293  45.099  -4.303  1.00 79.08           C  
ATOM    369  OD1 ASP A  23      19.420  44.990  -3.762  1.00 79.08           O  
ATOM    370  OD2 ASP A  23      17.637  46.165  -4.345  1.00 79.08           O  
ATOM    371  N   VAL A  24      17.471  42.269  -7.773  1.00 81.15           N  
ATOM    372  H   VAL A  24      17.197  43.222  -7.968  1.00 81.15           H  
ATOM    373  CA  VAL A  24      16.910  41.182  -8.584  1.00 81.15           C  
ATOM    374  HA  VAL A  24      16.430  40.469  -7.913  1.00 81.15           H  
ATOM    375  C   VAL A  24      18.013  40.429  -9.323  1.00 81.15           C  
ATOM    376  CB  VAL A  24      15.843  41.715  -9.554  1.00 81.15           C  
ATOM    377  HB  VAL A  24      16.302  42.416 -10.251  1.00 81.15           H  
ATOM    378  O   VAL A  24      18.041  39.201  -9.295  1.00 81.15           O  
ATOM    379  CG1 VAL A  24      15.209  40.567 -10.350  1.00 81.15           C  
ATOM    380 HG11 VAL A  24      14.371  40.932 -10.944  1.00 81.15           H  
ATOM    381 HG12 VAL A  24      14.842  39.804  -9.663  1.00 81.15           H  
ATOM    382 HG13 VAL A  24      15.945  40.127 -11.023  1.00 81.15           H  
ATOM    383  CG2 VAL A  24      14.739  42.445  -8.780  1.00 81.15           C  
ATOM    384 HG21 VAL A  24      15.154  43.248  -8.171  1.00 81.15           H  
ATOM    385 HG22 VAL A  24      14.205  41.751  -8.131  1.00 81.15           H  
ATOM    386 HG23 VAL A  24      14.037  42.912  -9.471  1.00 81.15           H  
ATOM    387  N   GLN A  25      18.975  41.138  -9.925  1.00 77.97           N  
ATOM    388  H   GLN A  25      18.911  42.146  -9.924  1.00 77.97           H  
ATOM    389  CA  GLN A  25      20.150  40.500 -10.525  1.00 77.97           C  
ATOM    390  HA  GLN A  25      19.813  39.797 -11.287  1.00 77.97           H  
ATOM    391  C   GLN A  25      20.945  39.684  -9.504  1.00 77.97           C  
ATOM    392  CB  GLN A  25      21.074  41.547 -11.168  1.00 77.97           C  
ATOM    393  HB2 GLN A  25      22.112  41.304 -10.937  1.00 77.97           H  
ATOM    394  HB3 GLN A  25      20.869  42.537 -10.762  1.00 77.97           H  
ATOM    395  O   GLN A  25      21.387  38.585  -9.827  1.00 77.97           O  
ATOM    396  CG  GLN A  25      20.932  41.564 -12.693  1.00 77.97           C  
ATOM    397  HG2 GLN A  25      21.118  40.562 -13.080  1.00 77.97           H  
ATOM    398  HG3 GLN A  25      19.917  41.857 -12.959  1.00 77.97           H  
ATOM    399  CD  GLN A  25      21.910  42.526 -13.362  1.00 77.97           C  
ATOM    400  NE2 GLN A  25      22.044  42.469 -14.669  1.00 77.97           N  
ATOM    401 HE21 GLN A  25      21.541  41.784 -15.215  1.00 77.97           H  
ATOM    402 HE22 GLN A  25      22.713  43.114 -15.065  1.00 77.97           H  
ATOM    403  OE1 GLN A  25      22.576  43.341 -12.746  1.00 77.97           O  
ATOM    404  N   ARG A  26      21.118  40.192  -8.278  1.00 80.24           N  
ATOM    405  H   ARG A  26      20.731  41.105  -8.084  1.00 80.24           H  
ATOM    406  CA  ARG A  26      21.907  39.529  -7.232  1.00 80.24           C  
ATOM    407  HA  ARG A  26      22.869  39.251  -7.663  1.00 80.24           H  
ATOM    408  C   ARG A  26      21.253  38.231  -6.763  1.00 80.24           C  
ATOM    409  CB  ARG A  26      22.125  40.512  -6.069  1.00 80.24           C  
ATOM    410  HB2 ARG A  26      21.311  40.426  -5.350  1.00 80.24           H  
ATOM    411  HB3 ARG A  26      22.131  41.533  -6.453  1.00 80.24           H  
ATOM    412  O   ARG A  26      21.949  37.243  -6.553  1.00 80.24           O  
ATOM    413  CG  ARG A  26      23.475  40.306  -5.377  1.00 80.24           C  
ATOM    414  HG2 ARG A  26      23.539  39.276  -5.028  1.00 80.24           H  
ATOM    415  HG3 ARG A  26      24.282  40.483  -6.087  1.00 80.24           H  
ATOM    416  CD  ARG A  26      23.639  41.243  -4.170  1.00 80.24           C  
ATOM    417  HD2 ARG A  26      22.798  41.075  -3.497  1.00 80.24           H  
ATOM    418  HD3 ARG A  26      24.556  40.970  -3.647  1.00 80.24           H  
ATOM    419  NE  ARG A  26      23.716  42.672  -4.543  1.00 80.24           N  
ATOM    420  HE  ARG A  26      24.001  42.882  -5.489  1.00 80.24           H  
ATOM    421  NH1 ARG A  26      22.925  43.554  -2.567  1.00 80.24           N  
ATOM    422 HH11 ARG A  26      22.756  42.622  -2.218  1.00 80.24           H  
ATOM    423 HH12 ARG A  26      22.492  44.340  -2.103  1.00 80.24           H  
ATOM    424  NH2 ARG A  26      23.454  44.918  -4.230  1.00 80.24           N  
ATOM    425 HH21 ARG A  26      23.727  45.082  -5.188  1.00 80.24           H  
ATOM    426 HH22 ARG A  26      23.008  45.659  -3.708  1.00 80.24           H  
ATOM    427  CZ  ARG A  26      23.372  43.701  -3.781  1.00 80.24           C  
ATOM    428  N   VAL A  27      19.929  38.225  -6.627  1.00 80.07           N  
ATOM    429  H   VAL A  27      19.433  39.093  -6.767  1.00 80.07           H  
ATOM    430  CA  VAL A  27      19.158  37.028  -6.269  1.00 80.07           C  
ATOM    431  HA  VAL A  27      19.624  36.538  -5.414  1.00 80.07           H  
ATOM    432  C   VAL A  27      19.162  36.006  -7.401  1.00 80.07           C  
ATOM    433  CB  VAL A  27      17.737  37.441  -5.869  1.00 80.07           C  
ATOM    434  HB  VAL A  27      17.332  38.130  -6.609  1.00 80.07           H  
ATOM    435  O   VAL A  27      19.427  34.832  -7.165  1.00 80.07           O  
ATOM    436  CG1 VAL A  27      16.783  36.262  -5.749  1.00 80.07           C  
ATOM    437 HG11 VAL A  27      16.633  35.779  -6.715  1.00 80.07           H  
ATOM    438 HG12 VAL A  27      15.824  36.666  -5.423  1.00 80.07           H  
ATOM    439 HG13 VAL A  27      17.138  35.537  -5.017  1.00 80.07           H  
ATOM    440  CG2 VAL A  27      17.795  38.138  -4.506  1.00 80.07           C  
ATOM    441 HG21 VAL A  27      16.782  38.298  -4.136  1.00 80.07           H  
ATOM    442 HG22 VAL A  27      18.298  39.102  -4.587  1.00 80.07           H  
ATOM    443 HG23 VAL A  27      18.316  37.511  -3.782  1.00 80.07           H  
ATOM    444  N   LEU A  28      18.970  36.453  -8.641  1.00 76.96           N  
ATOM    445  H   LEU A  28      18.744  37.428  -8.776  1.00 76.96           H  
ATOM    446  CA  LEU A  28      19.023  35.575  -9.809  1.00 76.96           C  
ATOM    447  HA  LEU A  28      18.363  34.725  -9.636  1.00 76.96           H  
ATOM    448  C   LEU A  28      20.421  34.988 -10.044  1.00 76.96           C  
ATOM    449  CB  LEU A  28      18.540  36.365 -11.033  1.00 76.96           C  
ATOM    450  HB2 LEU A  28      18.771  35.794 -11.932  1.00 76.96           H  
ATOM    451  HB3 LEU A  28      19.099  37.300 -11.085  1.00 76.96           H  
ATOM    452  O   LEU A  28      20.530  33.845 -10.470  1.00 76.96           O  
ATOM    453  CG  LEU A  28      17.031  36.673 -11.012  1.00 76.96           C  
ATOM    454  HG  LEU A  28      16.742  37.161 -10.081  1.00 76.96           H  
ATOM    455  CD1 LEU A  28      16.695  37.599 -12.180  1.00 76.96           C  
ATOM    456 HD11 LEU A  28      15.637  37.857 -12.141  1.00 76.96           H  
ATOM    457 HD12 LEU A  28      16.918  37.104 -13.125  1.00 76.96           H  
ATOM    458 HD13 LEU A  28      17.284  38.512 -12.097  1.00 76.96           H  
ATOM    459  CD2 LEU A  28      16.215  35.397 -11.170  1.00 76.96           C  
ATOM    460 HD21 LEU A  28      16.246  34.821 -10.245  1.00 76.96           H  
ATOM    461 HD22 LEU A  28      15.173  35.631 -11.387  1.00 76.96           H  
ATOM    462 HD23 LEU A  28      16.657  34.810 -11.975  1.00 76.96           H  
ATOM    463  N   ALA A  29      21.484  35.740  -9.744  1.00 73.31           N  
ATOM    464  H   ALA A  29      21.328  36.699  -9.468  1.00 73.31           H  
ATOM    465  CA  ALA A  29      22.869  35.288  -9.871  1.00 73.31           C  
ATOM    466  HA  ALA A  29      23.004  34.843 -10.857  1.00 73.31           H  
ATOM    467  C   ALA A  29      23.264  34.222  -8.836  1.00 73.31           C  
ATOM    468  CB  ALA A  29      23.792  36.506  -9.777  1.00 73.31           C  
ATOM    469  HB1 ALA A  29      24.827  36.188  -9.899  1.00 73.31           H  
ATOM    470  HB2 ALA A  29      23.548  37.219 -10.565  1.00 73.31           H  
ATOM    471  HB3 ALA A  29      23.679  36.986  -8.804  1.00 73.31           H  
ATOM    472  O   ALA A  29      24.201  33.468  -9.080  1.00 73.31           O  
ATOM    473  N   ARG A  30      22.566  34.149  -7.693  1.00 74.49           N  
ATOM    474  H   ARG A  30      21.797  34.790  -7.565  1.00 74.49           H  
ATOM    475  CA  ARG A  30      22.797  33.122  -6.660  1.00 74.49           C  
ATOM    476  HA  ARG A  30      23.867  32.947  -6.557  1.00 74.49           H  
ATOM    477  C   ARG A  30      22.223  31.753  -7.017  1.00 74.49           C  
ATOM    478  CB  ARG A  30      22.225  33.581  -5.313  1.00 74.49           C  
ATOM    479  HB2 ARG A  30      21.233  34.007  -5.461  1.00 74.49           H  
ATOM    480  HB3 ARG A  30      22.121  32.718  -4.655  1.00 74.49           H  
ATOM    481  O   ARG A  30      22.495  30.795  -6.305  1.00 74.49           O  
ATOM    482  CG  ARG A  30      23.132  34.589  -4.607  1.00 74.49           C  
ATOM    483  HG2 ARG A  30      23.258  35.477  -5.227  1.00 74.49           H  
ATOM    484  HG3 ARG A  30      24.107  34.138  -4.422  1.00 74.49           H  
ATOM    485  CD  ARG A  30      22.479  34.967  -3.277  1.00 74.49           C  
ATOM    486  HD2 ARG A  30      22.389  34.070  -2.665  1.00 74.49           H  
ATOM    487  HD3 ARG A  30      21.480  35.354  -3.481  1.00 74.49           H  
ATOM    488  NE  ARG A  30      23.259  35.986  -2.554  1.00 74.49           N  
ATOM    489  HE  ARG A  30      24.122  36.281  -2.988  1.00 74.49           H  
ATOM    490  NH1 ARG A  30      21.846  36.165  -0.754  1.00 74.49           N  
ATOM    491 HH11 ARG A  30      21.256  35.454  -1.161  1.00 74.49           H  
ATOM    492 HH12 ARG A  30      21.598  36.563   0.141  1.00 74.49           H  
ATOM    493  NH2 ARG A  30      23.690  37.421  -0.839  1.00 74.49           N  
ATOM    494 HH21 ARG A  30      23.448  37.774   0.076  1.00 74.49           H  
ATOM    495 HH22 ARG A  30      24.580  37.650  -1.257  1.00 74.49           H  
ATOM    496  CZ  ARG A  30      22.928  36.518  -1.391  1.00 74.49           C  
ATOM    497  N   LEU A  31      21.428  31.644  -8.080  1.00 74.30           N  
ATOM    498  H   LEU A  31      21.256  32.461  -8.648  1.00 74.30           H  
ATOM    499  CA  LEU A  31      20.942  30.352  -8.546  1.00 74.30           C  
ATOM    500  HA  LEU A  31      20.563  29.786  -7.695  1.00 74.30           H  
ATOM    501  C   LEU A  31      22.114  29.559  -9.140  1.00 74.30           C  
ATOM    502  CB  LEU A  31      19.799  30.579  -9.553  1.00 74.30           C  
ATOM    503  HB2 LEU A  31      19.643  29.668 -10.130  1.00 74.30           H  
ATOM    504  HB3 LEU A  31      20.103  31.355 -10.255  1.00 74.30           H  
ATOM    505  O   LEU A  31      22.592  29.886 -10.222  1.00 74.30           O  
ATOM    506  CG  LEU A  31      18.475  30.976  -8.871  1.00 74.30           C  
ATOM    507  HG  LEU A  31      18.661  31.701  -8.079  1.00 74.30           H  
ATOM    508  CD1 LEU A  31      17.519  31.604  -9.885  1.00 74.30           C  
ATOM    509 HD11 LEU A  31      17.980  32.496 -10.311  1.00 74.30           H  
ATOM    510 HD12 LEU A  31      16.597  31.887  -9.377  1.00 74.30           H  
ATOM    511 HD13 LEU A  31      17.298  30.889 -10.678  1.00 74.30           H  
ATOM    512  CD2 LEU A  31      17.811  29.728  -8.285  1.00 74.30           C  
ATOM    513 HD21 LEU A  31      17.645  28.979  -9.060  1.00 74.30           H  
ATOM    514 HD22 LEU A  31      16.854  29.991  -7.834  1.00 74.30           H  
ATOM    515 HD23 LEU A  31      18.434  29.302  -7.498  1.00 74.30           H  
ATOM    516  N   ASP A  32      22.554  28.502  -8.449  1.00 64.67           N  
ATOM    517  H   ASP A  32      22.234  28.406  -7.496  1.00 64.67           H  
ATOM    518  CA  ASP A  32      23.702  27.659  -8.841  1.00 64.67           C  
ATOM    519  HA  ASP A  32      24.630  28.216  -8.705  1.00 64.67           H  
ATOM    520  C   ASP A  32      23.639  27.187 -10.300  1.00 64.67           C  
ATOM    521  CB  ASP A  32      23.729  26.396  -7.960  1.00 64.67           C  
ATOM    522  HB2 ASP A  32      22.738  25.943  -7.953  1.00 64.67           H  
ATOM    523  HB3 ASP A  32      24.415  25.676  -8.406  1.00 64.67           H  
ATOM    524  O   ASP A  32      24.651  27.066 -10.999  1.00 64.67           O  
ATOM    525  CG  ASP A  32      24.198  26.639  -6.526  1.00 64.67           C  
ATOM    526  OD1 ASP A  32      25.044  27.538  -6.334  1.00 64.67           O  
ATOM    527  OD2 ASP A  32      23.729  25.885  -5.647  1.00 64.67           O  
ATOM    528  N   HIS A  33      22.427  26.908 -10.776  1.00 62.18           N  
ATOM    529  H   HIS A  33      21.650  27.032 -10.143  1.00 62.18           H  
ATOM    530  CA  HIS A  33      22.161  26.483 -12.140  1.00 62.18           C  
ATOM    531  HA  HIS A  33      23.075  26.559 -12.728  1.00 62.18           H  
ATOM    532  C   HIS A  33      21.180  27.437 -12.805  1.00 62.18           C  
ATOM    533  CB  HIS A  33      21.743  25.009 -12.155  1.00 62.18           C  
ATOM    534  HB2 HIS A  33      20.910  24.859 -11.469  1.00 62.18           H  
ATOM    535  HB3 HIS A  33      21.409  24.748 -13.160  1.00 62.18           H  
ATOM    536  O   HIS A  33      19.985  27.167 -12.944  1.00 62.18           O  
ATOM    537  CG  HIS A  33      22.875  24.079 -11.785  1.00 62.18           C  
ATOM    538  CD2 HIS A  33      22.761  22.817 -11.273  1.00 62.18           C  
ATOM    539  HD2 HIS A  33      21.837  22.301 -11.058  1.00 62.18           H  
ATOM    540  ND1 HIS A  33      24.223  24.357 -11.871  1.00 62.18           N  
ATOM    541  HD1 HIS A  33      24.613  25.288 -11.911  1.00 62.18           H  
ATOM    542  CE1 HIS A  33      24.897  23.284 -11.433  1.00 62.18           C  
ATOM    543  HE1 HIS A  33      25.967  23.242 -11.289  1.00 62.18           H  
ATOM    544  NE2 HIS A  33      24.049  22.309 -11.076  1.00 62.18           N  
ATOM    545  N   ILE A  34      21.726  28.555 -13.278  1.00 58.73           N  
ATOM    546  H   ILE A  34      22.666  28.786 -12.992  1.00 58.73           H  
ATOM    547  CA  ILE A  34      21.109  29.318 -14.357  1.00 58.73           C  
ATOM    548  HA  ILE A  34      20.038  29.381 -14.163  1.00 58.73           H  
ATOM    549  C   ILE A  34      21.323  28.514 -15.642  1.00 58.73           C  
ATOM    550  CB  ILE A  34      21.638  30.762 -14.448  1.00 58.73           C  
ATOM    551  HB  ILE A  34      22.660  30.743 -14.828  1.00 58.73           H  
ATOM    552  O   ILE A  34      22.290  28.691 -16.383  1.00 58.73           O  
ATOM    553  CG1 ILE A  34      21.656  31.444 -13.067  1.00 58.73           C  
ATOM    554 HG12 ILE A  34      20.652  31.470 -12.643  1.00 58.73           H  
ATOM    555 HG13 ILE A  34      22.303  30.866 -12.408  1.00 58.73           H  
ATOM    556  CG2 ILE A  34      20.752  31.549 -15.429  1.00 58.73           C  
ATOM    557 HG21 ILE A  34      19.743  31.631 -15.025  1.00 58.73           H  
ATOM    558 HG22 ILE A  34      20.713  31.043 -16.394  1.00 58.73           H  
ATOM    559 HG23 ILE A  34      21.170  32.542 -15.589  1.00 58.73           H  
ATOM    560  CD1 ILE A  34      22.241  32.854 -13.087  1.00 58.73           C  
ATOM    561 HD11 ILE A  34      22.456  33.153 -12.061  1.00 58.73           H  
ATOM    562 HD12 ILE A  34      21.533  33.557 -13.525  1.00 58.73           H  
ATOM    563 HD13 ILE A  34      23.175  32.857 -13.649  1.00 58.73           H  
ATOM    564  N   GLY A  35      20.428  27.565 -15.877  1.00 55.67           N  
ATOM    565  H   GLY A  35      19.673  27.497 -15.209  1.00 55.67           H  
ATOM    566  CA  GLY A  35      20.221  26.953 -17.170  1.00 55.67           C  
ATOM    567  HA2 GLY A  35      19.318  26.346 -17.114  1.00 55.67           H  
ATOM    568  HA3 GLY A  35      21.073  26.314 -17.402  1.00 55.67           H  
ATOM    569  C   GLY A  35      20.054  27.994 -18.280  1.00 55.67           C  
ATOM    570  O   GLY A  35      19.817  29.185 -18.068  1.00 55.67           O  
ATOM    571  N   THR A  36      20.182  27.530 -19.518  1.00 57.71           N  
ATOM    572  H   THR A  36      20.193  26.528 -19.647  1.00 57.71           H  
ATOM    573  CA  THR A  36      19.965  28.389 -20.685  1.00 57.71           C  
ATOM    574  HA  THR A  36      20.626  29.252 -20.595  1.00 57.71           H  
ATOM    575  C   THR A  36      18.533  28.929 -20.693  1.00 57.71           C  
ATOM    576  CB  THR A  36      20.289  27.658 -22.000  1.00 57.71           C  
ATOM    577  HB  THR A  36      19.695  28.092 -22.805  1.00 57.71           H  
ATOM    578  O   THR A  36      17.634  28.357 -20.076  1.00 57.71           O  
ATOM    579  CG2 THR A  36      21.759  27.806 -22.376  1.00 57.71           C  
ATOM    580 HG21 THR A  36      21.963  27.251 -23.291  1.00 57.71           H  
ATOM    581 HG22 THR A  36      22.392  27.428 -21.573  1.00 57.71           H  
ATOM    582 HG23 THR A  36      21.991  28.857 -22.545  1.00 57.71           H  
ATOM    583  OG1 THR A  36      20.010  26.279 -21.934  1.00 57.71           O  
ATOM    584  HG1 THR A  36      20.759  25.844 -21.521  1.00 57.71           H  
ATOM    585  N   PHE A  37      18.294  30.012 -21.442  1.00 59.12           N  
ATOM    586  H   PHE A  37      19.082  30.482 -21.865  1.00 59.12           H  
ATOM    587  CA  PHE A  37      16.969  30.629 -21.609  1.00 59.12           C  
ATOM    588  HA  PHE A  37      16.742  31.223 -20.724  1.00 59.12           H  
ATOM    589  C   PHE A  37      15.833  29.603 -21.787  1.00 59.12           C  
ATOM    590  CB  PHE A  37      17.039  31.559 -22.830  1.00 59.12           C  
ATOM    591  HB2 PHE A  37      17.835  32.286 -22.671  1.00 59.12           H  
ATOM    592  HB3 PHE A  37      17.306  30.975 -23.711  1.00 59.12           H  
ATOM    593  O   PHE A  37      14.741  29.787 -21.257  1.00 59.12           O  
ATOM    594  CG  PHE A  37      15.757  32.313 -23.121  1.00 59.12           C  
ATOM    595  CD1 PHE A  37      14.800  31.776 -24.006  1.00 59.12           C  
ATOM    596  HD1 PHE A  37      14.972  30.819 -24.476  1.00 59.12           H  
ATOM    597  CD2 PHE A  37      15.527  33.562 -22.517  1.00 59.12           C  
ATOM    598  HD2 PHE A  37      16.259  33.983 -21.842  1.00 59.12           H  
ATOM    599  CE1 PHE A  37      13.628  32.495 -24.298  1.00 59.12           C  
ATOM    600  HE1 PHE A  37      12.903  32.090 -24.988  1.00 59.12           H  
ATOM    601  CE2 PHE A  37      14.358  34.282 -22.813  1.00 59.12           C  
ATOM    602  HE2 PHE A  37      14.197  35.253 -22.369  1.00 59.12           H  
ATOM    603  CZ  PHE A  37      13.417  33.753 -23.712  1.00 59.12           C  
ATOM    604  HZ  PHE A  37      12.530  34.319 -23.955  1.00 59.12           H  
ATOM    605  N   MET A  38      16.094  28.486 -22.475  1.00 61.21           N  
ATOM    606  H   MET A  38      17.027  28.371 -22.842  1.00 61.21           H  
ATOM    607  CA  MET A  38      15.152  27.373 -22.623  1.00 61.21           C  
ATOM    608  HA  MET A  38      14.172  27.775 -22.879  1.00 61.21           H  
ATOM    609  C   MET A  38      14.950  26.547 -21.345  1.00 61.21           C  
ATOM    610  CB  MET A  38      15.617  26.468 -23.774  1.00 61.21           C  
ATOM    611  HB2 MET A  38      15.166  25.481 -23.669  1.00 61.21           H  
ATOM    612  HB3 MET A  38      16.700  26.349 -23.737  1.00 61.21           H  
ATOM    613  O   MET A  38      13.805  26.329 -20.959  1.00 61.21           O  
ATOM    614  CG  MET A  38      15.204  27.033 -25.136  1.00 61.21           C  
ATOM    615  HG2 MET A  38      15.730  26.475 -25.910  1.00 61.21           H  
ATOM    616  HG3 MET A  38      15.503  28.079 -25.204  1.00 61.21           H  
ATOM    617  SD  MET A  38      13.423  26.890 -25.451  1.00 61.21           S  
ATOM    618  CE  MET A  38      13.329  27.603 -27.111  1.00 61.21           C  
ATOM    619  HE1 MET A  38      12.293  27.595 -27.451  1.00 61.21           H  
ATOM    620  HE2 MET A  38      13.694  28.630 -27.091  1.00 61.21           H  
ATOM    621  HE3 MET A  38      13.936  27.013 -27.798  1.00 61.21           H  
ATOM    622  N   SER A  39      16.018  26.108 -20.677  1.00 62.80           N  
ATOM    623  H   SER A  39      16.938  26.439 -20.927  1.00 62.80           H  
ATOM    624  CA  SER A  39      15.934  25.128 -19.587  1.00 62.80           C  
ATOM    625  HA  SER A  39      15.141  24.419 -19.825  1.00 62.80           H  
ATOM    626  C   SER A  39      15.581  25.716 -18.221  1.00 62.80           C  
ATOM    627  CB  SER A  39      17.237  24.328 -19.496  1.00 62.80           C  
ATOM    628  HB2 SER A  39      17.112  23.509 -18.789  1.00 62.80           H  
ATOM    629  HB3 SER A  39      17.468  23.909 -20.475  1.00 62.80           H  
ATOM    630  O   SER A  39      15.242  24.954 -17.324  1.00 62.80           O  
ATOM    631  OG  SER A  39      18.308  25.148 -19.075  1.00 62.80           O  
ATOM    632  HG  SER A  39      18.240  25.223 -18.120  1.00 62.80           H  
ATOM    633  N   GLN A  40      15.672  27.036 -18.035  1.00 68.15           N  
ATOM    634  H   GLN A  40      16.107  27.596 -18.754  1.00 68.15           H  
ATOM    635  CA  GLN A  40      15.426  27.632 -16.720  1.00 68.15           C  
ATOM    636  HA  GLN A  40      16.025  27.074 -16.000  1.00 68.15           H  
ATOM    637  C   GLN A  40      13.958  27.496 -16.301  1.00 68.15           C  
ATOM    638  CB  GLN A  40      15.876  29.106 -16.715  1.00 68.15           C  
ATOM    639  HB2 GLN A  40      16.817  29.202 -17.258  1.00 68.15           H  
ATOM    640  HB3 GLN A  40      15.135  29.720 -17.227  1.00 68.15           H  
ATOM    641  O   GLN A  40      13.081  28.024 -16.987  1.00 68.15           O  
ATOM    642  CG  GLN A  40      16.077  29.639 -15.283  1.00 68.15           C  
ATOM    643  HG2 GLN A  40      16.361  30.689 -15.342  1.00 68.15           H  
ATOM    644  HG3 GLN A  40      15.150  29.541 -14.719  1.00 68.15           H  
ATOM    645  CD  GLN A  40      17.195  28.918 -14.547  1.00 68.15           C  
ATOM    646  NE2 GLN A  40      17.307  28.983 -13.243  1.00 68.15           N  
ATOM    647 HE21 GLN A  40      16.637  29.475 -12.669  1.00 68.15           H  
ATOM    648 HE22 GLN A  40      18.060  28.443 -12.842  1.00 68.15           H  
ATOM    649  OE1 GLN A  40      17.994  28.252 -15.162  1.00 68.15           O  
ATOM    650  N   ASP A  41      13.677  26.830 -15.186  1.00 71.83           N  
ATOM    651  H   ASP A  41      14.413  26.381 -14.660  1.00 71.83           H  
ATOM    652  CA  ASP A  41      12.317  26.777 -14.650  1.00 71.83           C  
ATOM    653  HA  ASP A  41      11.652  26.455 -15.452  1.00 71.83           H  
ATOM    654  C   ASP A  41      11.878  28.180 -14.194  1.00 71.83           C  
ATOM    655  CB  ASP A  41      12.216  25.725 -13.538  1.00 71.83           C  
ATOM    656  HB2 ASP A  41      12.747  24.828 -13.855  1.00 71.83           H  
ATOM    657  HB3 ASP A  41      12.694  26.105 -12.635  1.00 71.83           H  
ATOM    658  O   ASP A  41      12.594  28.869 -13.462  1.00 71.83           O  
ATOM    659  CG  ASP A  41      10.760  25.347 -13.239  1.00 71.83           C  
ATOM    660  OD1 ASP A  41       9.867  26.184 -13.519  1.00 71.83           O  
ATOM    661  OD2 ASP A  41      10.549  24.215 -12.767  1.00 71.83           O  
ATOM    662  N   ILE A  42      10.715  28.627 -14.675  1.00 78.74           N  
ATOM    663  H   ILE A  42      10.103  27.926 -15.067  1.00 78.74           H  
ATOM    664  CA  ILE A  42      10.154  29.946 -14.357  1.00 78.74           C  
ATOM    665  HA  ILE A  42      10.929  30.701 -14.488  1.00 78.74           H  
ATOM    666  C   ILE A  42       9.742  29.998 -12.883  1.00 78.74           C  
ATOM    667  CB  ILE A  42       8.978  30.283 -15.306  1.00 78.74           C  
ATOM    668  HB  ILE A  42       8.236  29.488 -15.231  1.00 78.74           H  
ATOM    669  O   ILE A  42       9.905  31.045 -12.262  1.00 78.74           O  
ATOM    670  CG1 ILE A  42       9.484  30.364 -16.768  1.00 78.74           C  
ATOM    671 HG12 ILE A  42      10.209  31.173 -16.852  1.00 78.74           H  
ATOM    672 HG13 ILE A  42       9.988  29.432 -17.023  1.00 78.74           H  
ATOM    673  CG2 ILE A  42       8.303  31.610 -14.919  1.00 78.74           C  
ATOM    674 HG21 ILE A  42       9.015  32.429 -15.016  1.00 78.74           H  
ATOM    675 HG22 ILE A  42       7.434  31.799 -15.550  1.00 78.74           H  
ATOM    676 HG23 ILE A  42       7.931  31.574 -13.896  1.00 78.74           H  
ATOM    677  CD1 ILE A  42       8.382  30.576 -17.817  1.00 78.74           C  
ATOM    678 HD11 ILE A  42       7.957  31.576 -17.728  1.00 78.74           H  
ATOM    679 HD12 ILE A  42       8.810  30.471 -18.814  1.00 78.74           H  
ATOM    680 HD13 ILE A  42       7.598  29.830 -17.686  1.00 78.74           H  
ATOM    681  N   ASN A  43       9.283  28.879 -12.314  1.00 76.39           N  
ATOM    682  H   ASN A  43       9.261  28.023 -12.848  1.00 76.39           H  
ATOM    683  CA  ASN A  43       8.819  28.830 -10.928  1.00 76.39           C  
ATOM    684  HA  ASN A  43       8.099  29.630 -10.756  1.00 76.39           H  
ATOM    685  C   ASN A  43       9.972  29.045  -9.945  1.00 76.39           C  
ATOM    686  CB  ASN A  43       8.126  27.485 -10.680  1.00 76.39           C  
ATOM    687  HB2 ASN A  43       8.783  26.669 -10.981  1.00 76.39           H  
ATOM    688  HB3 ASN A  43       7.925  27.381  -9.613  1.00 76.39           H  
ATOM    689  O   ASN A  43       9.852  29.851  -9.031  1.00 76.39           O  
ATOM    690  CG  ASN A  43       6.799  27.350 -11.402  1.00 76.39           C  
ATOM    691  ND2 ASN A  43       6.325  26.139 -11.562  1.00 76.39           N  
ATOM    692 HD21 ASN A  43       6.869  25.349 -11.244  1.00 76.39           H  
ATOM    693 HD22 ASN A  43       5.424  26.062 -12.012  1.00 76.39           H  
ATOM    694  OD1 ASN A  43       6.170  28.300 -11.838  1.00 76.39           O  
ATOM    695  N   VAL A  44      11.125  28.417 -10.192  1.00 79.85           N  
ATOM    696  H   VAL A  44      11.149  27.750 -10.950  1.00 79.85           H  
ATOM    697  CA  VAL A  44      12.328  28.596  -9.359  1.00 79.85           C  
ATOM    698  HA  VAL A  44      12.075  28.376  -8.322  1.00 79.85           H  
ATOM    699  C   VAL A  44      12.821  30.043  -9.415  1.00 79.85           C  
ATOM    700  CB  VAL A  44      13.443  27.635  -9.810  1.00 79.85           C  
ATOM    701  HB  VAL A  44      13.678  27.828 -10.857  1.00 79.85           H  
ATOM    702  O   VAL A  44      13.204  30.619  -8.396  1.00 79.85           O  
ATOM    703  CG1 VAL A  44      14.727  27.816  -8.992  1.00 79.85           C  
ATOM    704 HG11 VAL A  44      15.150  28.806  -9.162  1.00 79.85           H  
ATOM    705 HG12 VAL A  44      14.509  27.700  -7.930  1.00 79.85           H  
ATOM    706 HG13 VAL A  44      15.467  27.072  -9.285  1.00 79.85           H  
ATOM    707  CG2 VAL A  44      13.003  26.172  -9.677  1.00 79.85           C  
ATOM    708 HG21 VAL A  44      12.125  25.970 -10.290  1.00 79.85           H  
ATOM    709 HG22 VAL A  44      13.806  25.509 -10.000  1.00 79.85           H  
ATOM    710 HG23 VAL A  44      12.758  25.955  -8.638  1.00 79.85           H  
ATOM    711  N   LEU A  45      12.784  30.661 -10.603  1.00 79.14           N  
ATOM    712  H   LEU A  45      12.440  30.146 -11.400  1.00 79.14           H  
ATOM    713  CA  LEU A  45      13.091  32.085 -10.742  1.00 79.14           C  
ATOM    714  HA  LEU A  45      14.078  32.280 -10.321  1.00 79.14           H  
ATOM    715  C   LEU A  45      12.089  32.941  -9.952  1.00 79.14           C  
ATOM    716  CB  LEU A  45      13.070  32.494 -12.225  1.00 79.14           C  
ATOM    717  HB2 LEU A  45      13.173  33.579 -12.268  1.00 79.14           H  
ATOM    718  HB3 LEU A  45      12.097  32.231 -12.640  1.00 79.14           H  
ATOM    719  O   LEU A  45      12.488  33.913  -9.318  1.00 79.14           O  
ATOM    720  CG  LEU A  45      14.162  31.912 -13.128  1.00 79.14           C  
ATOM    721  HG  LEU A  45      14.262  30.839 -12.968  1.00 79.14           H  
ATOM    722  CD1 LEU A  45      13.779  32.194 -14.588  1.00 79.14           C  
ATOM    723 HD11 LEU A  45      14.606  31.963 -15.260  1.00 79.14           H  
ATOM    724 HD12 LEU A  45      13.523  33.247 -14.706  1.00 79.14           H  
ATOM    725 HD13 LEU A  45      12.922  31.576 -14.854  1.00 79.14           H  
ATOM    726  CD2 LEU A  45      15.506  32.587 -12.887  1.00 79.14           C  
ATOM    727 HD21 LEU A  45      15.456  33.613 -13.252  1.00 79.14           H  
ATOM    728 HD22 LEU A  45      16.296  32.056 -13.417  1.00 79.14           H  
ATOM    729 HD23 LEU A  45      15.738  32.579 -11.822  1.00 79.14           H  
ATOM    730  N   GLN A  46      10.802  32.596  -9.999  1.00 81.30           N  
ATOM    731  H   GLN A  46      10.540  31.775 -10.527  1.00 81.30           H  
ATOM    732  CA  GLN A  46       9.733  33.343  -9.347  1.00 81.30           C  
ATOM    733  HA  GLN A  46       9.826  34.393  -9.624  1.00 81.30           H  
ATOM    734  C   GLN A  46       9.850  33.273  -7.823  1.00 81.30           C  
ATOM    735  CB  GLN A  46       8.383  32.828  -9.864  1.00 81.30           C  
ATOM    736  HB2 GLN A  46       8.386  32.881 -10.953  1.00 81.30           H  
ATOM    737  HB3 GLN A  46       8.241  31.790  -9.565  1.00 81.30           H  
ATOM    738  O   GLN A  46       9.841  34.323  -7.190  1.00 81.30           O  
ATOM    739  CG  GLN A  46       7.207  33.658  -9.344  1.00 81.30           C  
ATOM    740  HG2 GLN A  46       7.158  33.564  -8.259  1.00 81.30           H  
ATOM    741  HG3 GLN A  46       7.391  34.701  -9.602  1.00 81.30           H  
ATOM    742  CD  GLN A  46       5.863  33.213  -9.924  1.00 81.30           C  
ATOM    743  NE2 GLN A  46       4.767  33.849  -9.581  1.00 81.30           N  
ATOM    744 HE21 GLN A  46       3.914  33.507  -9.998  1.00 81.30           H  
ATOM    745 HE22 GLN A  46       4.842  34.778  -9.192  1.00 81.30           H  
ATOM    746  OE1 GLN A  46       5.760  32.315 -10.739  1.00 81.30           O  
ATOM    747  N   GLU A  47      10.038  32.079  -7.256  1.00 81.57           N  
ATOM    748  H   GLU A  47      10.001  31.254  -7.837  1.00 81.57           H  
ATOM    749  CA  GLU A  47      10.302  31.875  -5.825  1.00 81.57           C  
ATOM    750  HA  GLU A  47       9.469  32.250  -5.231  1.00 81.57           H  
ATOM    751  C   GLU A  47      11.551  32.623  -5.372  1.00 81.57           C  
ATOM    752  CB  GLU A  47      10.509  30.382  -5.527  1.00 81.57           C  
ATOM    753  HB2 GLU A  47      11.271  30.270  -4.755  1.00 81.57           H  
ATOM    754  HB3 GLU A  47      10.866  29.878  -6.425  1.00 81.57           H  
ATOM    755  O   GLU A  47      11.528  33.302  -4.350  1.00 81.57           O  
ATOM    756  CG  GLU A  47       9.231  29.719  -5.007  1.00 81.57           C  
ATOM    757  HG2 GLU A  47       8.453  29.811  -5.765  1.00 81.57           H  
ATOM    758  HG3 GLU A  47       8.904  30.250  -4.114  1.00 81.57           H  
ATOM    759  CD  GLU A  47       9.444  28.234  -4.672  1.00 81.57           C  
ATOM    760  OE1 GLU A  47       8.649  27.710  -3.862  1.00 81.57           O  
ATOM    761  OE2 GLU A  47      10.371  27.620  -5.253  1.00 81.57           O  
ATOM    762  N   SER A  48      12.629  32.561  -6.160  1.00 82.30           N  
ATOM    763  H   SER A  48      12.599  31.958  -6.969  1.00 82.30           H  
ATOM    764  CA  SER A  48      13.859  33.283  -5.829  1.00 82.30           C  
ATOM    765  HA  SER A  48      14.211  32.960  -4.849  1.00 82.30           H  
ATOM    766  C   SER A  48      13.597  34.782  -5.757  1.00 82.30           C  
ATOM    767  CB  SER A  48      14.956  33.015  -6.857  1.00 82.30           C  
ATOM    768  HB2 SER A  48      15.854  33.564  -6.574  1.00 82.30           H  
ATOM    769  HB3 SER A  48      14.634  33.347  -7.843  1.00 82.30           H  
ATOM    770  O   SER A  48      13.945  35.435  -4.786  1.00 82.30           O  
ATOM    771  OG  SER A  48      15.263  31.643  -6.902  1.00 82.30           O  
ATOM    772  HG  SER A  48      14.493  31.171  -7.228  1.00 82.30           H  
ATOM    773  N   VAL A  49      12.930  35.348  -6.761  1.00 80.39           N  
ATOM    774  H   VAL A  49      12.603  34.764  -7.517  1.00 80.39           H  
ATOM    775  CA  VAL A  49      12.634  36.783  -6.780  1.00 80.39           C  
ATOM    776  HA  VAL A  49      13.552  37.327  -6.560  1.00 80.39           H  
ATOM    777  C   VAL A  49      11.638  37.179  -5.678  1.00 80.39           C  
ATOM    778  CB  VAL A  49      12.174  37.183  -8.188  1.00 80.39           C  
ATOM    779  HB  VAL A  49      11.339  36.554  -8.499  1.00 80.39           H  
ATOM    780  O   VAL A  49      11.776  38.256  -5.107  1.00 80.39           O  
ATOM    781  CG1 VAL A  49      11.743  38.638  -8.250  1.00 80.39           C  
ATOM    782 HG11 VAL A  49      11.451  38.887  -9.270  1.00 80.39           H  
ATOM    783 HG12 VAL A  49      12.557  39.287  -7.927  1.00 80.39           H  
ATOM    784 HG13 VAL A  49      10.887  38.796  -7.595  1.00 80.39           H  
ATOM    785  CG2 VAL A  49      13.321  37.054  -9.205  1.00 80.39           C  
ATOM    786 HG21 VAL A  49      14.146  37.706  -8.916  1.00 80.39           H  
ATOM    787 HG22 VAL A  49      13.699  36.032  -9.230  1.00 80.39           H  
ATOM    788 HG23 VAL A  49      12.973  37.324 -10.202  1.00 80.39           H  
ATOM    789  N   GLN A  50      10.682  36.314  -5.331  1.00 79.35           N  
ATOM    790  H   GLN A  50      10.617  35.437  -5.829  1.00 79.35           H  
ATOM    791  CA  GLN A  50       9.771  36.509  -4.195  1.00 79.35           C  
ATOM    792  HA  GLN A  50       9.379  37.526  -4.216  1.00 79.35           H  
ATOM    793  C   GLN A  50      10.458  36.351  -2.834  1.00 79.35           C  
ATOM    794  CB  GLN A  50       8.592  35.533  -4.294  1.00 79.35           C  
ATOM    795  HB2 GLN A  50       8.055  35.524  -3.345  1.00 79.35           H  
ATOM    796  HB3 GLN A  50       8.964  34.526  -4.485  1.00 79.35           H  
ATOM    797  O   GLN A  50       9.942  36.837  -1.834  1.00 79.35           O  
ATOM    798  CG  GLN A  50       7.604  35.947  -5.390  1.00 79.35           C  
ATOM    799  HG2 GLN A  50       8.135  36.027  -6.339  1.00 79.35           H  
ATOM    800  HG3 GLN A  50       7.187  36.924  -5.146  1.00 79.35           H  
ATOM    801  CD  GLN A  50       6.458  34.958  -5.563  1.00 79.35           C  
ATOM    802  NE2 GLN A  50       5.663  35.086  -6.606  1.00 79.35           N  
ATOM    803 HE21 GLN A  50       4.986  34.340  -6.672  1.00 79.35           H  
ATOM    804 HE22 GLN A  50       5.920  35.680  -7.382  1.00 79.35           H  
ATOM    805  OE1 GLN A  50       6.244  34.029  -4.809  1.00 79.35           O  
ATOM    806  N   SER A  51      11.645  35.742  -2.775  1.00 78.61           N  
ATOM    807  H   SER A  51      11.998  35.268  -3.593  1.00 78.61           H  
ATOM    808  CA  SER A  51      12.443  35.702  -1.549  1.00 78.61           C  
ATOM    809  HA  SER A  51      11.775  35.431  -0.731  1.00 78.61           H  
ATOM    810  C   SER A  51      13.046  37.068  -1.197  1.00 78.61           C  
ATOM    811  CB  SER A  51      13.524  34.614  -1.636  1.00 78.61           C  
ATOM    812  HB2 SER A  51      13.202  33.821  -2.311  1.00 78.61           H  
ATOM    813  HB3 SER A  51      13.652  34.181  -0.644  1.00 78.61           H  
ATOM    814  O   SER A  51      13.648  37.218  -0.132  1.00 78.61           O  
ATOM    815  OG  SER A  51      14.778  35.125  -2.056  1.00 78.61           O  
ATOM    816  HG  SER A  51      15.000  35.832  -1.445  1.00 78.61           H  
ATOM    817  N   ILE A  52      12.958  38.058  -2.095  1.00 78.54           N  
ATOM    818  H   ILE A  52      12.444  37.881  -2.945  1.00 78.54           H  
ATOM    819  CA  ILE A  52      13.312  39.441  -1.780  1.00 78.54           C  
ATOM    820  HA  ILE A  52      14.291  39.436  -1.301  1.00 78.54           H  
ATOM    821  C   ILE A  52      12.232  39.976  -0.828  1.00 78.54           C  
ATOM    822  CB  ILE A  52      13.430  40.307  -3.050  1.00 78.54           C  
ATOM    823  HB  ILE A  52      12.478  40.268  -3.579  1.00 78.54           H  
ATOM    824  O   ILE A  52      11.071  40.024  -1.223  1.00 78.54           O  
ATOM    825  CG1 ILE A  52      14.533  39.764  -3.979  1.00 78.54           C  
ATOM    826 HG12 ILE A  52      15.494  39.909  -3.486  1.00 78.54           H  
ATOM    827 HG13 ILE A  52      14.382  38.697  -4.141  1.00 78.54           H  
ATOM    828  CG2 ILE A  52      13.741  41.770  -2.668  1.00 78.54           C  
ATOM    829 HG21 ILE A  52      13.811  42.385  -3.564  1.00 78.54           H  
ATOM    830 HG22 ILE A  52      12.935  42.186  -2.063  1.00 78.54           H  
ATOM    831 HG23 ILE A  52      14.680  41.828  -2.117  1.00 78.54           H  
ATOM    832  CD1 ILE A  52      14.586  40.423  -5.363  1.00 78.54           C  
ATOM    833 HD11 ILE A  52      15.290  39.875  -5.989  1.00 78.54           H  
ATOM    834 HD12 ILE A  52      14.922  41.457  -5.287  1.00 78.54           H  
ATOM    835 HD13 ILE A  52      13.600  40.391  -5.828  1.00 78.54           H  
ATOM    836  N   PRO A  53      12.575  40.442   0.387  1.00 78.23           N  
ATOM    837  CA  PRO A  53      11.578  40.701   1.432  1.00 78.23           C  
ATOM    838  HA  PRO A  53      11.081  39.762   1.676  1.00 78.23           H  
ATOM    839  C   PRO A  53      10.507  41.739   1.081  1.00 78.23           C  
ATOM    840  CB  PRO A  53      12.378  41.177   2.641  1.00 78.23           C  
ATOM    841  HB2 PRO A  53      12.424  42.266   2.662  1.00 78.23           H  
ATOM    842  HB3 PRO A  53      11.932  40.790   3.557  1.00 78.23           H  
ATOM    843  O   PRO A  53       9.409  41.707   1.621  1.00 78.23           O  
ATOM    844  CG  PRO A  53      13.780  40.619   2.430  1.00 78.23           C  
ATOM    845  HG2 PRO A  53      13.829  39.609   2.836  1.00 78.23           H  
ATOM    846  HG3 PRO A  53      14.539  41.252   2.890  1.00 78.23           H  
ATOM    847  CD  PRO A  53      13.925  40.562   0.917  1.00 78.23           C  
ATOM    848  HD2 PRO A  53      14.379  41.483   0.552  1.00 78.23           H  
ATOM    849  HD3 PRO A  53      14.546  39.701   0.667  1.00 78.23           H  
ATOM    850  N   TRP A  54      10.829  42.668   0.181  1.00 82.41           N  
ATOM    851  H   TRP A  54      11.754  42.632  -0.221  1.00 82.41           H  
ATOM    852  CA  TRP A  54       9.915  43.711  -0.283  1.00 82.41           C  
ATOM    853  HA  TRP A  54       9.278  44.027   0.543  1.00 82.41           H  
ATOM    854  C   TRP A  54       8.976  43.252  -1.402  1.00 82.41           C  
ATOM    855  CB  TRP A  54      10.753  44.912  -0.728  1.00 82.41           C  
ATOM    856  HB2 TRP A  54      11.516  44.579  -1.432  1.00 82.41           H  
ATOM    857  HB3 TRP A  54      10.110  45.622  -1.248  1.00 82.41           H  
ATOM    858  O   TRP A  54       8.063  43.990  -1.750  1.00 82.41           O  
ATOM    859  CG  TRP A  54      11.406  45.642   0.399  1.00 82.41           C  
ATOM    860  CD1 TRP A  54      12.689  45.522   0.810  1.00 82.41           C  
ATOM    861  HD1 TRP A  54      13.424  44.879   0.350  1.00 82.41           H  
ATOM    862  CD2 TRP A  54      10.788  46.620   1.280  1.00 82.41           C  
ATOM    863  CE2 TRP A  54      11.765  47.054   2.224  1.00 82.41           C  
ATOM    864  CE3 TRP A  54       9.501  47.186   1.357  1.00 82.41           C  
ATOM    865  HE3 TRP A  54       8.743  46.903   0.641  1.00 82.41           H  
ATOM    866  NE1 TRP A  54      12.911  46.368   1.880  1.00 82.41           N  
ATOM    867  HE1 TRP A  54      13.819  46.508   2.300  1.00 82.41           H  
ATOM    868  CH2 TRP A  54      10.170  48.510   3.287  1.00 82.41           C  
ATOM    869  HH2 TRP A  54       9.909  49.215   4.063  1.00 82.41           H  
ATOM    870  CZ2 TRP A  54      11.470  47.988   3.224  1.00 82.41           C  
ATOM    871  HZ2 TRP A  54      12.217  48.310   3.934  1.00 82.41           H  
ATOM    872  CZ3 TRP A  54       9.198  48.129   2.350  1.00 82.41           C  
ATOM    873  HZ3 TRP A  54       8.211  48.565   2.386  1.00 82.41           H  
ATOM    874  N   VAL A  55       9.180  42.071  -1.990  1.00 83.90           N  
ATOM    875  H   VAL A  55       9.852  41.432  -1.589  1.00 83.90           H  
ATOM    876  CA  VAL A  55       8.418  41.600  -3.152  1.00 83.90           C  
ATOM    877  HA  VAL A  55       8.051  42.463  -3.708  1.00 83.90           H  
ATOM    878  C   VAL A  55       7.206  40.796  -2.692  1.00 83.90           C  
ATOM    879  CB  VAL A  55       9.317  40.796  -4.111  1.00 83.90           C  
ATOM    880  HB  VAL A  55       9.767  39.954  -3.584  1.00 83.90           H  
ATOM    881  O   VAL A  55       7.336  39.677  -2.210  1.00 83.90           O  
ATOM    882  CG1 VAL A  55       8.530  40.256  -5.312  1.00 83.90           C  
ATOM    883 HG11 VAL A  55       8.024  41.070  -5.831  1.00 83.90           H  
ATOM    884 HG12 VAL A  55       9.219  39.750  -5.989  1.00 83.90           H  
ATOM    885 HG13 VAL A  55       7.793  39.527  -4.974  1.00 83.90           H  
ATOM    886  CG2 VAL A  55      10.434  41.693  -4.663  1.00 83.90           C  
ATOM    887 HG21 VAL A  55      11.051  42.060  -3.842  1.00 83.90           H  
ATOM    888 HG22 VAL A  55      10.001  42.545  -5.187  1.00 83.90           H  
ATOM    889 HG23 VAL A  55      11.065  41.121  -5.343  1.00 83.90           H  
ATOM    890  N   SER A  56       6.013  41.351  -2.904  1.00 83.09           N  
ATOM    891  H   SER A  56       5.982  42.268  -3.326  1.00 83.09           H  
ATOM    892  CA  SER A  56       4.740  40.659  -2.673  1.00 83.09           C  
ATOM    893  HA  SER A  56       4.780  40.122  -1.725  1.00 83.09           H  
ATOM    894  C   SER A  56       4.465  39.617  -3.742  1.00 83.09           C  
ATOM    895  CB  SER A  56       3.601  41.683  -2.643  1.00 83.09           C  
ATOM    896  HB2 SER A  56       3.727  42.353  -1.793  1.00 83.09           H  
ATOM    897  HB3 SER A  56       3.627  42.282  -3.553  1.00 83.09           H  
ATOM    898  O   SER A  56       4.126  38.468  -3.462  1.00 83.09           O  
ATOM    899  OG  SER A  56       2.347  41.037  -2.573  1.00 83.09           O  
ATOM    900  HG  SER A  56       2.275  40.632  -1.706  1.00 83.09           H  
ATOM    901  N   HIS A  57       4.634  40.023  -4.996  1.00 85.89           N  
ATOM    902  H   HIS A  57       4.935  40.973  -5.158  1.00 85.89           H  
ATOM    903  CA  HIS A  57       4.412  39.144  -6.121  1.00 85.89           C  
ATOM    904  HA  HIS A  57       4.538  38.115  -5.785  1.00 85.89           H  
ATOM    905  C   HIS A  57       5.451  39.411  -7.199  1.00 85.89           C  
ATOM    906  CB  HIS A  57       2.974  39.302  -6.631  1.00 85.89           C  
ATOM    907  HB2 HIS A  57       2.296  39.355  -5.779  1.00 85.89           H  
ATOM    908  HB3 HIS A  57       2.880  40.230  -7.193  1.00 85.89           H  
ATOM    909  O   HIS A  57       5.723  40.552  -7.569  1.00 85.89           O  
ATOM    910  CG  HIS A  57       2.549  38.136  -7.482  1.00 85.89           C  
ATOM    911  CD2 HIS A  57       2.376  38.123  -8.839  1.00 85.89           C  
ATOM    912  HD2 HIS A  57       2.509  38.966  -9.500  1.00 85.89           H  
ATOM    913  ND1 HIS A  57       2.286  36.867  -7.024  1.00 85.89           N  
ATOM    914  HD1 HIS A  57       2.302  36.577  -6.056  1.00 85.89           H  
ATOM    915  CE1 HIS A  57       1.953  36.106  -8.079  1.00 85.89           C  
ATOM    916  HE1 HIS A  57       1.678  35.063  -8.025  1.00 85.89           H  
ATOM    917  NE2 HIS A  57       2.007  36.825  -9.214  1.00 85.89           N  
ATOM    918  N   ALA A  58       6.010  38.331  -7.729  1.00 85.06           N  
ATOM    919  H   ALA A  58       5.718  37.437  -7.362  1.00 85.06           H  
ATOM    920  CA  ALA A  58       6.831  38.356  -8.927  1.00 85.06           C  
ATOM    921  HA  ALA A  58       6.921  39.379  -9.291  1.00 85.06           H  
ATOM    922  C   ALA A  58       6.140  37.517  -9.993  1.00 85.06           C  
ATOM    923  CB  ALA A  58       8.239  37.841  -8.612  1.00 85.06           C  
ATOM    924  HB1 ALA A  58       8.901  38.048  -9.453  1.00 85.06           H  
ATOM    925  HB2 ALA A  58       8.623  38.339  -7.722  1.00 85.06           H  
ATOM    926  HB3 ALA A  58       8.221  36.765  -8.438  1.00 85.06           H  
ATOM    927  O   ALA A  58       5.689  36.417  -9.696  1.00 85.06           O  
ATOM    928  N   SER A  59       6.083  38.007 -11.224  1.00 86.13           N  
ATOM    929  H   SER A  59       6.422  38.948 -11.365  1.00 86.13           H  
ATOM    930  CA  SER A  59       5.639  37.256 -12.393  1.00 86.13           C  
ATOM    931  HA  SER A  59       5.479  36.212 -12.126  1.00 86.13           H  
ATOM    932  C   SER A  59       6.734  37.322 -13.446  1.00 86.13           C  
ATOM    933  CB  SER A  59       4.304  37.801 -12.905  1.00 86.13           C  
ATOM    934  HB2 SER A  59       4.340  38.890 -12.942  1.00 86.13           H  
ATOM    935  HB3 SER A  59       3.511  37.500 -12.221  1.00 86.13           H  
ATOM    936  O   SER A  59       7.087  38.398 -13.934  1.00 86.13           O  
ATOM    937  OG  SER A  59       4.035  37.299 -14.202  1.00 86.13           O  
ATOM    938  HG  SER A  59       4.509  37.858 -14.821  1.00 86.13           H  
ATOM    939  N   ILE A  60       7.279  36.165 -13.809  1.00 84.05           N  
ATOM    940  H   ILE A  60       6.918  35.312 -13.405  1.00 84.05           H  
ATOM    941  CA  ILE A  60       8.418  36.067 -14.719  1.00 84.05           C  
ATOM    942  HA  ILE A  60       8.806  37.067 -14.915  1.00 84.05           H  
ATOM    943  C   ILE A  60       7.947  35.496 -16.047  1.00 84.05           C  
ATOM    944  CB  ILE A  60       9.564  35.269 -14.072  1.00 84.05           C  
ATOM    945  HB  ILE A  60       9.205  34.276 -13.798  1.00 84.05           H  
ATOM    946  O   ILE A  60       7.369  34.416 -16.116  1.00 84.05           O  
ATOM    947  CG1 ILE A  60       9.992  36.003 -12.785  1.00 84.05           C  
ATOM    948 HG12 ILE A  60      10.252  37.032 -13.034  1.00 84.05           H  
ATOM    949 HG13 ILE A  60       9.162  36.018 -12.079  1.00 84.05           H  
ATOM    950  CG2 ILE A  60      10.738  35.128 -15.059  1.00 84.05           C  
ATOM    951 HG21 ILE A  60      10.423  34.600 -15.959  1.00 84.05           H  
ATOM    952 HG22 ILE A  60      11.111  36.120 -15.313  1.00 84.05           H  
ATOM    953 HG23 ILE A  60      11.537  34.544 -14.603  1.00 84.05           H  
ATOM    954  CD1 ILE A  60      11.167  35.361 -12.066  1.00 84.05           C  
ATOM    955 HD11 ILE A  60      12.094  35.567 -12.600  1.00 84.05           H  
ATOM    956 HD12 ILE A  60      10.983  34.288 -12.013  1.00 84.05           H  
ATOM    957 HD13 ILE A  60      11.244  35.771 -11.059  1.00 84.05           H  
ATOM    958  N   ARG A  61       8.219  36.217 -17.134  1.00 81.72           N  
ATOM    959  H   ARG A  61       8.679  37.106 -17.006  1.00 81.72           H  
ATOM    960  CA  ARG A  61       7.891  35.778 -18.488  1.00 81.72           C  
ATOM    961  HA  ARG A  61       7.558  34.742 -18.434  1.00 81.72           H  
ATOM    962  C   ARG A  61       9.125  35.820 -19.375  1.00 81.72           C  
ATOM    963  CB  ARG A  61       6.722  36.612 -19.025  1.00 81.72           C  
ATOM    964  HB2 ARG A  61       5.941  36.649 -18.266  1.00 81.72           H  
ATOM    965  HB3 ARG A  61       7.057  37.629 -19.228  1.00 81.72           H  
ATOM    966  O   ARG A  61       9.794  36.843 -19.505  1.00 81.72           O  
ATOM    967  CG  ARG A  61       6.136  35.984 -20.296  1.00 81.72           C  
ATOM    968  HG2 ARG A  61       6.887  35.982 -21.085  1.00 81.72           H  
ATOM    969  HG3 ARG A  61       5.836  34.958 -20.084  1.00 81.72           H  
ATOM    970  CD  ARG A  61       4.916  36.777 -20.768  1.00 81.72           C  
ATOM    971  HD2 ARG A  61       4.173  36.779 -19.971  1.00 81.72           H  
ATOM    972  HD3 ARG A  61       5.223  37.803 -20.969  1.00 81.72           H  
ATOM    973  NE  ARG A  61       4.334  36.183 -21.987  1.00 81.72           N  
ATOM    974  HE  ARG A  61       4.726  35.303 -22.290  1.00 81.72           H  
ATOM    975  NH1 ARG A  61       2.753  37.801 -22.370  1.00 81.72           N  
ATOM    976 HH11 ARG A  61       1.942  38.132 -22.874  1.00 81.72           H  
ATOM    977 HH12 ARG A  61       3.027  38.252 -21.509  1.00 81.72           H  
ATOM    978  NH2 ARG A  61       2.887  36.046 -23.741  1.00 81.72           N  
ATOM    979 HH21 ARG A  61       2.097  36.411 -24.253  1.00 81.72           H  
ATOM    980 HH22 ARG A  61       3.269  35.143 -23.984  1.00 81.72           H  
ATOM    981  CZ  ARG A  61       3.333  36.678 -22.692  1.00 81.72           C  
ATOM    982  N   LYS A  62       9.392  34.704 -20.046  1.00 78.96           N  
ATOM    983  H   LYS A  62       8.809  33.898 -19.868  1.00 78.96           H  
ATOM    984  CA  LYS A  62      10.424  34.605 -21.081  1.00 78.96           C  
ATOM    985  HA  LYS A  62      11.317  35.141 -20.759  1.00 78.96           H  
ATOM    986  C   LYS A  62       9.922  35.260 -22.371  1.00 78.96           C  
ATOM    987  CB  LYS A  62      10.787  33.128 -21.285  1.00 78.96           C  
ATOM    988  HB2 LYS A  62      11.470  33.043 -22.130  1.00 78.96           H  
ATOM    989  HB3 LYS A  62       9.884  32.567 -21.530  1.00 78.96           H  
ATOM    990  O   LYS A  62       8.875  34.873 -22.888  1.00 78.96           O  
ATOM    991  CG  LYS A  62      11.454  32.503 -20.048  1.00 78.96           C  
ATOM    992  HG2 LYS A  62      12.360  33.057 -19.803  1.00 78.96           H  
ATOM    993  HG3 LYS A  62      10.772  32.537 -19.198  1.00 78.96           H  
ATOM    994  CD  LYS A  62      11.812  31.045 -20.347  1.00 78.96           C  
ATOM    995  HD2 LYS A  62      12.516  31.024 -21.179  1.00 78.96           H  
ATOM    996  HD3 LYS A  62      10.910  30.507 -20.640  1.00 78.96           H  
ATOM    997  CE  LYS A  62      12.429  30.350 -19.131  1.00 78.96           C  
ATOM    998  HE2 LYS A  62      13.304  30.911 -18.803  1.00 78.96           H  
ATOM    999  HE3 LYS A  62      11.710  30.338 -18.312  1.00 78.96           H  
ATOM   1000  NZ  LYS A  62      12.827  28.965 -19.467  1.00 78.96           N  
ATOM   1001  HZ1 LYS A  62      12.059  28.407 -19.811  1.00 78.96           H  
ATOM   1002  HZ2 LYS A  62      13.570  28.967 -20.152  1.00 78.96           H  
ATOM   1003  HZ3 LYS A  62      13.162  28.496 -18.638  1.00 78.96           H  
ATOM   1004  N   GLN A  63      10.656  36.238 -22.896  1.00 78.49           N  
ATOM   1005  H   GLN A  63      11.494  36.531 -22.414  1.00 78.49           H  
ATOM   1006  CA  GLN A  63      10.412  36.847 -24.201  1.00 78.49           C  
ATOM   1007  HA  GLN A  63       9.543  36.369 -24.652  1.00 78.49           H  
ATOM   1008  C   GLN A  63      11.609  36.592 -25.126  1.00 78.49           C  
ATOM   1009  CB  GLN A  63      10.072  38.340 -24.047  1.00 78.49           C  
ATOM   1010  HB2 GLN A  63       9.244  38.439 -23.345  1.00 78.49           H  
ATOM   1011  HB3 GLN A  63      10.932  38.883 -23.657  1.00 78.49           H  
ATOM   1012  O   GLN A  63      12.736  36.991 -24.849  1.00 78.49           O  
ATOM   1013  CG  GLN A  63       9.653  38.927 -25.405  1.00 78.49           C  
ATOM   1014  HG2 GLN A  63      10.512  38.916 -26.076  1.00 78.49           H  
ATOM   1015  HG3 GLN A  63       8.877  38.300 -25.845  1.00 78.49           H  
ATOM   1016  CD  GLN A  63       9.121  40.354 -25.352  1.00 78.49           C  
ATOM   1017  NE2 GLN A  63       8.855  40.950 -26.492  1.00 78.49           N  
ATOM   1018 HE21 GLN A  63       9.094  40.483 -27.356  1.00 78.49           H  
ATOM   1019 HE22 GLN A  63       8.563  41.917 -26.483  1.00 78.49           H  
ATOM   1020  OE1 GLN A  63       8.891  40.957 -24.316  1.00 78.49           O  
ATOM   1021  N   TRP A  64      11.352  35.897 -26.233  1.00 75.53           N  
ATOM   1022  H   TRP A  64      10.402  35.611 -26.419  1.00 75.53           H  
ATOM   1023  CA  TRP A  64      12.368  35.563 -27.232  1.00 75.53           C  
ATOM   1024  HA  TRP A  64      13.191  35.058 -26.726  1.00 75.53           H  
ATOM   1025  C   TRP A  64      12.911  36.836 -27.918  1.00 75.53           C  
ATOM   1026  CB  TRP A  64      11.732  34.588 -28.235  1.00 75.53           C  
ATOM   1027  HB2 TRP A  64      10.963  35.113 -28.801  1.00 75.53           H  
ATOM   1028  HB3 TRP A  64      11.244  33.785 -27.682  1.00 75.53           H  
ATOM   1029  O   TRP A  64      12.114  37.755 -28.143  1.00 75.53           O  
ATOM   1030  CG  TRP A  64      12.684  33.958 -29.196  1.00 75.53           C  
ATOM   1031  CD1 TRP A  64      13.421  32.849 -28.953  1.00 75.53           C  
ATOM   1032  HD1 TRP A  64      13.386  32.271 -28.042  1.00 75.53           H  
ATOM   1033  CD2 TRP A  64      13.120  34.453 -30.502  1.00 75.53           C  
ATOM   1034  CE2 TRP A  64      14.153  33.593 -30.983  1.00 75.53           C  
ATOM   1035  CE3 TRP A  64      12.786  35.568 -31.301  1.00 75.53           C  
ATOM   1036  HE3 TRP A  64      12.028  36.256 -30.957  1.00 75.53           H  
ATOM   1037  NE1 TRP A  64      14.287  32.629 -30.007  1.00 75.53           N  
ATOM   1038  HE1 TRP A  64      14.978  31.893 -30.016  1.00 75.53           H  
ATOM   1039  CH2 TRP A  64      14.450  34.930 -32.975  1.00 75.53           C  
ATOM   1040  HH2 TRP A  64      14.950  35.123 -33.913  1.00 75.53           H  
ATOM   1041  CZ2 TRP A  64      14.817  33.820 -32.196  1.00 75.53           C  
ATOM   1042  HZ2 TRP A  64      15.601  33.155 -32.524  1.00 75.53           H  
ATOM   1043  CZ3 TRP A  64      13.436  35.797 -32.529  1.00 75.53           C  
ATOM   1044  HZ3 TRP A  64      13.166  36.655 -33.128  1.00 75.53           H  
ATOM   1045  N   PRO A  65      14.212  36.908 -28.278  1.00 64.67           N  
ATOM   1046  CA  PRO A  65      15.226  35.837 -28.237  1.00 64.67           C  
ATOM   1047  HA  PRO A  65      14.799  34.892 -28.573  1.00 64.67           H  
ATOM   1048  C   PRO A  65      15.867  35.546 -26.875  1.00 64.67           C  
ATOM   1049  CB  PRO A  65      16.295  36.222 -29.270  1.00 64.67           C  
ATOM   1050  HB2 PRO A  65      17.213  36.527 -28.768  1.00 64.67           H  
ATOM   1051  HB3 PRO A  65      16.506  35.394 -29.946  1.00 64.67           H  
ATOM   1052  O   PRO A  65      16.195  34.400 -26.585  1.00 64.67           O  
ATOM   1053  CG  PRO A  65      15.724  37.417 -30.028  1.00 64.67           C  
ATOM   1054  HG2 PRO A  65      16.502  38.131 -30.295  1.00 64.67           H  
ATOM   1055  HG3 PRO A  65      15.203  37.071 -30.921  1.00 64.67           H  
ATOM   1056  CD  PRO A  65      14.724  38.023 -29.054  1.00 64.67           C  
ATOM   1057  HD2 PRO A  65      13.939  38.539 -29.606  1.00 64.67           H  
ATOM   1058  HD3 PRO A  65      15.231  38.723 -28.390  1.00 64.67           H  
ATOM   1059  N   ASP A  66      16.047  36.574 -26.058  1.00 70.00           N  
ATOM   1060  H   ASP A  66      15.889  37.477 -26.482  1.00 70.00           H  
ATOM   1061  CA  ASP A  66      17.067  36.603 -25.002  1.00 70.00           C  
ATOM   1062  HA  ASP A  66      17.150  35.609 -24.563  1.00 70.00           H  
ATOM   1063  C   ASP A  66      16.692  37.559 -23.855  1.00 70.00           C  
ATOM   1064  CB  ASP A  66      18.428  36.956 -25.644  1.00 70.00           C  
ATOM   1065  HB2 ASP A  66      19.185  37.029 -24.863  1.00 70.00           H  
ATOM   1066  HB3 ASP A  66      18.721  36.127 -26.290  1.00 70.00           H  
ATOM   1067  O   ASP A  66      17.549  38.067 -23.129  1.00 70.00           O  
ATOM   1068  CG  ASP A  66      18.447  38.240 -26.498  1.00 70.00           C  
ATOM   1069  OD1 ASP A  66      17.381  38.649 -27.023  1.00 70.00           O  
ATOM   1070  OD2 ASP A  66      19.539  38.824 -26.653  1.00 70.00           O  
ATOM   1071  N   THR A  67      15.391  37.821 -23.690  1.00 76.63           N  
ATOM   1072  H   THR A  67      14.723  37.352 -24.285  1.00 76.63           H  
ATOM   1073  CA  THR A  67      14.885  38.773 -22.700  1.00 76.63           C  
ATOM   1074  HA  THR A  67      15.736  39.218 -22.184  1.00 76.63           H  
ATOM   1075  C   THR A  67      14.010  38.083 -21.659  1.00 76.63           C  
ATOM   1076  CB  THR A  67      14.140  39.925 -23.382  1.00 76.63           C  
ATOM   1077  HB  THR A  67      13.230  39.546 -23.846  1.00 76.63           H  
ATOM   1078  O   THR A  67      12.992  37.476 -21.988  1.00 76.63           O  
ATOM   1079  CG2 THR A  67      13.788  41.048 -22.409  1.00 76.63           C  
ATOM   1080 HG21 THR A  67      14.700  41.433 -21.953  1.00 76.63           H  
ATOM   1081 HG22 THR A  67      13.120  40.683 -21.629  1.00 76.63           H  
ATOM   1082 HG23 THR A  67      13.292  41.853 -22.951  1.00 76.63           H  
ATOM   1083  OG1 THR A  67      14.950  40.512 -24.378  1.00 76.63           O  
ATOM   1084  HG1 THR A  67      15.436  39.805 -24.808  1.00 76.63           H  
ATOM   1085  N   ILE A  68      14.357  38.204 -20.379  1.00 76.48           N  
ATOM   1086  H   ILE A  68      15.169  38.763 -20.157  1.00 76.48           H  
ATOM   1087  CA  ILE A  68      13.440  37.845 -19.290  1.00 76.48           C  
ATOM   1088  HA  ILE A  68      12.660  37.184 -19.669  1.00 76.48           H  
ATOM   1089  C   ILE A  68      12.751  39.119 -18.818  1.00 76.48           C  
ATOM   1090  CB  ILE A  68      14.141  37.075 -18.155  1.00 76.48           C  
ATOM   1091  HB  ILE A  68      14.982  37.661 -17.784  1.00 76.48           H  
ATOM   1092  O   ILE A  68      13.407  40.056 -18.362  1.00 76.48           O  
ATOM   1093  CG1 ILE A  68      14.657  35.727 -18.706  1.00 76.48           C  
ATOM   1094 HG12 ILE A  68      15.465  35.918 -19.413  1.00 76.48           H  
ATOM   1095 HG13 ILE A  68      13.852  35.222 -19.240  1.00 76.48           H  
ATOM   1096  CG2 ILE A  68      13.150  36.837 -17.000  1.00 76.48           C  
ATOM   1097 HG21 ILE A  68      13.663  36.420 -16.133  1.00 76.48           H  
ATOM   1098 HG22 ILE A  68      12.708  37.773 -16.659  1.00 76.48           H  
ATOM   1099 HG23 ILE A  68      12.356  36.164 -17.320  1.00 76.48           H  
ATOM   1100  CD1 ILE A  68      15.167  34.779 -17.617  1.00 76.48           C  
ATOM   1101 HD11 ILE A  68      15.526  33.856 -18.074  1.00 76.48           H  
ATOM   1102 HD12 ILE A  68      15.953  35.274 -17.047  1.00 76.48           H  
ATOM   1103 HD13 ILE A  68      14.360  34.486 -16.946  1.00 76.48           H  
ATOM   1104  N   LYS A  69      11.422  39.144 -18.924  1.00 81.86           N  
ATOM   1105  H   LYS A  69      10.955  38.313 -19.257  1.00 81.86           H  
ATOM   1106  CA  LYS A  69      10.587  40.183 -18.327  1.00 81.86           C  
ATOM   1107  HA  LYS A  69      11.165  41.100 -18.213  1.00 81.86           H  
ATOM   1108  C   LYS A  69      10.169  39.743 -16.937  1.00 81.86           C  
ATOM   1109  CB  LYS A  69       9.372  40.479 -19.209  1.00 81.86           C  
ATOM   1110  HB2 LYS A  69       8.949  39.552 -19.596  1.00 81.86           H  
ATOM   1111  HB3 LYS A  69       8.617  40.983 -18.605  1.00 81.86           H  
ATOM   1112  O   LYS A  69       9.468  38.743 -16.795  1.00 81.86           O  
ATOM   1113  CG  LYS A  69       9.775  41.408 -20.355  1.00 81.86           C  
ATOM   1114  HG2 LYS A  69      10.522  40.926 -20.987  1.00 81.86           H  
ATOM   1115  HG3 LYS A  69      10.195  42.318 -19.927  1.00 81.86           H  
ATOM   1116  CD  LYS A  69       8.557  41.786 -21.190  1.00 81.86           C  
ATOM   1117  HD2 LYS A  69       7.756  42.132 -20.536  1.00 81.86           H  
ATOM   1118  HD3 LYS A  69       8.221  40.910 -21.746  1.00 81.86           H  
ATOM   1119  CE  LYS A  69       8.956  42.915 -22.139  1.00 81.86           C  
ATOM   1120  HE2 LYS A  69       9.858  42.617 -22.673  1.00 81.86           H  
ATOM   1121  HE3 LYS A  69       9.181  43.801 -21.546  1.00 81.86           H  
ATOM   1122  NZ  LYS A  69       7.871  43.190 -23.103  1.00 81.86           N  
ATOM   1123  HZ1 LYS A  69       6.998  43.338 -22.618  1.00 81.86           H  
ATOM   1124  HZ2 LYS A  69       7.808  42.380 -23.703  1.00 81.86           H  
ATOM   1125  HZ3 LYS A  69       8.096  43.998 -23.664  1.00 81.86           H  
ATOM   1126  N   VAL A  70      10.602  40.493 -15.936  1.00 82.04           N  
ATOM   1127  H   VAL A  70      11.134  41.323 -16.153  1.00 82.04           H  
ATOM   1128  CA  VAL A  70      10.229  40.283 -14.538  1.00 82.04           C  
ATOM   1129  HA  VAL A  70       9.695  39.339 -14.423  1.00 82.04           H  
ATOM   1130  C   VAL A  70       9.289  41.418 -14.161  1.00 82.04           C  
ATOM   1131  CB  VAL A  70      11.474  40.234 -13.633  1.00 82.04           C  
ATOM   1132  HB  VAL A  70      11.970  41.204 -13.655  1.00 82.04           H  
ATOM   1133  O   VAL A  70       9.704  42.575 -14.140  1.00 82.04           O  
ATOM   1134  CG1 VAL A  70      11.098  39.911 -12.186  1.00 82.04           C  
ATOM   1135 HG11 VAL A  70      10.717  38.895 -12.089  1.00 82.04           H  
ATOM   1136 HG12 VAL A  70      10.323  40.599 -11.847  1.00 82.04           H  
ATOM   1137 HG13 VAL A  70      11.970  40.027 -11.542  1.00 82.04           H  
ATOM   1138  CG2 VAL A  70      12.480  39.173 -14.100  1.00 82.04           C  
ATOM   1139 HG21 VAL A  70      11.990  38.205 -14.200  1.00 82.04           H  
ATOM   1140 HG22 VAL A  70      13.285  39.090 -13.370  1.00 82.04           H  
ATOM   1141 HG23 VAL A  70      12.915  39.472 -15.054  1.00 82.04           H  
ATOM   1142  N   TYR A  71       8.023  41.089 -13.920  1.00 84.97           N  
ATOM   1143  H   TYR A  71       7.759  40.114 -13.939  1.00 84.97           H  
ATOM   1144  CA  TYR A  71       7.050  42.022 -13.371  1.00 84.97           C  
ATOM   1145  HA  TYR A  71       7.376  43.041 -13.583  1.00 84.97           H  
ATOM   1146  C   TYR A  71       6.985  41.833 -11.859  1.00 84.97           C  
ATOM   1147  CB  TYR A  71       5.683  41.842 -14.032  1.00 84.97           C  
ATOM   1148  HB2 TYR A  71       5.221  40.920 -13.678  1.00 84.97           H  
ATOM   1149  HB3 TYR A  71       5.820  41.753 -15.110  1.00 84.97           H  
ATOM   1150  O   TYR A  71       6.766  40.716 -11.391  1.00 84.97           O  
ATOM   1151  CG  TYR A  71       4.760  43.014 -13.762  1.00 84.97           C  
ATOM   1152  CD1 TYR A  71       3.938  43.031 -12.617  1.00 84.97           C  
ATOM   1153  HD1 TYR A  71       3.950  42.203 -11.924  1.00 84.97           H  
ATOM   1154  CD2 TYR A  71       4.766  44.114 -14.641  1.00 84.97           C  
ATOM   1155  HD2 TYR A  71       5.399  44.104 -15.516  1.00 84.97           H  
ATOM   1156  CE1 TYR A  71       3.119  44.146 -12.354  1.00 84.97           C  
ATOM   1157  HE1 TYR A  71       2.503  44.164 -11.467  1.00 84.97           H  
ATOM   1158  CE2 TYR A  71       3.949  45.229 -14.380  1.00 84.97           C  
ATOM   1159  HE2 TYR A  71       3.947  46.084 -15.040  1.00 84.97           H  
ATOM   1160  OH  TYR A  71       2.342  46.330 -13.000  1.00 84.97           O  
ATOM   1161  HH  TYR A  71       1.890  46.271 -12.155  1.00 84.97           H  
ATOM   1162  CZ  TYR A  71       3.125  45.247 -13.237  1.00 84.97           C  
ATOM   1163  N   LEU A  72       7.195  42.904 -11.110  1.00 85.67           N  
ATOM   1164  H   LEU A  72       7.344  43.791 -11.570  1.00 85.67           H  
ATOM   1165  CA  LEU A  72       7.279  42.903  -9.656  1.00 85.67           C  
ATOM   1166  HA  LEU A  72       7.152  41.895  -9.262  1.00 85.67           H  
ATOM   1167  C   LEU A  72       6.188  43.781  -9.067  1.00 85.67           C  
ATOM   1168  CB  LEU A  72       8.651  43.437  -9.249  1.00 85.67           C  
ATOM   1169  HB2 LEU A  72       8.641  43.715  -8.195  1.00 85.67           H  
ATOM   1170  HB3 LEU A  72       8.830  44.337  -9.837  1.00 85.67           H  
ATOM   1171  O   LEU A  72       5.832  44.822  -9.615  1.00 85.67           O  
ATOM   1172  CG  LEU A  72       9.778  42.440  -9.502  1.00 85.67           C  
ATOM   1173  HG  LEU A  72       9.616  41.957 -10.466  1.00 85.67           H  
ATOM   1174  CD1 LEU A  72      11.127  43.137  -9.550  1.00 85.67           C  
ATOM   1175 HD11 LEU A  72      11.357  43.575  -8.579  1.00 85.67           H  
ATOM   1176 HD12 LEU A  72      11.090  43.930 -10.297  1.00 85.67           H  
ATOM   1177 HD13 LEU A  72      11.891  42.407  -9.816  1.00 85.67           H  
ATOM   1178  CD2 LEU A  72       9.837  41.391  -8.408  1.00 85.67           C  
ATOM   1179 HD21 LEU A  72       9.025  40.673  -8.522  1.00 85.67           H  
ATOM   1180 HD22 LEU A  72      10.808  40.898  -8.460  1.00 85.67           H  
ATOM   1181 HD23 LEU A  72       9.765  41.872  -7.432  1.00 85.67           H  
ATOM   1182  N   THR A  73       5.666  43.360  -7.927  1.00 85.33           N  
ATOM   1183  H   THR A  73       5.941  42.455  -7.573  1.00 85.33           H  
ATOM   1184  CA  THR A  73       4.778  44.156  -7.088  1.00 85.33           C  
ATOM   1185  HA  THR A  73       4.748  45.186  -7.444  1.00 85.33           H  
ATOM   1186  C   THR A  73       5.363  44.157  -5.688  1.00 85.33           C  
ATOM   1187  CB  THR A  73       3.351  43.593  -7.118  1.00 85.33           C  
ATOM   1188  HB  THR A  73       3.315  42.635  -6.600  1.00 85.33           H  
ATOM   1189  O   THR A  73       5.564  43.090  -5.106  1.00 85.33           O  
ATOM   1190  CG2 THR A  73       2.352  44.560  -6.490  1.00 85.33           C  
ATOM   1191 HG21 THR A  73       2.592  44.710  -5.438  1.00 85.33           H  
ATOM   1192 HG22 THR A  73       1.349  44.139  -6.560  1.00 85.33           H  
ATOM   1193 HG23 THR A  73       2.378  45.520  -7.006  1.00 85.33           H  
ATOM   1194  OG1 THR A  73       2.970  43.408  -8.467  1.00 85.33           O  
ATOM   1195  HG1 THR A  73       3.691  43.774  -8.984  1.00 85.33           H  
ATOM   1196  N   GLU A  74       5.694  45.342  -5.181  1.00 83.94           N  
ATOM   1197  H   GLU A  74       5.517  46.188  -5.704  1.00 83.94           H  
ATOM   1198  CA  GLU A  74       6.227  45.500  -3.830  1.00 83.94           C  
ATOM   1199  HA  GLU A  74       6.880  44.652  -3.627  1.00 83.94           H  
ATOM   1200  C   GLU A  74       5.108  45.481  -2.786  1.00 83.94           C  
ATOM   1201  CB  GLU A  74       7.074  46.777  -3.707  1.00 83.94           C  
ATOM   1202  HB2 GLU A  74       6.496  47.632  -4.058  1.00 83.94           H  
ATOM   1203  HB3 GLU A  74       7.327  46.930  -2.658  1.00 83.94           H  
ATOM   1204  O   GLU A  74       3.969  45.868  -3.063  1.00 83.94           O  
ATOM   1205  CG  GLU A  74       8.379  46.664  -4.505  1.00 83.94           C  
ATOM   1206  HG2 GLU A  74       8.923  45.784  -4.163  1.00 83.94           H  
ATOM   1207  HG3 GLU A  74       8.131  46.514  -5.556  1.00 83.94           H  
ATOM   1208  CD  GLU A  74       9.288  47.895  -4.376  1.00 83.94           C  
ATOM   1209  OE1 GLU A  74      10.396  47.868  -4.945  1.00 83.94           O  
ATOM   1210  OE2 GLU A  74       8.930  48.908  -3.741  1.00 83.94           O  
ATOM   1211  N   TYR A  75       5.436  45.040  -1.574  1.00 85.97           N  
ATOM   1212  H   TYR A  75       6.387  44.741  -1.409  1.00 85.97           H  
ATOM   1213  CA  TYR A  75       4.576  45.246  -0.417  1.00 85.97           C  
ATOM   1214  HA  TYR A  75       3.575  44.886  -0.655  1.00 85.97           H  
ATOM   1215  C   TYR A  75       4.483  46.741  -0.090  1.00 85.97           C  
ATOM   1216  CB  TYR A  75       5.096  44.463   0.794  1.00 85.97           C  
ATOM   1217  HB2 TYR A  75       6.154  44.677   0.938  1.00 85.97           H  
ATOM   1218  HB3 TYR A  75       4.567  44.824   1.676  1.00 85.97           H  
ATOM   1219  O   TYR A  75       5.492  47.444  -0.036  1.00 85.97           O  
ATOM   1220  CG  TYR A  75       4.872  42.966   0.725  1.00 85.97           C  
ATOM   1221  CD1 TYR A  75       3.562  42.454   0.815  1.00 85.97           C  
ATOM   1222  HD1 TYR A  75       2.719  43.122   0.918  1.00 85.97           H  
ATOM   1223  CD2 TYR A  75       5.964  42.084   0.619  1.00 85.97           C  
ATOM   1224  HD2 TYR A  75       6.973  42.469   0.584  1.00 85.97           H  
ATOM   1225  CE1 TYR A  75       3.341  41.066   0.793  1.00 85.97           C  
ATOM   1226  HE1 TYR A  75       2.340  40.670   0.882  1.00 85.97           H  
ATOM   1227  CE2 TYR A  75       5.749  40.693   0.596  1.00 85.97           C  
ATOM   1228  HE2 TYR A  75       6.589  40.022   0.503  1.00 85.97           H  
ATOM   1229  OH  TYR A  75       4.211  38.848   0.590  1.00 85.97           O  
ATOM   1230  HH  TYR A  75       5.032  38.361   0.487  1.00 85.97           H  
ATOM   1231  CZ  TYR A  75       4.434  40.183   0.685  1.00 85.97           C  
ATOM   1232  N   GLN A  76       3.266  47.224   0.163  1.00 84.83           N  
ATOM   1233  H   GLN A  76       2.483  46.586   0.144  1.00 84.83           H  
ATOM   1234  CA  GLN A  76       3.037  48.575   0.676  1.00 84.83           C  
ATOM   1235  HA  GLN A  76       3.876  49.218   0.413  1.00 84.83           H  
ATOM   1236  C   GLN A  76       2.937  48.527   2.195  1.00 84.83           C  
ATOM   1237  CB  GLN A  76       1.764  49.184   0.072  1.00 84.83           C  
ATOM   1238  HB2 GLN A  76       0.918  48.514   0.227  1.00 84.83           H  
ATOM   1239  HB3 GLN A  76       1.560  50.125   0.583  1.00 84.83           H  
ATOM   1240  O   GLN A  76       2.045  47.859   2.711  1.00 84.83           O  
ATOM   1241  CG  GLN A  76       1.934  49.467  -1.425  1.00 84.83           C  
ATOM   1242  HG2 GLN A  76       2.858  50.025  -1.574  1.00 84.83           H  
ATOM   1243  HG3 GLN A  76       2.018  48.526  -1.970  1.00 84.83           H  
ATOM   1244  CD  GLN A  76       0.789  50.278  -2.026  1.00 84.83           C  
ATOM   1245  NE2 GLN A  76       0.960  50.760  -3.237  1.00 84.83           N  
ATOM   1246 HE21 GLN A  76       0.228  51.332  -3.632  1.00 84.83           H  
ATOM   1247 HE22 GLN A  76       1.838  50.610  -3.713  1.00 84.83           H  
ATOM   1248  OE1 GLN A  76      -0.273  50.498  -1.450  1.00 84.83           O  
ATOM   1249  N   VAL A  77       3.830  49.239   2.886  1.00 88.42           N  
ATOM   1250  H   VAL A  77       4.518  49.780   2.382  1.00 88.42           H  
ATOM   1251  CA  VAL A  77       3.830  49.330   4.352  1.00 88.42           C  
ATOM   1252  HA  VAL A  77       3.835  48.322   4.767  1.00 88.42           H  
ATOM   1253  C   VAL A  77       2.569  50.048   4.821  1.00 88.42           C  
ATOM   1254  CB  VAL A  77       5.063  50.088   4.889  1.00 88.42           C  
ATOM   1255  HB  VAL A  77       5.017  51.124   4.553  1.00 88.42           H  
ATOM   1256  O   VAL A  77       2.282  51.156   4.377  1.00 88.42           O  
ATOM   1257  CG1 VAL A  77       5.096  50.066   6.422  1.00 88.42           C  
ATOM   1258 HG11 VAL A  77       5.093  49.041   6.792  1.00 88.42           H  
ATOM   1259 HG12 VAL A  77       5.983  50.589   6.780  1.00 88.42           H  
ATOM   1260 HG13 VAL A  77       4.230  50.589   6.828  1.00 88.42           H  
ATOM   1261  CG2 VAL A  77       6.388  49.498   4.396  1.00 88.42           C  
ATOM   1262 HG21 VAL A  77       7.204  50.153   4.701  1.00 88.42           H  
ATOM   1263 HG22 VAL A  77       6.393  49.427   3.309  1.00 88.42           H  
ATOM   1264 HG23 VAL A  77       6.546  48.518   4.846  1.00 88.42           H  
ATOM   1265  N   GLU A  78       1.852  49.424   5.745  1.00 87.36           N  
ATOM   1266  H   GLU A  78       2.094  48.468   5.965  1.00 87.36           H  
ATOM   1267  CA  GLU A  78       0.725  50.023   6.461  1.00 87.36           C  
ATOM   1268  HA  GLU A  78       0.470  50.988   6.025  1.00 87.36           H  
ATOM   1269  C   GLU A  78       1.067  50.244   7.943  1.00 87.36           C  
ATOM   1270  CB  GLU A  78      -0.478  49.084   6.313  1.00 87.36           C  
ATOM   1271  HB2 GLU A  78      -0.566  48.740   5.283  1.00 87.36           H  
ATOM   1272  HB3 GLU A  78      -0.307  48.203   6.932  1.00 87.36           H  
ATOM   1273  O   GLU A  78       0.644  51.228   8.546  1.00 87.36           O  
ATOM   1274  CG  GLU A  78      -1.801  49.731   6.743  1.00 87.36           C  
ATOM   1275  HG2 GLU A  78      -1.662  50.361   7.622  1.00 87.36           H  
ATOM   1276  HG3 GLU A  78      -2.459  48.912   7.035  1.00 87.36           H  
ATOM   1277  CD  GLU A  78      -2.529  50.512   5.642  1.00 87.36           C  
ATOM   1278  OE1 GLU A  78      -3.776  50.579   5.779  1.00 87.36           O  
ATOM   1279  OE2 GLU A  78      -1.943  50.858   4.590  1.00 87.36           O  
ATOM   1280  N   ALA A  79       1.854  49.340   8.532  1.00 92.23           N  
ATOM   1281  H   ALA A  79       2.197  48.565   7.984  1.00 92.23           H  
ATOM   1282  CA  ALA A  79       2.235  49.389   9.938  1.00 92.23           C  
ATOM   1283  HA  ALA A  79       2.342  50.428  10.250  1.00 92.23           H  
ATOM   1284  C   ALA A  79       3.571  48.680  10.198  1.00 92.23           C  
ATOM   1285  CB  ALA A  79       1.112  48.752  10.762  1.00 92.23           C  
ATOM   1286  HB1 ALA A  79       1.398  48.760  11.814  1.00 92.23           H  
ATOM   1287  HB2 ALA A  79       0.190  49.320  10.637  1.00 92.23           H  
ATOM   1288  HB3 ALA A  79       0.947  47.723  10.445  1.00 92.23           H  
ATOM   1289  O   ALA A  79       4.022  47.847   9.407  1.00 92.23           O  
ATOM   1290  N   LEU A  80       4.178  48.983  11.343  1.00 93.08           N  
ATOM   1291  H   LEU A  80       3.715  49.638  11.958  1.00 93.08           H  
ATOM   1292  CA  LEU A  80       5.301  48.230  11.902  1.00 93.08           C  
ATOM   1293  HA  LEU A  80       5.914  47.824  11.097  1.00 93.08           H  
ATOM   1294  C   LEU A  80       4.759  47.056  12.723  1.00 93.08           C  
ATOM   1295  CB  LEU A  80       6.152  49.180  12.764  1.00 93.08           C  
ATOM   1296  HB2 LEU A  80       6.862  48.600  13.353  1.00 93.08           H  
ATOM   1297  HB3 LEU A  80       5.487  49.694  13.457  1.00 93.08           H  
ATOM   1298  O   LEU A  80       3.800  47.229  13.467  1.00 93.08           O  
ATOM   1299  CG  LEU A  80       6.918  50.228  11.938  1.00 93.08           C  
ATOM   1300  HG  LEU A  80       6.296  50.589  11.119  1.00 93.08           H  
ATOM   1301  CD1 LEU A  80       7.302  51.419  12.815  1.00 93.08           C  
ATOM   1302 HD11 LEU A  80       6.397  51.906  13.178  1.00 93.08           H  
ATOM   1303 HD12 LEU A  80       7.904  51.089  13.661  1.00 93.08           H  
ATOM   1304 HD13 LEU A  80       7.866  52.141  12.223  1.00 93.08           H  
ATOM   1305  CD2 LEU A  80       8.204  49.636  11.365  1.00 93.08           C  
ATOM   1306 HD21 LEU A  80       8.009  48.660  10.920  1.00 93.08           H  
ATOM   1307 HD22 LEU A  80       8.941  49.498  12.156  1.00 93.08           H  
ATOM   1308 HD23 LEU A  80       8.601  50.312  10.608  1.00 93.08           H  
ATOM   1309  N   TRP A  81       5.377  45.881  12.620  1.00 93.70           N  
ATOM   1310  H   TRP A  81       6.191  45.816  12.025  1.00 93.70           H  
ATOM   1311  CA  TRP A  81       4.996  44.677  13.363  1.00 93.70           C  
ATOM   1312  HA  TRP A  81       4.129  44.895  13.985  1.00 93.70           H  
ATOM   1313  C   TRP A  81       6.119  44.201  14.272  1.00 93.70           C  
ATOM   1314  CB  TRP A  81       4.574  43.577  12.398  1.00 93.70           C  
ATOM   1315  HB2 TRP A  81       5.365  43.388  11.671  1.00 93.70           H  
ATOM   1316  HB3 TRP A  81       3.706  43.983  11.878  1.00 93.70           H  
ATOM   1317  O   TRP A  81       7.246  44.015  13.813  1.00 93.70           O  
ATOM   1318  CG  TRP A  81       4.146  42.290  13.035  1.00 93.70           C  
ATOM   1319  CD1 TRP A  81       4.803  41.108  12.990  1.00 93.70           C  
ATOM   1320  HD1 TRP A  81       5.741  40.937  12.482  1.00 93.70           H  
ATOM   1321  CD2 TRP A  81       2.965  42.054  13.858  1.00 93.70           C  
ATOM   1322  CE2 TRP A  81       2.959  40.687  14.263  1.00 93.70           C  
ATOM   1323  CE3 TRP A  81       1.912  42.868  14.324  1.00 93.70           C  
ATOM   1324  HE3 TRP A  81       1.911  43.918  14.072  1.00 93.70           H  
ATOM   1325  NE1 TRP A  81       4.105  40.159  13.712  1.00 93.70           N  
ATOM   1326  HE1 TRP A  81       4.430  39.215  13.868  1.00 93.70           H  
ATOM   1327  CH2 TRP A  81       0.905  40.984  15.502  1.00 93.70           C  
ATOM   1328  HH2 TRP A  81       0.135  40.596  16.151  1.00 93.70           H  
ATOM   1329  CZ2 TRP A  81       1.947  40.149  15.067  1.00 93.70           C  
ATOM   1330  HZ2 TRP A  81       1.993  39.119  15.388  1.00 93.70           H  
ATOM   1331  CZ3 TRP A  81       0.891  42.341  15.135  1.00 93.70           C  
ATOM   1332  HZ3 TRP A  81       0.111  42.987  15.507  1.00 93.70           H  
ATOM   1333  N   ASN A  82       5.816  44.016  15.560  1.00 92.17           N  
ATOM   1334  H   ASN A  82       4.871  44.220  15.852  1.00 92.17           H  
ATOM   1335  CA  ASN A  82       6.741  43.498  16.578  1.00 92.17           C  
ATOM   1336  HA  ASN A  82       6.325  43.782  17.545  1.00 92.17           H  
ATOM   1337  C   ASN A  82       8.135  44.165  16.572  1.00 92.17           C  
ATOM   1338  CB  ASN A  82       6.759  41.953  16.529  1.00 92.17           C  
ATOM   1339  HB2 ASN A  82       7.605  41.574  17.102  1.00 92.17           H  
ATOM   1340  HB3 ASN A  82       6.875  41.619  15.499  1.00 92.17           H  
ATOM   1341  O   ASN A  82       9.145  43.536  16.878  1.00 92.17           O  
ATOM   1342  CG  ASN A  82       5.514  41.325  17.136  1.00 92.17           C  
ATOM   1343  ND2 ASN A  82       5.279  40.058  16.901  1.00 92.17           N  
ATOM   1344 HD21 ASN A  82       5.920  39.483  16.373  1.00 92.17           H  
ATOM   1345 HD22 ASN A  82       4.447  39.672  17.323  1.00 92.17           H  
ATOM   1346  OD1 ASN A  82       4.758  41.954  17.858  1.00 92.17           O  
ATOM   1347  N   ALA A  83       8.196  45.452  16.210  1.00 85.23           N  
ATOM   1348  H   ALA A  83       7.318  45.877  15.949  1.00 85.23           H  
ATOM   1349  CA  ALA A  83       9.411  46.263  16.053  1.00 85.23           C  
ATOM   1350  HA  ALA A  83       9.086  47.224  15.654  1.00 85.23           H  
ATOM   1351  C   ALA A  83      10.473  45.756  15.046  1.00 85.23           C  
ATOM   1352  CB  ALA A  83      10.014  46.538  17.440  1.00 85.23           C  
ATOM   1353  HB1 ALA A  83       9.260  46.973  18.096  1.00 85.23           H  
ATOM   1354  HB2 ALA A  83      10.843  47.240  17.345  1.00 85.23           H  
ATOM   1355  HB3 ALA A  83      10.389  45.614  17.881  1.00 85.23           H  
ATOM   1356  O   ALA A  83      11.455  46.460  14.818  1.00 85.23           O  
ATOM   1357  N   ASN A  84      10.305  44.581  14.435  1.00 86.34           N  
ATOM   1358  H   ASN A  84       9.502  44.027  14.694  1.00 86.34           H  
ATOM   1359  CA  ASN A  84      11.299  43.938  13.567  1.00 86.34           C  
ATOM   1360  HA  ASN A  84      12.110  44.639  13.372  1.00 86.34           H  
ATOM   1361  C   ASN A  84      10.759  43.525  12.186  1.00 86.34           C  
ATOM   1362  CB  ASN A  84      11.897  42.741  14.323  1.00 86.34           C  
ATOM   1363  HB2 ASN A  84      12.294  43.087  15.277  1.00 86.34           H  
ATOM   1364  HB3 ASN A  84      12.718  42.328  13.737  1.00 86.34           H  
ATOM   1365  O   ASN A  84      11.535  43.084  11.337  1.00 86.34           O  
ATOM   1366  CG  ASN A  84      10.902  41.624  14.598  1.00 86.34           C  
ATOM   1367  ND2 ASN A  84      11.360  40.541  15.177  1.00 86.34           N  
ATOM   1368 HD21 ASN A  84      12.324  40.485  15.472  1.00 86.34           H  
ATOM   1369 HD22 ASN A  84      10.663  39.851  15.418  1.00 86.34           H  
ATOM   1370  OD1 ASN A  84       9.723  41.681  14.297  1.00 86.34           O  
ATOM   1371  N   ALA A  85       9.461  43.686  11.947  1.00 90.78           N  
ATOM   1372  H   ALA A  85       8.865  44.010  12.695  1.00 90.78           H  
ATOM   1373  CA  ALA A  85       8.814  43.385  10.684  1.00 90.78           C  
ATOM   1374  HA  ALA A  85       9.563  43.299   9.897  1.00 90.78           H  
ATOM   1375  C   ALA A  85       7.859  44.514  10.278  1.00 90.78           C  
ATOM   1376  CB  ALA A  85       8.113  42.032  10.826  1.00 90.78           C  
ATOM   1377  HB1 ALA A  85       7.319  42.113  11.569  1.00 90.78           H  
ATOM   1378  HB2 ALA A  85       7.698  41.728   9.865  1.00 90.78           H  
ATOM   1379  HB3 ALA A  85       8.829  41.280  11.156  1.00 90.78           H  
ATOM   1380  O   ALA A  85       7.646  45.489  11.003  1.00 90.78           O  
ATOM   1381  N   LEU A  86       7.290  44.386   9.086  1.00 91.05           N  
ATOM   1382  H   LEU A  86       7.504  43.568   8.534  1.00 91.05           H  
ATOM   1383  CA  LEU A  86       6.345  45.328   8.500  1.00 91.05           C  
ATOM   1384  HA  LEU A  86       6.070  46.092   9.226  1.00 91.05           H  
ATOM   1385  C   LEU A  86       5.070  44.578   8.114  1.00 91.05           C  
ATOM   1386  CB  LEU A  86       7.009  46.001   7.286  1.00 91.05           C  
ATOM   1387  HB2 LEU A  86       7.322  45.209   6.605  1.00 91.05           H  
ATOM   1388  HB3 LEU A  86       6.274  46.617   6.768  1.00 91.05           H  
ATOM   1389  O   LEU A  86       5.108  43.381   7.820  1.00 91.05           O  
ATOM   1390  CG  LEU A  86       8.233  46.869   7.641  1.00 91.05           C  
ATOM   1391  HG  LEU A  86       8.857  46.362   8.377  1.00 91.05           H  
ATOM   1392  CD1 LEU A  86       9.093  47.113   6.403  1.00 91.05           C  
ATOM   1393 HD11 LEU A  86       8.523  47.646   5.642  1.00 91.05           H  
ATOM   1394 HD12 LEU A  86       9.977  47.689   6.676  1.00 91.05           H  
ATOM   1395 HD13 LEU A  86       9.408  46.149   6.003  1.00 91.05           H  
ATOM   1396  CD2 LEU A  86       7.819  48.229   8.193  1.00 91.05           C  
ATOM   1397 HD21 LEU A  86       7.081  48.101   8.986  1.00 91.05           H  
ATOM   1398 HD22 LEU A  86       8.696  48.744   8.585  1.00 91.05           H  
ATOM   1399 HD23 LEU A  86       7.379  48.833   7.400  1.00 91.05           H  
ATOM   1400  N   LEU A  87       3.944  45.285   8.121  1.00 92.25           N  
ATOM   1401  H   LEU A  87       3.991  46.255   8.397  1.00 92.25           H  
ATOM   1402  CA  LEU A  87       2.650  44.767   7.687  1.00 92.25           C  
ATOM   1403  HA  LEU A  87       2.751  43.708   7.449  1.00 92.25           H  
ATOM   1404  C   LEU A  87       2.190  45.457   6.423  1.00 92.25           C  
ATOM   1405  CB  LEU A  87       1.599  44.941   8.789  1.00 92.25           C  
ATOM   1406  HB2 LEU A  87       1.704  45.940   9.213  1.00 92.25           H  
ATOM   1407  HB3 LEU A  87       0.598  44.852   8.368  1.00 92.25           H  
ATOM   1408  O   LEU A  87       2.285  46.681   6.308  1.00 92.25           O  
ATOM   1409  CG  LEU A  87       1.771  43.893   9.881  1.00 92.25           C  
ATOM   1410  HG  LEU A  87       2.837  43.791  10.088  1.00 92.25           H  
ATOM   1411  CD1 LEU A  87       1.012  44.302  11.142  1.00 92.25           C  
ATOM   1412 HD11 LEU A  87       1.468  45.198  11.563  1.00 92.25           H  
ATOM   1413 HD12 LEU A  87       1.063  43.498  11.876  1.00 92.25           H  
ATOM   1414 HD13 LEU A  87      -0.034  44.497  10.904  1.00 92.25           H  
ATOM   1415  CD2 LEU A  87       1.266  42.528   9.453  1.00 92.25           C  
ATOM   1416 HD21 LEU A  87       1.556  41.823  10.231  1.00 92.25           H  
ATOM   1417 HD22 LEU A  87       1.729  42.210   8.519  1.00 92.25           H  
ATOM   1418 HD23 LEU A  87       0.181  42.544   9.344  1.00 92.25           H  
ATOM   1419  N   ASP A  88       1.658  44.663   5.499  1.00 88.28           N  
ATOM   1420  H   ASP A  88       1.657  43.665   5.658  1.00 88.28           H  
ATOM   1421  CA  ASP A  88       0.982  45.181   4.320  1.00 88.28           C  
ATOM   1422  HA  ASP A  88       1.456  46.134   4.087  1.00 88.28           H  
ATOM   1423  C   ASP A  88      -0.496  45.494   4.592  1.00 88.28           C  
ATOM   1424  CB  ASP A  88       1.223  44.264   3.101  1.00 88.28           C  
ATOM   1425  HB2 ASP A  88       2.216  43.820   3.173  1.00 88.28           H  
ATOM   1426  HB3 ASP A  88       1.217  44.894   2.211  1.00 88.28           H  
ATOM   1427  O   ASP A  88      -1.057  45.193   5.651  1.00 88.28           O  
ATOM   1428  CG  ASP A  88       0.186  43.152   2.893  1.00 88.28           C  
ATOM   1429  OD1 ASP A  88      -0.473  42.730   3.862  1.00 88.28           O  
ATOM   1430  OD2 ASP A  88      -0.052  42.753   1.735  1.00 88.28           O  
ATOM   1431  N   LYS A  89      -1.171  46.058   3.588  1.00 88.04           N  
ATOM   1432  H   LYS A  89      -0.642  46.340   2.774  1.00 88.04           H  
ATOM   1433  CA  LYS A  89      -2.605  46.357   3.661  1.00 88.04           C  
ATOM   1434  HA  LYS A  89      -2.727  47.037   4.504  1.00 88.04           H  
ATOM   1435  C   LYS A  89      -3.495  45.140   3.936  1.00 88.04           C  
ATOM   1436  CB  LYS A  89      -3.057  47.039   2.364  1.00 88.04           C  
ATOM   1437  HB2 LYS A  89      -2.674  46.488   1.505  1.00 88.04           H  
ATOM   1438  HB3 LYS A  89      -4.146  47.048   2.313  1.00 88.04           H  
ATOM   1439  O   LYS A  89      -4.625  45.336   4.381  1.00 88.04           O  
ATOM   1440  CG  LYS A  89      -2.565  48.483   2.333  1.00 88.04           C  
ATOM   1441  HG2 LYS A  89      -3.053  49.025   3.144  1.00 88.04           H  
ATOM   1442  HG3 LYS A  89      -1.486  48.516   2.482  1.00 88.04           H  
ATOM   1443  CD  LYS A  89      -2.905  49.161   1.008  1.00 88.04           C  
ATOM   1444  HD2 LYS A  89      -3.978  49.110   0.823  1.00 88.04           H  
ATOM   1445  HD3 LYS A  89      -2.357  48.673   0.202  1.00 88.04           H  
ATOM   1446  CE  LYS A  89      -2.459  50.613   1.153  1.00 88.04           C  
ATOM   1447  HE2 LYS A  89      -1.434  50.624   1.524  1.00 88.04           H  
ATOM   1448  HE3 LYS A  89      -3.065  51.092   1.921  1.00 88.04           H  
ATOM   1449  NZ  LYS A  89      -2.537  51.342  -0.129  1.00 88.04           N  
ATOM   1450  HZ1 LYS A  89      -1.841  50.962  -0.754  1.00 88.04           H  
ATOM   1451  HZ2 LYS A  89      -3.460  51.276  -0.536  1.00 88.04           H  
ATOM   1452  HZ3 LYS A  89      -2.285  52.307   0.031  1.00 88.04           H  
ATOM   1453  N   ASN A  90      -3.031  43.925   3.676  1.00 88.17           N  
ATOM   1454  H   ASN A  90      -2.057  43.819   3.428  1.00 88.17           H  
ATOM   1455  CA  ASN A  90      -3.779  42.692   3.906  1.00 88.17           C  
ATOM   1456  HA  ASN A  90      -4.846  42.915   3.920  1.00 88.17           H  
ATOM   1457  C   ASN A  90      -3.451  42.046   5.264  1.00 88.17           C  
ATOM   1458  CB  ASN A  90      -3.527  41.739   2.731  1.00 88.17           C  
ATOM   1459  HB2 ASN A  90      -2.486  41.417   2.746  1.00 88.17           H  
ATOM   1460  HB3 ASN A  90      -4.151  40.852   2.841  1.00 88.17           H  
ATOM   1461  O   ASN A  90      -4.056  41.034   5.611  1.00 88.17           O  
ATOM   1462  CG  ASN A  90      -3.843  42.375   1.393  1.00 88.17           C  
ATOM   1463  ND2 ASN A  90      -2.897  42.370   0.484  1.00 88.17           N  
ATOM   1464 HD21 ASN A  90      -1.956  42.137   0.769  1.00 88.17           H  
ATOM   1465 HD22 ASN A  90      -3.093  42.821  -0.398  1.00 88.17           H  
ATOM   1466  OD1 ASN A  90      -4.916  42.912   1.157  1.00 88.17           O  
ATOM   1467  N   GLY A  91      -2.530  42.621   6.044  1.00 87.50           N  
ATOM   1468  H   GLY A  91      -2.036  43.429   5.693  1.00 87.50           H  
ATOM   1469  CA  GLY A  91      -2.047  42.035   7.295  1.00 87.50           C  
ATOM   1470  HA2 GLY A  91      -2.878  41.582   7.836  1.00 87.50           H  
ATOM   1471  HA3 GLY A  91      -1.623  42.829   7.909  1.00 87.50           H  
ATOM   1472  C   GLY A  91      -0.965  40.970   7.098  1.00 87.50           C  
ATOM   1473  O   GLY A  91      -0.722  40.174   8.001  1.00 87.50           O  
ATOM   1474  N   THR A  92      -0.322  40.937   5.930  1.00 89.94           N  
ATOM   1475  H   THR A  92      -0.546  41.645   5.246  1.00 89.94           H  
ATOM   1476  CA  THR A  92       0.797  40.043   5.621  1.00 89.94           C  
ATOM   1477  HA  THR A  92       0.587  39.064   6.051  1.00 89.94           H  
ATOM   1478  C   THR A  92       2.069  40.603   6.239  1.00 89.94           C  
ATOM   1479  CB  THR A  92       1.019  39.865   4.109  1.00 89.94           C  
ATOM   1480  HB  THR A  92       1.560  40.725   3.714  1.00 89.94           H  
ATOM   1481  O   THR A  92       2.442  41.746   5.965  1.00 89.94           O  
ATOM   1482  CG2 THR A  92       1.822  38.600   3.804  1.00 89.94           C  
ATOM   1483 HG21 THR A  92       2.808  38.660   4.265  1.00 89.94           H  
ATOM   1484 HG22 THR A  92       1.295  37.722   4.177  1.00 89.94           H  
ATOM   1485 HG23 THR A  92       1.951  38.509   2.725  1.00 89.94           H  
ATOM   1486  OG1 THR A  92      -0.211  39.778   3.428  1.00 89.94           O  
ATOM   1487  HG1 THR A  92      -0.497  40.690   3.333  1.00 89.94           H  
ATOM   1488  N   VAL A  93       2.733  39.799   7.068  1.00 92.01           N  
ATOM   1489  H   VAL A  93       2.363  38.876   7.246  1.00 92.01           H  
ATOM   1490  CA  VAL A  93       4.014  40.155   7.685  1.00 92.01           C  
ATOM   1491  HA  VAL A  93       3.982  41.204   7.981  1.00 92.01           H  
ATOM   1492  C   VAL A  93       5.131  39.964   6.662  1.00 92.01           C  
ATOM   1493  CB  VAL A  93       4.291  39.313   8.947  1.00 92.01           C  
ATOM   1494  HB  VAL A  93       4.366  38.263   8.666  1.00 92.01           H  
ATOM   1495  O   VAL A  93       5.261  38.887   6.080  1.00 92.01           O  
ATOM   1496  CG1 VAL A  93       5.597  39.740   9.628  1.00 92.01           C  
ATOM   1497 HG11 VAL A  93       6.448  39.553   8.974  1.00 92.01           H  
ATOM   1498 HG12 VAL A  93       5.744  39.164  10.542  1.00 92.01           H  
ATOM   1499 HG13 VAL A  93       5.551  40.801   9.874  1.00 92.01           H  
ATOM   1500  CG2 VAL A  93       3.184  39.448   9.999  1.00 92.01           C  
ATOM   1501 HG21 VAL A  93       2.203  39.250   9.565  1.00 92.01           H  
ATOM   1502 HG22 VAL A  93       3.206  40.451  10.424  1.00 92.01           H  
ATOM   1503 HG23 VAL A  93       3.357  38.732  10.803  1.00 92.01           H  
ATOM   1504  N   PHE A  94       5.964  40.982   6.466  1.00 87.56           N  
ATOM   1505  H   PHE A  94       5.779  41.854   6.941  1.00 87.56           H  
ATOM   1506  CA  PHE A  94       7.160  40.902   5.632  1.00 87.56           C  
ATOM   1507  HA  PHE A  94       7.428  39.852   5.518  1.00 87.56           H  
ATOM   1508  C   PHE A  94       8.350  41.596   6.305  1.00 87.56           C  
ATOM   1509  CB  PHE A  94       6.869  41.451   4.230  1.00 87.56           C  
ATOM   1510  HB2 PHE A  94       7.714  41.211   3.584  1.00 87.56           H  
ATOM   1511  HB3 PHE A  94       6.002  40.932   3.820  1.00 87.56           H  
ATOM   1512  O   PHE A  94       8.201  42.548   7.069  1.00 87.56           O  
ATOM   1513  CG  PHE A  94       6.616  42.944   4.171  1.00 87.56           C  
ATOM   1514  CD1 PHE A  94       5.335  43.454   4.451  1.00 87.56           C  
ATOM   1515  HD1 PHE A  94       4.531  42.786   4.723  1.00 87.56           H  
ATOM   1516  CD2 PHE A  94       7.661  43.822   3.825  1.00 87.56           C  
ATOM   1517  HD2 PHE A  94       8.643  43.433   3.602  1.00 87.56           H  
ATOM   1518  CE1 PHE A  94       5.095  44.834   4.362  1.00 87.56           C  
ATOM   1519  HE1 PHE A  94       4.107  45.228   4.548  1.00 87.56           H  
ATOM   1520  CE2 PHE A  94       7.418  45.203   3.739  1.00 87.56           C  
ATOM   1521  HE2 PHE A  94       8.215  45.876   3.460  1.00 87.56           H  
ATOM   1522  CZ  PHE A  94       6.130  45.703   3.988  1.00 87.56           C  
ATOM   1523  HZ  PHE A  94       5.920  46.756   3.866  1.00 87.56           H  
ATOM   1524  N   TYR A  95       9.558  41.112   6.024  1.00 85.12           N  
ATOM   1525  H   TYR A  95       9.622  40.341   5.375  1.00 85.12           H  
ATOM   1526  CA  TYR A  95      10.785  41.542   6.706  1.00 85.12           C  
ATOM   1527  HA  TYR A  95      10.519  42.077   7.618  1.00 85.12           H  
ATOM   1528  C   TYR A  95      11.587  42.530   5.855  1.00 85.12           C  
ATOM   1529  CB  TYR A  95      11.589  40.314   7.145  1.00 85.12           C  
ATOM   1530  HB2 TYR A  95      11.838  39.711   6.272  1.00 85.12           H  
ATOM   1531  HB3 TYR A  95      12.526  40.651   7.589  1.00 85.12           H  
ATOM   1532  O   TYR A  95      12.711  42.254   5.434  1.00 85.12           O  
ATOM   1533  CG  TYR A  95      10.869  39.455   8.165  1.00 85.12           C  
ATOM   1534  CD1 TYR A  95      10.939  39.783   9.534  1.00 85.12           C  
ATOM   1535  HD1 TYR A  95      11.492  40.653   9.857  1.00 85.12           H  
ATOM   1536  CD2 TYR A  95      10.117  38.339   7.746  1.00 85.12           C  
ATOM   1537  HD2 TYR A  95      10.052  38.087   6.698  1.00 85.12           H  
ATOM   1538  CE1 TYR A  95      10.276  38.985  10.487  1.00 85.12           C  
ATOM   1539  HE1 TYR A  95      10.327  39.242  11.534  1.00 85.12           H  
ATOM   1540  CE2 TYR A  95       9.446  37.547   8.695  1.00 85.12           C  
ATOM   1541  HE2 TYR A  95       8.862  36.692   8.389  1.00 85.12           H  
ATOM   1542  OH  TYR A  95       8.881  37.085  10.970  1.00 85.12           O  
ATOM   1543  HH  TYR A  95       8.966  37.406  11.870  1.00 85.12           H  
ATOM   1544  CZ  TYR A  95       9.528  37.864  10.066  1.00 85.12           C  
ATOM   1545  N   GLY A  96      10.981  43.677   5.547  1.00 80.64           N  
ATOM   1546  H   GLY A  96      10.063  43.844   5.933  1.00 80.64           H  
ATOM   1547  CA  GLY A  96      11.678  44.780   4.888  1.00 80.64           C  
ATOM   1548  HA2 GLY A  96      10.953  45.512   4.531  1.00 80.64           H  
ATOM   1549  HA3 GLY A  96      12.218  44.395   4.023  1.00 80.64           H  
ATOM   1550  C   GLY A  96      12.673  45.487   5.818  1.00 80.64           C  
ATOM   1551  O   GLY A  96      12.579  45.413   7.040  1.00 80.64           O  
ATOM   1552  N   ASP A  97      13.633  46.199   5.230  1.00 80.27           N  
ATOM   1553  H   ASP A  97      13.608  46.275   4.223  1.00 80.27           H  
ATOM   1554  CA  ASP A  97      14.585  47.036   5.969  1.00 80.27           C  
ATOM   1555  HA  ASP A  97      15.001  46.462   6.797  1.00 80.27           H  
ATOM   1556  C   ASP A  97      13.863  48.263   6.553  1.00 80.27           C  
ATOM   1557  CB  ASP A  97      15.743  47.417   5.030  1.00 80.27           C  
ATOM   1558  HB2 ASP A  97      15.343  47.966   4.177  1.00 80.27           H  
ATOM   1559  HB3 ASP A  97      16.191  46.500   4.648  1.00 80.27           H  
ATOM   1560  O   ASP A  97      13.608  49.238   5.840  1.00 80.27           O  
ATOM   1561  CG  ASP A  97      16.852  48.255   5.681  1.00 80.27           C  
ATOM   1562  OD1 ASP A  97      16.769  48.516   6.902  1.00 80.27           O  
ATOM   1563  OD2 ASP A  97      17.773  48.630   4.910  1.00 80.27           O  
ATOM   1564  N   ILE A  98      13.522  48.198   7.845  1.00 82.35           N  
ATOM   1565  H   ILE A  98      13.686  47.321   8.319  1.00 82.35           H  
ATOM   1566  CA  ILE A  98      12.761  49.233   8.565  1.00 82.35           C  
ATOM   1567  HA  ILE A  98      11.781  49.329   8.098  1.00 82.35           H  
ATOM   1568  C   ILE A  98      13.444  50.603   8.463  1.00 82.35           C  
ATOM   1569  CB  ILE A  98      12.555  48.822  10.046  1.00 82.35           C  
ATOM   1570  HB  ILE A  98      13.533  48.657  10.497  1.00 82.35           H  
ATOM   1571  O   ILE A  98      12.761  51.619   8.373  1.00 82.35           O  
ATOM   1572  CG1 ILE A  98      11.740  47.512  10.140  1.00 82.35           C  
ATOM   1573 HG12 ILE A  98      10.714  47.702   9.827  1.00 82.35           H  
ATOM   1574 HG13 ILE A  98      12.157  46.760   9.470  1.00 82.35           H  
ATOM   1575  CG2 ILE A  98      11.839  49.941  10.831  1.00 82.35           C  
ATOM   1576 HG21 ILE A  98      11.628  49.636  11.856  1.00 82.35           H  
ATOM   1577 HG22 ILE A  98      10.907  50.206  10.333  1.00 82.35           H  
ATOM   1578 HG23 ILE A  98      12.467  50.830  10.891  1.00 82.35           H  
ATOM   1579  CD1 ILE A  98      11.725  46.893  11.540  1.00 82.35           C  
ATOM   1580 HD11 ILE A  98      12.740  46.660  11.862  1.00 82.35           H  
ATOM   1581 HD12 ILE A  98      11.246  47.554  12.262  1.00 82.35           H  
ATOM   1582 HD13 ILE A  98      11.138  45.976  11.490  1.00 82.35           H  
ATOM   1583  N   ALA A  99      14.779  50.656   8.389  1.00 79.34           N  
ATOM   1584  H   ALA A  99      15.302  49.794   8.332  1.00 79.34           H  
ATOM   1585  CA  ALA A  99      15.518  51.916   8.308  1.00 79.34           C  
ATOM   1586  HA  ALA A  99      15.197  52.559   9.128  1.00 79.34           H  
ATOM   1587  C   ALA A  99      15.267  52.694   7.003  1.00 79.34           C  
ATOM   1588  CB  ALA A  99      17.007  51.607   8.486  1.00 79.34           C  
ATOM   1589  HB1 ALA A  99      17.573  52.538   8.500  1.00 79.34           H  
ATOM   1590  HB2 ALA A  99      17.168  51.079   9.427  1.00 79.34           H  
ATOM   1591  HB3 ALA A  99      17.361  50.987   7.662  1.00 79.34           H  
ATOM   1592  O   ALA A  99      15.537  53.891   6.938  1.00 79.34           O  
ATOM   1593  N   ARG A 100      14.757  52.036   5.953  1.00 77.90           N  
ATOM   1594  H   ARG A 100      14.539  51.057   6.077  1.00 77.90           H  
ATOM   1595  CA  ARG A 100      14.392  52.685   4.681  1.00 77.90           C  
ATOM   1596  HA  ARG A 100      15.048  53.539   4.513  1.00 77.90           H  
ATOM   1597  C   ARG A 100      12.976  53.249   4.684  1.00 77.90           C  
ATOM   1598  CB  ARG A 100      14.543  51.695   3.525  1.00 77.90           C  
ATOM   1599  HB2 ARG A 100      14.249  52.189   2.599  1.00 77.90           H  
ATOM   1600  HB3 ARG A 100      13.879  50.845   3.685  1.00 77.90           H  
ATOM   1601  O   ARG A 100      12.592  53.943   3.741  1.00 77.90           O  
ATOM   1602  CG  ARG A 100      15.982  51.205   3.381  1.00 77.90           C  
ATOM   1603  HG2 ARG A 100      16.652  52.056   3.252  1.00 77.90           H  
ATOM   1604  HG3 ARG A 100      16.272  50.650   4.273  1.00 77.90           H  
ATOM   1605  CD  ARG A 100      16.066  50.295   2.160  1.00 77.90           C  
ATOM   1606  HD2 ARG A 100      15.823  50.882   1.274  1.00 77.90           H  
ATOM   1607  HD3 ARG A 100      15.335  49.493   2.267  1.00 77.90           H  
ATOM   1608  NE  ARG A 100      17.407  49.716   2.040  1.00 77.90           N  
ATOM   1609  HE  ARG A 100      17.888  49.567   2.916  1.00 77.90           H  
ATOM   1610  NH1 ARG A 100      17.252  49.097  -0.173  1.00 77.90           N  
ATOM   1611 HH11 ARG A 100      16.276  49.359  -0.179  1.00 77.90           H  
ATOM   1612 HH12 ARG A 100      17.631  48.657  -0.999  1.00 77.90           H  
ATOM   1613  NH2 ARG A 100      19.177  48.836   0.935  1.00 77.90           N  
ATOM   1614 HH21 ARG A 100      19.678  48.883   1.811  1.00 77.90           H  
ATOM   1615 HH22 ARG A 100      19.574  48.426   0.102  1.00 77.90           H  
ATOM   1616  CZ  ARG A 100      17.936  49.227   0.935  1.00 77.90           C  
ATOM   1617  N   VAL A 101      12.181  52.912   5.693  1.00 77.99           N  
ATOM   1618  H   VAL A 101      12.570  52.399   6.471  1.00 77.99           H  
ATOM   1619  CA  VAL A 101      10.793  53.342   5.798  1.00 77.99           C  
ATOM   1620  HA  VAL A 101      10.351  53.368   4.802  1.00 77.99           H  
ATOM   1621  C   VAL A 101      10.773  54.757   6.358  1.00 77.99           C  
ATOM   1622  CB  VAL A 101       9.971  52.344   6.630  1.00 77.99           C  
ATOM   1623  HB  VAL A 101      10.363  52.269   7.644  1.00 77.99           H  
ATOM   1624  O   VAL A 101      10.859  54.973   7.561  1.00 77.99           O  
ATOM   1625  CG1 VAL A 101       8.511  52.777   6.692  1.00 77.99           C  
ATOM   1626 HG11 VAL A 101       8.101  52.924   5.693  1.00 77.99           H  
ATOM   1627 HG12 VAL A 101       7.921  52.028   7.221  1.00 77.99           H  
ATOM   1628 HG13 VAL A 101       8.453  53.702   7.266  1.00 77.99           H  
ATOM   1629  CG2 VAL A 101       9.995  50.966   5.972  1.00 77.99           C  
ATOM   1630 HG21 VAL A 101      11.011  50.573   5.935  1.00 77.99           H  
ATOM   1631 HG22 VAL A 101       9.380  50.272   6.546  1.00 77.99           H  
ATOM   1632 HG23 VAL A 101       9.592  51.065   4.964  1.00 77.99           H  
ATOM   1633  N   ASN A 102      10.669  55.737   5.462  1.00 75.00           N  
ATOM   1634  H   ASN A 102      10.678  55.499   4.481  1.00 75.00           H  
ATOM   1635  CA  ASN A 102      10.440  57.122   5.850  1.00 75.00           C  
ATOM   1636  HA  ASN A 102      10.967  57.327   6.782  1.00 75.00           H  
ATOM   1637  C   ASN A 102       8.942  57.334   6.101  1.00 75.00           C  
ATOM   1638  CB  ASN A 102      10.991  58.063   4.765  1.00 75.00           C  
ATOM   1639  HB2 ASN A 102      10.599  59.065   4.937  1.00 75.00           H  
ATOM   1640  HB3 ASN A 102      10.646  57.730   3.787  1.00 75.00           H  
ATOM   1641  O   ASN A 102       8.134  57.197   5.182  1.00 75.00           O  
ATOM   1642  CG  ASN A 102      12.507  58.162   4.766  1.00 75.00           C  
ATOM   1643  ND2 ASN A 102      13.092  58.584   3.670  1.00 75.00           N  
ATOM   1644 HD21 ASN A 102      14.101  58.624   3.713  1.00 75.00           H  
ATOM   1645 HD22 ASN A 102      12.545  58.800   2.850  1.00 75.00           H  
ATOM   1646  OD1 ASN A 102      13.193  57.906   5.737  1.00 75.00           O  
ATOM   1647  N   GLY A 103       8.583  57.676   7.336  1.00 72.48           N  
ATOM   1648  H   GLY A 103       9.274  57.615   8.071  1.00 72.48           H  
ATOM   1649  CA  GLY A 103       7.220  58.016   7.744  1.00 72.48           C  
ATOM   1650  HA2 GLY A 103       6.492  57.532   7.093  1.00 72.48           H  
ATOM   1651  HA3 GLY A 103       7.084  59.095   7.665  1.00 72.48           H  
ATOM   1652  C   GLY A 103       6.922  57.589   9.179  1.00 72.48           C  
ATOM   1653  O   GLY A 103       7.575  56.698   9.719  1.00 72.48           O  
ATOM   1654  N   GLU A 104       5.926  58.224   9.792  1.00 80.40           N  
ATOM   1655  H   GLU A 104       5.418  58.952   9.311  1.00 80.40           H  
ATOM   1656  CA  GLU A 104       5.367  57.766  11.062  1.00 80.40           C  
ATOM   1657  HA  GLU A 104       6.152  57.321  11.674  1.00 80.40           H  
ATOM   1658  C   GLU A 104       4.321  56.688  10.783  1.00 80.40           C  
ATOM   1659  CB  GLU A 104       4.775  58.933  11.858  1.00 80.40           C  
ATOM   1660  HB2 GLU A 104       4.159  58.529  12.661  1.00 80.40           H  
ATOM   1661  HB3 GLU A 104       4.150  59.541  11.204  1.00 80.40           H  
ATOM   1662  O   GLU A 104       3.227  56.967  10.296  1.00 80.40           O  
ATOM   1663  CG  GLU A 104       5.886  59.786  12.483  1.00 80.40           C  
ATOM   1664  HG2 GLU A 104       6.484  60.231  11.687  1.00 80.40           H  
ATOM   1665  HG3 GLU A 104       6.536  59.134  13.067  1.00 80.40           H  
ATOM   1666  CD  GLU A 104       5.339  60.899  13.385  1.00 80.40           C  
ATOM   1667  OE1 GLU A 104       6.108  61.322  14.275  1.00 80.40           O  
ATOM   1668  OE2 GLU A 104       4.190  61.334  13.150  1.00 80.40           O  
ATOM   1669  N   TYR A 105       4.686  55.440  11.065  1.00 89.30           N  
ATOM   1670  H   TYR A 105       5.605  55.285  11.454  1.00 89.30           H  
ATOM   1671  CA  TYR A 105       3.783  54.299  10.986  1.00 89.30           C  
ATOM   1672  HA  TYR A 105       2.868  54.592  10.471  1.00 89.30           H  
ATOM   1673  C   TYR A 105       3.403  53.851  12.392  1.00 89.30           C  
ATOM   1674  CB  TYR A 105       4.418  53.161  10.179  1.00 89.30           C  
ATOM   1675  HB2 TYR A 105       3.782  52.279  10.255  1.00 89.30           H  
ATOM   1676  HB3 TYR A 105       5.384  52.906  10.614  1.00 89.30           H  
ATOM   1677  O   TYR A 105       4.236  53.855  13.304  1.00 89.30           O  
ATOM   1678  CG  TYR A 105       4.599  53.497   8.712  1.00 89.30           C  
ATOM   1679  CD1 TYR A 105       3.580  53.203   7.786  1.00 89.30           C  
ATOM   1680  HD1 TYR A 105       2.668  52.729   8.117  1.00 89.30           H  
ATOM   1681  CD2 TYR A 105       5.768  54.151   8.281  1.00 89.30           C  
ATOM   1682  HD2 TYR A 105       6.537  54.407   8.995  1.00 89.30           H  
ATOM   1683  CE1 TYR A 105       3.746  53.523   6.424  1.00 89.30           C  
ATOM   1684  HE1 TYR A 105       2.976  53.284   5.706  1.00 89.30           H  
ATOM   1685  CE2 TYR A 105       5.916  54.515   6.930  1.00 89.30           C  
ATOM   1686  HE2 TYR A 105       6.791  55.060   6.610  1.00 89.30           H  
ATOM   1687  OH  TYR A 105       5.096  54.495   4.685  1.00 89.30           O  
ATOM   1688  HH  TYR A 105       5.903  55.000   4.561  1.00 89.30           H  
ATOM   1689  CZ  TYR A 105       4.920  54.175   5.994  1.00 89.30           C  
ATOM   1690  N   VAL A 106       2.153  53.418  12.551  1.00 92.04           N  
ATOM   1691  H   VAL A 106       1.525  53.441  11.760  1.00 92.04           H  
ATOM   1692  CA  VAL A 106       1.682  52.820  13.802  1.00 92.04           C  
ATOM   1693  HA  VAL A 106       1.856  53.543  14.599  1.00 92.04           H  
ATOM   1694  C   VAL A 106       2.492  51.562  14.124  1.00 92.04           C  
ATOM   1695  CB  VAL A 106       0.169  52.541  13.756  1.00 92.04           C  
ATOM   1696  HB  VAL A 106      -0.341  53.471  13.502  1.00 92.04           H  
ATOM   1697  O   VAL A 106       2.832  50.774  13.234  1.00 92.04           O  
ATOM   1698  CG1 VAL A 106      -0.215  51.493  12.704  1.00 92.04           C  
ATOM   1699 HG11 VAL A 106      -1.296  51.352  12.697  1.00 92.04           H  
ATOM   1700 HG12 VAL A 106       0.248  50.534  12.938  1.00 92.04           H  
ATOM   1701 HG13 VAL A 106       0.097  51.815  11.710  1.00 92.04           H  
ATOM   1702  CG2 VAL A 106      -0.345  52.091  15.128  1.00 92.04           C  
ATOM   1703 HG21 VAL A 106      -1.423  51.939  15.093  1.00 92.04           H  
ATOM   1704 HG22 VAL A 106       0.117  51.153  15.436  1.00 92.04           H  
ATOM   1705 HG23 VAL A 106      -0.136  52.865  15.867  1.00 92.04           H  
ATOM   1706  N   LYS A 107       2.795  51.363  15.408  1.00 94.42           N  
ATOM   1707  H   LYS A 107       2.485  52.050  16.080  1.00 94.42           H  
ATOM   1708  CA  LYS A 107       3.476  50.164  15.900  1.00 94.42           C  
ATOM   1709  HA  LYS A 107       4.023  49.693  15.083  1.00 94.42           H  
ATOM   1710  C   LYS A 107       2.439  49.157  16.388  1.00 94.42           C  
ATOM   1711  CB  LYS A 107       4.486  50.539  16.989  1.00 94.42           C  
ATOM   1712  HB2 LYS A 107       3.945  50.948  17.842  1.00 94.42           H  
ATOM   1713  HB3 LYS A 107       5.006  49.632  17.299  1.00 94.42           H  
ATOM   1714  O   LYS A 107       1.722  49.406  17.351  1.00 94.42           O  
ATOM   1715  CG  LYS A 107       5.537  51.553  16.515  1.00 94.42           C  
ATOM   1716  HG2 LYS A 107       6.167  51.098  15.751  1.00 94.42           H  
ATOM   1717  HG3 LYS A 107       5.045  52.429  16.092  1.00 94.42           H  
ATOM   1718  CD  LYS A 107       6.398  52.011  17.696  1.00 94.42           C  
ATOM   1719  HD2 LYS A 107       5.739  52.377  18.484  1.00 94.42           H  
ATOM   1720  HD3 LYS A 107       6.980  51.172  18.076  1.00 94.42           H  
ATOM   1721  CE  LYS A 107       7.321  53.144  17.242  1.00 94.42           C  
ATOM   1722  HE2 LYS A 107       6.719  53.875  16.702  1.00 94.42           H  
ATOM   1723  HE3 LYS A 107       8.059  52.744  16.546  1.00 94.42           H  
ATOM   1724  NZ  LYS A 107       7.980  53.800  18.397  1.00 94.42           N  
ATOM   1725  HZ1 LYS A 107       8.533  53.138  18.923  1.00 94.42           H  
ATOM   1726  HZ2 LYS A 107       8.567  54.560  18.084  1.00 94.42           H  
ATOM   1727  HZ3 LYS A 107       7.278  54.191  19.008  1.00 94.42           H  
ATOM   1728  N   LEU A 108       2.337  48.028  15.705  1.00 95.57           N  
ATOM   1729  H   LEU A 108       2.953  47.877  14.919  1.00 95.57           H  
ATOM   1730  CA  LEU A 108       1.437  46.938  16.055  1.00 95.57           C  
ATOM   1731  HA  LEU A 108       0.734  47.273  16.818  1.00 95.57           H  
ATOM   1732  C   LEU A 108       2.250  45.794  16.653  1.00 95.57           C  
ATOM   1733  CB  LEU A 108       0.625  46.505  14.824  1.00 95.57           C  
ATOM   1734  HB2 LEU A 108       1.317  46.114  14.078  1.00 95.57           H  
ATOM   1735  HB3 LEU A 108      -0.044  45.697  15.119  1.00 95.57           H  
ATOM   1736  O   LEU A 108       3.284  45.400  16.109  1.00 95.57           O  
ATOM   1737  CG  LEU A 108      -0.196  47.626  14.161  1.00 95.57           C  
ATOM   1738  HG  LEU A 108       0.490  48.377  13.767  1.00 95.57           H  
ATOM   1739  CD1 LEU A 108      -1.010  47.050  13.002  1.00 95.57           C  
ATOM   1740 HD11 LEU A 108      -0.338  46.593  12.277  1.00 95.57           H  
ATOM   1741 HD12 LEU A 108      -1.561  47.851  12.510  1.00 95.57           H  
ATOM   1742 HD13 LEU A 108      -1.706  46.298  13.373  1.00 95.57           H  
ATOM   1743  CD2 LEU A 108      -1.172  48.332  15.096  1.00 95.57           C  
ATOM   1744 HD21 LEU A 108      -0.624  48.814  15.905  1.00 95.57           H  
ATOM   1745 HD22 LEU A 108      -1.709  49.107  14.548  1.00 95.57           H  
ATOM   1746 HD23 LEU A 108      -1.885  47.614  15.500  1.00 95.57           H  
ATOM   1747  N   TYR A 109       1.773  45.255  17.765  1.00 95.81           N  
ATOM   1748  H   TYR A 109       0.939  45.645  18.181  1.00 95.81           H  
ATOM   1749  CA  TYR A 109       2.421  44.149  18.454  1.00 95.81           C  
ATOM   1750  HA  TYR A 109       3.217  43.749  17.826  1.00 95.81           H  
ATOM   1751  C   TYR A 109       1.427  43.027  18.707  1.00 95.81           C  
ATOM   1752  CB  TYR A 109       3.045  44.628  19.767  1.00 95.81           C  
ATOM   1753  HB2 TYR A 109       3.458  43.766  20.292  1.00 95.81           H  
ATOM   1754  HB3 TYR A 109       2.254  45.042  20.391  1.00 95.81           H  
ATOM   1755  O   TYR A 109       0.272  43.280  19.060  1.00 95.81           O  
ATOM   1756  CG  TYR A 109       4.134  45.670  19.610  1.00 95.81           C  
ATOM   1757  CD1 TYR A 109       5.480  45.268  19.538  1.00 95.81           C  
ATOM   1758  HD1 TYR A 109       5.721  44.218  19.612  1.00 95.81           H  
ATOM   1759  CD2 TYR A 109       3.804  47.037  19.557  1.00 95.81           C  
ATOM   1760  HD2 TYR A 109       2.771  47.350  19.605  1.00 95.81           H  
ATOM   1761  CE1 TYR A 109       6.499  46.228  19.389  1.00 95.81           C  
ATOM   1762  HE1 TYR A 109       7.529  45.908  19.340  1.00 95.81           H  
ATOM   1763  CE2 TYR A 109       4.819  48.001  19.442  1.00 95.81           C  
ATOM   1764  HE2 TYR A 109       4.565  49.051  19.438  1.00 95.81           H  
ATOM   1765  OH  TYR A 109       7.148  48.534  19.206  1.00 95.81           O  
ATOM   1766  HH  TYR A 109       8.011  48.115  19.248  1.00 95.81           H  
ATOM   1767  CZ  TYR A 109       6.167  47.600  19.341  1.00 95.81           C  
ATOM   1768  N   GLY A 110       1.894  41.791  18.570  1.00 92.76           N  
ATOM   1769  H   GLY A 110       2.846  41.653  18.263  1.00 92.76           H  
ATOM   1770  CA  GLY A 110       1.160  40.638  19.056  1.00 92.76           C  
ATOM   1771  HA2 GLY A 110       1.205  40.693  20.144  1.00 92.76           H  
ATOM   1772  HA3 GLY A 110       0.121  40.683  18.731  1.00 92.76           H  
ATOM   1773  C   GLY A 110       1.751  39.282  18.691  1.00 92.76           C  
ATOM   1774  O   GLY A 110       2.793  39.214  18.031  1.00 92.76           O  
ATOM   1775  N   PRO A 111       1.094  38.197  19.136  1.00 90.62           N  
ATOM   1776  CA  PRO A 111       1.565  36.841  18.909  1.00 90.62           C  
ATOM   1777  HA  PRO A 111       2.581  36.758  19.294  1.00 90.62           H  
ATOM   1778  C   PRO A 111       1.576  36.471  17.425  1.00 90.62           C  
ATOM   1779  CB  PRO A 111       0.659  35.907  19.717  1.00 90.62           C  
ATOM   1780  HB2 PRO A 111       0.128  35.213  19.065  1.00 90.62           H  
ATOM   1781  HB3 PRO A 111       1.254  35.345  20.437  1.00 90.62           H  
ATOM   1782  O   PRO A 111       0.897  37.086  16.590  1.00 90.62           O  
ATOM   1783  CG  PRO A 111      -0.343  36.797  20.449  1.00 90.62           C  
ATOM   1784  HG2 PRO A 111      -0.186  36.715  21.524  1.00 90.62           H  
ATOM   1785  HG3 PRO A 111      -1.369  36.518  20.207  1.00 90.62           H  
ATOM   1786  CD  PRO A 111      -0.052  38.227  20.027  1.00 90.62           C  
ATOM   1787  HD2 PRO A 111       0.212  38.779  20.929  1.00 90.62           H  
ATOM   1788  HD3 PRO A 111      -0.921  38.672  19.542  1.00 90.62           H  
ATOM   1789  N   ASP A 112       2.313  35.418  17.092  1.00 84.23           N  
ATOM   1790  H   ASP A 112       2.860  34.957  17.805  1.00 84.23           H  
ATOM   1791  CA  ASP A 112       2.420  34.933  15.719  1.00 84.23           C  
ATOM   1792  HA  ASP A 112       2.834  35.743  15.118  1.00 84.23           H  
ATOM   1793  C   ASP A 112       1.050  34.571  15.124  1.00 84.23           C  
ATOM   1794  CB  ASP A 112       3.394  33.750  15.642  1.00 84.23           C  
ATOM   1795  HB2 ASP A 112       3.091  32.987  16.359  1.00 84.23           H  
ATOM   1796  HB3 ASP A 112       3.338  33.317  14.644  1.00 84.23           H  
ATOM   1797  O   ASP A 112       0.182  33.987  15.771  1.00 84.23           O  
ATOM   1798  CG  ASP A 112       4.846  34.165  15.897  1.00 84.23           C  
ATOM   1799  OD1 ASP A 112       5.215  35.283  15.466  1.00 84.23           O  
ATOM   1800  OD2 ASP A 112       5.581  33.338  16.476  1.00 84.23           O  
ATOM   1801  N   GLY A 113       0.837  34.957  13.863  1.00 83.01           N  
ATOM   1802  H   GLY A 113       1.599  35.411  13.380  1.00 83.01           H  
ATOM   1803  CA  GLY A 113      -0.423  34.731  13.143  1.00 83.01           C  
ATOM   1804  HA2 GLY A 113      -0.783  33.727  13.370  1.00 83.01           H  
ATOM   1805  HA3 GLY A 113      -0.232  34.788  12.071  1.00 83.01           H  
ATOM   1806  C   GLY A 113      -1.553  35.714  13.476  1.00 83.01           C  
ATOM   1807  O   GLY A 113      -2.597  35.680  12.828  1.00 83.01           O  
ATOM   1808  N   THR A 114      -1.356  36.630  14.428  1.00 89.80           N  
ATOM   1809  H   THR A 114      -0.512  36.568  14.979  1.00 89.80           H  
ATOM   1810  CA  THR A 114      -2.395  37.586  14.861  1.00 89.80           C  
ATOM   1811  HA  THR A 114      -3.370  37.164  14.619  1.00 89.80           H  
ATOM   1812  C   THR A 114      -2.329  38.933  14.141  1.00 89.80           C  
ATOM   1813  CB  THR A 114      -2.384  37.777  16.378  1.00 89.80           C  
ATOM   1814  HB  THR A 114      -3.300  38.290  16.670  1.00 89.80           H  
ATOM   1815  O   THR A 114      -3.238  39.750  14.263  1.00 89.80           O  
ATOM   1816  CG2 THR A 114      -2.308  36.441  17.109  1.00 89.80           C  
ATOM   1817 HG21 THR A 114      -1.384  35.910  16.882  1.00 89.80           H  
ATOM   1818 HG22 THR A 114      -2.308  36.625  18.184  1.00 89.80           H  
ATOM   1819 HG23 THR A 114      -3.146  35.807  16.818  1.00 89.80           H  
ATOM   1820  OG1 THR A 114      -1.291  38.550  16.790  1.00 89.80           O  
ATOM   1821  HG1 THR A 114      -0.504  38.001  16.782  1.00 89.80           H  
ATOM   1822  N   ALA A 115      -1.305  39.146  13.316  1.00 92.44           N  
ATOM   1823  H   ALA A 115      -0.570  38.452  13.310  1.00 92.44           H  
ATOM   1824  CA  ALA A 115      -1.094  40.350  12.518  1.00 92.44           C  
ATOM   1825  HA  ALA A 115      -0.778  41.151  13.186  1.00 92.44           H  
ATOM   1826  C   ALA A 115      -2.356  40.870  11.783  1.00 92.44           C  
ATOM   1827  CB  ALA A 115       0.064  40.057  11.560  1.00 92.44           C  
ATOM   1828  HB1 ALA A 115       0.175  38.988  11.375  1.00 92.44           H  
ATOM   1829  HB2 ALA A 115       0.991  40.429  11.994  1.00 92.44           H  
ATOM   1830  HB3 ALA A 115      -0.130  40.541  10.603  1.00 92.44           H  
ATOM   1831  O   ALA A 115      -2.702  42.042  11.964  1.00 92.44           O  
ATOM   1832  N   PRO A 116      -3.116  40.040  11.032  1.00 92.62           N  
ATOM   1833  CA  PRO A 116      -4.355  40.491  10.391  1.00 92.62           C  
ATOM   1834  HA  PRO A 116      -4.123  41.323   9.727  1.00 92.62           H  
ATOM   1835  C   PRO A 116      -5.431  40.944  11.391  1.00 92.62           C  
ATOM   1836  CB  PRO A 116      -4.849  39.301   9.558  1.00 92.62           C  
ATOM   1837  HB2 PRO A 116      -5.573  38.716  10.127  1.00 92.62           H  
ATOM   1838  HB3 PRO A 116      -5.286  39.628   8.615  1.00 92.62           H  
ATOM   1839  O   PRO A 116      -6.187  41.873  11.107  1.00 92.62           O  
ATOM   1840  CG  PRO A 116      -3.599  38.456   9.332  1.00 92.62           C  
ATOM   1841  HG2 PRO A 116      -3.839  37.403   9.187  1.00 92.62           H  
ATOM   1842  HG3 PRO A 116      -3.047  38.844   8.475  1.00 92.62           H  
ATOM   1843  CD  PRO A 116      -2.796  38.684  10.607  1.00 92.62           C  
ATOM   1844  HD2 PRO A 116      -1.736  38.556  10.385  1.00 92.62           H  
ATOM   1845  HD3 PRO A 116      -3.110  37.976  11.374  1.00 92.62           H  
ATOM   1846  N   GLN A 117      -5.500  40.311  12.567  1.00 90.83           N  
ATOM   1847  H   GLN A 117      -4.772  39.646  12.789  1.00 90.83           H  
ATOM   1848  CA  GLN A 117      -6.449  40.645  13.634  1.00 90.83           C  
ATOM   1849  HA  GLN A 117      -7.446  40.733  13.202  1.00 90.83           H  
ATOM   1850  C   GLN A 117      -6.103  41.993  14.278  1.00 90.83           C  
ATOM   1851  CB  GLN A 117      -6.461  39.506  14.671  1.00 90.83           C  
ATOM   1852  HB2 GLN A 117      -6.699  38.570  14.167  1.00 90.83           H  
ATOM   1853  HB3 GLN A 117      -5.469  39.410  15.114  1.00 90.83           H  
ATOM   1854  O   GLN A 117      -6.984  42.839  14.429  1.00 90.83           O  
ATOM   1855  CG  GLN A 117      -7.457  39.713  15.823  1.00 90.83           C  
ATOM   1856  HG2 GLN A 117      -7.271  40.674  16.304  1.00 90.83           H  
ATOM   1857  HG3 GLN A 117      -8.472  39.718  15.426  1.00 90.83           H  
ATOM   1858  CD  GLN A 117      -7.346  38.632  16.901  1.00 90.83           C  
ATOM   1859  NE2 GLN A 117      -8.228  38.640  17.876  1.00 90.83           N  
ATOM   1860 HE21 GLN A 117      -8.949  39.346  17.930  1.00 90.83           H  
ATOM   1861 HE22 GLN A 117      -8.131  37.920  18.578  1.00 90.83           H  
ATOM   1862  OE1 GLN A 117      -6.477  37.769  16.899  1.00 90.83           O  
ATOM   1863  N   VAL A 118      -4.829  42.213  14.613  1.00 94.15           N  
ATOM   1864  H   VAL A 118      -4.162  41.467  14.471  1.00 94.15           H  
ATOM   1865  CA  VAL A 118      -4.348  43.468  15.213  1.00 94.15           C  
ATOM   1866  HA  VAL A 118      -4.975  43.712  16.071  1.00 94.15           H  
ATOM   1867  C   VAL A 118      -4.486  44.629  14.224  1.00 94.15           C  
ATOM   1868  CB  VAL A 118      -2.898  43.319  15.719  1.00 94.15           C  
ATOM   1869  HB  VAL A 118      -2.246  43.089  14.877  1.00 94.15           H  
ATOM   1870  O   VAL A 118      -4.989  45.691  14.589  1.00 94.15           O  
ATOM   1871  CG1 VAL A 118      -2.407  44.604  16.394  1.00 94.15           C  
ATOM   1872 HG11 VAL A 118      -1.399  44.460  16.783  1.00 94.15           H  
ATOM   1873 HG12 VAL A 118      -3.059  44.867  17.226  1.00 94.15           H  
ATOM   1874 HG13 VAL A 118      -2.387  45.423  15.675  1.00 94.15           H  
ATOM   1875  CG2 VAL A 118      -2.781  42.198  16.760  1.00 94.15           C  
ATOM   1876 HG21 VAL A 118      -3.453  42.397  17.595  1.00 94.15           H  
ATOM   1877 HG22 VAL A 118      -3.027  41.229  16.325  1.00 94.15           H  
ATOM   1878 HG23 VAL A 118      -1.761  42.146  17.138  1.00 94.15           H  
ATOM   1879  N   LEU A 119      -4.140  44.416  12.948  1.00 94.04           N  
ATOM   1880  H   LEU A 119      -3.704  43.539  12.702  1.00 94.04           H  
ATOM   1881  CA  LEU A 119      -4.310  45.430  11.904  1.00 94.04           C  
ATOM   1882  HA  LEU A 119      -3.777  46.327  12.220  1.00 94.04           H  
ATOM   1883  C   LEU A 119      -5.781  45.816  11.712  1.00 94.04           C  
ATOM   1884  CB  LEU A 119      -3.703  44.910  10.589  1.00 94.04           C  
ATOM   1885  HB2 LEU A 119      -2.656  44.657  10.756  1.00 94.04           H  
ATOM   1886  HB3 LEU A 119      -4.226  43.999  10.297  1.00 94.04           H  
ATOM   1887  O   LEU A 119      -6.102  46.997  11.566  1.00 94.04           O  
ATOM   1888  CG  LEU A 119      -3.792  45.927   9.434  1.00 94.04           C  
ATOM   1889  HG  LEU A 119      -4.829  46.223   9.278  1.00 94.04           H  
ATOM   1890  CD1 LEU A 119      -2.956  47.177   9.712  1.00 94.04           C  
ATOM   1891 HD11 LEU A 119      -1.910  46.909   9.858  1.00 94.04           H  
ATOM   1892 HD12 LEU A 119      -3.322  47.696  10.598  1.00 94.04           H  
ATOM   1893 HD13 LEU A 119      -3.033  47.866   8.871  1.00 94.04           H  
ATOM   1894  CD2 LEU A 119      -3.302  45.297   8.134  1.00 94.04           C  
ATOM   1895 HD21 LEU A 119      -3.385  46.014   7.317  1.00 94.04           H  
ATOM   1896 HD22 LEU A 119      -2.255  45.012   8.233  1.00 94.04           H  
ATOM   1897 HD23 LEU A 119      -3.900  44.416   7.899  1.00 94.04           H  
ATOM   1898  N   LYS A 120      -6.683  44.829  11.726  1.00 93.74           N  
ATOM   1899  H   LYS A 120      -6.356  43.878  11.823  1.00 93.74           H  
ATOM   1900  CA  LYS A 120      -8.123  45.079  11.636  1.00 93.74           C  
ATOM   1901  HA  LYS A 120      -8.319  45.678  10.747  1.00 93.74           H  
ATOM   1902  C   LYS A 120      -8.616  45.912  12.822  1.00 93.74           C  
ATOM   1903  CB  LYS A 120      -8.864  43.745  11.505  1.00 93.74           C  
ATOM   1904  HB2 LYS A 120      -8.466  43.195  10.653  1.00 93.74           H  
ATOM   1905  HB3 LYS A 120      -8.717  43.153  12.408  1.00 93.74           H  
ATOM   1906  O   LYS A 120      -9.295  46.908  12.602  1.00 93.74           O  
ATOM   1907  CG  LYS A 120     -10.358  43.989  11.286  1.00 93.74           C  
ATOM   1908  HG2 LYS A 120     -10.752  44.574  12.118  1.00 93.74           H  
ATOM   1909  HG3 LYS A 120     -10.505  44.547  10.362  1.00 93.74           H  
ATOM   1910  CD  LYS A 120     -11.131  42.676  11.224  1.00 93.74           C  
ATOM   1911  HD2 LYS A 120     -10.816  42.097  10.356  1.00 93.74           H  
ATOM   1912  HD3 LYS A 120     -10.945  42.112  12.138  1.00 93.74           H  
ATOM   1913  CE  LYS A 120     -12.612  43.040  11.127  1.00 93.74           C  
ATOM   1914  HE2 LYS A 120     -12.794  43.532  10.172  1.00 93.74           H  
ATOM   1915  HE3 LYS A 120     -12.833  43.773  11.902  1.00 93.74           H  
ATOM   1916  NZ  LYS A 120     -13.472  41.847  11.290  1.00 93.74           N  
ATOM   1917  HZ1 LYS A 120     -13.304  41.441  12.199  1.00 93.74           H  
ATOM   1918  HZ2 LYS A 120     -14.441  42.130  11.252  1.00 93.74           H  
ATOM   1919  HZ3 LYS A 120     -13.280  41.165  10.570  1.00 93.74           H  
ATOM   1920  N   ALA A 121      -8.220  45.563  14.047  1.00 93.24           N  
ATOM   1921  H   ALA A 121      -7.645  44.740  14.159  1.00 93.24           H  
ATOM   1922  CA  ALA A 121      -8.580  46.331  15.237  1.00 93.24           C  
ATOM   1923  HA  ALA A 121      -9.667  46.356  15.320  1.00 93.24           H  
ATOM   1924  C   ALA A 121      -8.100  47.791  15.137  1.00 93.24           C  
ATOM   1925  CB  ALA A 121      -8.016  45.619  16.472  1.00 93.24           C  
ATOM   1926  HB1 ALA A 121      -8.274  46.176  17.372  1.00 93.24           H  
ATOM   1927  HB2 ALA A 121      -8.438  44.616  16.547  1.00 93.24           H  
ATOM   1928  HB3 ALA A 121      -6.931  45.540  16.400  1.00 93.24           H  
ATOM   1929  O   ALA A 121      -8.882  48.712  15.364  1.00 93.24           O  
ATOM   1930  N   TRP A 122      -6.855  48.029  14.713  1.00 94.19           N  
ATOM   1931  H   TRP A 122      -6.229  47.251  14.561  1.00 94.19           H  
ATOM   1932  CA  TRP A 122      -6.366  49.394  14.501  1.00 94.19           C  
ATOM   1933  HA  TRP A 122      -6.458  49.946  15.436  1.00 94.19           H  
ATOM   1934  C   TRP A 122      -7.199  50.158  13.460  1.00 94.19           C  
ATOM   1935  CB  TRP A 122      -4.886  49.374  14.115  1.00 94.19           C  
ATOM   1936  HB2 TRP A 122      -4.746  48.711  13.261  1.00 94.19           H  
ATOM   1937  HB3 TRP A 122      -4.301  48.974  14.943  1.00 94.19           H  
ATOM   1938  O   TRP A 122      -7.605  51.289  13.723  1.00 94.19           O  
ATOM   1939  CG  TRP A 122      -4.355  50.725  13.759  1.00 94.19           C  
ATOM   1940  CD1 TRP A 122      -4.029  51.708  14.628  1.00 94.19           C  
ATOM   1941  HD1 TRP A 122      -4.078  51.626  15.704  1.00 94.19           H  
ATOM   1942  CD2 TRP A 122      -4.135  51.279  12.428  1.00 94.19           C  
ATOM   1943  CE2 TRP A 122      -3.659  52.617  12.569  1.00 94.19           C  
ATOM   1944  CE3 TRP A 122      -4.274  50.773  11.118  1.00 94.19           C  
ATOM   1945  HE3 TRP A 122      -4.611  49.755  10.985  1.00 94.19           H  
ATOM   1946  NE1 TRP A 122      -3.611  52.827  13.931  1.00 94.19           N  
ATOM   1947  HE1 TRP A 122      -3.258  53.661  14.379  1.00 94.19           H  
ATOM   1948  CH2 TRP A 122      -3.455  52.870  10.171  1.00 94.19           C  
ATOM   1949  HH2 TRP A 122      -3.168  53.454   9.309  1.00 94.19           H  
ATOM   1950  CZ2 TRP A 122      -3.318  53.407  11.463  1.00 94.19           C  
ATOM   1951  HZ2 TRP A 122      -2.929  54.404  11.607  1.00 94.19           H  
ATOM   1952  CZ3 TRP A 122      -3.938  51.559   9.999  1.00 94.19           C  
ATOM   1953  HZ3 TRP A 122      -4.013  51.150   9.002  1.00 94.19           H  
ATOM   1954  N   ARG A 123      -7.525  49.541  12.317  1.00 93.68           N  
ATOM   1955  H   ARG A 123      -7.182  48.603  12.168  1.00 93.68           H  
ATOM   1956  CA  ARG A 123      -8.375  50.168  11.287  1.00 93.68           C  
ATOM   1957  HA  ARG A 123      -7.939  51.126  11.002  1.00 93.68           H  
ATOM   1958  C   ARG A 123      -9.782  50.494  11.775  1.00 93.68           C  
ATOM   1959  CB  ARG A 123      -8.482  49.264  10.059  1.00 93.68           C  
ATOM   1960  HB2 ARG A 123      -8.658  48.233  10.367  1.00 93.68           H  
ATOM   1961  HB3 ARG A 123      -9.330  49.590   9.457  1.00 93.68           H  
ATOM   1962  O   ARG A 123     -10.334  51.509  11.359  1.00 93.68           O  
ATOM   1963  CG  ARG A 123      -7.224  49.354   9.200  1.00 93.68           C  
ATOM   1964  HG2 ARG A 123      -6.364  48.982   9.756  1.00 93.68           H  
ATOM   1965  HG3 ARG A 123      -7.051  50.390   8.909  1.00 93.68           H  
ATOM   1966  CD  ARG A 123      -7.433  48.497   7.961  1.00 93.68           C  
ATOM   1967  HD2 ARG A 123      -7.576  47.466   8.285  1.00 93.68           H  
ATOM   1968  HD3 ARG A 123      -8.327  48.835   7.436  1.00 93.68           H  
ATOM   1969  NE  ARG A 123      -6.278  48.600   7.066  1.00 93.68           N  
ATOM   1970  HE  ARG A 123      -5.727  49.446   7.093  1.00 93.68           H  
ATOM   1971  NH1 ARG A 123      -6.477  46.548   6.045  1.00 93.68           N  
ATOM   1972 HH11 ARG A 123      -7.233  46.290   6.663  1.00 93.68           H  
ATOM   1973 HH12 ARG A 123      -6.039  45.881   5.427  1.00 93.68           H  
ATOM   1974  NH2 ARG A 123      -4.863  47.962   5.459  1.00 93.68           N  
ATOM   1975 HH21 ARG A 123      -4.418  48.865   5.535  1.00 93.68           H  
ATOM   1976 HH22 ARG A 123      -4.540  47.249   4.820  1.00 93.68           H  
ATOM   1977  CZ  ARG A 123      -5.883  47.697   6.203  1.00 93.68           C  
ATOM   1978  N   ASP A 124     -10.344  49.660  12.642  1.00 92.71           N  
ATOM   1979  H   ASP A 124      -9.860  48.799  12.855  1.00 92.71           H  
ATOM   1980  CA  ASP A 124     -11.701  49.835  13.157  1.00 92.71           C  
ATOM   1981  HA  ASP A 124     -12.345  50.175  12.346  1.00 92.71           H  
ATOM   1982  C   ASP A 124     -11.762  50.912  14.260  1.00 92.71           C  
ATOM   1983  CB  ASP A 124     -12.241  48.472  13.645  1.00 92.71           C  
ATOM   1984  HB2 ASP A 124     -13.184  48.646  14.163  1.00 92.71           H  
ATOM   1985  HB3 ASP A 124     -11.541  48.050  14.366  1.00 92.71           H  
ATOM   1986  O   ASP A 124     -12.731  51.676  14.334  1.00 92.71           O  
ATOM   1987  CG  ASP A 124     -12.504  47.441  12.525  1.00 92.71           C  
ATOM   1988  OD1 ASP A 124     -12.588  47.838  11.339  1.00 92.71           O  
ATOM   1989  OD2 ASP A 124     -12.683  46.240  12.849  1.00 92.71           O  
ATOM   1990  N   TYR A 125     -10.730  51.012  15.109  1.00 93.68           N  
ATOM   1991  H   TYR A 125      -9.992  50.328  15.032  1.00 93.68           H  
ATOM   1992  CA  TYR A 125     -10.731  51.918  16.264  1.00 93.68           C  
ATOM   1993  HA  TYR A 125     -11.764  52.188  16.482  1.00 93.68           H  
ATOM   1994  C   TYR A 125     -10.014  53.248  16.028  1.00 93.68           C  
ATOM   1995  CB  TYR A 125     -10.202  51.198  17.511  1.00 93.68           C  
ATOM   1996  HB2 TYR A 125      -9.190  50.844  17.319  1.00 93.68           H  
ATOM   1997  HB3 TYR A 125     -10.155  51.911  18.334  1.00 93.68           H  
ATOM   1998  O   TYR A 125     -10.519  54.270  16.491  1.00 93.68           O  
ATOM   1999  CG  TYR A 125     -11.086  50.042  17.945  1.00 93.68           C  
ATOM   2000  CD1 TYR A 125     -12.406  50.281  18.377  1.00 93.68           C  
ATOM   2001  HD1 TYR A 125     -12.757  51.298  18.470  1.00 93.68           H  
ATOM   2002  CD2 TYR A 125     -10.600  48.724  17.889  1.00 93.68           C  
ATOM   2003  HD2 TYR A 125      -9.571  48.535  17.623  1.00 93.68           H  
ATOM   2004  CE1 TYR A 125     -13.250  49.204  18.715  1.00 93.68           C  
ATOM   2005  HE1 TYR A 125     -14.250  49.380  19.084  1.00 93.68           H  
ATOM   2006  CE2 TYR A 125     -11.451  47.644  18.172  1.00 93.68           C  
ATOM   2007  HE2 TYR A 125     -11.088  46.629  18.111  1.00 93.68           H  
ATOM   2008  OH  TYR A 125     -13.564  46.828  18.941  1.00 93.68           O  
ATOM   2009  HH  TYR A 125     -14.453  47.086  19.193  1.00 93.68           H  
ATOM   2010  CZ  TYR A 125     -12.775  47.879  18.595  1.00 93.68           C  
ATOM   2011  N   ASN A 126      -8.904  53.298  15.284  1.00 93.32           N  
ATOM   2012  H   ASN A 126      -8.553  52.450  14.863  1.00 93.32           H  
ATOM   2013  CA  ASN A 126      -8.154  54.542  15.061  1.00 93.32           C  
ATOM   2014  HA  ASN A 126      -7.794  54.883  16.032  1.00 93.32           H  
ATOM   2015  C   ASN A 126      -9.026  55.693  14.504  1.00 93.32           C  
ATOM   2016  CB  ASN A 126      -6.914  54.255  14.194  1.00 93.32           C  
ATOM   2017  HB2 ASN A 126      -6.362  53.417  14.621  1.00 93.32           H  
ATOM   2018  HB3 ASN A 126      -7.196  53.983  13.177  1.00 93.32           H  
ATOM   2019  O   ASN A 126      -8.947  56.801  15.036  1.00 93.32           O  
ATOM   2020  CG  ASN A 126      -5.964  55.436  14.165  1.00 93.32           C  
ATOM   2021  ND2 ASN A 126      -5.658  55.976  13.009  1.00 93.32           N  
ATOM   2022 HD21 ASN A 126      -5.058  56.787  13.053  1.00 93.32           H  
ATOM   2023 HD22 ASN A 126      -5.979  55.573  12.141  1.00 93.32           H  
ATOM   2024  OD1 ASN A 126      -5.483  55.883  15.191  1.00 93.32           O  
ATOM   2025  N   PRO A 127      -9.953  55.466  13.544  1.00 93.61           N  
ATOM   2026  CA  PRO A 127     -10.871  56.511  13.084  1.00 93.61           C  
ATOM   2027  HA  PRO A 127     -10.283  57.344  12.698  1.00 93.61           H  
ATOM   2028  C   PRO A 127     -11.821  57.039  14.170  1.00 93.61           C  
ATOM   2029  CB  PRO A 127     -11.675  55.884  11.938  1.00 93.61           C  
ATOM   2030  HB2 PRO A 127     -12.611  55.472  12.315  1.00 93.61           H  
ATOM   2031  HB3 PRO A 127     -11.871  56.606  11.145  1.00 93.61           H  
ATOM   2032  O   PRO A 127     -12.264  58.181  14.079  1.00 93.61           O  
ATOM   2033  CG  PRO A 127     -10.793  54.740  11.451  1.00 93.61           C  
ATOM   2034  HG2 PRO A 127     -10.032  55.120  10.769  1.00 93.61           H  
ATOM   2035  HG3 PRO A 127     -11.379  53.952  10.977  1.00 93.61           H  
ATOM   2036  CD  PRO A 127     -10.136  54.265  12.740  1.00 93.61           C  
ATOM   2037  HD2 PRO A 127      -9.196  53.762  12.510  1.00 93.61           H  
ATOM   2038  HD3 PRO A 127     -10.807  53.578  13.255  1.00 93.61           H  
ATOM   2039  N   LYS A 128     -12.155  56.229  15.188  1.00 93.15           N  
ATOM   2040  H   LYS A 128     -11.702  55.328  15.242  1.00 93.15           H  
ATOM   2041  CA  LYS A 128     -12.984  56.654  16.329  1.00 93.15           C  
ATOM   2042  HA  LYS A 128     -13.806  57.268  15.960  1.00 93.15           H  
ATOM   2043  C   LYS A 128     -12.183  57.554  17.280  1.00 93.15           C  
ATOM   2044  CB  LYS A 128     -13.582  55.444  17.080  1.00 93.15           C  
ATOM   2045  HB2 LYS A 128     -12.777  54.856  17.520  1.00 93.15           H  
ATOM   2046  HB3 LYS A 128     -14.184  55.838  17.899  1.00 93.15           H  
ATOM   2047  O   LYS A 128     -12.711  58.567  17.728  1.00 93.15           O  
ATOM   2048  CG  LYS A 128     -14.482  54.510  16.240  1.00 93.15           C  
ATOM   2049  HG2 LYS A 128     -13.892  54.068  15.437  1.00 93.15           H  
ATOM   2050  HG3 LYS A 128     -15.292  55.093  15.802  1.00 93.15           H  
ATOM   2051  CD  LYS A 128     -15.080  53.376  17.106  1.00 93.15           C  
ATOM   2052  HD2 LYS A 128     -15.671  53.821  17.906  1.00 93.15           H  
ATOM   2053  HD3 LYS A 128     -14.258  52.817  17.553  1.00 93.15           H  
ATOM   2054  CE  LYS A 128     -15.969  52.398  16.306  1.00 93.15           C  
ATOM   2055  HE2 LYS A 128     -15.362  51.960  15.514  1.00 93.15           H  
ATOM   2056  HE3 LYS A 128     -16.771  52.965  15.835  1.00 93.15           H  
ATOM   2057  NZ  LYS A 128     -16.552  51.308  17.153  1.00 93.15           N  
ATOM   2058  HZ1 LYS A 128     -17.174  50.690  16.652  1.00 93.15           H  
ATOM   2059  HZ2 LYS A 128     -17.120  51.644  17.918  1.00 93.15           H  
ATOM   2060  HZ3 LYS A 128     -15.840  50.707  17.544  1.00 93.15           H  
ATOM   2061  N   PHE A 129     -10.910  57.235  17.532  1.00 93.61           N  
ATOM   2062  H   PHE A 129     -10.534  56.396  17.112  1.00 93.61           H  
ATOM   2063  CA  PHE A 129     -10.003  58.088  18.317  1.00 93.61           C  
ATOM   2064  HA  PHE A 129     -10.478  58.327  19.269  1.00 93.61           H  
ATOM   2065  C   PHE A 129      -9.731  59.430  17.622  1.00 93.61           C  
ATOM   2066  CB  PHE A 129      -8.696  57.337  18.616  1.00 93.61           C  
ATOM   2067  HB2 PHE A 129      -8.330  56.850  17.711  1.00 93.61           H  
ATOM   2068  HB3 PHE A 129      -7.939  58.062  18.914  1.00 93.61           H  
ATOM   2069  O   PHE A 129      -9.807  60.478  18.266  1.00 93.61           O  
ATOM   2070  CG  PHE A 129      -8.827  56.318  19.732  1.00 93.61           C  
ATOM   2071  CD1 PHE A 129      -8.589  56.703  21.062  1.00 93.61           C  
ATOM   2072  HD1 PHE A 129      -8.282  57.714  21.287  1.00 93.61           H  
ATOM   2073  CD2 PHE A 129      -9.186  54.987  19.457  1.00 93.61           C  
ATOM   2074  HD2 PHE A 129      -9.316  54.674  18.432  1.00 93.61           H  
ATOM   2075  CE1 PHE A 129      -8.725  55.763  22.098  1.00 93.61           C  
ATOM   2076  HE1 PHE A 129      -8.512  56.055  23.116  1.00 93.61           H  
ATOM   2077  CE2 PHE A 129      -9.334  54.050  20.494  1.00 93.61           C  
ATOM   2078  HE2 PHE A 129      -9.594  53.025  20.276  1.00 93.61           H  
ATOM   2079  CZ  PHE A 129      -9.104  54.441  21.821  1.00 93.61           C  
ATOM   2080  HZ  PHE A 129      -9.194  53.724  22.624  1.00 93.61           H  
ATOM   2081  N   ALA A 130      -9.551  59.417  16.297  1.00 92.12           N  
ATOM   2082  H   ALA A 130      -9.397  58.525  15.850  1.00 92.12           H  
ATOM   2083  CA  ALA A 130      -9.287  60.621  15.506  1.00 92.12           C  
ATOM   2084  HA  ALA A 130      -8.367  61.084  15.861  1.00 92.12           H  
ATOM   2085  C   ALA A 130     -10.396  61.685  15.621  1.00 92.12           C  
ATOM   2086  CB  ALA A 130      -9.064  60.189  14.054  1.00 92.12           C  
ATOM   2087  HB1 ALA A 130      -8.814  61.062  13.451  1.00 92.12           H  
ATOM   2088  HB2 ALA A 130      -9.964  59.718  13.657  1.00 92.12           H  
ATOM   2089  HB3 ALA A 130      -8.232  59.486  14.008  1.00 92.12           H  
ATOM   2090  O   ALA A 130     -10.122  62.881  15.538  1.00 92.12           O  
ATOM   2091  N   GLN A 131     -11.648  61.284  15.882  1.00 91.33           N  
ATOM   2092  H   GLN A 131     -11.816  60.293  15.985  1.00 91.33           H  
ATOM   2093  CA  GLN A 131     -12.764  62.218  16.103  1.00 91.33           C  
ATOM   2094  HA  GLN A 131     -12.810  62.912  15.263  1.00 91.33           H  
ATOM   2095  C   GLN A 131     -12.610  63.070  17.372  1.00 91.33           C  
ATOM   2096  CB  GLN A 131     -14.089  61.447  16.180  1.00 91.33           C  
ATOM   2097  HB2 GLN A 131     -14.886  62.137  16.460  1.00 91.33           H  
ATOM   2098  HB3 GLN A 131     -14.017  60.681  16.952  1.00 91.33           H  
ATOM   2099  O   GLN A 131     -13.236  64.123  17.478  1.00 91.33           O  
ATOM   2100  CG  GLN A 131     -14.463  60.800  14.843  1.00 91.33           C  
ATOM   2101  HG2 GLN A 131     -13.633  60.186  14.495  1.00 91.33           H  
ATOM   2102  HG3 GLN A 131     -14.639  61.578  14.100  1.00 91.33           H  
ATOM   2103  CD  GLN A 131     -15.707  59.925  14.935  1.00 91.33           C  
ATOM   2104  NE2 GLN A 131     -15.877  59.004  14.014  1.00 91.33           N  
ATOM   2105 HE21 GLN A 131     -16.694  58.420  14.116  1.00 91.33           H  
ATOM   2106 HE22 GLN A 131     -15.133  58.824  13.355  1.00 91.33           H  
ATOM   2107  OE1 GLN A 131     -16.557  60.051  15.803  1.00 91.33           O  
ATOM   2108  N   LEU A 132     -11.792  62.628  18.331  1.00 86.96           N  
ATOM   2109  H   LEU A 132     -11.293  61.765  18.171  1.00 86.96           H  
ATOM   2110  CA  LEU A 132     -11.458  63.365  19.553  1.00 86.96           C  
ATOM   2111  HA  LEU A 132     -12.221  64.121  19.740  1.00 86.96           H  
ATOM   2112  C   LEU A 132     -10.136  64.135  19.432  1.00 86.96           C  
ATOM   2113  CB  LEU A 132     -11.435  62.383  20.736  1.00 86.96           C  
ATOM   2114  HB2 LEU A 132     -10.734  61.582  20.500  1.00 86.96           H  
ATOM   2115  HB3 LEU A 132     -11.060  62.890  21.625  1.00 86.96           H  
ATOM   2116  O   LEU A 132      -9.702  64.730  20.413  1.00 86.96           O  
ATOM   2117  CG  LEU A 132     -12.810  61.784  21.058  1.00 86.96           C  
ATOM   2118  HG  LEU A 132     -13.291  61.420  20.150  1.00 86.96           H  
ATOM   2119  CD1 LEU A 132     -12.629  60.606  21.997  1.00 86.96           C  
ATOM   2120 HD11 LEU A 132     -13.603  60.168  22.215  1.00 86.96           H  
ATOM   2121 HD12 LEU A 132     -12.003  59.862  21.505  1.00 86.96           H  
ATOM   2122 HD13 LEU A 132     -12.146  60.925  22.921  1.00 86.96           H  
ATOM   2123  CD2 LEU A 132     -13.743  62.782  21.750  1.00 86.96           C  
ATOM   2124 HD21 LEU A 132     -14.680  62.277  21.984  1.00 86.96           H  
ATOM   2125 HD22 LEU A 132     -13.940  63.620  21.081  1.00 86.96           H  
ATOM   2126 HD23 LEU A 132     -13.278  63.149  22.665  1.00 86.96           H  
ATOM   2127  N   GLY A 133      -9.508  64.132  18.250  1.00 88.64           N  
ATOM   2128  H   GLY A 133      -9.932  63.647  17.472  1.00 88.64           H  
ATOM   2129  CA  GLY A 133      -8.185  64.719  18.037  1.00 88.64           C  
ATOM   2130  HA2 GLY A 133      -8.132  65.692  18.525  1.00 88.64           H  
ATOM   2131  HA3 GLY A 133      -8.028  64.856  16.967  1.00 88.64           H  
ATOM   2132  C   GLY A 133      -7.034  63.861  18.569  1.00 88.64           C  
ATOM   2133  O   GLY A 133      -5.964  64.399  18.814  1.00 88.64           O  
ATOM   2134  N   LEU A 134      -7.259  62.558  18.760  1.00 91.45           N  
ATOM   2135  H   LEU A 134      -8.154  62.178  18.488  1.00 91.45           H  
ATOM   2136  CA  LEU A 134      -6.272  61.601  19.267  1.00 91.45           C  
ATOM   2137  HA  LEU A 134      -5.347  62.110  19.539  1.00 91.45           H  
ATOM   2138  C   LEU A 134      -5.934  60.568  18.194  1.00 91.45           C  
ATOM   2139  CB  LEU A 134      -6.852  60.886  20.500  1.00 91.45           C  
ATOM   2140  HB2 LEU A 134      -7.776  60.391  20.200  1.00 91.45           H  
ATOM   2141  HB3 LEU A 134      -6.150  60.114  20.815  1.00 91.45           H  
ATOM   2142  O   LEU A 134      -6.819  60.149  17.449  1.00 91.45           O  
ATOM   2143  CG  LEU A 134      -7.148  61.797  21.701  1.00 91.45           C  
ATOM   2144  HG  LEU A 134      -7.758  62.646  21.393  1.00 91.45           H  
ATOM   2145  CD1 LEU A 134      -7.945  60.996  22.734  1.00 91.45           C  
ATOM   2146 HD11 LEU A 134      -8.111  61.605  23.623  1.00 91.45           H  
ATOM   2147 HD12 LEU A 134      -8.912  60.720  22.313  1.00 91.45           H  
ATOM   2148 HD13 LEU A 134      -7.399  60.095  23.014  1.00 91.45           H  
ATOM   2149  CD2 LEU A 134      -5.854  62.309  22.329  1.00 91.45           C  
ATOM   2150 HD21 LEU A 134      -5.323  62.942  21.618  1.00 91.45           H  
ATOM   2151 HD22 LEU A 134      -5.206  61.476  22.602  1.00 91.45           H  
ATOM   2152 HD23 LEU A 134      -6.079  62.904  23.214  1.00 91.45           H  
ATOM   2153  N   ASN A 135      -4.700  60.077  18.166  1.00 93.65           N  
ATOM   2154  H   ASN A 135      -4.001  60.489  18.769  1.00 93.65           H  
ATOM   2155  CA  ASN A 135      -4.304  58.974  17.290  1.00 93.65           C  
ATOM   2156  HA  ASN A 135      -5.189  58.564  16.803  1.00 93.65           H  
ATOM   2157  C   ASN A 135      -3.673  57.830  18.077  1.00 93.65           C  
ATOM   2158  CB  ASN A 135      -3.375  59.466  16.177  1.00 93.65           C  
ATOM   2159  HB2 ASN A 135      -3.110  58.634  15.525  1.00 93.65           H  
ATOM   2160  HB3 ASN A 135      -2.457  59.860  16.613  1.00 93.65           H  
ATOM   2161  O   ASN A 135      -3.007  58.030  19.090  1.00 93.65           O  
ATOM   2162  CG  ASN A 135      -4.035  60.528  15.328  1.00 93.65           C  
ATOM   2163  ND2 ASN A 135      -3.626  61.760  15.501  1.00 93.65           N  
ATOM   2164 HD21 ASN A 135      -4.122  62.497  15.021  1.00 93.65           H  
ATOM   2165 HD22 ASN A 135      -3.038  61.950  16.300  1.00 93.65           H  
ATOM   2166  OD1 ASN A 135      -4.918  60.259  14.525  1.00 93.65           O  
ATOM   2167  N   ILE A 136      -3.859  56.606  17.585  1.00 94.95           N  
ATOM   2168  H   ILE A 136      -4.391  56.498  16.733  1.00 94.95           H  
ATOM   2169  CA  ILE A 136      -3.204  55.426  18.147  1.00 94.95           C  
ATOM   2170  HA  ILE A 136      -3.158  55.529  19.231  1.00 94.95           H  
ATOM   2171  C   ILE A 136      -1.770  55.362  17.612  1.00 94.95           C  
ATOM   2172  CB  ILE A 136      -4.004  54.145  17.832  1.00 94.95           C  
ATOM   2173  HB  ILE A 136      -4.084  54.043  16.750  1.00 94.95           H  
ATOM   2174  O   ILE A 136      -1.559  55.108  16.427  1.00 94.95           O  
ATOM   2175  CG1 ILE A 136      -5.436  54.231  18.411  1.00 94.95           C  
ATOM   2176 HG12 ILE A 136      -5.389  54.321  19.497  1.00 94.95           H  
ATOM   2177 HG13 ILE A 136      -5.930  55.122  18.024  1.00 94.95           H  
ATOM   2178  CG2 ILE A 136      -3.228  52.927  18.371  1.00 94.95           C  
ATOM   2179 HG21 ILE A 136      -2.940  53.093  19.409  1.00 94.95           H  
ATOM   2180 HG22 ILE A 136      -3.819  52.013  18.301  1.00 94.95           H  
ATOM   2181 HG23 ILE A 136      -2.321  52.771  17.787  1.00 94.95           H  
ATOM   2182  CD1 ILE A 136      -6.322  53.033  18.042  1.00 94.95           C  
ATOM   2183 HD11 ILE A 136      -6.001  52.139  18.577  1.00 94.95           H  
ATOM   2184 HD12 ILE A 136      -6.276  52.850  16.969  1.00 94.95           H  
ATOM   2185 HD13 ILE A 136      -7.355  53.242  18.321  1.00 94.95           H  
ATOM   2186  N   SER A 137      -0.795  55.543  18.501  1.00 93.80           N  
ATOM   2187  H   SER A 137      -1.059  55.730  19.457  1.00 93.80           H  
ATOM   2188  CA  SER A 137       0.636  55.406  18.202  1.00 93.80           C  
ATOM   2189  HA  SER A 137       0.838  55.783  17.199  1.00 93.80           H  
ATOM   2190  C   SER A 137       1.091  53.943  18.260  1.00 93.80           C  
ATOM   2191  CB  SER A 137       1.416  56.265  19.202  1.00 93.80           C  
ATOM   2192  HB2 SER A 137       1.170  55.962  20.220  1.00 93.80           H  
ATOM   2193  HB3 SER A 137       1.123  57.307  19.072  1.00 93.80           H  
ATOM   2194  O   SER A 137       1.860  53.478  17.412  1.00 93.80           O  
ATOM   2195  OG  SER A 137       2.812  56.148  19.009  1.00 93.80           O  
ATOM   2196  HG  SER A 137       3.206  56.954  19.352  1.00 93.80           H  
ATOM   2197  N   SER A 138       0.567  53.187  19.231  1.00 95.40           N  
ATOM   2198  H   SER A 138      -0.081  53.617  19.876  1.00 95.40           H  
ATOM   2199  CA  SER A 138       0.849  51.760  19.386  1.00 95.40           C  
ATOM   2200  HA  SER A 138       1.195  51.378  18.426  1.00 95.40           H  
ATOM   2201  C   SER A 138      -0.398  50.978  19.790  1.00 95.40           C  
ATOM   2202  CB  SER A 138       1.967  51.546  20.409  1.00 95.40           C  
ATOM   2203  HB2 SER A 138       2.811  52.191  20.165  1.00 95.40           H  
ATOM   2204  HB3 SER A 138       1.594  51.800  21.402  1.00 95.40           H  
ATOM   2205  O   SER A 138      -1.182  51.437  20.622  1.00 95.40           O  
ATOM   2206  OG  SER A 138       2.400  50.203  20.430  1.00 95.40           O  
ATOM   2207  HG  SER A 138       2.413  49.890  21.337  1.00 95.40           H  
ATOM   2208  N   LEU A 139      -0.564  49.783  19.226  1.00 95.69           N  
ATOM   2209  H   LEU A 139       0.160  49.466  18.598  1.00 95.69           H  
ATOM   2210  CA  LEU A 139      -1.600  48.821  19.607  1.00 95.69           C  
ATOM   2211  HA  LEU A 139      -2.096  49.162  20.515  1.00 95.69           H  
ATOM   2212  C   LEU A 139      -0.934  47.478  19.899  1.00 95.69           C  
ATOM   2213  CB  LEU A 139      -2.645  48.717  18.483  1.00 95.69           C  
ATOM   2214  HB2 LEU A 139      -3.076  49.702  18.305  1.00 95.69           H  
ATOM   2215  HB3 LEU A 139      -2.118  48.410  17.580  1.00 95.69           H  
ATOM   2216  O   LEU A 139      -0.247  46.919  19.043  1.00 95.69           O  
ATOM   2217  CG  LEU A 139      -3.779  47.705  18.732  1.00 95.69           C  
ATOM   2218  HG  LEU A 139      -3.368  46.729  18.990  1.00 95.69           H  
ATOM   2219  CD1 LEU A 139      -4.726  48.163  19.833  1.00 95.69           C  
ATOM   2220 HD11 LEU A 139      -5.178  49.111  19.540  1.00 95.69           H  
ATOM   2221 HD12 LEU A 139      -4.185  48.267  20.773  1.00 95.69           H  
ATOM   2222 HD13 LEU A 139      -5.521  47.430  19.972  1.00 95.69           H  
ATOM   2223  CD2 LEU A 139      -4.628  47.560  17.471  1.00 95.69           C  
ATOM   2224 HD21 LEU A 139      -5.436  46.850  17.651  1.00 95.69           H  
ATOM   2225 HD22 LEU A 139      -5.055  48.524  17.195  1.00 95.69           H  
ATOM   2226 HD23 LEU A 139      -4.012  47.188  16.652  1.00 95.69           H  
ATOM   2227  N   VAL A 140      -1.154  46.961  21.102  1.00 95.86           N  
ATOM   2228  H   VAL A 140      -1.746  47.464  21.748  1.00 95.86           H  
ATOM   2229  CA  VAL A 140      -0.533  45.731  21.593  1.00 95.86           C  
ATOM   2230  HA  VAL A 140       0.101  45.305  20.816  1.00 95.86           H  
ATOM   2231  C   VAL A 140      -1.623  44.715  21.915  1.00 95.86           C  
ATOM   2232  CB  VAL A 140       0.351  46.014  22.826  1.00 95.86           C  
ATOM   2233  HB  VAL A 140      -0.292  46.351  23.639  1.00 95.86           H  
ATOM   2234  O   VAL A 140      -2.572  45.022  22.637  1.00 95.86           O  
ATOM   2235  CG1 VAL A 140       1.092  44.755  23.295  1.00 95.86           C  
ATOM   2236 HG11 VAL A 140       0.378  43.993  23.607  1.00 95.86           H  
ATOM   2237 HG12 VAL A 140       1.723  44.355  22.502  1.00 95.86           H  
ATOM   2238 HG13 VAL A 140       1.711  44.999  24.158  1.00 95.86           H  
ATOM   2239  CG2 VAL A 140       1.389  47.120  22.572  1.00 95.86           C  
ATOM   2240 HG21 VAL A 140       1.969  47.280  23.480  1.00 95.86           H  
ATOM   2241 HG22 VAL A 140       2.061  46.831  21.764  1.00 95.86           H  
ATOM   2242 HG23 VAL A 140       0.890  48.056  22.322  1.00 95.86           H  
ATOM   2243  N   LEU A 141      -1.473  43.505  21.383  1.00 94.43           N  
ATOM   2244  H   LEU A 141      -0.714  43.361  20.733  1.00 94.43           H  
ATOM   2245  CA  LEU A 141      -2.227  42.319  21.772  1.00 94.43           C  
ATOM   2246  HA  LEU A 141      -3.005  42.590  22.485  1.00 94.43           H  
ATOM   2247  C   LEU A 141      -1.253  41.347  22.434  1.00 94.43           C  
ATOM   2248  CB  LEU A 141      -2.864  41.720  20.504  1.00 94.43           C  
ATOM   2249  HB2 LEU A 141      -3.484  42.486  20.038  1.00 94.43           H  
ATOM   2250  HB3 LEU A 141      -2.072  41.460  19.802  1.00 94.43           H  
ATOM   2251  O   LEU A 141      -0.341  40.883  21.767  1.00 94.43           O  
ATOM   2252  CG  LEU A 141      -3.723  40.471  20.762  1.00 94.43           C  
ATOM   2253  HG  LEU A 141      -3.130  39.687  21.233  1.00 94.43           H  
ATOM   2254  CD1 LEU A 141      -4.906  40.818  21.659  1.00 94.43           C  
ATOM   2255 HD11 LEU A 141      -4.561  40.970  22.682  1.00 94.43           H  
ATOM   2256 HD12 LEU A 141      -5.660  40.031  21.646  1.00 94.43           H  
ATOM   2257 HD13 LEU A 141      -5.350  41.750  21.312  1.00 94.43           H  
ATOM   2258  CD2 LEU A 141      -4.265  39.930  19.436  1.00 94.43           C  
ATOM   2259 HD21 LEU A 141      -3.432  39.606  18.813  1.00 94.43           H  
ATOM   2260 HD22 LEU A 141      -4.941  39.095  19.623  1.00 94.43           H  
ATOM   2261 HD23 LEU A 141      -4.815  40.718  18.921  1.00 94.43           H  
ATOM   2262  N   ASN A 142      -1.400  41.038  23.718  1.00 90.88           N  
ATOM   2263  H   ASN A 142      -2.172  41.430  24.238  1.00 90.88           H  
ATOM   2264  CA  ASN A 142      -0.489  40.091  24.373  1.00 90.88           C  
ATOM   2265  HA  ASN A 142       0.505  40.222  23.944  1.00 90.88           H  
ATOM   2266  C   ASN A 142      -0.870  38.618  24.093  1.00 90.88           C  
ATOM   2267  CB  ASN A 142      -0.362  40.459  25.864  1.00 90.88           C  
ATOM   2268  HB2 ASN A 142       0.487  39.928  26.293  1.00 90.88           H  
ATOM   2269  HB3 ASN A 142      -0.159  41.526  25.954  1.00 90.88           H  
ATOM   2270  O   ASN A 142      -1.883  38.327  23.448  1.00 90.88           O  
ATOM   2271  CG  ASN A 142      -1.580  40.133  26.702  1.00 90.88           C  
ATOM   2272  ND2 ASN A 142      -1.565  40.487  27.964  1.00 90.88           N  
ATOM   2273 HD21 ASN A 142      -2.369  40.262  28.534  1.00 90.88           H  
ATOM   2274 HD22 ASN A 142      -0.767  40.961  28.362  1.00 90.88           H  
ATOM   2275  OD1 ASN A 142      -2.535  39.517  26.260  1.00 90.88           O  
ATOM   2276  N   ASP A 143      -0.083  37.674  24.618  1.00 89.47           N  
ATOM   2277  H   ASP A 143       0.786  37.949  25.054  1.00 89.47           H  
ATOM   2278  CA  ASP A 143      -0.315  36.226  24.457  1.00 89.47           C  
ATOM   2279  HA  ASP A 143      -0.370  35.980  23.397  1.00 89.47           H  
ATOM   2280  C   ASP A 143      -1.638  35.747  25.067  1.00 89.47           C  
ATOM   2281  CB  ASP A 143       0.874  35.453  25.040  1.00 89.47           C  
ATOM   2282  HB2 ASP A 143       0.665  34.385  24.980  1.00 89.47           H  
ATOM   2283  HB3 ASP A 143       0.997  35.719  26.090  1.00 89.47           H  
ATOM   2284  O   ASP A 143      -2.269  34.820  24.559  1.00 89.47           O  
ATOM   2285  CG  ASP A 143       2.168  35.732  24.268  1.00 89.47           C  
ATOM   2286  OD1 ASP A 143       2.095  35.810  23.020  1.00 89.47           O  
ATOM   2287  OD2 ASP A 143       3.209  35.900  24.935  1.00 89.47           O  
ATOM   2288  N   ARG A 144      -2.126  36.444  26.099  1.00 88.05           N  
ATOM   2289  H   ARG A 144      -1.578  37.228  26.423  1.00 88.05           H  
ATOM   2290  CA  ARG A 144      -3.444  36.208  26.706  1.00 88.05           C  
ATOM   2291  HA  ARG A 144      -3.615  35.134  26.773  1.00 88.05           H  
ATOM   2292  C   ARG A 144      -4.603  36.778  25.902  1.00 88.05           C  
ATOM   2293  CB  ARG A 144      -3.490  36.810  28.106  1.00 88.05           C  
ATOM   2294  HB2 ARG A 144      -3.297  37.882  28.061  1.00 88.05           H  
ATOM   2295  HB3 ARG A 144      -4.491  36.660  28.511  1.00 88.05           H  
ATOM   2296  O   ARG A 144      -5.749  36.594  26.299  1.00 88.05           O  
ATOM   2297  CG  ARG A 144      -2.483  36.145  29.032  1.00 88.05           C  
ATOM   2298  HG2 ARG A 144      -2.729  35.088  29.136  1.00 88.05           H  
ATOM   2299  HG3 ARG A 144      -1.471  36.233  28.635  1.00 88.05           H  
ATOM   2300  CD  ARG A 144      -2.521  36.831  30.386  1.00 88.05           C  
ATOM   2301  HD2 ARG A 144      -1.849  36.255  31.022  1.00 88.05           H  
ATOM   2302  HD3 ARG A 144      -2.109  37.834  30.282  1.00 88.05           H  
ATOM   2303  NE  ARG A 144      -3.864  36.856  30.997  1.00 88.05           N  
ATOM   2304  HE  ARG A 144      -4.483  36.073  30.841  1.00 88.05           H  
ATOM   2305  NH1 ARG A 144      -3.786  38.995  31.763  1.00 88.05           N  
ATOM   2306 HH11 ARG A 144      -4.279  39.771  32.183  1.00 88.05           H  
ATOM   2307 HH12 ARG A 144      -2.803  38.852  31.945  1.00 88.05           H  
ATOM   2308  NH2 ARG A 144      -5.721  37.900  31.784  1.00 88.05           N  
ATOM   2309 HH21 ARG A 144      -6.213  38.777  31.871  1.00 88.05           H  
ATOM   2310 HH22 ARG A 144      -6.211  37.020  31.714  1.00 88.05           H  
ATOM   2311  CZ  ARG A 144      -4.450  37.911  31.517  1.00 88.05           C  
ATOM   2312  N   ARG A 145      -4.327  37.476  24.799  1.00 91.41           N  
ATOM   2313  H   ARG A 145      -3.349  37.577  24.567  1.00 91.41           H  
ATOM   2314  CA  ARG A 145      -5.295  38.238  23.998  1.00 91.41           C  
ATOM   2315  HA  ARG A 145      -4.713  38.661  23.179  1.00 91.41           H  
ATOM   2316  C   ARG A 145      -5.898  39.454  24.710  1.00 91.41           C  
ATOM   2317  CB  ARG A 145      -6.378  37.319  23.392  1.00 91.41           C  
ATOM   2318  HB2 ARG A 145      -7.098  37.046  24.163  1.00 91.41           H  
ATOM   2319  HB3 ARG A 145      -6.922  37.883  22.634  1.00 91.41           H  
ATOM   2320  O   ARG A 145      -6.994  39.887  24.362  1.00 91.41           O  
ATOM   2321  CG  ARG A 145      -5.859  36.031  22.745  1.00 91.41           C  
ATOM   2322  HG2 ARG A 145      -5.467  35.353  23.503  1.00 91.41           H  
ATOM   2323  HG3 ARG A 145      -6.699  35.542  22.254  1.00 91.41           H  
ATOM   2324  CD  ARG A 145      -4.771  36.334  21.716  1.00 91.41           C  
ATOM   2325  HD2 ARG A 145      -3.823  36.498  22.230  1.00 91.41           H  
ATOM   2326  HD3 ARG A 145      -5.042  37.250  21.190  1.00 91.41           H  
ATOM   2327  NE  ARG A 145      -4.634  35.211  20.783  1.00 91.41           N  
ATOM   2328  HE  ARG A 145      -4.682  34.283  21.179  1.00 91.41           H  
ATOM   2329  NH1 ARG A 145      -4.717  36.408  18.849  1.00 91.41           N  
ATOM   2330 HH11 ARG A 145      -5.057  36.487  17.901  1.00 91.41           H  
ATOM   2331 HH12 ARG A 145      -4.540  37.241  19.392  1.00 91.41           H  
ATOM   2332  NH2 ARG A 145      -4.822  34.164  18.807  1.00 91.41           N  
ATOM   2333 HH21 ARG A 145      -5.287  33.432  19.324  1.00 91.41           H  
ATOM   2334 HH22 ARG A 145      -4.894  34.178  17.800  1.00 91.41           H  
ATOM   2335  CZ  ARG A 145      -4.700  35.266  19.476  1.00 91.41           C  
ATOM   2336  N   ALA A 146      -5.189  40.017  25.684  1.00 93.46           N  
ATOM   2337  H   ALA A 146      -4.273  39.640  25.880  1.00 93.46           H  
ATOM   2338  CA  ALA A 146      -5.518  41.304  26.279  1.00 93.46           C  
ATOM   2339  HA  ALA A 146      -6.604  41.394  26.313  1.00 93.46           H  
ATOM   2340  C   ALA A 146      -4.970  42.446  25.416  1.00 93.46           C  
ATOM   2341  CB  ALA A 146      -5.001  41.381  27.718  1.00 93.46           C  
ATOM   2342  HB1 ALA A 146      -3.916  41.485  27.711  1.00 93.46           H  
ATOM   2343  HB2 ALA A 146      -5.281  40.490  28.279  1.00 93.46           H  
ATOM   2344  HB3 ALA A 146      -5.416  42.261  28.210  1.00 93.46           H  
ATOM   2345  O   ALA A 146      -3.846  42.384  24.911  1.00 93.46           O  
ATOM   2346  N   TRP A 147      -5.779  43.487  25.259  1.00 95.69           N  
ATOM   2347  H   TRP A 147      -6.686  43.462  25.703  1.00 95.69           H  
ATOM   2348  CA  TRP A 147      -5.484  44.639  24.424  1.00 95.69           C  
ATOM   2349  HA  TRP A 147      -4.706  44.375  23.707  1.00 95.69           H  
ATOM   2350  C   TRP A 147      -5.000  45.828  25.249  1.00 95.69           C  
ATOM   2351  CB  TRP A 147      -6.737  45.016  23.643  1.00 95.69           C  
ATOM   2352  HB2 TRP A 147      -6.552  45.949  23.110  1.00 95.69           H  
ATOM   2353  HB3 TRP A 147      -7.533  45.195  24.366  1.00 95.69           H  
ATOM   2354  O   TRP A 147      -5.549  46.141  26.310  1.00 95.69           O  
ATOM   2355  CG  TRP A 147      -7.212  44.003  22.651  1.00 95.69           C  
ATOM   2356  CD1 TRP A 147      -8.051  42.976  22.913  1.00 95.69           C  
ATOM   2357  HD1 TRP A 147      -8.468  42.755  23.884  1.00 95.69           H  
ATOM   2358  CD2 TRP A 147      -6.862  43.881  21.241  1.00 95.69           C  
ATOM   2359  CE2 TRP A 147      -7.596  42.789  20.687  1.00 95.69           C  
ATOM   2360  CE3 TRP A 147      -5.950  44.543  20.392  1.00 95.69           C  
ATOM   2361  HE3 TRP A 147      -5.331  45.325  20.806  1.00 95.69           H  
ATOM   2362  NE1 TRP A 147      -8.301  42.271  21.754  1.00 95.69           N  
ATOM   2363  HE1 TRP A 147      -8.854  41.426  21.754  1.00 95.69           H  
ATOM   2364  CH2 TRP A 147      -6.554  43.090  18.523  1.00 95.69           C  
ATOM   2365  HH2 TRP A 147      -6.426  42.793  17.493  1.00 95.69           H  
ATOM   2366  CZ2 TRP A 147      -7.456  42.396  19.347  1.00 95.69           C  
ATOM   2367  HZ2 TRP A 147      -8.014  41.552  18.971  1.00 95.69           H  
ATOM   2368  CZ3 TRP A 147      -5.798  44.154  19.048  1.00 95.69           C  
ATOM   2369  HZ3 TRP A 147      -5.076  44.661  18.425  1.00 95.69           H  
ATOM   2370  N   GLN A 148      -4.030  46.542  24.692  1.00 95.94           N  
ATOM   2371  H   GLN A 148      -3.586  46.175  23.862  1.00 95.94           H  
ATOM   2372  CA  GLN A 148      -3.494  47.783  25.232  1.00 95.94           C  
ATOM   2373  HA  GLN A 148      -4.208  48.214  25.935  1.00 95.94           H  
ATOM   2374  C   GLN A 148      -3.263  48.776  24.090  1.00 95.94           C  
ATOM   2375  CB  GLN A 148      -2.214  47.444  25.997  1.00 95.94           C  
ATOM   2376  HB2 GLN A 148      -1.515  46.981  25.300  1.00 95.94           H  
ATOM   2377  HB3 GLN A 148      -2.450  46.711  26.768  1.00 95.94           H  
ATOM   2378  O   GLN A 148      -2.750  48.419  23.026  1.00 95.94           O  
ATOM   2379  CG  GLN A 148      -1.530  48.636  26.675  1.00 95.94           C  
ATOM   2380  HG2 GLN A 148      -1.332  49.427  25.951  1.00 95.94           H  
ATOM   2381  HG3 GLN A 148      -2.178  49.032  27.458  1.00 95.94           H  
ATOM   2382  CD  GLN A 148      -0.197  48.193  27.268  1.00 95.94           C  
ATOM   2383  NE2 GLN A 148       0.144  48.555  28.471  1.00 95.94           N  
ATOM   2384 HE21 GLN A 148       0.931  48.043  28.844  1.00 95.94           H  
ATOM   2385 HE22 GLN A 148      -0.589  48.839  29.106  1.00 95.94           H  
ATOM   2386  OE1 GLN A 148       0.602  47.517  26.647  1.00 95.94           O  
ATOM   2387  N   ILE A 149      -3.659  50.029  24.300  1.00 96.29           N  
ATOM   2388  H   ILE A 149      -4.026  50.259  25.213  1.00 96.29           H  
ATOM   2389  CA  ILE A 149      -3.507  51.118  23.328  1.00 96.29           C  
ATOM   2390  HA  ILE A 149      -3.013  50.744  22.431  1.00 96.29           H  
ATOM   2391  C   ILE A 149      -2.603  52.186  23.927  1.00 96.29           C  
ATOM   2392  CB  ILE A 149      -4.886  51.682  22.907  1.00 96.29           C  
ATOM   2393  HB  ILE A 149      -5.460  51.923  23.802  1.00 96.29           H  
ATOM   2394  O   ILE A 149      -2.771  52.565  25.080  1.00 96.29           O  
ATOM   2395  CG1 ILE A 149      -5.661  50.616  22.113  1.00 96.29           C  
ATOM   2396 HG12 ILE A 149      -5.066  50.386  21.229  1.00 96.29           H  
ATOM   2397 HG13 ILE A 149      -5.756  49.712  22.715  1.00 96.29           H  
ATOM   2398  CG2 ILE A 149      -4.751  52.970  22.073  1.00 96.29           C  
ATOM   2399 HG21 ILE A 149      -4.173  52.765  21.173  1.00 96.29           H  
ATOM   2400 HG22 ILE A 149      -5.732  53.358  21.798  1.00 96.29           H  
ATOM   2401 HG23 ILE A 149      -4.257  53.753  22.650  1.00 96.29           H  
ATOM   2402  CD1 ILE A 149      -7.064  51.032  21.653  1.00 96.29           C  
ATOM   2403 HD11 ILE A 149      -6.993  51.702  20.796  1.00 96.29           H  
ATOM   2404 HD12 ILE A 149      -7.587  51.548  22.458  1.00 96.29           H  
ATOM   2405 HD13 ILE A 149      -7.627  50.148  21.354  1.00 96.29           H  
ATOM   2406  N   ILE A 150      -1.674  52.710  23.136  1.00 96.11           N  
ATOM   2407  H   ILE A 150      -1.583  52.349  22.197  1.00 96.11           H  
ATOM   2408  CA  ILE A 150      -0.892  53.895  23.487  1.00 96.11           C  
ATOM   2409  HA  ILE A 150      -1.182  54.247  24.477  1.00 96.11           H  
ATOM   2410  C   ILE A 150      -1.240  54.986  22.485  1.00 96.11           C  
ATOM   2411  CB  ILE A 150       0.620  53.604  23.529  1.00 96.11           C  
ATOM   2412  HB  ILE A 150       0.954  53.404  22.511  1.00 96.11           H  
ATOM   2413  O   ILE A 150      -1.115  54.793  21.270  1.00 96.11           O  
ATOM   2414  CG1 ILE A 150       0.927  52.373  24.417  1.00 96.11           C  
ATOM   2415 HG12 ILE A 150       0.364  51.512  24.057  1.00 96.11           H  
ATOM   2416 HG13 ILE A 150       0.608  52.584  25.438  1.00 96.11           H  
ATOM   2417  CG2 ILE A 150       1.370  54.852  24.029  1.00 96.11           C  
ATOM   2418 HG21 ILE A 150       2.447  54.688  24.014  1.00 96.11           H  
ATOM   2419 HG22 ILE A 150       1.060  55.100  25.044  1.00 96.11           H  
ATOM   2420 HG23 ILE A 150       1.166  55.708  23.386  1.00 96.11           H  
ATOM   2421  CD1 ILE A 150       2.399  51.949  24.442  1.00 96.11           C  
ATOM   2422 HD11 ILE A 150       3.002  52.699  24.954  1.00 96.11           H  
ATOM   2423 HD12 ILE A 150       2.490  51.007  24.983  1.00 96.11           H  
ATOM   2424 HD13 ILE A 150       2.769  51.813  23.426  1.00 96.11           H  
ATOM   2425  N   LEU A 151      -1.701  56.115  23.005  1.00 94.25           N  
ATOM   2426  H   LEU A 151      -1.745  56.208  24.010  1.00 94.25           H  
ATOM   2427  CA  LEU A 151      -2.080  57.278  22.218  1.00 94.25           C  
ATOM   2428  HA  LEU A 151      -2.456  56.947  21.250  1.00 94.25           H  
ATOM   2429  C   LEU A 151      -0.870  58.173  21.922  1.00 94.25           C  
ATOM   2430  CB  LEU A 151      -3.208  58.018  22.953  1.00 94.25           C  
ATOM   2431  HB2 LEU A 151      -3.445  58.931  22.407  1.00 94.25           H  
ATOM   2432  HB3 LEU A 151      -2.837  58.300  23.938  1.00 94.25           H  
ATOM   2433  O   LEU A 151       0.172  58.084  22.571  1.00 94.25           O  
ATOM   2434  CG  LEU A 151      -4.496  57.193  23.137  1.00 94.25           C  
ATOM   2435  HG  LEU A 151      -4.278  56.267  23.667  1.00 94.25           H  
ATOM   2436  CD1 LEU A 151      -5.495  57.989  23.976  1.00 94.25           C  
ATOM   2437 HD11 LEU A 151      -5.148  58.015  25.009  1.00 94.25           H  
ATOM   2438 HD12 LEU A 151      -5.553  59.009  23.597  1.00 94.25           H  
ATOM   2439 HD13 LEU A 151      -6.477  57.518  23.944  1.00 94.25           H  
ATOM   2440  CD2 LEU A 151      -5.156  56.837  21.803  1.00 94.25           C  
ATOM   2441 HD21 LEU A 151      -4.481  56.230  21.199  1.00 94.25           H  
ATOM   2442 HD22 LEU A 151      -6.053  56.246  21.989  1.00 94.25           H  
ATOM   2443 HD23 LEU A 151      -5.406  57.745  21.254  1.00 94.25           H  
ATOM   2444  N   ASP A 152      -1.011  59.028  20.917  1.00 89.16           N  
ATOM   2445  H   ASP A 152      -1.908  59.075  20.457  1.00 89.16           H  
ATOM   2446  CA  ASP A 152      -0.024  60.033  20.510  1.00 89.16           C  
ATOM   2447  HA  ASP A 152       0.912  59.524  20.281  1.00 89.16           H  
ATOM   2448  C   ASP A 152       0.303  61.052  21.610  1.00 89.16           C  
ATOM   2449  CB  ASP A 152      -0.501  60.731  19.221  1.00 89.16           C  
ATOM   2450  HB2 ASP A 152       0.223  61.504  18.961  1.00 89.16           H  
ATOM   2451  HB3 ASP A 152      -0.485  59.992  18.420  1.00 89.16           H  
ATOM   2452  O   ASP A 152       1.454  61.456  21.742  1.00 89.16           O  
ATOM   2453  CG  ASP A 152      -1.907  61.361  19.250  1.00 89.16           C  
ATOM   2454  OD1 ASP A 152      -2.665  61.164  20.230  1.00 89.16           O  
ATOM   2455  OD2 ASP A 152      -2.294  61.938  18.207  1.00 89.16           O  
ATOM   2456  N   ASN A 153      -0.669  61.398  22.455  1.00 85.86           N  
ATOM   2457  H   ASN A 153      -1.602  61.083  22.231  1.00 85.86           H  
ATOM   2458  CA  ASN A 153      -0.469  62.251  23.630  1.00 85.86           C  
ATOM   2459  HA  ASN A 153       0.212  63.053  23.342  1.00 85.86           H  
ATOM   2460  C   ASN A 153       0.201  61.547  24.831  1.00 85.86           C  
ATOM   2461  CB  ASN A 153      -1.811  62.890  24.010  1.00 85.86           C  
ATOM   2462  HB2 ASN A 153      -1.618  63.678  24.738  1.00 85.86           H  
ATOM   2463  HB3 ASN A 153      -2.259  63.347  23.128  1.00 85.86           H  
ATOM   2464  O   ASN A 153       0.255  62.117  25.916  1.00 85.86           O  
ATOM   2465  CG  ASN A 153      -2.806  61.919  24.619  1.00 85.86           C  
ATOM   2466  ND2 ASN A 153      -3.891  62.441  25.131  1.00 85.86           N  
ATOM   2467 HD21 ASN A 153      -4.511  61.793  25.596  1.00 85.86           H  
ATOM   2468 HD22 ASN A 153      -3.965  63.448  25.164  1.00 85.86           H  
ATOM   2469  OD1 ASN A 153      -2.653  60.708  24.655  1.00 85.86           O  
ATOM   2470  N   GLY A 154       0.654  60.300  24.671  1.00 87.80           N  
ATOM   2471  H   GLY A 154       0.568  59.880  23.756  1.00 87.80           H  
ATOM   2472  CA  GLY A 154       1.326  59.524  25.717  1.00 87.80           C  
ATOM   2473  HA2 GLY A 154       1.937  60.196  26.319  1.00 87.80           H  
ATOM   2474  HA3 GLY A 154       1.985  58.799  25.241  1.00 87.80           H  
ATOM   2475  C   GLY A 154       0.396  58.763  26.667  1.00 87.80           C  
ATOM   2476  O   GLY A 154       0.880  57.918  27.421  1.00 87.80           O  
ATOM   2477  N   ILE A 155      -0.926  58.978  26.610  1.00 92.05           N  
ATOM   2478  H   ILE A 155      -1.276  59.667  25.960  1.00 92.05           H  
ATOM   2479  CA  ILE A 155      -1.876  58.250  27.462  1.00 92.05           C  
ATOM   2480  HA  ILE A 155      -1.512  58.317  28.487  1.00 92.05           H  
ATOM   2481  C   ILE A 155      -1.908  56.771  27.064  1.00 92.05           C  
ATOM   2482  CB  ILE A 155      -3.292  58.870  27.432  1.00 92.05           C  
ATOM   2483  HB  ILE A 155      -3.635  58.883  26.397  1.00 92.05           H  
ATOM   2484  O   ILE A 155      -2.172  56.415  25.910  1.00 92.05           O  
ATOM   2485  CG1 ILE A 155      -3.273  60.323  27.954  1.00 92.05           C  
ATOM   2486 HG12 ILE A 155      -2.579  60.914  27.357  1.00 92.05           H  
ATOM   2487 HG13 ILE A 155      -2.908  60.331  28.981  1.00 92.05           H  
ATOM   2488  CG2 ILE A 155      -4.280  58.016  28.261  1.00 92.05           C  
ATOM   2489 HG21 ILE A 155      -5.281  58.445  28.232  1.00 92.05           H  
ATOM   2490 HG22 ILE A 155      -3.939  57.957  29.294  1.00 92.05           H  
ATOM   2491 HG23 ILE A 155      -4.354  57.010  27.850  1.00 92.05           H  
ATOM   2492  CD1 ILE A 155      -4.641  61.021  27.919  1.00 92.05           C  
ATOM   2493 HD11 ILE A 155      -5.142  60.826  26.971  1.00 92.05           H  
ATOM   2494 HD12 ILE A 155      -5.266  60.662  28.736  1.00 92.05           H  
ATOM   2495 HD13 ILE A 155      -4.499  62.094  28.046  1.00 92.05           H  
ATOM   2496  N   ARG A 156      -1.716  55.893  28.051  1.00 95.91           N  
ATOM   2497  H   ARG A 156      -1.432  56.264  28.947  1.00 95.91           H  
ATOM   2498  CA  ARG A 156      -1.856  54.441  27.893  1.00 95.91           C  
ATOM   2499  HA  ARG A 156      -1.757  54.194  26.836  1.00 95.91           H  
ATOM   2500  C   ARG A 156      -3.230  53.957  28.349  1.00 95.91           C  
ATOM   2501  CB  ARG A 156      -0.710  53.765  28.642  1.00 95.91           C  
ATOM   2502  HB2 ARG A 156      -0.832  53.926  29.713  1.00 95.91           H  
ATOM   2503  HB3 ARG A 156       0.221  54.239  28.330  1.00 95.91           H  
ATOM   2504  O   ARG A 156      -3.658  54.258  29.459  1.00 95.91           O  
ATOM   2505  CG  ARG A 156      -0.620  52.262  28.351  1.00 95.91           C  
ATOM   2506  HG2 ARG A 156      -0.586  52.101  27.273  1.00 95.91           H  
ATOM   2507  HG3 ARG A 156      -1.484  51.736  28.755  1.00 95.91           H  
ATOM   2508  CD  ARG A 156       0.667  51.725  28.979  1.00 95.91           C  
ATOM   2509  HD2 ARG A 156       1.479  52.416  28.753  1.00 95.91           H  
ATOM   2510  HD3 ARG A 156       0.932  50.780  28.505  1.00 95.91           H  
ATOM   2511  NE  ARG A 156       0.506  51.531  30.430  1.00 95.91           N  
ATOM   2512  HE  ARG A 156      -0.261  50.930  30.697  1.00 95.91           H  
ATOM   2513  NH1 ARG A 156       2.449  52.547  31.112  1.00 95.91           N  
ATOM   2514 HH11 ARG A 156       2.739  52.598  30.146  1.00 95.91           H  
ATOM   2515 HH12 ARG A 156       3.003  52.966  31.844  1.00 95.91           H  
ATOM   2516  NH2 ARG A 156       0.918  51.971  32.625  1.00 95.91           N  
ATOM   2517 HH21 ARG A 156       1.480  52.390  33.351  1.00 95.91           H  
ATOM   2518 HH22 ARG A 156       0.017  51.568  32.839  1.00 95.91           H  
ATOM   2519  CZ  ARG A 156       1.289  52.011  31.379  1.00 95.91           C  
ATOM   2520  N   LEU A 157      -3.915  53.189  27.512  1.00 95.77           N  
ATOM   2521  H   LEU A 157      -3.485  52.962  26.626  1.00 95.77           H  
ATOM   2522  CA  LEU A 157      -5.224  52.606  27.794  1.00 95.77           C  
ATOM   2523  HA  LEU A 157      -5.611  53.019  28.726  1.00 95.77           H  
ATOM   2524  C   LEU A 157      -5.099  51.095  27.967  1.00 95.77           C  
ATOM   2525  CB  LEU A 157      -6.226  52.947  26.680  1.00 95.77           C  
ATOM   2526  HB2 LEU A 157      -7.209  52.588  26.985  1.00 95.77           H  
ATOM   2527  HB3 LEU A 157      -5.937  52.397  25.785  1.00 95.77           H  
ATOM   2528  O   LEU A 157      -4.757  50.390  27.016  1.00 95.77           O  
ATOM   2529  CG  LEU A 157      -6.327  54.435  26.318  1.00 95.77           C  
ATOM   2530  HG  LEU A 157      -5.365  54.799  25.958  1.00 95.77           H  
ATOM   2531  CD1 LEU A 157      -7.353  54.618  25.203  1.00 95.77           C  
ATOM   2532 HD11 LEU A 157      -7.012  54.103  24.305  1.00 95.77           H  
ATOM   2533 HD12 LEU A 157      -7.445  55.684  24.994  1.00 95.77           H  
ATOM   2534 HD13 LEU A 157      -8.322  54.228  25.513  1.00 95.77           H  
ATOM   2535  CD2 LEU A 157      -6.761  55.278  27.512  1.00 95.77           C  
ATOM   2536 HD21 LEU A 157      -6.033  55.182  28.317  1.00 95.77           H  
ATOM   2537 HD22 LEU A 157      -7.742  54.958  27.862  1.00 95.77           H  
ATOM   2538 HD23 LEU A 157      -6.784  56.326  27.214  1.00 95.77           H  
ATOM   2539  N   GLU A 158      -5.429  50.603  29.158  1.00 96.09           N  
ATOM   2540  H   GLU A 158      -5.728  51.245  29.878  1.00 96.09           H  
ATOM   2541  CA  GLU A 158      -5.528  49.166  29.426  1.00 96.09           C  
ATOM   2542  HA  GLU A 158      -4.871  48.620  28.750  1.00 96.09           H  
ATOM   2543  C   GLU A 158      -6.966  48.713  29.173  1.00 96.09           C  
ATOM   2544  CB  GLU A 158      -5.108  48.817  30.864  1.00 96.09           C  
ATOM   2545  HB2 GLU A 158      -5.156  47.735  30.986  1.00 96.09           H  
ATOM   2546  HB3 GLU A 158      -5.828  49.249  31.559  1.00 96.09           H  
ATOM   2547  O   GLU A 158      -7.886  49.092  29.904  1.00 96.09           O  
ATOM   2548  CG  GLU A 158      -3.714  49.301  31.278  1.00 96.09           C  
ATOM   2549  HG2 GLU A 158      -3.697  50.391  31.254  1.00 96.09           H  
ATOM   2550  HG3 GLU A 158      -3.546  49.001  32.313  1.00 96.09           H  
ATOM   2551  CD  GLU A 158      -2.575  48.751  30.420  1.00 96.09           C  
ATOM   2552  OE1 GLU A 158      -1.495  49.393  30.452  1.00 96.09           O  
ATOM   2553  OE2 GLU A 158      -2.771  47.741  29.710  1.00 96.09           O  
ATOM   2554  N   LEU A 159      -7.176  47.919  28.123  1.00 94.34           N  
ATOM   2555  H   LEU A 159      -6.385  47.627  27.566  1.00 94.34           H  
ATOM   2556  CA  LEU A 159      -8.508  47.472  27.712  1.00 94.34           C  
ATOM   2557  HA  LEU A 159      -9.265  48.078  28.209  1.00 94.34           H  
ATOM   2558  C   LEU A 159      -8.805  46.033  28.119  1.00 94.34           C  
ATOM   2559  CB  LEU A 159      -8.664  47.652  26.196  1.00 94.34           C  
ATOM   2560  HB2 LEU A 159      -7.824  47.166  25.701  1.00 94.34           H  
ATOM   2561  HB3 LEU A 159      -9.575  47.148  25.875  1.00 94.34           H  
ATOM   2562  O   LEU A 159      -9.976  45.673  28.158  1.00 94.34           O  
ATOM   2563  CG  LEU A 159      -8.738  49.119  25.751  1.00 94.34           C  
ATOM   2564  HG  LEU A 159      -7.969  49.708  26.249  1.00 94.34           H  
ATOM   2565  CD1 LEU A 159      -8.508  49.207  24.248  1.00 94.34           C  
ATOM   2566 HD11 LEU A 159      -7.522  48.809  24.006  1.00 94.34           H  
ATOM   2567 HD12 LEU A 159      -9.273  48.642  23.715  1.00 94.34           H  
ATOM   2568 HD13 LEU A 159      -8.560  50.254  23.949  1.00 94.34           H  
ATOM   2569  CD2 LEU A 159     -10.113  49.719  26.052  1.00 94.34           C  
ATOM   2570 HD21 LEU A 159     -10.156  50.745  25.687  1.00 94.34           H  
ATOM   2571 HD22 LEU A 159     -10.274  49.728  27.130  1.00 94.34           H  
ATOM   2572 HD23 LEU A 159     -10.893  49.121  25.581  1.00 94.34           H  
ATOM   2573  N   GLY A 160      -7.798  45.221  28.447  1.00 91.85           N  
ATOM   2574  H   GLY A 160      -6.857  45.558  28.301  1.00 91.85           H  
ATOM   2575  CA  GLY A 160      -7.988  43.819  28.835  1.00 91.85           C  
ATOM   2576  HA2 GLY A 160      -7.051  43.411  29.217  1.00 91.85           H  
ATOM   2577  HA3 GLY A 160      -8.717  43.762  29.643  1.00 91.85           H  
ATOM   2578  C   GLY A 160      -8.473  42.930  27.684  1.00 91.85           C  
ATOM   2579  O   GLY A 160      -8.335  43.281  26.511  1.00 91.85           O  
ATOM   2580  N   LYS A 161      -9.007  41.752  28.012  1.00 89.12           N  
ATOM   2581  H   LYS A 161      -9.010  41.506  28.992  1.00 89.12           H  
ATOM   2582  CA  LYS A 161      -9.394  40.717  27.033  1.00 89.12           C  
ATOM   2583  HA  LYS A 161      -8.714  40.736  26.182  1.00 89.12           H  
ATOM   2584  C   LYS A 161     -10.792  40.899  26.445  1.00 89.12           C  
ATOM   2585  CB  LYS A 161      -9.294  39.341  27.705  1.00 89.12           C  
ATOM   2586  HB2 LYS A 161      -9.674  38.590  27.012  1.00 89.12           H  
ATOM   2587  HB3 LYS A 161      -9.912  39.330  28.603  1.00 89.12           H  
ATOM   2588  O   LYS A 161     -11.031  40.545  25.292  1.00 89.12           O  
ATOM   2589  CG  LYS A 161      -7.847  38.995  28.079  1.00 89.12           C  
ATOM   2590  HG2 LYS A 161      -7.443  39.771  28.730  1.00 89.12           H  
ATOM   2591  HG3 LYS A 161      -7.245  38.947  27.172  1.00 89.12           H  
ATOM   2592  CD  LYS A 161      -7.726  37.664  28.821  1.00 89.12           C  
ATOM   2593  HD2 LYS A 161      -6.673  37.520  29.066  1.00 89.12           H  
ATOM   2594  HD3 LYS A 161      -8.291  37.713  29.752  1.00 89.12           H  
ATOM   2595  CE  LYS A 161      -8.214  36.489  27.971  1.00 89.12           C  
ATOM   2596  HE2 LYS A 161      -7.765  36.568  26.981  1.00 89.12           H  
ATOM   2597  HE3 LYS A 161      -9.295  36.551  27.850  1.00 89.12           H  
ATOM   2598  NZ  LYS A 161      -7.834  35.207  28.600  1.00 89.12           N  
ATOM   2599  HZ1 LYS A 161      -7.780  34.459  27.923  1.00 89.12           H  
ATOM   2600  HZ2 LYS A 161      -8.472  34.975  29.347  1.00 89.12           H  
ATOM   2601  HZ3 LYS A 161      -6.937  35.304  29.054  1.00 89.12           H  
ATOM   2602  N   GLU A 162     -11.716  41.427  27.239  1.00 85.87           N  
ATOM   2603  H   GLU A 162     -11.428  41.721  28.161  1.00 85.87           H  
ATOM   2604  CA  GLU A 162     -13.151  41.412  26.940  1.00 85.87           C  
ATOM   2605  HA  GLU A 162     -13.313  40.901  25.991  1.00 85.87           H  
ATOM   2606  C   GLU A 162     -13.741  42.819  26.780  1.00 85.87           C  
ATOM   2607  CB  GLU A 162     -13.902  40.604  28.009  1.00 85.87           C  
ATOM   2608  HB2 GLU A 162     -13.741  41.061  28.985  1.00 85.87           H  
ATOM   2609  HB3 GLU A 162     -14.967  40.635  27.777  1.00 85.87           H  
ATOM   2610  O   GLU A 162     -13.149  43.816  27.193  1.00 85.87           O  
ATOM   2611  CG  GLU A 162     -13.448  39.135  28.038  1.00 85.87           C  
ATOM   2612  HG2 GLU A 162     -13.496  38.740  27.024  1.00 85.87           H  
ATOM   2613  HG3 GLU A 162     -12.410  39.086  28.369  1.00 85.87           H  
ATOM   2614  CD  GLU A 162     -14.302  38.251  28.958  1.00 85.87           C  
ATOM   2615  OE1 GLU A 162     -14.132  37.015  28.859  1.00 85.87           O  
ATOM   2616  OE2 GLU A 162     -15.110  38.807  29.733  1.00 85.87           O  
ATOM   2617  N   SER A 163     -14.924  42.891  26.160  1.00 86.55           N  
ATOM   2618  H   SER A 163     -15.404  42.018  25.990  1.00 86.55           H  
ATOM   2619  CA  SER A 163     -15.736  44.111  26.020  1.00 86.55           C  
ATOM   2620  HA  SER A 163     -16.512  43.890  25.287  1.00 86.55           H  
ATOM   2621  C   SER A 163     -14.991  45.333  25.468  1.00 86.55           C  
ATOM   2622  CB  SER A 163     -16.471  44.417  27.328  1.00 86.55           C  
ATOM   2623  HB2 SER A 163     -17.019  45.354  27.232  1.00 86.55           H  
ATOM   2624  HB3 SER A 163     -15.761  44.501  28.151  1.00 86.55           H  
ATOM   2625  O   SER A 163     -15.198  46.463  25.914  1.00 86.55           O  
ATOM   2626  OG  SER A 163     -17.399  43.389  27.586  1.00 86.55           O  
ATOM   2627  HG  SER A 163     -18.206  43.811  27.889  1.00 86.55           H  
ATOM   2628  N   LEU A 164     -14.138  45.128  24.457  1.00 88.87           N  
ATOM   2629  H   LEU A 164     -13.948  44.171  24.196  1.00 88.87           H  
ATOM   2630  CA  LEU A 164     -13.278  46.186  23.923  1.00 88.87           C  
ATOM   2631  HA  LEU A 164     -12.601  46.489  24.721  1.00 88.87           H  
ATOM   2632  C   LEU A 164     -14.063  47.430  23.472  1.00 88.87           C  
ATOM   2633  CB  LEU A 164     -12.459  45.634  22.744  1.00 88.87           C  
ATOM   2634  HB2 LEU A 164     -12.222  44.583  22.906  1.00 88.87           H  
ATOM   2635  HB3 LEU A 164     -13.051  45.701  21.831  1.00 88.87           H  
ATOM   2636  O   LEU A 164     -13.686  48.556  23.785  1.00 88.87           O  
ATOM   2637  CG  LEU A 164     -11.155  46.433  22.588  1.00 88.87           C  
ATOM   2638  HG  LEU A 164     -11.277  47.445  22.972  1.00 88.87           H  
ATOM   2639  CD1 LEU A 164     -10.042  45.746  23.350  1.00 88.87           C  
ATOM   2640 HD11 LEU A 164     -10.322  45.612  24.395  1.00 88.87           H  
ATOM   2641 HD12 LEU A 164      -9.136  46.349  23.286  1.00 88.87           H  
ATOM   2642 HD13 LEU A 164      -9.865  44.765  22.909  1.00 88.87           H  
ATOM   2643  CD2 LEU A 164     -10.727  46.528  21.136  1.00 88.87           C  
ATOM   2644 HD21 LEU A 164      -9.745  46.994  21.060  1.00 88.87           H  
ATOM   2645 HD22 LEU A 164     -10.706  45.541  20.673  1.00 88.87           H  
ATOM   2646 HD23 LEU A 164     -11.458  47.171  20.645  1.00 88.87           H  
ATOM   2647  N   GLU A 165     -15.176  47.240  22.760  1.00 90.57           N  
ATOM   2648  H   GLU A 165     -15.469  46.292  22.574  1.00 90.57           H  
ATOM   2649  CA  GLU A 165     -15.985  48.349  22.242  1.00 90.57           C  
ATOM   2650  HA  GLU A 165     -15.320  49.040  21.724  1.00 90.57           H  
ATOM   2651  C   GLU A 165     -16.663  49.159  23.358  1.00 90.57           C  
ATOM   2652  CB  GLU A 165     -16.992  47.800  21.218  1.00 90.57           C  
ATOM   2653  HB2 GLU A 165     -16.423  47.304  20.432  1.00 90.57           H  
ATOM   2654  HB3 GLU A 165     -17.646  47.069  21.692  1.00 90.57           H  
ATOM   2655  O   GLU A 165     -16.667  50.392  23.308  1.00 90.57           O  
ATOM   2656  CG  GLU A 165     -17.838  48.917  20.588  1.00 90.57           C  
ATOM   2657  HG2 GLU A 165     -17.201  49.790  20.447  1.00 90.57           H  
ATOM   2658  HG3 GLU A 165     -18.638  49.195  21.275  1.00 90.57           H  
ATOM   2659  CD  GLU A 165     -18.431  48.528  19.228  1.00 90.57           C  
ATOM   2660  OE1 GLU A 165     -18.424  49.429  18.345  1.00 90.57           O  
ATOM   2661  OE2 GLU A 165     -18.777  47.344  19.038  1.00 90.57           O  
ATOM   2662  N   GLU A 166     -17.171  48.493  24.396  1.00 89.37           N  
ATOM   2663  H   GLU A 166     -17.101  47.485  24.408  1.00 89.37           H  
ATOM   2664  CA  GLU A 166     -17.783  49.142  25.562  1.00 89.37           C  
ATOM   2665  HA  GLU A 166     -18.545  49.849  25.232  1.00 89.37           H  
ATOM   2666  C   GLU A 166     -16.737  49.915  26.374  1.00 89.37           C  
ATOM   2667  CB  GLU A 166     -18.446  48.091  26.461  1.00 89.37           C  
ATOM   2668  HB2 GLU A 166     -17.679  47.378  26.765  1.00 89.37           H  
ATOM   2669  HB3 GLU A 166     -18.829  48.586  27.353  1.00 89.37           H  
ATOM   2670  O   GLU A 166     -16.962  51.069  26.750  1.00 89.37           O  
ATOM   2671  CG  GLU A 166     -19.603  47.346  25.776  1.00 89.37           C  
ATOM   2672  HG2 GLU A 166     -20.390  48.065  25.548  1.00 89.37           H  
ATOM   2673  HG3 GLU A 166     -19.249  46.923  24.835  1.00 89.37           H  
ATOM   2674  CD  GLU A 166     -20.172  46.203  26.633  1.00 89.37           C  
ATOM   2675  OE1 GLU A 166     -21.215  45.657  26.218  1.00 89.37           O  
ATOM   2676  OE2 GLU A 166     -19.539  45.860  27.660  1.00 89.37           O  
ATOM   2677  N   ARG A 167     -15.560  49.312  26.592  1.00 92.67           N  
ATOM   2678  H   ARG A 167     -15.454  48.365  26.258  1.00 92.67           H  
ATOM   2679  CA  ARG A 167     -14.437  49.923  27.318  1.00 92.67           C  
ATOM   2680  HA  ARG A 167     -14.799  50.299  28.275  1.00 92.67           H  
ATOM   2681  C   ARG A 167     -13.884  51.146  26.575  1.00 92.67           C  
ATOM   2682  CB  ARG A 167     -13.365  48.848  27.599  1.00 92.67           C  
ATOM   2683  HB2 ARG A 167     -12.465  49.337  27.973  1.00 92.67           H  
ATOM   2684  HB3 ARG A 167     -13.111  48.334  26.672  1.00 92.67           H  
ATOM   2685  O   ARG A 167     -13.701  52.197  27.188  1.00 92.67           O  
ATOM   2686  CG  ARG A 167     -13.825  47.816  28.650  1.00 92.67           C  
ATOM   2687  HG2 ARG A 167     -14.744  47.334  28.316  1.00 92.67           H  
ATOM   2688  HG3 ARG A 167     -14.038  48.337  29.583  1.00 92.67           H  
ATOM   2689  CD  ARG A 167     -12.770  46.728  28.918  1.00 92.67           C  
ATOM   2690  HD2 ARG A 167     -11.849  47.203  29.257  1.00 92.67           H  
ATOM   2691  HD3 ARG A 167     -12.568  46.197  27.987  1.00 92.67           H  
ATOM   2692  NE  ARG A 167     -13.231  45.765  29.944  1.00 92.67           N  
ATOM   2693  HE  ARG A 167     -14.141  45.934  30.350  1.00 92.67           H  
ATOM   2694  NH1 ARG A 167     -11.405  44.349  30.017  1.00 92.67           N  
ATOM   2695 HH11 ARG A 167     -11.018  44.836  29.221  1.00 92.67           H  
ATOM   2696 HH12 ARG A 167     -10.966  43.515  30.378  1.00 92.67           H  
ATOM   2697  NH2 ARG A 167     -13.121  43.960  31.341  1.00 92.67           N  
ATOM   2698 HH21 ARG A 167     -14.012  44.187  31.759  1.00 92.67           H  
ATOM   2699 HH22 ARG A 167     -12.659  43.123  31.665  1.00 92.67           H  
ATOM   2700  CZ  ARG A 167     -12.590  44.703  30.411  1.00 92.67           C  
ATOM   2701  N   ILE A 168     -13.718  51.076  25.251  1.00 92.18           N  
ATOM   2702  H   ILE A 168     -13.863  50.181  24.805  1.00 92.18           H  
ATOM   2703  CA  ILE A 168     -13.305  52.225  24.420  1.00 92.18           C  
ATOM   2704  HA  ILE A 168     -12.401  52.656  24.852  1.00 92.18           H  
ATOM   2705  C   ILE A 168     -14.370  53.333  24.432  1.00 92.18           C  
ATOM   2706  CB  ILE A 168     -12.970  51.764  22.980  1.00 92.18           C  
ATOM   2707  HB  ILE A 168     -13.790  51.147  22.613  1.00 92.18           H  
ATOM   2708  O   ILE A 168     -14.045  54.511  24.584  1.00 92.18           O  
ATOM   2709  CG1 ILE A 168     -11.671  50.928  22.979  1.00 92.18           C  
ATOM   2710 HG12 ILE A 168     -11.738  50.156  23.746  1.00 92.18           H  
ATOM   2711 HG13 ILE A 168     -10.826  51.569  23.232  1.00 92.18           H  
ATOM   2712  CG2 ILE A 168     -12.807  52.964  22.028  1.00 92.18           C  
ATOM   2713 HG21 ILE A 168     -12.520  52.636  21.029  1.00 92.18           H  
ATOM   2714 HG22 ILE A 168     -12.049  53.648  22.411  1.00 92.18           H  
ATOM   2715 HG23 ILE A 168     -13.752  53.498  21.931  1.00 92.18           H  
ATOM   2716  CD1 ILE A 168     -11.373  50.217  21.654  1.00 92.18           C  
ATOM   2717 HD11 ILE A 168     -10.509  49.566  21.784  1.00 92.18           H  
ATOM   2718 HD12 ILE A 168     -12.230  49.611  21.360  1.00 92.18           H  
ATOM   2719 HD13 ILE A 168     -11.135  50.938  20.872  1.00 92.18           H  
ATOM   2720  N   SER A 169     -15.653  52.979  24.329  1.00 89.37           N  
ATOM   2721  H   SER A 169     -15.880  52.004  24.192  1.00 89.37           H  
ATOM   2722  CA  SER A 169     -16.746  53.961  24.392  1.00 89.37           C  
ATOM   2723  HA  SER A 169     -16.601  54.706  23.610  1.00 89.37           H  
ATOM   2724  C   SER A 169     -16.765  54.695  25.735  1.00 89.37           C  
ATOM   2725  CB  SER A 169     -18.093  53.274  24.156  1.00 89.37           C  
ATOM   2726  HB2 SER A 169     -18.271  52.522  24.924  1.00 89.37           H  
ATOM   2727  HB3 SER A 169     -18.887  54.020  24.198  1.00 89.37           H  
ATOM   2728  O   SER A 169     -16.965  55.911  25.789  1.00 89.37           O  
ATOM   2729  OG  SER A 169     -18.099  52.662  22.883  1.00 89.37           O  
ATOM   2730  HG  SER A 169     -17.665  51.809  22.964  1.00 89.37           H  
ATOM   2731  N   ARG A 170     -16.479  53.976  26.824  1.00 90.12           N  
ATOM   2732  H   ARG A 170     -16.361  52.979  26.714  1.00 90.12           H  
ATOM   2733  CA  ARG A 170     -16.345  54.547  28.165  1.00 90.12           C  
ATOM   2734  HA  ARG A 170     -17.240  55.128  28.384  1.00 90.12           H  
ATOM   2735  C   ARG A 170     -15.160  55.505  28.280  1.00 90.12           C  
ATOM   2736  CB  ARG A 170     -16.238  53.393  29.159  1.00 90.12           C  
ATOM   2737  HB2 ARG A 170     -17.010  52.662  28.920  1.00 90.12           H  
ATOM   2738  HB3 ARG A 170     -15.263  52.913  29.075  1.00 90.12           H  
ATOM   2739  O   ARG A 170     -15.313  56.570  28.876  1.00 90.12           O  
ATOM   2740  CG  ARG A 170     -16.442  53.891  30.590  1.00 90.12           C  
ATOM   2741  HG2 ARG A 170     -17.446  54.303  30.686  1.00 90.12           H  
ATOM   2742  HG3 ARG A 170     -15.704  54.664  30.808  1.00 90.12           H  
ATOM   2743  CD  ARG A 170     -16.260  52.765  31.600  1.00 90.12           C  
ATOM   2744  HD2 ARG A 170     -15.215  52.456  31.570  1.00 90.12           H  
ATOM   2745  HD3 ARG A 170     -16.486  53.136  32.600  1.00 90.12           H  
ATOM   2746  NE  ARG A 170     -17.129  51.622  31.285  1.00 90.12           N  
ATOM   2747  HE  ARG A 170     -17.915  51.781  30.671  1.00 90.12           H  
ATOM   2748  NH1 ARG A 170     -15.927  50.043  32.410  1.00 90.12           N  
ATOM   2749 HH11 ARG A 170     -15.258  50.731  32.726  1.00 90.12           H  
ATOM   2750 HH12 ARG A 170     -15.711  49.065  32.533  1.00 90.12           H  
ATOM   2751  NH2 ARG A 170     -17.642  49.432  31.121  1.00 90.12           N  
ATOM   2752 HH21 ARG A 170     -18.403  49.619  30.484  1.00 90.12           H  
ATOM   2753 HH22 ARG A 170     -17.685  48.555  31.621  1.00 90.12           H  
ATOM   2754  CZ  ARG A 170     -16.897  50.371  31.611  1.00 90.12           C  
ATOM   2755  N   PHE A 171     -14.018  55.175  27.675  1.00 91.98           N  
ATOM   2756  H   PHE A 171     -13.946  54.266  27.240  1.00 91.98           H  
ATOM   2757  CA  PHE A 171     -12.881  56.092  27.587  1.00 91.98           C  
ATOM   2758  HA  PHE A 171     -12.546  56.340  28.594  1.00 91.98           H  
ATOM   2759  C   PHE A 171     -13.265  57.409  26.909  1.00 91.98           C  
ATOM   2760  CB  PHE A 171     -11.714  55.428  26.850  1.00 91.98           C  
ATOM   2761  HB2 PHE A 171     -11.290  54.676  27.515  1.00 91.98           H  
ATOM   2762  HB3 PHE A 171     -12.071  54.910  25.960  1.00 91.98           H  
ATOM   2763  O   PHE A 171     -12.959  58.471  27.440  1.00 91.98           O  
ATOM   2764  CG  PHE A 171     -10.625  56.400  26.439  1.00 91.98           C  
ATOM   2765  CD1 PHE A 171     -10.520  56.807  25.097  1.00 91.98           C  
ATOM   2766  HD1 PHE A 171     -11.163  56.365  24.350  1.00 91.98           H  
ATOM   2767  CD2 PHE A 171      -9.776  56.964  27.406  1.00 91.98           C  
ATOM   2768  HD2 PHE A 171      -9.854  56.649  28.436  1.00 91.98           H  
ATOM   2769  CE1 PHE A 171      -9.591  57.796  24.729  1.00 91.98           C  
ATOM   2770  HE1 PHE A 171      -9.524  58.127  23.703  1.00 91.98           H  
ATOM   2771  CE2 PHE A 171      -8.832  57.939  27.029  1.00 91.98           C  
ATOM   2772  HE2 PHE A 171      -8.162  58.376  27.754  1.00 91.98           H  
ATOM   2773  CZ  PHE A 171      -8.739  58.354  25.693  1.00 91.98           C  
ATOM   2774  HZ  PHE A 171      -8.018  59.106  25.409  1.00 91.98           H  
ATOM   2775  N   PHE A 172     -13.993  57.368  25.791  1.00 90.10           N  
ATOM   2776  H   PHE A 172     -14.188  56.470  25.372  1.00 90.10           H  
ATOM   2777  CA  PHE A 172     -14.415  58.588  25.095  1.00 90.10           C  
ATOM   2778  HA  PHE A 172     -13.533  59.182  24.857  1.00 90.10           H  
ATOM   2779  C   PHE A 172     -15.310  59.492  25.950  1.00 90.10           C  
ATOM   2780  CB  PHE A 172     -15.136  58.205  23.797  1.00 90.10           C  
ATOM   2781  HB2 PHE A 172     -16.017  57.614  24.048  1.00 90.10           H  
ATOM   2782  HB3 PHE A 172     -15.488  59.120  23.320  1.00 90.10           H  
ATOM   2783  O   PHE A 172     -15.184  60.717  25.889  1.00 90.10           O  
ATOM   2784  CG  PHE A 172     -14.317  57.442  22.770  1.00 90.10           C  
ATOM   2785  CD1 PHE A 172     -12.920  57.594  22.684  1.00 90.10           C  
ATOM   2786  HD1 PHE A 172     -12.381  58.222  23.379  1.00 90.10           H  
ATOM   2787  CD2 PHE A 172     -14.973  56.606  21.849  1.00 90.10           C  
ATOM   2788  HD2 PHE A 172     -16.043  56.468  21.910  1.00 90.10           H  
ATOM   2789  CE1 PHE A 172     -12.195  56.954  21.669  1.00 90.10           C  
ATOM   2790  HE1 PHE A 172     -11.125  57.090  21.604  1.00 90.10           H  
ATOM   2791  CE2 PHE A 172     -14.243  55.950  20.842  1.00 90.10           C  
ATOM   2792  HE2 PHE A 172     -14.754  55.299  20.147  1.00 90.10           H  
ATOM   2793  CZ  PHE A 172     -12.853  56.131  20.746  1.00 90.10           C  
ATOM   2794  HZ  PHE A 172     -12.283  55.626  19.979  1.00 90.10           H  
ATOM   2795  N   LEU A 173     -16.200  58.906  26.758  1.00 85.73           N  
ATOM   2796  H   LEU A 173     -16.261  57.898  26.745  1.00 85.73           H  
ATOM   2797  CA  LEU A 173     -17.024  59.654  27.711  1.00 85.73           C  
ATOM   2798  HA  LEU A 173     -17.526  60.470  27.192  1.00 85.73           H  
ATOM   2799  C   LEU A 173     -16.162  60.300  28.801  1.00 85.73           C  
ATOM   2800  CB  LEU A 173     -18.077  58.719  28.334  1.00 85.73           C  
ATOM   2801  HB2 LEU A 173     -18.576  59.249  29.145  1.00 85.73           H  
ATOM   2802  HB3 LEU A 173     -17.568  57.860  28.772  1.00 85.73           H  
ATOM   2803  O   LEU A 173     -16.287  61.497  29.060  1.00 85.73           O  
ATOM   2804  CG  LEU A 173     -19.147  58.213  27.352  1.00 85.73           C  
ATOM   2805  HG  LEU A 173     -18.672  57.763  26.480  1.00 85.73           H  
ATOM   2806  CD1 LEU A 173     -20.001  57.148  28.039  1.00 85.73           C  
ATOM   2807 HD11 LEU A 173     -19.376  56.296  28.308  1.00 85.73           H  
ATOM   2808 HD12 LEU A 173     -20.780  56.801  27.360  1.00 85.73           H  
ATOM   2809 HD13 LEU A 173     -20.462  57.553  28.940  1.00 85.73           H  
ATOM   2810  CD2 LEU A 173     -20.059  59.346  26.873  1.00 85.73           C  
ATOM   2811 HD21 LEU A 173     -19.489  60.059  26.277  1.00 85.73           H  
ATOM   2812 HD22 LEU A 173     -20.503  59.856  27.728  1.00 85.73           H  
ATOM   2813 HD23 LEU A 173     -20.855  58.934  26.253  1.00 85.73           H  
ATOM   2814  N   LEU A 174     -15.250  59.526  29.391  1.00 87.67           N  
ATOM   2815  H   LEU A 174     -15.192  58.556  29.115  1.00 87.67           H  
ATOM   2816  CA  LEU A 174     -14.354  59.999  30.441  1.00 87.67           C  
ATOM   2817  HA  LEU A 174     -14.958  60.417  31.246  1.00 87.67           H  
ATOM   2818  C   LEU A 174     -13.408  61.100  29.943  1.00 87.67           C  
ATOM   2819  CB  LEU A 174     -13.568  58.789  30.964  1.00 87.67           C  
ATOM   2820  HB2 LEU A 174     -14.267  58.008  31.262  1.00 87.67           H  
ATOM   2821  HB3 LEU A 174     -12.958  58.396  30.151  1.00 87.67           H  
ATOM   2822  O   LEU A 174     -13.228  62.111  30.619  1.00 87.67           O  
ATOM   2823  CG  LEU A 174     -12.649  59.119  32.152  1.00 87.67           C  
ATOM   2824  HG  LEU A 174     -12.013  59.972  31.914  1.00 87.67           H  
ATOM   2825  CD1 LEU A 174     -13.443  59.429  33.420  1.00 87.67           C  
ATOM   2826 HD11 LEU A 174     -14.075  58.581  33.685  1.00 87.67           H  
ATOM   2827 HD12 LEU A 174     -12.748  59.631  34.234  1.00 87.67           H  
ATOM   2828 HD13 LEU A 174     -14.058  60.317  33.272  1.00 87.67           H  
ATOM   2829  CD2 LEU A 174     -11.753  57.916  32.406  1.00 87.67           C  
ATOM   2830 HD21 LEU A 174     -11.150  58.076  33.300  1.00 87.67           H  
ATOM   2831 HD22 LEU A 174     -11.091  57.773  31.552  1.00 87.67           H  
ATOM   2832 HD23 LEU A 174     -12.371  57.026  32.526  1.00 87.67           H  
ATOM   2833  N   TYR A 175     -12.839  60.937  28.748  1.00 87.97           N  
ATOM   2834  H   TYR A 175     -13.006  60.068  28.261  1.00 87.97           H  
ATOM   2835  CA  TYR A 175     -11.883  61.873  28.160  1.00 87.97           C  
ATOM   2836  HA  TYR A 175     -11.041  61.991  28.843  1.00 87.97           H  
ATOM   2837  C   TYR A 175     -12.495  63.263  27.952  1.00 87.97           C  
ATOM   2838  CB  TYR A 175     -11.347  61.287  26.848  1.00 87.97           C  
ATOM   2839  HB2 TYR A 175     -10.962  60.285  27.036  1.00 87.97           H  
ATOM   2840  HB3 TYR A 175     -12.158  61.202  26.125  1.00 87.97           H  
ATOM   2841  O   TYR A 175     -11.901  64.271  28.333  1.00 87.97           O  
ATOM   2842  CG  TYR A 175     -10.226  62.119  26.265  1.00 87.97           C  
ATOM   2843  CD1 TYR A 175     -10.476  63.009  25.202  1.00 87.97           C  
ATOM   2844  HD1 TYR A 175     -11.460  63.073  24.761  1.00 87.97           H  
ATOM   2845  CD2 TYR A 175      -8.938  62.037  26.831  1.00 87.97           C  
ATOM   2846  HD2 TYR A 175      -8.744  61.349  27.641  1.00 87.97           H  
ATOM   2847  CE1 TYR A 175      -9.441  63.832  24.720  1.00 87.97           C  
ATOM   2848  HE1 TYR A 175      -9.608  64.521  23.906  1.00 87.97           H  
ATOM   2849  CE2 TYR A 175      -7.903  62.861  26.353  1.00 87.97           C  
ATOM   2850  HE2 TYR A 175      -6.917  62.804  26.790  1.00 87.97           H  
ATOM   2851  OH  TYR A 175      -7.184  64.599  24.857  1.00 87.97           O  
ATOM   2852  HH  TYR A 175      -6.358  64.507  25.337  1.00 87.97           H  
ATOM   2853  CZ  TYR A 175      -8.159  63.772  25.306  1.00 87.97           C  
ATOM   2854  N   LYS A 176     -13.741  63.328  27.458  1.00 84.02           N  
ATOM   2855  H   LYS A 176     -14.193  62.463  27.200  1.00 84.02           H  
ATOM   2856  CA  LYS A 176     -14.487  64.595  27.345  1.00 84.02           C  
ATOM   2857  HA  LYS A 176     -13.920  65.292  26.728  1.00 84.02           H  
ATOM   2858  C   LYS A 176     -14.678  65.292  28.694  1.00 84.02           C  
ATOM   2859  CB  LYS A 176     -15.859  64.339  26.712  1.00 84.02           C  
ATOM   2860  HB2 LYS A 176     -16.344  63.506  27.222  1.00 84.02           H  
ATOM   2861  HB3 LYS A 176     -16.477  65.227  26.843  1.00 84.02           H  
ATOM   2862  O   LYS A 176     -14.749  66.517  28.740  1.00 84.02           O  
ATOM   2863  CG  LYS A 176     -15.757  64.048  25.211  1.00 84.02           C  
ATOM   2864  HG2 LYS A 176     -15.118  63.182  25.041  1.00 84.02           H  
ATOM   2865  HG3 LYS A 176     -15.317  64.910  24.709  1.00 84.02           H  
ATOM   2866  CD  LYS A 176     -17.151  63.779  24.637  1.00 84.02           C  
ATOM   2867  HD2 LYS A 176     -17.602  62.947  25.177  1.00 84.02           H  
ATOM   2868  HD3 LYS A 176     -17.770  64.668  24.757  1.00 84.02           H  
ATOM   2869  CE  LYS A 176     -17.022  63.423  23.156  1.00 84.02           C  
ATOM   2870  HE2 LYS A 176     -16.378  62.547  23.078  1.00 84.02           H  
ATOM   2871  HE3 LYS A 176     -16.525  64.244  22.639  1.00 84.02           H  
ATOM   2872  NZ  LYS A 176     -18.340  63.137  22.543  1.00 84.02           N  
ATOM   2873  HZ1 LYS A 176     -18.779  62.359  23.015  1.00 84.02           H  
ATOM   2874  HZ2 LYS A 176     -18.945  63.943  22.608  1.00 84.02           H  
ATOM   2875  HZ3 LYS A 176     -18.221  62.891  21.570  1.00 84.02           H  
ATOM   2876  N   GLN A 177     -14.777  64.525  29.776  1.00 83.25           N  
ATOM   2877  H   GLN A 177     -14.702  63.524  29.660  1.00 83.25           H  
ATOM   2878  CA  GLN A 177     -15.029  65.041  31.119  1.00 83.25           C  
ATOM   2879  HA  GLN A 177     -15.619  65.952  31.021  1.00 83.25           H  
ATOM   2880  C   GLN A 177     -13.750  65.420  31.876  1.00 83.25           C  
ATOM   2881  CB  GLN A 177     -15.873  64.000  31.858  1.00 83.25           C  
ATOM   2882  HB2 GLN A 177     -15.258  63.156  32.170  1.00 83.25           H  
ATOM   2883  HB3 GLN A 177     -16.608  63.630  31.142  1.00 83.25           H  
ATOM   2884  O   GLN A 177     -13.793  66.290  32.744  1.00 83.25           O  
ATOM   2885  CG  GLN A 177     -16.598  64.598  33.075  1.00 83.25           C  
ATOM   2886  HG2 GLN A 177     -15.988  64.451  33.965  1.00 83.25           H  
ATOM   2887  HG3 GLN A 177     -16.734  65.671  32.935  1.00 83.25           H  
ATOM   2888  CD  GLN A 177     -17.981  63.996  33.301  1.00 83.25           C  
ATOM   2889  NE2 GLN A 177     -18.690  64.429  34.320  1.00 83.25           N  
ATOM   2890 HE21 GLN A 177     -18.305  65.104  34.965  1.00 83.25           H  
ATOM   2891 HE22 GLN A 177     -19.609  64.019  34.406  1.00 83.25           H  
ATOM   2892  OE1 GLN A 177     -18.481  63.170  32.562  1.00 83.25           O  
ATOM   2893  N   LEU A 178     -12.612  64.812  31.525  1.00 83.57           N  
ATOM   2894  H   LEU A 178     -12.667  64.059  30.855  1.00 83.57           H  
ATOM   2895  CA  LEU A 178     -11.292  65.168  32.051  1.00 83.57           C  
ATOM   2896  HA  LEU A 178     -11.340  65.177  33.140  1.00 83.57           H  
ATOM   2897  C   LEU A 178     -10.870  66.585  31.625  1.00 83.57           C  
ATOM   2898  CB  LEU A 178     -10.271  64.104  31.598  1.00 83.57           C  
ATOM   2899  HB2 LEU A 178     -10.477  63.835  30.562  1.00 83.57           H  
ATOM   2900  HB3 LEU A 178      -9.268  64.530  31.625  1.00 83.57           H  
ATOM   2901  O   LEU A 178     -10.273  67.304  32.430  1.00 83.57           O  
ATOM   2902  CG  LEU A 178     -10.289  62.836  32.475  1.00 83.57           C  
ATOM   2903  HG  LEU A 178     -11.316  62.583  32.739  1.00 83.57           H  
ATOM   2904  CD1 LEU A 178      -9.679  61.650  31.731  1.00 83.57           C  
ATOM   2905 HD11 LEU A 178     -10.296  61.401  30.868  1.00 83.57           H  
ATOM   2906 HD12 LEU A 178      -9.633  60.781  32.388  1.00 83.57           H  
ATOM   2907 HD13 LEU A 178      -8.673  61.896  31.393  1.00 83.57           H  
ATOM   2908  CD2 LEU A 178      -9.483  63.051  33.760  1.00 83.57           C  
ATOM   2909 HD21 LEU A 178      -8.443  63.267  33.518  1.00 83.57           H  
ATOM   2910 HD22 LEU A 178      -9.523  62.146  34.367  1.00 83.57           H  
ATOM   2911 HD23 LEU A 178      -9.904  63.877  34.333  1.00 83.57           H  
ATOM   2912  N   GLY A 179     -11.214  67.017  30.406  1.00 76.90           N  
ATOM   2913  H   GLY A 179     -11.644  66.357  29.774  1.00 76.90           H  
ATOM   2914  CA  GLY A 179     -10.898  68.360  29.904  1.00 76.90           C  
ATOM   2915  HA2 GLY A 179     -11.153  68.423  28.846  1.00 76.90           H  
ATOM   2916  HA3 GLY A 179     -11.490  69.094  30.449  1.00 76.90           H  
ATOM   2917  C   GLY A 179      -9.408  68.686  30.057  1.00 76.90           C  
ATOM   2918  O   GLY A 179      -8.558  67.894  29.665  1.00 76.90           O  
ATOM   2919  N   ASN A 180      -9.081  69.807  30.710  1.00 75.90           N  
ATOM   2920  H   ASN A 180      -9.819  70.452  30.955  1.00 75.90           H  
ATOM   2921  CA  ASN A 180      -7.689  70.224  30.947  1.00 75.90           C  
ATOM   2922  HA  ASN A 180      -7.160  70.234  29.993  1.00 75.90           H  
ATOM   2923  C   ASN A 180      -6.893  69.282  31.866  1.00 75.90           C  
ATOM   2924  CB  ASN A 180      -7.660  71.647  31.535  1.00 75.90           C  
ATOM   2925  HB2 ASN A 180      -8.289  71.698  32.423  1.00 75.90           H  
ATOM   2926  HB3 ASN A 180      -6.635  71.868  31.831  1.00 75.90           H  
ATOM   2927  O   ASN A 180      -5.673  69.369  31.906  1.00 75.90           O  
ATOM   2928  CG  ASN A 180      -8.077  72.732  30.563  1.00 75.90           C  
ATOM   2929  ND2 ASN A 180      -7.930  73.977  30.946  1.00 75.90           N  
ATOM   2930 HD21 ASN A 180      -8.102  74.656  30.219  1.00 75.90           H  
ATOM   2931 HD22 ASN A 180      -7.383  74.181  31.770  1.00 75.90           H  
ATOM   2932  OD1 ASN A 180      -8.582  72.505  29.481  1.00 75.90           O  
ATOM   2933  N   LYS A 181      -7.545  68.386  32.621  1.00 80.98           N  
ATOM   2934  H   LYS A 181      -8.544  68.287  32.510  1.00 80.98           H  
ATOM   2935  CA  LYS A 181      -6.823  67.391  33.430  1.00 80.98           C  
ATOM   2936  HA  LYS A 181      -5.976  67.874  33.917  1.00 80.98           H  
ATOM   2937  C   LYS A 181      -6.209  66.281  32.578  1.00 80.98           C  
ATOM   2938  CB  LYS A 181      -7.722  66.788  34.513  1.00 80.98           C  
ATOM   2939  HB2 LYS A 181      -7.140  66.040  35.051  1.00 80.98           H  
ATOM   2940  HB3 LYS A 181      -8.571  66.283  34.053  1.00 80.98           H  
ATOM   2941  O   LYS A 181      -5.406  65.522  33.101  1.00 80.98           O  
ATOM   2942  CG  LYS A 181      -8.213  67.825  35.528  1.00 80.98           C  
ATOM   2943  HG2 LYS A 181      -8.890  68.530  35.045  1.00 80.98           H  
ATOM   2944  HG3 LYS A 181      -7.358  68.364  35.936  1.00 80.98           H  
ATOM   2945  CD  LYS A 181      -8.944  67.098  36.660  1.00 80.98           C  
ATOM   2946  HD2 LYS A 181      -8.267  66.363  37.095  1.00 80.98           H  
ATOM   2947  HD3 LYS A 181      -9.812  66.581  36.251  1.00 80.98           H  
ATOM   2948  CE  LYS A 181      -9.384  68.083  37.742  1.00 80.98           C  
ATOM   2949  HE2 LYS A 181     -10.109  68.775  37.314  1.00 80.98           H  
ATOM   2950  HE3 LYS A 181      -8.510  68.654  38.059  1.00 80.98           H  
ATOM   2951  NZ  LYS A 181      -9.962  67.353  38.895  1.00 80.98           N  
ATOM   2952  HZ1 LYS A 181     -10.751  66.795  38.601  1.00 80.98           H  
ATOM   2953  HZ2 LYS A 181      -9.269  66.723  39.274  1.00 80.98           H  
ATOM   2954  HZ3 LYS A 181     -10.246  67.989  39.626  1.00 80.98           H  
ATOM   2955  N   ALA A 182      -6.580  66.175  31.299  1.00 80.10           N  
ATOM   2956  H   ALA A 182      -7.220  66.854  30.913  1.00 80.10           H  
ATOM   2957  CA  ALA A 182      -6.093  65.131  30.405  1.00 80.10           C  
ATOM   2958  HA  ALA A 182      -6.353  64.159  30.823  1.00 80.10           H  
ATOM   2959  C   ALA A 182      -4.566  65.152  30.229  1.00 80.10           C  
ATOM   2960  CB  ALA A 182      -6.806  65.282  29.059  1.00 80.10           C  
ATOM   2961  HB1 ALA A 182      -7.884  65.187  29.189  1.00 80.10           H  
ATOM   2962  HB2 ALA A 182      -6.578  66.253  28.619  1.00 80.10           H  
ATOM   2963  HB3 ALA A 182      -6.460  64.501  28.381  1.00 80.10           H  
ATOM   2964  O   ALA A 182      -3.968  64.090  30.129  1.00 80.10           O  
ATOM   2965  N   GLU A 183      -3.938  66.330  30.263  1.00 79.45           N  
ATOM   2966  H   GLU A 183      -4.478  67.181  30.317  1.00 79.45           H  
ATOM   2967  CA  GLU A 183      -2.474  66.475  30.165  1.00 79.45           C  
ATOM   2968  HA  GLU A 183      -2.107  65.962  29.276  1.00 79.45           H  
ATOM   2969  C   GLU A 183      -1.734  65.864  31.366  1.00 79.45           C  
ATOM   2970  CB  GLU A 183      -2.123  67.967  30.049  1.00 79.45           C  
ATOM   2971  HB2 GLU A 183      -2.550  68.490  30.905  1.00 79.45           H  
ATOM   2972  HB3 GLU A 183      -1.040  68.080  30.078  1.00 79.45           H  
ATOM   2973  O   GLU A 183      -0.563  65.531  31.272  1.00 79.45           O  
ATOM   2974  CG  GLU A 183      -2.646  68.600  28.747  1.00 79.45           C  
ATOM   2975  HG2 GLU A 183      -3.720  68.428  28.677  1.00 79.45           H  
ATOM   2976  HG3 GLU A 183      -2.173  68.100  27.902  1.00 79.45           H  
ATOM   2977  CD  GLU A 183      -2.395  70.116  28.652  1.00 79.45           C  
ATOM   2978  OE1 GLU A 183      -2.858  70.700  27.645  1.00 79.45           O  
ATOM   2979  OE2 GLU A 183      -1.853  70.711  29.614  1.00 79.45           O  
ATOM   2980  N   GLN A 184      -2.416  65.676  32.499  1.00 85.80           N  
ATOM   2981  H   GLN A 184      -3.402  65.896  32.505  1.00 85.80           H  
ATOM   2982  CA  GLN A 184      -1.830  65.100  33.715  1.00 85.80           C  
ATOM   2983  HA  GLN A 184      -0.752  65.262  33.699  1.00 85.80           H  
ATOM   2984  C   GLN A 184      -2.038  63.582  33.811  1.00 85.80           C  
ATOM   2985  CB  GLN A 184      -2.403  65.822  34.945  1.00 85.80           C  
ATOM   2986  HB2 GLN A 184      -3.482  65.674  34.983  1.00 85.80           H  
ATOM   2987  HB3 GLN A 184      -1.964  65.395  35.847  1.00 85.80           H  
ATOM   2988  O   GLN A 184      -1.651  62.964  34.807  1.00 85.80           O  
ATOM   2989  CG  GLN A 184      -2.093  67.325  34.917  1.00 85.80           C  
ATOM   2990  HG2 GLN A 184      -1.012  67.461  34.882  1.00 85.80           H  
ATOM   2991  HG3 GLN A 184      -2.522  67.780  34.024  1.00 85.80           H  
ATOM   2992  CD  GLN A 184      -2.642  68.079  36.119  1.00 85.80           C  
ATOM   2993  NE2 GLN A 184      -2.233  69.316  36.294  1.00 85.80           N  
ATOM   2994 HE21 GLN A 184      -1.521  69.681  35.677  1.00 85.80           H  
ATOM   2995 HE22 GLN A 184      -2.521  69.756  37.156  1.00 85.80           H  
ATOM   2996  OE1 GLN A 184      -3.462  67.622  36.902  1.00 85.80           O  
ATOM   2997  N   VAL A 185      -2.687  62.971  32.818  1.00 90.32           N  
ATOM   2998  H   VAL A 185      -2.879  63.496  31.977  1.00 90.32           H  
ATOM   2999  CA  VAL A 185      -3.033  61.548  32.827  1.00 90.32           C  
ATOM   3000  HA  VAL A 185      -3.174  61.223  33.858  1.00 90.32           H  
ATOM   3001  C   VAL A 185      -1.901  60.726  32.225  1.00 90.32           C  
ATOM   3002  CB  VAL A 185      -4.350  61.290  32.077  1.00 90.32           C  
ATOM   3003  HB  VAL A 185      -4.276  61.653  31.052  1.00 90.32           H  
ATOM   3004  O   VAL A 185      -1.555  60.902  31.064  1.00 90.32           O  
ATOM   3005  CG1 VAL A 185      -4.666  59.793  32.032  1.00 90.32           C  
ATOM   3006 HG11 VAL A 185      -5.686  59.646  31.678  1.00 90.32           H  
ATOM   3007 HG12 VAL A 185      -3.988  59.295  31.339  1.00 90.32           H  
ATOM   3008 HG13 VAL A 185      -4.544  59.350  33.021  1.00 90.32           H  
ATOM   3009  CG2 VAL A 185      -5.520  62.003  32.765  1.00 90.32           C  
ATOM   3010 HG21 VAL A 185      -6.450  61.788  32.238  1.00 90.32           H  
ATOM   3011 HG22 VAL A 185      -5.595  61.673  33.801  1.00 90.32           H  
ATOM   3012 HG23 VAL A 185      -5.348  63.079  32.747  1.00 90.32           H  
ATOM   3013  N   SER A 186      -1.388  59.763  32.988  1.00 90.89           N  
ATOM   3014  H   SER A 186      -1.758  59.648  33.921  1.00 90.89           H  
ATOM   3015  CA  SER A 186      -0.390  58.799  32.514  1.00 90.89           C  
ATOM   3016  HA  SER A 186       0.245  59.268  31.762  1.00 90.89           H  
ATOM   3017  C   SER A 186      -1.052  57.589  31.858  1.00 90.89           C  
ATOM   3018  CB  SER A 186       0.486  58.380  33.697  1.00 90.89           C  
ATOM   3019  HB2 SER A 186       0.992  59.256  34.103  1.00 90.89           H  
ATOM   3020  HB3 SER A 186      -0.139  57.947  34.478  1.00 90.89           H  
ATOM   3021  O   SER A 186      -0.729  57.200  30.733  1.00 90.89           O  
ATOM   3022  OG  SER A 186       1.447  57.428  33.293  1.00 90.89           O  
ATOM   3023  HG  SER A 186       2.114  57.910  32.798  1.00 90.89           H  
ATOM   3024  N   TYR A 187      -2.027  56.994  32.545  1.00 94.68           N  
ATOM   3025  H   TYR A 187      -2.308  57.377  33.436  1.00 94.68           H  
ATOM   3026  CA  TYR A 187      -2.764  55.850  32.025  1.00 94.68           C  
ATOM   3027  HA  TYR A 187      -2.796  55.942  30.939  1.00 94.68           H  
ATOM   3028  C   TYR A 187      -4.209  55.842  32.509  1.00 94.68           C  
ATOM   3029  CB  TYR A 187      -2.045  54.534  32.366  1.00 94.68           C  
ATOM   3030  HB2 TYR A 187      -2.544  53.716  31.846  1.00 94.68           H  
ATOM   3031  HB3 TYR A 187      -1.028  54.582  31.979  1.00 94.68           H  
ATOM   3032  O   TYR A 187      -4.547  56.398  33.556  1.00 94.68           O  
ATOM   3033  CG  TYR A 187      -1.986  54.200  33.843  1.00 94.68           C  
ATOM   3034  CD1 TYR A 187      -0.931  54.705  34.624  1.00 94.68           C  
ATOM   3035  HD1 TYR A 187      -0.181  55.338  34.172  1.00 94.68           H  
ATOM   3036  CD2 TYR A 187      -2.977  53.387  34.432  1.00 94.68           C  
ATOM   3037  HD2 TYR A 187      -3.790  52.998  33.837  1.00 94.68           H  
ATOM   3038  CE1 TYR A 187      -0.858  54.400  35.994  1.00 94.68           C  
ATOM   3039  HE1 TYR A 187      -0.049  54.796  36.591  1.00 94.68           H  
ATOM   3040  CE2 TYR A 187      -2.910  53.085  35.806  1.00 94.68           C  
ATOM   3041  HE2 TYR A 187      -3.662  52.471  36.279  1.00 94.68           H  
ATOM   3042  OH  TYR A 187      -1.759  53.304  37.908  1.00 94.68           O  
ATOM   3043  HH  TYR A 187      -1.035  53.758  38.344  1.00 94.68           H  
ATOM   3044  CZ  TYR A 187      -1.848  53.590  36.587  1.00 94.68           C  
ATOM   3045  N   ILE A 188      -5.064  55.184  31.735  1.00 94.65           N  
ATOM   3046  H   ILE A 188      -4.701  54.749  30.899  1.00 94.65           H  
ATOM   3047  CA  ILE A 188      -6.455  54.929  32.086  1.00 94.65           C  
ATOM   3048  HA  ILE A 188      -6.615  55.209  33.127  1.00 94.65           H  
ATOM   3049  C   ILE A 188      -6.700  53.435  31.963  1.00 94.65           C  
ATOM   3050  CB  ILE A 188      -7.432  55.756  31.229  1.00 94.65           C  
ATOM   3051  HB  ILE A 188      -7.376  55.407  30.198  1.00 94.65           H  
ATOM   3052  O   ILE A 188      -6.626  52.857  30.880  1.00 94.65           O  
ATOM   3053  CG1 ILE A 188      -7.029  57.248  31.259  1.00 94.65           C  
ATOM   3054 HG12 ILE A 188      -6.109  57.364  30.685  1.00 94.65           H  
ATOM   3055 HG13 ILE A 188      -6.827  57.548  32.287  1.00 94.65           H  
ATOM   3056  CG2 ILE A 188      -8.872  55.524  31.724  1.00 94.65           C  
ATOM   3057 HG21 ILE A 188      -8.987  55.919  32.733  1.00 94.65           H  
ATOM   3058 HG22 ILE A 188      -9.585  56.006  31.053  1.00 94.65           H  
ATOM   3059 HG23 ILE A 188      -9.103  54.459  31.735  1.00 94.65           H  
ATOM   3060  CD1 ILE A 188      -8.056  58.215  30.672  1.00 94.65           C  
ATOM   3061 HD11 ILE A 188      -8.846  58.397  31.400  1.00 94.65           H  
ATOM   3062 HD12 ILE A 188      -7.581  59.166  30.429  1.00 94.65           H  
ATOM   3063 HD13 ILE A 188      -8.491  57.782  29.771  1.00 94.65           H  
ATOM   3064  N   ASP A 189      -7.007  52.816  33.091  1.00 94.86           N  
ATOM   3065  H   ASP A 189      -7.068  53.356  33.943  1.00 94.86           H  
ATOM   3066  CA  ASP A 189      -7.351  51.411  33.153  1.00 94.86           C  
ATOM   3067  HA  ASP A 189      -6.903  50.906  32.298  1.00 94.86           H  
ATOM   3068  C   ASP A 189      -8.866  51.235  33.067  1.00 94.86           C  
ATOM   3069  CB  ASP A 189      -6.753  50.794  34.411  1.00 94.86           C  
ATOM   3070  HB2 ASP A 189      -5.740  51.171  34.555  1.00 94.86           H  
ATOM   3071  HB3 ASP A 189      -7.349  51.065  35.282  1.00 94.86           H  
ATOM   3072  O   ASP A 189      -9.618  51.706  33.927  1.00 94.86           O  
ATOM   3073  CG  ASP A 189      -6.699  49.282  34.270  1.00 94.86           C  
ATOM   3074  OD1 ASP A 189      -7.686  48.670  33.814  1.00 94.86           O  
ATOM   3075  OD2 ASP A 189      -5.655  48.705  34.615  1.00 94.86           O  
ATOM   3076  N   LEU A 190      -9.312  50.571  32.003  1.00 95.11           N  
ATOM   3077  H   LEU A 190      -8.631  50.177  31.370  1.00 95.11           H  
ATOM   3078  CA  LEU A 190     -10.719  50.347  31.685  1.00 95.11           C  
ATOM   3079  HA  LEU A 190     -11.338  50.982  32.319  1.00 95.11           H  
ATOM   3080  C   LEU A 190     -11.142  48.904  31.975  1.00 95.11           C  
ATOM   3081  CB  LEU A 190     -10.970  50.734  30.217  1.00 95.11           C  
ATOM   3082  HB2 LEU A 190     -10.323  50.112  29.598  1.00 95.11           H  
ATOM   3083  HB3 LEU A 190     -12.001  50.505  29.949  1.00 95.11           H  
ATOM   3084  O   LEU A 190     -12.257  48.529  31.611  1.00 95.11           O  
ATOM   3085  CG  LEU A 190     -10.701  52.221  29.929  1.00 95.11           C  
ATOM   3086  HG  LEU A 190      -9.873  52.580  30.541  1.00 95.11           H  
ATOM   3087  CD1 LEU A 190     -10.285  52.407  28.474  1.00 95.11           C  
ATOM   3088 HD11 LEU A 190     -11.128  52.246  27.801  1.00 95.11           H  
ATOM   3089 HD12 LEU A 190      -9.485  51.706  28.236  1.00 95.11           H  
ATOM   3090 HD13 LEU A 190      -9.863  53.404  28.355  1.00 95.11           H  
ATOM   3091  CD2 LEU A 190     -11.935  53.073  30.240  1.00 95.11           C  
ATOM   3092 HD21 LEU A 190     -12.745  52.817  29.557  1.00 95.11           H  
ATOM   3093 HD22 LEU A 190     -12.253  52.874  31.264  1.00 95.11           H  
ATOM   3094 HD23 LEU A 190     -11.684  54.128  30.134  1.00 95.11           H  
ATOM   3095  N   ARG A 191     -10.295  48.098  32.636  1.00 94.54           N  
ATOM   3096  H   ARG A 191      -9.404  48.480  32.919  1.00 94.54           H  
ATOM   3097  CA  ARG A 191     -10.556  46.695  33.012  1.00 94.54           C  
ATOM   3098  HA  ARG A 191     -11.039  46.197  32.172  1.00 94.54           H  
ATOM   3099  C   ARG A 191     -11.540  46.581  34.185  1.00 94.54           C  
ATOM   3100  CB  ARG A 191      -9.230  45.960  33.296  1.00 94.54           C  
ATOM   3101  HB2 ARG A 191      -8.749  46.410  34.164  1.00 94.54           H  
ATOM   3102  HB3 ARG A 191      -9.456  44.922  33.544  1.00 94.54           H  
ATOM   3103  O   ARG A 191     -11.299  45.868  35.149  1.00 94.54           O  
ATOM   3104  CG  ARG A 191      -8.265  45.964  32.099  1.00 94.54           C  
ATOM   3105  HG2 ARG A 191      -8.745  45.441  31.272  1.00 94.54           H  
ATOM   3106  HG3 ARG A 191      -8.051  46.983  31.778  1.00 94.54           H  
ATOM   3107  CD  ARG A 191      -6.940  45.262  32.422  1.00 94.54           C  
ATOM   3108  HD2 ARG A 191      -6.404  45.106  31.485  1.00 94.54           H  
ATOM   3109  HD3 ARG A 191      -7.148  44.287  32.862  1.00 94.54           H  
ATOM   3110  NE  ARG A 191      -6.079  46.047  33.328  1.00 94.54           N  
ATOM   3111  HE  ARG A 191      -6.377  46.979  33.576  1.00 94.54           H  
ATOM   3112  NH1 ARG A 191      -4.359  44.520  33.528  1.00 94.54           N  
ATOM   3113 HH11 ARG A 191      -3.425  44.305  33.847  1.00 94.54           H  
ATOM   3114 HH12 ARG A 191      -4.890  43.822  33.026  1.00 94.54           H  
ATOM   3115  NH2 ARG A 191      -4.146  46.529  34.424  1.00 94.54           N  
ATOM   3116 HH21 ARG A 191      -3.199  46.317  34.705  1.00 94.54           H  
ATOM   3117 HH22 ARG A 191      -4.532  47.447  34.588  1.00 94.54           H  
ATOM   3118  CZ  ARG A 191      -4.874  45.696  33.751  1.00 94.54           C  
ATOM   3119  N   TYR A 192     -12.645  47.312  34.099  1.00 91.89           N  
ATOM   3120  H   TYR A 192     -12.784  47.805  33.229  1.00 91.89           H  
ATOM   3121  CA  TYR A 192     -13.745  47.341  35.058  1.00 91.89           C  
ATOM   3122  HA  TYR A 192     -13.639  46.529  35.778  1.00 91.89           H  
ATOM   3123  C   TYR A 192     -15.072  47.170  34.321  1.00 91.89           C  
ATOM   3124  CB  TYR A 192     -13.753  48.683  35.805  1.00 91.89           C  
ATOM   3125  HB2 TYR A 192     -13.879  49.486  35.079  1.00 91.89           H  
ATOM   3126  HB3 TYR A 192     -14.618  48.708  36.468  1.00 91.89           H  
ATOM   3127  O   TYR A 192     -15.188  47.544  33.150  1.00 91.89           O  
ATOM   3128  CG  TYR A 192     -12.519  48.964  36.633  1.00 91.89           C  
ATOM   3129  CD1 TYR A 192     -12.429  48.460  37.943  1.00 91.89           C  
ATOM   3130  HD1 TYR A 192     -13.227  47.855  38.347  1.00 91.89           H  
ATOM   3131  CD2 TYR A 192     -11.466  49.728  36.096  1.00 91.89           C  
ATOM   3132  HD2 TYR A 192     -11.520  50.091  35.080  1.00 91.89           H  
ATOM   3133  CE1 TYR A 192     -11.280  48.710  38.715  1.00 91.89           C  
ATOM   3134  HE1 TYR A 192     -11.187  48.313  39.715  1.00 91.89           H  
ATOM   3135  CE2 TYR A 192     -10.320  49.988  36.867  1.00 91.89           C  
ATOM   3136  HE2 TYR A 192      -9.505  50.549  36.433  1.00 91.89           H  
ATOM   3137  OH  TYR A 192      -9.131  49.722  38.929  1.00 91.89           O  
ATOM   3138  HH  TYR A 192      -8.599  50.467  38.641  1.00 91.89           H  
ATOM   3139  CZ  TYR A 192     -10.228  49.476  38.177  1.00 91.89           C  
ATOM   3140  N   ASP A 193     -16.112  46.749  35.033  1.00 86.32           N  
ATOM   3141  H   ASP A 193     -15.934  46.248  35.891  1.00 86.32           H  
ATOM   3142  CA  ASP A 193     -17.457  46.649  34.463  1.00 86.32           C  
ATOM   3143  HA  ASP A 193     -17.398  46.168  33.487  1.00 86.32           H  
ATOM   3144  C   ASP A 193     -18.132  48.012  34.258  1.00 86.32           C  
ATOM   3145  CB  ASP A 193     -18.332  45.772  35.362  1.00 86.32           C  
ATOM   3146  HB2 ASP A 193     -18.272  46.139  36.387  1.00 86.32           H  
ATOM   3147  HB3 ASP A 193     -19.368  45.864  35.035  1.00 86.32           H  
ATOM   3148  O   ASP A 193     -18.748  48.231  33.222  1.00 86.32           O  
ATOM   3149  CG  ASP A 193     -17.963  44.288  35.317  1.00 86.32           C  
ATOM   3150  OD1 ASP A 193     -17.374  43.862  34.300  1.00 86.32           O  
ATOM   3151  OD2 ASP A 193     -18.331  43.608  36.296  1.00 86.32           O  
ATOM   3152  N   THR A 194     -18.009  48.961  35.199  1.00 82.92           N  
ATOM   3153  H   THR A 194     -17.564  48.685  36.062  1.00 82.92           H  
ATOM   3154  CA  THR A 194     -18.771  50.238  35.171  1.00 82.92           C  
ATOM   3155  HA  THR A 194     -19.131  50.399  34.155  1.00 82.92           H  
ATOM   3156  C   THR A 194     -17.941  51.485  35.499  1.00 82.92           C  
ATOM   3157  CB  THR A 194     -20.022  50.186  36.064  1.00 82.92           C  
ATOM   3158  HB  THR A 194     -20.549  51.137  35.988  1.00 82.92           H  
ATOM   3159  O   THR A 194     -18.434  52.458  36.076  1.00 82.92           O  
ATOM   3160  CG2 THR A 194     -21.005  49.094  35.655  1.00 82.92           C  
ATOM   3161 HG21 THR A 194     -21.916  49.187  36.246  1.00 82.92           H  
ATOM   3162 HG22 THR A 194     -21.255  49.193  34.599  1.00 82.92           H  
ATOM   3163 HG23 THR A 194     -20.572  48.109  35.830  1.00 82.92           H  
ATOM   3164  OG1 THR A 194     -19.641  49.988  37.409  1.00 82.92           O  
ATOM   3165  HG1 THR A 194     -19.189  50.793  37.675  1.00 82.92           H  
ATOM   3166  N   GLY A 195     -16.655  51.485  35.168  1.00 87.08           N  
ATOM   3167  H   GLY A 195     -16.263  50.681  34.700  1.00 87.08           H  
ATOM   3168  CA  GLY A 195     -15.794  52.618  35.490  1.00 87.08           C  
ATOM   3169  HA2 GLY A 195     -15.628  52.642  36.567  1.00 87.08           H  
ATOM   3170  HA3 GLY A 195     -16.287  53.549  35.209  1.00 87.08           H  
ATOM   3171  C   GLY A 195     -14.445  52.587  34.801  1.00 87.08           C  
ATOM   3172  O   GLY A 195     -14.232  51.826  33.854  1.00 87.08           O  
ATOM   3173  N   ALA A 196     -13.565  53.451  35.282  1.00 92.57           N  
ATOM   3174  H   ALA A 196     -13.860  54.072  36.022  1.00 92.57           H  
ATOM   3175  CA  ALA A 196     -12.177  53.531  34.873  1.00 92.57           C  
ATOM   3176  HA  ALA A 196     -11.832  52.546  34.559  1.00 92.57           H  
ATOM   3177  C   ALA A 196     -11.329  54.017  36.049  1.00 92.57           C  
ATOM   3178  CB  ALA A 196     -12.069  54.507  33.705  1.00 92.57           C  
ATOM   3179  HB1 ALA A 196     -12.791  54.252  32.928  1.00 92.57           H  
ATOM   3180  HB2 ALA A 196     -11.060  54.473  33.294  1.00 92.57           H  
ATOM   3181  HB3 ALA A 196     -12.279  55.511  34.074  1.00 92.57           H  
ATOM   3182  O   ALA A 196     -11.750  54.911  36.786  1.00 92.57           O  
ATOM   3183  N   ALA A 197     -10.130  53.472  36.205  1.00 93.69           N  
ATOM   3184  H   ALA A 197      -9.817  52.799  35.521  1.00 93.69           H  
ATOM   3185  CA  ALA A 197      -9.145  54.018  37.128  1.00 93.69           C  
ATOM   3186  HA  ALA A 197      -9.633  54.668  37.854  1.00 93.69           H  
ATOM   3187  C   ALA A 197      -8.137  54.859  36.348  1.00 93.69           C  
ATOM   3188  CB  ALA A 197      -8.493  52.888  37.914  1.00 93.69           C  
ATOM   3189  HB1 ALA A 197      -7.778  53.312  38.620  1.00 93.69           H  
ATOM   3190  HB2 ALA A 197      -7.966  52.226  37.228  1.00 93.69           H  
ATOM   3191  HB3 ALA A 197      -9.254  52.344  38.473  1.00 93.69           H  
ATOM   3192  O   ALA A 197      -7.584  54.405  35.350  1.00 93.69           O  
ATOM   3193  N   VAL A 198      -7.919  56.093  36.789  1.00 92.91           N  
ATOM   3194  H   VAL A 198      -8.407  56.403  37.617  1.00 92.91           H  
ATOM   3195  CA  VAL A 198      -6.972  57.015  36.158  1.00 92.91           C  
ATOM   3196  HA  VAL A 198      -6.678  56.632  35.181  1.00 92.91           H  
ATOM   3197  C   VAL A 198      -5.720  57.098  37.018  1.00 92.91           C  
ATOM   3198  CB  VAL A 198      -7.612  58.392  35.929  1.00 92.91           C  
ATOM   3199  HB  VAL A 198      -7.946  58.794  36.885  1.00 92.91           H  
ATOM   3200  O   VAL A 198      -5.802  57.421  38.207  1.00 92.91           O  
ATOM   3201  CG1 VAL A 198      -6.633  59.381  35.294  1.00 92.91           C  
ATOM   3202 HG11 VAL A 198      -7.131  60.332  35.107  1.00 92.91           H  
ATOM   3203 HG12 VAL A 198      -6.263  58.973  34.354  1.00 92.91           H  
ATOM   3204 HG13 VAL A 198      -5.790  59.567  35.959  1.00 92.91           H  
ATOM   3205  CG2 VAL A 198      -8.817  58.282  34.981  1.00 92.91           C  
ATOM   3206 HG21 VAL A 198      -9.561  57.595  35.386  1.00 92.91           H  
ATOM   3207 HG22 VAL A 198      -8.488  57.910  34.011  1.00 92.91           H  
ATOM   3208 HG23 VAL A 198      -9.277  59.261  34.849  1.00 92.91           H  
ATOM   3209  N   GLY A 199      -4.578  56.808  36.399  1.00 91.28           N  
ATOM   3210  H   GLY A 199      -4.619  56.558  35.422  1.00 91.28           H  
ATOM   3211  CA  GLY A 199      -3.252  57.040  36.950  1.00 91.28           C  
ATOM   3212  HA2 GLY A 199      -2.577  56.256  36.606  1.00 91.28           H  
ATOM   3213  HA3 GLY A 199      -3.285  57.012  38.039  1.00 91.28           H  
ATOM   3214  C   GLY A 199      -2.703  58.383  36.478  1.00 91.28           C  
ATOM   3215  O   GLY A 199      -2.735  58.696  35.286  1.00 91.28           O  
ATOM   3216  N   TRP A 200      -2.195  59.173  37.417  1.00 89.26           N  
ATOM   3217  H   TRP A 200      -2.146  58.829  38.365  1.00 89.26           H  
ATOM   3218  CA  TRP A 200      -1.708  60.533  37.181  1.00 89.26           C  
ATOM   3219  HA  TRP A 200      -2.078  60.895  36.223  1.00 89.26           H  
ATOM   3220  C   TRP A 200      -0.183  60.581  37.150  1.00 89.26           C  
ATOM   3221  CB  TRP A 200      -2.249  61.457  38.275  1.00 89.26           C  
ATOM   3222  HB2 TRP A 200      -1.761  61.209  39.218  1.00 89.26           H  
ATOM   3223  HB3 TRP A 200      -1.978  62.484  38.028  1.00 89.26           H  
ATOM   3224  O   TRP A 200       0.474  59.770  37.806  1.00 89.26           O  
ATOM   3225  CG  TRP A 200      -3.731  61.391  38.473  1.00 89.26           C  
ATOM   3226  CD1 TRP A 200      -4.368  60.654  39.412  1.00 89.26           C  
ATOM   3227  HD1 TRP A 200      -3.881  60.030  40.147  1.00 89.26           H  
ATOM   3228  CD2 TRP A 200      -4.776  62.062  37.709  1.00 89.26           C  
ATOM   3229  CE2 TRP A 200      -6.038  61.690  38.258  1.00 89.26           C  
ATOM   3230  CE3 TRP A 200      -4.792  62.949  36.614  1.00 89.26           C  
ATOM   3231  HE3 TRP A 200      -3.854  63.245  36.168  1.00 89.26           H  
ATOM   3232  NE1 TRP A 200      -5.730  60.838  39.293  1.00 89.26           N  
ATOM   3233  HE1 TRP A 200      -6.400  60.440  39.935  1.00 89.26           H  
ATOM   3234  CH2 TRP A 200      -7.235  63.057  36.662  1.00 89.26           C  
ATOM   3235  HH2 TRP A 200      -8.155  63.436  36.242  1.00 89.26           H  
ATOM   3236  CZ2 TRP A 200      -7.253  62.178  37.761  1.00 89.26           C  
ATOM   3237  HZ2 TRP A 200      -8.169  61.862  38.237  1.00 89.26           H  
ATOM   3238  CZ3 TRP A 200      -6.005  63.436  36.092  1.00 89.26           C  
ATOM   3239  HZ3 TRP A 200      -5.977  64.089  35.232  1.00 89.26           H  
ATOM   3240  N   PHE A 201       0.373  61.558  36.439  1.00 84.61           N  
ATOM   3241  H   PHE A 201      -0.216  62.187  35.912  1.00 84.61           H  
ATOM   3242  CA  PHE A 201       1.793  61.878  36.555  1.00 84.61           C  
ATOM   3243  HA  PHE A 201       2.338  60.937  36.474  1.00 84.61           H  
ATOM   3244  C   PHE A 201       2.111  62.531  37.922  1.00 84.61           C  
ATOM   3245  CB  PHE A 201       2.242  62.754  35.381  1.00 84.61           C  
ATOM   3246  HB2 PHE A 201       1.563  63.600  35.274  1.00 84.61           H  
ATOM   3247  HB3 PHE A 201       3.230  63.158  35.603  1.00 84.61           H  
ATOM   3248  O   PHE A 201       1.287  63.286  38.449  1.00 84.61           O  
ATOM   3249  CG  PHE A 201       2.341  61.997  34.069  1.00 84.61           C  
ATOM   3250  CD1 PHE A 201       3.405  61.097  33.862  1.00 84.61           C  
ATOM   3251  HD1 PHE A 201       4.160  60.965  34.623  1.00 84.61           H  
ATOM   3252  CD2 PHE A 201       1.408  62.220  33.040  1.00 84.61           C  
ATOM   3253  HD2 PHE A 201       0.620  62.948  33.164  1.00 84.61           H  
ATOM   3254  CE1 PHE A 201       3.529  60.417  32.636  1.00 84.61           C  
ATOM   3255  HE1 PHE A 201       4.379  59.773  32.466  1.00 84.61           H  
ATOM   3256  CE2 PHE A 201       1.543  61.554  31.810  1.00 84.61           C  
ATOM   3257  HE2 PHE A 201       0.862  61.774  31.001  1.00 84.61           H  
ATOM   3258  CZ  PHE A 201       2.598  60.648  31.608  1.00 84.61           C  
ATOM   3259  HZ  PHE A 201       2.720  60.175  30.645  1.00 84.61           H  
ATOM   3260  N   PRO A 202       3.285  62.266  38.525  1.00 73.91           N  
ATOM   3261  CA  PRO A 202       3.746  62.932  39.746  1.00 73.91           C  
ATOM   3262  HA  PRO A 202       3.027  62.733  40.541  1.00 73.91           H  
ATOM   3263  C   PRO A 202       3.913  64.455  39.566  1.00 73.91           C  
ATOM   3264  CB  PRO A 202       5.094  62.278  40.093  1.00 73.91           C  
ATOM   3265  HB2 PRO A 202       5.177  62.076  41.161  1.00 73.91           H  
ATOM   3266  HB3 PRO A 202       5.915  62.917  39.769  1.00 73.91           H  
ATOM   3267  O   PRO A 202       4.449  64.910  38.559  1.00 73.91           O  
ATOM   3268  CG  PRO A 202       5.136  60.987  39.277  1.00 73.91           C  
ATOM   3269  HG2 PRO A 202       4.679  60.179  39.849  1.00 73.91           H  
ATOM   3270  HG3 PRO A 202       6.152  60.725  38.983  1.00 73.91           H  
ATOM   3271  CD  PRO A 202       4.268  61.301  38.069  1.00 73.91           C  
ATOM   3272  HD2 PRO A 202       4.861  61.768  37.282  1.00 73.91           H  
ATOM   3273  HD3 PRO A 202       3.818  60.375  37.710  1.00 73.91           H  
ATOM   3274  N   GLU A 203       3.556  65.262  40.578  1.00 61.65           N  
ATOM   3275  H   GLU A 203       3.072  64.853  41.365  1.00 61.65           H  
ATOM   3276  CA  GLU A 203       3.675  66.739  40.531  1.00 61.65           C  
ATOM   3277  HA  GLU A 203       3.002  67.129  39.767  1.00 61.65           H  
ATOM   3278  C   GLU A 203       5.078  67.253  40.168  1.00 61.65           C  
ATOM   3279  CB  GLU A 203       3.298  67.363  41.890  1.00 61.65           C  
ATOM   3280  HB2 GLU A 203       3.578  66.679  42.691  1.00 61.65           H  
ATOM   3281  HB3 GLU A 203       3.870  68.281  42.024  1.00 61.65           H  
ATOM   3282  O   GLU A 203       5.198  68.262  39.478  1.00 61.65           O  
ATOM   3283  CG  GLU A 203       1.815  67.741  42.016  1.00 61.65           C  
ATOM   3284  HG2 GLU A 203       1.547  68.373  41.169  1.00 61.65           H  
ATOM   3285  HG3 GLU A 203       1.216  66.832  41.964  1.00 61.65           H  
ATOM   3286  CD  GLU A 203       1.501  68.491  43.327  1.00 61.65           C  
ATOM   3287  OE1 GLU A 203       0.421  69.124  43.389  1.00 61.65           O  
ATOM   3288  OE2 GLU A 203       2.325  68.429  44.270  1.00 61.65           O  
ATOM   3289  N   GLN A 204       6.141  66.587  40.634  1.00 56.44           N  
ATOM   3290  H   GLN A 204       5.985  65.731  41.145  1.00 56.44           H  
ATOM   3291  CA  GLN A 204       7.514  67.025  40.358  1.00 56.44           C  
ATOM   3292  HA  GLN A 204       7.604  68.075  40.639  1.00 56.44           H  
ATOM   3293  C   GLN A 204       7.864  66.947  38.868  1.00 56.44           C  
ATOM   3294  CB  GLN A 204       8.521  66.207  41.182  1.00 56.44           C  
ATOM   3295  HB2 GLN A 204       8.270  65.148  41.128  1.00 56.44           H  
ATOM   3296  HB3 GLN A 204       9.515  66.345  40.758  1.00 56.44           H  
ATOM   3297  O   GLN A 204       8.527  67.858  38.365  1.00 56.44           O  
ATOM   3298  CG  GLN A 204       8.562  66.668  42.645  1.00 56.44           C  
ATOM   3299  HG2 GLN A 204       7.579  66.532  43.096  1.00 56.44           H  
ATOM   3300  HG3 GLN A 204       8.806  67.730  42.673  1.00 56.44           H  
ATOM   3301  CD  GLN A 204       9.587  65.917  43.491  1.00 56.44           C  
ATOM   3302  NE2 GLN A 204       9.829  66.357  44.706  1.00 56.44           N  
ATOM   3303 HE21 GLN A 204      10.492  65.808  45.234  1.00 56.44           H  
ATOM   3304 HE22 GLN A 204       9.331  67.160  45.063  1.00 56.44           H  
ATOM   3305  OE1 GLN A 204      10.185  64.924  43.117  1.00 56.44           O  
ATOM   3306  N   GLU A 205       7.390  65.913  38.169  1.00 54.28           N  
ATOM   3307  H   GLU A 205       6.756  65.261  38.609  1.00 54.28           H  
ATOM   3308  CA  GLU A 205       7.668  65.704  36.742  1.00 54.28           C  
ATOM   3309  HA  GLU A 205       8.737  65.822  36.565  1.00 54.28           H  
ATOM   3310  C   GLU A 205       6.981  66.773  35.876  1.00 54.28           C  
ATOM   3311  CB  GLU A 205       7.290  64.267  36.326  1.00 54.28           C  
ATOM   3312  HB2 GLU A 205       6.285  64.036  36.679  1.00 54.28           H  
ATOM   3313  HB3 GLU A 205       7.303  64.203  35.238  1.00 54.28           H  
ATOM   3314  O   GLU A 205       7.610  67.311  34.969  1.00 54.28           O  
ATOM   3315  CG  GLU A 205       8.300  63.244  36.883  1.00 54.28           C  
ATOM   3316  HG2 GLU A 205       8.292  63.305  37.971  1.00 54.28           H  
ATOM   3317  HG3 GLU A 205       9.297  63.527  36.545  1.00 54.28           H  
ATOM   3318  CD  GLU A 205       8.030  61.782  36.479  1.00 54.28           C  
ATOM   3319  OE1 GLU A 205       8.974  60.969  36.613  1.00 54.28           O  
ATOM   3320  OE2 GLU A 205       6.873  61.448  36.141  1.00 54.28           O  
ATOM   3321  N   LEU A 206       5.774  67.221  36.252  1.00 53.11           N  
ATOM   3322  H   LEU A 206       5.310  66.732  37.004  1.00 53.11           H  
ATOM   3323  CA  LEU A 206       5.057  68.313  35.568  1.00 53.11           C  
ATOM   3324  HA  LEU A 206       4.902  68.031  34.526  1.00 53.11           H  
ATOM   3325  C   LEU A 206       5.831  69.641  35.561  1.00 53.11           C  
ATOM   3326  CB  LEU A 206       3.700  68.528  36.265  1.00 53.11           C  
ATOM   3327  HB2 LEU A 206       3.860  68.526  37.344  1.00 53.11           H  
ATOM   3328  HB3 LEU A 206       3.309  69.510  35.998  1.00 53.11           H  
ATOM   3329  O   LEU A 206       5.708  70.443  34.633  1.00 53.11           O  
ATOM   3330  CG  LEU A 206       2.641  67.474  35.906  1.00 53.11           C  
ATOM   3331  HG  LEU A 206       3.090  66.480  35.899  1.00 53.11           H  
ATOM   3332  CD1 LEU A 206       1.514  67.489  36.941  1.00 53.11           C  
ATOM   3333 HD11 LEU A 206       0.757  66.756  36.660  1.00 53.11           H  
ATOM   3334 HD12 LEU A 206       1.915  67.197  37.911  1.00 53.11           H  
ATOM   3335 HD13 LEU A 206       1.067  68.481  37.006  1.00 53.11           H  
ATOM   3336  CD2 LEU A 206       2.020  67.768  34.539  1.00 53.11           C  
ATOM   3337 HD21 LEU A 206       2.795  67.748  33.772  1.00 53.11           H  
ATOM   3338 HD22 LEU A 206       1.530  68.741  34.527  1.00 53.11           H  
ATOM   3339 HD23 LEU A 206       1.305  66.985  34.284  1.00 53.11           H  
ATOM   3340  N   THR A 207       6.607  69.918  36.613  1.00 50.79           N  
ATOM   3341  H   THR A 207       6.621  69.258  37.377  1.00 50.79           H  
ATOM   3342  CA  THR A 207       7.455  71.121  36.667  1.00 50.79           C  
ATOM   3343  HA  THR A 207       6.875  71.962  36.287  1.00 50.79           H  
ATOM   3344  C   THR A 207       8.681  71.024  35.772  1.00 50.79           C  
ATOM   3345  CB  THR A 207       7.953  71.466  38.084  1.00 50.79           C  
ATOM   3346  HB  THR A 207       9.037  71.580  38.069  1.00 50.79           H  
ATOM   3347  O   THR A 207       9.133  72.053  35.275  1.00 50.79           O  
ATOM   3348  CG2 THR A 207       7.355  72.791  38.558  1.00 50.79           C  
ATOM   3349 HG21 THR A 207       7.729  73.020  39.556  1.00 50.79           H  
ATOM   3350 HG22 THR A 207       7.646  73.587  37.873  1.00 50.79           H  
ATOM   3351 HG23 THR A 207       6.268  72.712  38.591  1.00 50.79           H  
ATOM   3352  OG1 THR A 207       7.646  70.492  39.056  1.00 50.79           O  
ATOM   3353  HG1 THR A 207       8.011  69.652  38.768  1.00 50.79           H  
ATOM   3354  N   GLN A 208       9.246  69.826  35.605  1.00 45.67           N  
ATOM   3355  H   GLN A 208       8.769  69.004  35.946  1.00 45.67           H  
ATOM   3356  CA  GLN A 208      10.401  69.630  34.732  1.00 45.67           C  
ATOM   3357  HA  GLN A 208      11.103  70.448  34.890  1.00 45.67           H  
ATOM   3358  C   GLN A 208       9.998  69.723  33.266  1.00 45.67           C  
ATOM   3359  CB  GLN A 208      11.111  68.306  35.050  1.00 45.67           C  
ATOM   3360  HB2 GLN A 208      11.474  67.854  34.127  1.00 45.67           H  
ATOM   3361  HB3 GLN A 208      10.421  67.609  35.526  1.00 45.67           H  
ATOM   3362  O   GLN A 208      10.640  70.472  32.538  1.00 45.67           O  
ATOM   3363  CG  GLN A 208      12.316  68.573  35.958  1.00 45.67           C  
ATOM   3364  HG2 GLN A 208      11.982  69.069  36.869  1.00 45.67           H  
ATOM   3365  HG3 GLN A 208      13.004  69.237  35.434  1.00 45.67           H  
ATOM   3366  CD  GLN A 208      13.069  67.309  36.352  1.00 45.67           C  
ATOM   3367  NE2 GLN A 208      14.340  67.414  36.671  1.00 45.67           N  
ATOM   3368 HE21 GLN A 208      14.791  66.523  36.824  1.00 45.67           H  
ATOM   3369 HE22 GLN A 208      14.830  68.276  36.479  1.00 45.67           H  
ATOM   3370  OE1 GLN A 208      12.555  66.210  36.426  1.00 45.67           O  
ATOM   3371  N   GLU A 209       8.893  69.090  32.869  1.00 47.12           N  
ATOM   3372  H   GLU A 209       8.421  68.450  33.491  1.00 47.12           H  
ATOM   3373  CA  GLU A 209       8.381  69.228  31.499  1.00 47.12           C  
ATOM   3374  HA  GLU A 209       9.145  68.904  30.792  1.00 47.12           H  
ATOM   3375  C   GLU A 209       8.072  70.690  31.146  1.00 47.12           C  
ATOM   3376  CB  GLU A 209       7.139  68.350  31.304  1.00 47.12           C  
ATOM   3377  HB2 GLU A 209       6.476  68.463  32.162  1.00 47.12           H  
ATOM   3378  HB3 GLU A 209       6.611  68.686  30.412  1.00 47.12           H  
ATOM   3379  O   GLU A 209       8.397  71.137  30.055  1.00 47.12           O  
ATOM   3380  CG  GLU A 209       7.515  66.874  31.105  1.00 47.12           C  
ATOM   3381  HG2 GLU A 209       7.985  66.502  32.015  1.00 47.12           H  
ATOM   3382  HG3 GLU A 209       8.244  66.805  30.297  1.00 47.12           H  
ATOM   3383  CD  GLU A 209       6.294  66.004  30.772  1.00 47.12           C  
ATOM   3384  OE1 GLU A 209       6.468  65.039  29.992  1.00 47.12           O  
ATOM   3385  OE2 GLU A 209       5.207  66.290  31.329  1.00 47.12           O  
ATOM   3386  N   LYS A 210       7.559  71.490  32.093  1.00 46.51           N  
ATOM   3387  H   LYS A 210       7.277  71.060  32.962  1.00 46.51           H  
ATOM   3388  CA  LYS A 210       7.333  72.932  31.876  1.00 46.51           C  
ATOM   3389  HA  LYS A 210       6.826  73.056  30.919  1.00 46.51           H  
ATOM   3390  C   LYS A 210       8.584  73.797  31.747  1.00 46.51           C  
ATOM   3391  CB  LYS A 210       6.485  73.506  33.014  1.00 46.51           C  
ATOM   3392  HB2 LYS A 210       6.694  72.981  33.946  1.00 46.51           H  
ATOM   3393  HB3 LYS A 210       6.730  74.558  33.160  1.00 46.51           H  
ATOM   3394  O   LYS A 210       8.451  74.941  31.331  1.00 46.51           O  
ATOM   3395  CG  LYS A 210       5.006  73.413  32.667  1.00 46.51           C  
ATOM   3396  HG2 LYS A 210       4.697  72.368  32.648  1.00 46.51           H  
ATOM   3397  HG3 LYS A 210       4.833  73.858  31.687  1.00 46.51           H  
ATOM   3398  CD  LYS A 210       4.206  74.181  33.713  1.00 46.51           C  
ATOM   3399  HD2 LYS A 210       4.346  73.711  34.687  1.00 46.51           H  
ATOM   3400  HD3 LYS A 210       4.545  75.217  33.743  1.00 46.51           H  
ATOM   3401  CE  LYS A 210       2.744  74.116  33.294  1.00 46.51           C  
ATOM   3402  HE2 LYS A 210       2.653  74.536  32.292  1.00 46.51           H  
ATOM   3403  HE3 LYS A 210       2.454  73.068  33.232  1.00 46.51           H  
ATOM   3404  NZ  LYS A 210       1.890  74.843  34.253  1.00 46.51           N  
ATOM   3405  HZ1 LYS A 210       2.171  75.813  34.283  1.00 46.51           H  
ATOM   3406  HZ2 LYS A 210       0.928  74.767  33.953  1.00 46.51           H  
ATOM   3407  HZ3 LYS A 210       1.993  74.422  35.165  1.00 46.51           H  
ATOM   3408  N   ASN A 211       9.734  73.334  32.228  1.00 44.63           N  
ATOM   3409  H   ASN A 211       9.777  72.363  32.502  1.00 44.63           H  
ATOM   3410  CA  ASN A 211      10.987  74.087  32.122  1.00 44.63           C  
ATOM   3411  HA  ASN A 211      10.777  75.151  32.014  1.00 44.63           H  
ATOM   3412  C   ASN A 211      11.789  73.709  30.875  1.00 44.63           C  
ATOM   3413  CB  ASN A 211      11.835  73.853  33.383  1.00 44.63           C  
ATOM   3414  HB2 ASN A 211      12.888  73.861  33.101  1.00 44.63           H  
ATOM   3415  HB3 ASN A 211      11.619  72.863  33.785  1.00 44.63           H  
ATOM   3416  O   ASN A 211      12.693  74.463  30.514  1.00 44.63           O  
ATOM   3417  CG  ASN A 211      11.676  74.893  34.474  1.00 44.63           C  
ATOM   3418  ND2 ASN A 211      12.232  74.608  35.628  1.00 44.63           N  
ATOM   3419 HD21 ASN A 211      12.079  75.283  36.364  1.00 44.63           H  
ATOM   3420 HD22 ASN A 211      12.644  73.693  35.744  1.00 44.63           H  
ATOM   3421  OD1 ASN A 211      11.116  75.971  34.355  1.00 44.63           O  
ATOM   3422  N   ASP A 212      11.515  72.544  30.286  1.00 39.56           N  
ATOM   3423  H   ASP A 212      10.788  71.949  30.657  1.00 39.56           H  
ATOM   3424  CA  ASP A 212      12.128  72.135  29.023  1.00 39.56           C  
ATOM   3425  HA  ASP A 212      13.112  72.597  28.946  1.00 39.56           H  
ATOM   3426  C   ASP A 212      11.359  72.667  27.791  1.00 39.56           C  
ATOM   3427  CB  ASP A 212      12.339  70.605  29.009  1.00 39.56           C  
ATOM   3428  HB2 ASP A 212      11.473  70.115  29.455  1.00 39.56           H  
ATOM   3429  HB3 ASP A 212      12.401  70.276  27.972  1.00 39.56           H  
ATOM   3430  O   ASP A 212      11.951  72.716  26.711  1.00 39.56           O  
ATOM   3431  CG  ASP A 212      13.630  70.128  29.711  1.00 39.56           C  
ATOM   3432  OD1 ASP A 212      14.575  70.933  29.906  1.00 39.56           O  
ATOM   3433  OD2 ASP A 212      13.718  68.916  30.019  1.00 39.56           O  
ATOM   3434  N   ASP A 213      10.112  73.137  27.958  1.00 35.51           N  
ATOM   3435  H   ASP A 213       9.691  73.037  28.870  1.00 35.51           H  
ATOM   3436  CA  ASP A 213       9.359  73.955  26.978  1.00 35.51           C  
ATOM   3437  HA  ASP A 213       9.711  73.716  25.974  1.00 35.51           H  
ATOM   3438  C   ASP A 213       9.588  75.475  27.148  1.00 35.51           C  
ATOM   3439  CB  ASP A 213       7.849  73.610  27.049  1.00 35.51           C  
ATOM   3440  HB2 ASP A 213       7.290  74.489  26.727  1.00 35.51           H  
ATOM   3441  HB3 ASP A 213       7.573  73.430  28.088  1.00 35.51           H  
ATOM   3442  O   ASP A 213       9.609  76.197  26.118  1.00 35.51           O  
ATOM   3443  CG  ASP A 213       7.352  72.436  26.174  1.00 35.51           C  
ATOM   3444  OD1 ASP A 213       8.081  71.965  25.267  1.00 35.51           O  
ATOM   3445  OD2 ASP A 213       6.157  72.086  26.342  1.00 35.51           O  
ATOM   3446  OXT ASP A 213       9.707  75.934  28.308  1.00 35.51           O  
TER    3447      ASP A 213                                                       
ATOM   3447  N   MET B   1      12.301 -34.555 -52.592  1.00 33.28           N  
ATOM   3448  H   MET B   1      12.783 -35.039 -51.849  1.00 33.28           H  
ATOM   3449  H2  MET B   1      11.794 -35.229 -53.147  1.00 33.28           H  
ATOM   3450  H3  MET B   1      12.986 -34.092 -53.172  1.00 33.28           H  
ATOM   3451  CA  MET B   1      11.368 -33.570 -51.999  1.00 33.28           C  
ATOM   3452  HA  MET B   1      10.896 -32.987 -52.790  1.00 33.28           H  
ATOM   3453  C   MET B   1      12.147 -32.623 -51.096  1.00 33.28           C  
ATOM   3454  CB  MET B   1      10.271 -34.264 -51.185  1.00 33.28           C  
ATOM   3455  HB2 MET B   1      10.705 -35.060 -50.580  1.00 33.28           H  
ATOM   3456  HB3 MET B   1       9.811 -33.538 -50.515  1.00 33.28           H  
ATOM   3457  O   MET B   1      12.935 -33.115 -50.293  1.00 33.28           O  
ATOM   3458  CG  MET B   1       9.169 -34.833 -52.080  1.00 33.28           C  
ATOM   3459  HG2 MET B   1       9.595 -35.523 -52.808  1.00 33.28           H  
ATOM   3460  HG3 MET B   1       8.686 -34.013 -52.611  1.00 33.28           H  
ATOM   3461  SD  MET B   1       7.923 -35.712 -51.116  1.00 33.28           S  
ATOM   3462  CE  MET B   1       6.602 -35.894 -52.347  1.00 33.28           C  
ATOM   3463  HE1 MET B   1       6.966 -36.458 -53.206  1.00 33.28           H  
ATOM   3464  HE2 MET B   1       5.766 -36.433 -51.901  1.00 33.28           H  
ATOM   3465  HE3 MET B   1       6.257 -34.912 -52.671  1.00 33.28           H  
ATOM   3466  N   PRO B   2      11.997 -31.296 -51.235  1.00 40.52           N  
ATOM   3467  CA  PRO B   2      12.680 -30.344 -50.366  1.00 40.52           C  
ATOM   3468  HA  PRO B   2      13.754 -30.527 -50.373  1.00 40.52           H  
ATOM   3469  C   PRO B   2      12.146 -30.494 -48.937  1.00 40.52           C  
ATOM   3470  CB  PRO B   2      12.396 -28.964 -50.973  1.00 40.52           C  
ATOM   3471  HB2 PRO B   2      12.344 -28.183 -50.215  1.00 40.52           H  
ATOM   3472  HB3 PRO B   2      13.166 -28.727 -51.707  1.00 40.52           H  
ATOM   3473  O   PRO B   2      10.937 -30.438 -48.719  1.00 40.52           O  
ATOM   3474  CG  PRO B   2      11.057 -29.149 -51.690  1.00 40.52           C  
ATOM   3475  HG2 PRO B   2      10.241 -28.990 -50.985  1.00 40.52           H  
ATOM   3476  HG3 PRO B   2      10.959 -28.475 -52.541  1.00 40.52           H  
ATOM   3477  CD  PRO B   2      11.072 -30.613 -52.129  1.00 40.52           C  
ATOM   3478  HD2 PRO B   2      11.436 -30.682 -53.154  1.00 40.52           H  
ATOM   3479  HD3 PRO B   2      10.067 -31.029 -52.055  1.00 40.52           H  
ATOM   3480  N   ARG B   3      13.038 -30.701 -47.959  1.00 41.73           N  
ATOM   3481  H   ARG B   3      14.015 -30.752 -48.209  1.00 41.73           H  
ATOM   3482  CA  ARG B   3      12.681 -30.643 -46.535  1.00 41.73           C  
ATOM   3483  HA  ARG B   3      11.819 -31.279 -46.336  1.00 41.73           H  
ATOM   3484  C   ARG B   3      12.269 -29.205 -46.221  1.00 41.73           C  
ATOM   3485  CB  ARG B   3      13.864 -31.084 -45.646  1.00 41.73           C  
ATOM   3486  HB2 ARG B   3      14.791 -30.660 -46.032  1.00 41.73           H  
ATOM   3487  HB3 ARG B   3      13.704 -30.679 -44.647  1.00 41.73           H  
ATOM   3488  O   ARG B   3      13.135 -28.361 -46.006  1.00 41.73           O  
ATOM   3489  CG  ARG B   3      14.006 -32.607 -45.507  1.00 41.73           C  
ATOM   3490  HG2 ARG B   3      14.182 -33.054 -46.485  1.00 41.73           H  
ATOM   3491  HG3 ARG B   3      13.083 -33.012 -45.091  1.00 41.73           H  
ATOM   3492  CD  ARG B   3      15.176 -32.943 -44.567  1.00 41.73           C  
ATOM   3493  HD2 ARG B   3      16.105 -32.634 -45.047  1.00 41.73           H  
ATOM   3494  HD3 ARG B   3      15.054 -32.377 -43.643  1.00 41.73           H  
ATOM   3495  NE  ARG B   3      15.233 -34.382 -44.240  1.00 41.73           N  
ATOM   3496  HE  ARG B   3      14.461 -34.950 -44.556  1.00 41.73           H  
ATOM   3497  NH1 ARG B   3      17.212 -34.360 -43.067  1.00 41.73           N  
ATOM   3498 HH11 ARG B   3      17.927 -34.860 -42.558  1.00 41.73           H  
ATOM   3499 HH12 ARG B   3      17.306 -33.373 -43.261  1.00 41.73           H  
ATOM   3500  NH2 ARG B   3      16.077 -36.270 -43.278  1.00 41.73           N  
ATOM   3501 HH21 ARG B   3      15.275 -36.796 -43.593  1.00 41.73           H  
ATOM   3502 HH22 ARG B   3      16.787 -36.744 -42.738  1.00 41.73           H  
ATOM   3503  CZ  ARG B   3      16.170 -34.994 -43.533  1.00 41.73           C  
ATOM   3504  N   GLN B   4      10.969 -28.912 -46.242  1.00 45.07           N  
ATOM   3505  H   GLN B   4      10.313 -29.626 -46.522  1.00 45.07           H  
ATOM   3506  CA  GLN B   4      10.459 -27.648 -45.720  1.00 45.07           C  
ATOM   3507  HA  GLN B   4      10.899 -26.825 -46.283  1.00 45.07           H  
ATOM   3508  C   GLN B   4      10.904 -27.527 -44.261  1.00 45.07           C  
ATOM   3509  CB  GLN B   4       8.928 -27.567 -45.839  1.00 45.07           C  
ATOM   3510  HB2 GLN B   4       8.480 -28.486 -45.463  1.00 45.07           H  
ATOM   3511  HB3 GLN B   4       8.583 -26.741 -45.216  1.00 45.07           H  
ATOM   3512  O   GLN B   4      10.673 -28.428 -43.453  1.00 45.07           O  
ATOM   3513  CG  GLN B   4       8.455 -27.306 -47.279  1.00 45.07           C  
ATOM   3514  HG2 GLN B   4       8.724 -28.153 -47.910  1.00 45.07           H  
ATOM   3515  HG3 GLN B   4       8.954 -26.417 -47.664  1.00 45.07           H  
ATOM   3516  CD  GLN B   4       6.944 -27.089 -47.373  1.00 45.07           C  
ATOM   3517  NE2 GLN B   4       6.436 -26.657 -48.506  1.00 45.07           N  
ATOM   3518 HE21 GLN B   4       7.012 -26.510 -49.323  1.00 45.07           H  
ATOM   3519 HE22 GLN B   4       5.430 -26.580 -48.525  1.00 45.07           H  
ATOM   3520  OE1 GLN B   4       6.190 -27.284 -46.438  1.00 45.07           O  
ATOM   3521  N   SER B   5      11.600 -26.439 -43.943  1.00 50.54           N  
ATOM   3522  H   SER B   5      11.869 -25.787 -44.666  1.00 50.54           H  
ATOM   3523  CA  SER B   5      12.031 -26.133 -42.583  1.00 50.54           C  
ATOM   3524  HA  SER B   5      12.764 -26.880 -42.279  1.00 50.54           H  
ATOM   3525  C   SER B   5      10.803 -26.155 -41.666  1.00 50.54           C  
ATOM   3526  CB  SER B   5      12.676 -24.743 -42.534  1.00 50.54           C  
ATOM   3527  HB2 SER B   5      11.897 -23.982 -42.552  1.00 50.54           H  
ATOM   3528  HB3 SER B   5      13.246 -24.641 -41.610  1.00 50.54           H  
ATOM   3529  O   SER B   5       9.825 -25.472 -41.988  1.00 50.54           O  
ATOM   3530  OG  SER B   5      13.521 -24.541 -43.653  1.00 50.54           O  
ATOM   3531  HG  SER B   5      13.912 -23.666 -43.603  1.00 50.54           H  
ATOM   3532  N   PRO B   6      10.811 -26.909 -40.551  1.00 56.26           N  
ATOM   3533  CA  PRO B   6       9.652 -26.969 -39.673  1.00 56.26           C  
ATOM   3534  HA  PRO B   6       8.822 -27.401 -40.232  1.00 56.26           H  
ATOM   3535  C   PRO B   6       9.304 -25.545 -39.206  1.00 56.26           C  
ATOM   3536  CB  PRO B   6      10.030 -27.915 -38.529  1.00 56.26           C  
ATOM   3537  HB2 PRO B   6       9.679 -28.919 -38.764  1.00 56.26           H  
ATOM   3538  HB3 PRO B   6       9.625 -27.587 -37.572  1.00 56.26           H  
ATOM   3539  O   PRO B   6      10.210 -24.796 -38.817  1.00 56.26           O  
ATOM   3540  CG  PRO B   6      11.559 -27.900 -38.535  1.00 56.26           C  
ATOM   3541  HG2 PRO B   6      11.974 -28.834 -38.156  1.00 56.26           H  
ATOM   3542  HG3 PRO B   6      11.916 -27.055 -37.945  1.00 56.26           H  
ATOM   3543  CD  PRO B   6      11.913 -27.678 -40.004  1.00 56.26           C  
ATOM   3544  HD2 PRO B   6      12.858 -27.140 -40.080  1.00 56.26           H  
ATOM   3545  HD3 PRO B   6      11.975 -28.635 -40.521  1.00 56.26           H  
ATOM   3546  N   PRO B   7       8.026 -25.129 -39.288  1.00 62.75           N  
ATOM   3547  CA  PRO B   7       7.628 -23.771 -38.953  1.00 62.75           C  
ATOM   3548  HA  PRO B   7       8.139 -23.074 -39.616  1.00 62.75           H  
ATOM   3549  C   PRO B   7       8.010 -23.467 -37.506  1.00 62.75           C  
ATOM   3550  CB  PRO B   7       6.118 -23.696 -39.204  1.00 62.75           C  
ATOM   3551  HB2 PRO B   7       5.937 -23.335 -40.216  1.00 62.75           H  
ATOM   3552  HB3 PRO B   7       5.610 -23.062 -38.478  1.00 62.75           H  
ATOM   3553  O   PRO B   7       7.829 -24.286 -36.606  1.00 62.75           O  
ATOM   3554  CG  PRO B   7       5.663 -25.152 -39.100  1.00 62.75           C  
ATOM   3555  HG2 PRO B   7       5.492 -25.407 -38.054  1.00 62.75           H  
ATOM   3556  HG3 PRO B   7       4.767 -25.342 -39.691  1.00 62.75           H  
ATOM   3557  CD  PRO B   7       6.864 -25.933 -39.624  1.00 62.75           C  
ATOM   3558  HD2 PRO B   7       6.798 -26.038 -40.707  1.00 62.75           H  
ATOM   3559  HD3 PRO B   7       6.902 -26.914 -39.149  1.00 62.75           H  
ATOM   3560  N   ASN B   8       8.564 -22.278 -37.279  1.00 79.65           N  
ATOM   3561  H   ASN B   8       8.727 -21.664 -38.065  1.00 79.65           H  
ATOM   3562  CA  ASN B   8       9.045 -21.894 -35.962  1.00 79.65           C  
ATOM   3563  HA  ASN B   8       9.647 -22.723 -35.590  1.00 79.65           H  
ATOM   3564  C   ASN B   8       7.839 -21.717 -35.015  1.00 79.65           C  
ATOM   3565  CB  ASN B   8       9.956 -20.651 -36.122  1.00 79.65           C  
ATOM   3566  HB2 ASN B   8      10.412 -20.663 -37.112  1.00 79.65           H  
ATOM   3567  HB3 ASN B   8       9.378 -19.732 -36.019  1.00 79.65           H  
ATOM   3568  O   ASN B   8       7.129 -20.712 -35.106  1.00 79.65           O  
ATOM   3569  CG  ASN B   8      11.100 -20.640 -35.127  1.00 79.65           C  
ATOM   3570  ND2 ASN B   8      12.064 -19.762 -35.267  1.00 79.65           N  
ATOM   3571 HD21 ASN B   8      12.813 -19.854 -34.596  1.00 79.65           H  
ATOM   3572 HD22 ASN B   8      12.108 -19.129 -36.053  1.00 79.65           H  
ATOM   3573  OD1 ASN B   8      11.148 -21.435 -34.214  1.00 79.65           O  
ATOM   3574  N   LEU B   9       7.573 -22.705 -34.147  1.00 85.80           N  
ATOM   3575  H   LEU B   9       8.131 -23.543 -34.230  1.00 85.80           H  
ATOM   3576  CA  LEU B   9       6.339 -22.803 -33.348  1.00 85.80           C  
ATOM   3577  HA  LEU B   9       5.501 -22.911 -34.037  1.00 85.80           H  
ATOM   3578  C   LEU B   9       6.082 -21.546 -32.507  1.00 85.80           C  
ATOM   3579  CB  LEU B   9       6.412 -24.066 -32.464  1.00 85.80           C  
ATOM   3580  HB2 LEU B   9       7.293 -23.996 -31.826  1.00 85.80           H  
ATOM   3581  HB3 LEU B   9       6.537 -24.935 -33.111  1.00 85.80           H  
ATOM   3582  O   LEU B   9       4.960 -21.047 -32.469  1.00 85.80           O  
ATOM   3583  CG  LEU B   9       5.180 -24.302 -31.562  1.00 85.80           C  
ATOM   3584  HG  LEU B   9       5.063 -23.459 -30.881  1.00 85.80           H  
ATOM   3585  CD1 LEU B   9       3.897 -24.463 -32.378  1.00 85.80           C  
ATOM   3586 HD11 LEU B   9       3.618 -23.512 -32.832  1.00 85.80           H  
ATOM   3587 HD12 LEU B   9       3.086 -24.782 -31.723  1.00 85.80           H  
ATOM   3588 HD13 LEU B   9       4.046 -25.211 -33.156  1.00 85.80           H  
ATOM   3589  CD2 LEU B   9       5.390 -25.559 -30.717  1.00 85.80           C  
ATOM   3590 HD21 LEU B   9       6.291 -25.457 -30.111  1.00 85.80           H  
ATOM   3591 HD22 LEU B   9       4.538 -25.709 -30.055  1.00 85.80           H  
ATOM   3592 HD23 LEU B   9       5.491 -26.431 -31.363  1.00 85.80           H  
ATOM   3593  N   ALA B  10       7.132 -20.974 -31.914  1.00 85.56           N  
ATOM   3594  H   ALA B  10       8.028 -21.437 -31.974  1.00 85.56           H  
ATOM   3595  CA  ALA B  10       7.041 -19.728 -31.155  1.00 85.56           C  
ATOM   3596  HA  ALA B  10       6.359 -19.871 -30.317  1.00 85.56           H  
ATOM   3597  C   ALA B  10       6.500 -18.560 -32.003  1.00 85.56           C  
ATOM   3598  CB  ALA B  10       8.435 -19.413 -30.602  1.00 85.56           C  
ATOM   3599  HB1 ALA B  10       8.389 -18.490 -30.024  1.00 85.56           H  
ATOM   3600  HB2 ALA B  10       9.154 -19.292 -31.412  1.00 85.56           H  
ATOM   3601  HB3 ALA B  10       8.765 -20.215 -29.943  1.00 85.56           H  
ATOM   3602  O   ALA B  10       5.647 -17.798 -31.551  1.00 85.56           O  
ATOM   3603  N   LYS B  11       6.936 -18.452 -33.266  1.00 85.32           N  
ATOM   3604  H   LYS B  11       7.540 -19.182 -33.616  1.00 85.32           H  
ATOM   3605  CA  LYS B  11       6.451 -17.427 -34.200  1.00 85.32           C  
ATOM   3606  HA  LYS B  11       6.478 -16.463 -33.692  1.00 85.32           H  
ATOM   3607  C   LYS B  11       4.993 -17.674 -34.589  1.00 85.32           C  
ATOM   3608  CB  LYS B  11       7.377 -17.372 -35.428  1.00 85.32           C  
ATOM   3609  HB2 LYS B  11       7.215 -18.252 -36.049  1.00 85.32           H  
ATOM   3610  HB3 LYS B  11       8.411 -17.375 -35.084  1.00 85.32           H  
ATOM   3611  O   LYS B  11       4.248 -16.716 -34.763  1.00 85.32           O  
ATOM   3612  CG  LYS B  11       7.153 -16.106 -36.269  1.00 85.32           C  
ATOM   3613  HG2 LYS B  11       7.291 -15.228 -35.638  1.00 85.32           H  
ATOM   3614  HG3 LYS B  11       6.134 -16.103 -36.657  1.00 85.32           H  
ATOM   3615  CD  LYS B  11       8.133 -16.036 -37.449  1.00 85.32           C  
ATOM   3616  HD2 LYS B  11       9.153 -16.043 -37.064  1.00 85.32           H  
ATOM   3617  HD3 LYS B  11       7.985 -16.905 -38.090  1.00 85.32           H  
ATOM   3618  CE  LYS B  11       7.894 -14.750 -38.252  1.00 85.32           C  
ATOM   3619  HE2 LYS B  11       7.990 -13.899 -37.577  1.00 85.32           H  
ATOM   3620  HE3 LYS B  11       6.870 -14.760 -38.623  1.00 85.32           H  
ATOM   3621  NZ  LYS B  11       8.847 -14.609 -39.384  1.00 85.32           N  
ATOM   3622  HZ1 LYS B  11       8.757 -15.379 -40.031  1.00 85.32           H  
ATOM   3623  HZ2 LYS B  11       9.799 -14.572 -39.050  1.00 85.32           H  
ATOM   3624  HZ3 LYS B  11       8.667 -13.754 -39.891  1.00 85.32           H  
ATOM   3625  N   LEU B  12       4.588 -18.939 -34.697  1.00 84.73           N  
ATOM   3626  H   LEU B  12       5.266 -19.667 -34.521  1.00 84.73           H  
ATOM   3627  CA  LEU B  12       3.222 -19.334 -35.039  1.00 84.73           C  
ATOM   3628  HA  LEU B  12       2.916 -18.745 -35.903  1.00 84.73           H  
ATOM   3629  C   LEU B  12       2.242 -19.002 -33.902  1.00 84.73           C  
ATOM   3630  CB  LEU B  12       3.244 -20.823 -35.440  1.00 84.73           C  
ATOM   3631  HB2 LEU B  12       3.232 -21.454 -34.551  1.00 84.73           H  
ATOM   3632  HB3 LEU B  12       4.190 -21.012 -35.947  1.00 84.73           H  
ATOM   3633  O   LEU B  12       1.191 -18.423 -34.162  1.00 84.73           O  
ATOM   3634  CG  LEU B  12       2.105 -21.223 -36.400  1.00 84.73           C  
ATOM   3635  HG  LEU B  12       1.721 -20.339 -36.910  1.00 84.73           H  
ATOM   3636  CD1 LEU B  12       2.622 -22.187 -37.467  1.00 84.73           C  
ATOM   3637 HD11 LEU B  12       3.010 -23.093 -37.002  1.00 84.73           H  
ATOM   3638 HD12 LEU B  12       3.413 -21.708 -38.044  1.00 84.73           H  
ATOM   3639 HD13 LEU B  12       1.812 -22.445 -38.150  1.00 84.73           H  
ATOM   3640  CD2 LEU B  12       0.955 -21.907 -35.668  1.00 84.73           C  
ATOM   3641 HD21 LEU B  12       0.549 -21.203 -34.941  1.00 84.73           H  
ATOM   3642 HD22 LEU B  12       1.311 -22.801 -35.156  1.00 84.73           H  
ATOM   3643 HD23 LEU B  12       0.169 -22.172 -36.375  1.00 84.73           H  
ATOM   3644  N   ILE B  13       2.626 -19.267 -32.648  1.00 87.18           N  
ATOM   3645  H   ILE B  13       3.488 -19.775 -32.511  1.00 87.18           H  
ATOM   3646  CA  ILE B  13       1.853 -18.873 -31.459  1.00 87.18           C  
ATOM   3647  HA  ILE B  13       0.829 -19.226 -31.577  1.00 87.18           H  
ATOM   3648  C   ILE B  13       1.785 -17.345 -31.339  1.00 87.18           C  
ATOM   3649  CB  ILE B  13       2.439 -19.528 -30.183  1.00 87.18           C  
ATOM   3650  HB  ILE B  13       3.496 -19.273 -30.117  1.00 87.18           H  
ATOM   3651  O   ILE B  13       0.704 -16.796 -31.138  1.00 87.18           O  
ATOM   3652  CG1 ILE B  13       2.301 -21.068 -30.260  1.00 87.18           C  
ATOM   3653 HG12 ILE B  13       1.246 -21.337 -30.201  1.00 87.18           H  
ATOM   3654 HG13 ILE B  13       2.677 -21.428 -31.217  1.00 87.18           H  
ATOM   3655  CG2 ILE B  13       1.730 -19.003 -28.917  1.00 87.18           C  
ATOM   3656 HG21 ILE B  13       0.664 -19.221 -28.967  1.00 87.18           H  
ATOM   3657 HG22 ILE B  13       1.870 -17.927 -28.809  1.00 87.18           H  
ATOM   3658 HG23 ILE B  13       2.146 -19.466 -28.022  1.00 87.18           H  
ATOM   3659  CD1 ILE B  13       3.059 -21.824 -29.164  1.00 87.18           C  
ATOM   3660 HD11 ILE B  13       4.107 -21.524 -29.180  1.00 87.18           H  
ATOM   3661 HD12 ILE B  13       2.993 -22.895 -29.356  1.00 87.18           H  
ATOM   3662 HD13 ILE B  13       2.629 -21.624 -28.183  1.00 87.18           H  
ATOM   3663  N   ALA B  14       2.908 -16.640 -31.514  1.00 85.32           N  
ATOM   3664  H   ALA B  14       3.782 -17.133 -31.626  1.00 85.32           H  
ATOM   3665  CA  ALA B  14       2.943 -15.179 -31.432  1.00 85.32           C  
ATOM   3666  HA  ALA B  14       2.548 -14.878 -30.462  1.00 85.32           H  
ATOM   3667  C   ALA B  14       2.071 -14.506 -32.508  1.00 85.32           C  
ATOM   3668  CB  ALA B  14       4.402 -14.717 -31.521  1.00 85.32           C  
ATOM   3669  HB1 ALA B  14       4.980 -15.166 -30.713  1.00 85.32           H  
ATOM   3670  HB2 ALA B  14       4.448 -13.632 -31.424  1.00 85.32           H  
ATOM   3671  HB3 ALA B  14       4.833 -15.011 -32.477  1.00 85.32           H  
ATOM   3672  O   ALA B  14       1.312 -13.587 -32.202  1.00 85.32           O  
ATOM   3673  N   LEU B  15       2.131 -14.984 -33.758  1.00 84.75           N  
ATOM   3674  H   LEU B  15       2.778 -15.734 -33.955  1.00 84.75           H  
ATOM   3675  CA  LEU B  15       1.270 -14.505 -34.845  1.00 84.75           C  
ATOM   3676  HA  LEU B  15       1.386 -13.425 -34.938  1.00 84.75           H  
ATOM   3677  C   LEU B  15      -0.203 -14.760 -34.554  1.00 84.75           C  
ATOM   3678  CB  LEU B  15       1.659 -15.187 -36.170  1.00 84.75           C  
ATOM   3679  HB2 LEU B  15       2.081 -16.170 -35.961  1.00 84.75           H  
ATOM   3680  HB3 LEU B  15       0.767 -15.358 -36.773  1.00 84.75           H  
ATOM   3681  O   LEU B  15      -1.028 -13.889 -34.813  1.00 84.75           O  
ATOM   3682  CG  LEU B  15       2.639 -14.341 -36.994  1.00 84.75           C  
ATOM   3683  HG  LEU B  15       3.365 -13.868 -36.333  1.00 84.75           H  
ATOM   3684  CD1 LEU B  15       3.400 -15.217 -37.988  1.00 84.75           C  
ATOM   3685 HD11 LEU B  15       3.938 -15.994 -37.446  1.00 84.75           H  
ATOM   3686 HD12 LEU B  15       2.698 -15.688 -38.676  1.00 84.75           H  
ATOM   3687 HD13 LEU B  15       4.105 -14.606 -38.552  1.00 84.75           H  
ATOM   3688  CD2 LEU B  15       1.889 -13.264 -37.786  1.00 84.75           C  
ATOM   3689 HD21 LEU B  15       2.599 -12.652 -38.341  1.00 84.75           H  
ATOM   3690 HD22 LEU B  15       1.333 -12.620 -37.105  1.00 84.75           H  
ATOM   3691 HD23 LEU B  15       1.191 -13.725 -38.485  1.00 84.75           H  
ATOM   3692  N   ASP B  16      -0.540 -15.925 -34.010  1.00 84.42           N  
ATOM   3693  H   ASP B  16       0.176 -16.619 -33.848  1.00 84.42           H  
ATOM   3694  CA  ASP B  16      -1.914 -16.269 -33.668  1.00 84.42           C  
ATOM   3695  HA  ASP B  16      -2.538 -16.165 -34.556  1.00 84.42           H  
ATOM   3696  C   ASP B  16      -2.483 -15.359 -32.573  1.00 84.42           C  
ATOM   3697  CB  ASP B  16      -1.943 -17.726 -33.226  1.00 84.42           C  
ATOM   3698  HB2 ASP B  16      -1.467 -18.349 -33.983  1.00 84.42           H  
ATOM   3699  HB3 ASP B  16      -1.415 -17.850 -32.281  1.00 84.42           H  
ATOM   3700  O   ASP B  16      -3.574 -14.797 -32.716  1.00 84.42           O  
ATOM   3701  CG  ASP B  16      -3.384 -18.154 -33.086  1.00 84.42           C  
ATOM   3702  OD1 ASP B  16      -4.057 -18.211 -34.133  1.00 84.42           O  
ATOM   3703  OD2 ASP B  16      -3.839 -18.463 -31.966  1.00 84.42           O  
ATOM   3704  N   LEU B  17      -1.692 -15.129 -31.522  1.00 85.07           N  
ATOM   3705  H   LEU B  17      -0.819 -15.635 -31.472  1.00 85.07           H  
ATOM   3706  CA  LEU B  17      -2.011 -14.205 -30.437  1.00 85.07           C  
ATOM   3707  HA  LEU B  17      -2.927 -14.544 -29.954  1.00 85.07           H  
ATOM   3708  C   LEU B  17      -2.234 -12.782 -30.966  1.00 85.07           C  
ATOM   3709  CB  LEU B  17      -0.846 -14.222 -29.431  1.00 85.07           C  
ATOM   3710  HB2 LEU B  17      -0.382 -15.208 -29.411  1.00 85.07           H  
ATOM   3711  HB3 LEU B  17      -0.083 -13.517 -29.761  1.00 85.07           H  
ATOM   3712  O   LEU B  17      -3.177 -12.101 -30.572  1.00 85.07           O  
ATOM   3713  CG  LEU B  17      -1.294 -13.871 -28.006  1.00 85.07           C  
ATOM   3714  HG  LEU B  17      -2.042 -13.078 -28.029  1.00 85.07           H  
ATOM   3715  CD1 LEU B  17      -1.892 -15.106 -27.335  1.00 85.07           C  
ATOM   3716 HD11 LEU B  17      -1.179 -15.930 -27.367  1.00 85.07           H  
ATOM   3717 HD12 LEU B  17      -2.153 -14.873 -26.303  1.00 85.07           H  
ATOM   3718 HD13 LEU B  17      -2.800 -15.411 -27.856  1.00 85.07           H  
ATOM   3719  CD2 LEU B  17      -0.092 -13.393 -27.196  1.00 85.07           C  
ATOM   3720 HD21 LEU B  17      -0.374 -13.235 -26.155  1.00 85.07           H  
ATOM   3721 HD22 LEU B  17       0.288 -12.457 -27.606  1.00 85.07           H  
ATOM   3722 HD23 LEU B  17       0.698 -14.145 -27.225  1.00 85.07           H  
ATOM   3723  N   LEU B  18      -1.398 -12.361 -31.915  1.00 84.24           N  
ATOM   3724  H   LEU B  18      -0.630 -12.972 -32.156  1.00 84.24           H  
ATOM   3725  CA  LEU B  18      -1.453 -11.058 -32.564  1.00 84.24           C  
ATOM   3726  HA  LEU B  18      -1.831 -10.327 -31.849  1.00 84.24           H  
ATOM   3727  C   LEU B  18      -2.389 -11.004 -33.768  1.00 84.24           C  
ATOM   3728  CB  LEU B  18      -0.037 -10.647 -33.005  1.00 84.24           C  
ATOM   3729  HB2 LEU B  18      -0.087  -9.771 -33.652  1.00 84.24           H  
ATOM   3730  HB3 LEU B  18       0.382 -11.460 -33.598  1.00 84.24           H  
ATOM   3731  O   LEU B  18      -2.390  -9.983 -34.438  1.00 84.24           O  
ATOM   3732  CG  LEU B  18       0.927 -10.304 -31.864  1.00 84.24           C  
ATOM   3733  HG  LEU B  18       0.954 -11.112 -31.133  1.00 84.24           H  
ATOM   3734  CD1 LEU B  18       2.322 -10.132 -32.464  1.00 84.24           C  
ATOM   3735 HD11 LEU B  18       2.635 -11.064 -32.936  1.00 84.24           H  
ATOM   3736 HD12 LEU B  18       2.325  -9.328 -33.200  1.00 84.24           H  
ATOM   3737 HD13 LEU B  18       3.031  -9.894 -31.671  1.00 84.24           H  
ATOM   3738  CD2 LEU B  18       0.535  -9.003 -31.160  1.00 84.24           C  
ATOM   3739 HD21 LEU B  18       0.463  -8.186 -31.878  1.00 84.24           H  
ATOM   3740 HD22 LEU B  18      -0.417  -9.126 -30.643  1.00 84.24           H  
ATOM   3741 HD23 LEU B  18       1.289  -8.754 -30.414  1.00 84.24           H  
ATOM   3742  N   THR B  19      -3.169 -12.027 -34.106  1.00 81.92           N  
ATOM   3743  H   THR B  19      -3.078 -12.889 -33.587  1.00 81.92           H  
ATOM   3744  CA  THR B  19      -4.142 -11.956 -35.215  1.00 81.92           C  
ATOM   3745  HA  THR B  19      -4.254 -10.923 -35.545  1.00 81.92           H  
ATOM   3746  C   THR B  19      -5.520 -12.361 -34.726  1.00 81.92           C  
ATOM   3747  CB  THR B  19      -3.715 -12.762 -36.452  1.00 81.92           C  
ATOM   3748  HB  THR B  19      -4.566 -12.832 -37.129  1.00 81.92           H  
ATOM   3749  O   THR B  19      -6.369 -11.501 -34.500  1.00 81.92           O  
ATOM   3750  CG2 THR B  19      -2.562 -12.109 -37.215  1.00 81.92           C  
ATOM   3751 HG21 THR B  19      -2.872 -11.130 -37.582  1.00 81.92           H  
ATOM   3752 HG22 THR B  19      -1.695 -11.990 -36.566  1.00 81.92           H  
ATOM   3753 HG23 THR B  19      -2.291 -12.735 -38.064  1.00 81.92           H  
ATOM   3754  OG1 THR B  19      -3.329 -14.063 -36.091  1.00 81.92           O  
ATOM   3755  HG1 THR B  19      -2.480 -13.997 -35.649  1.00 81.92           H  
ATOM   3756  N   VAL B  20      -5.726 -13.653 -34.480  1.00 77.24           N  
ATOM   3757  H   VAL B  20      -4.958 -14.285 -34.657  1.00 77.24           H  
ATOM   3758  CA  VAL B  20      -6.983 -14.207 -33.964  1.00 77.24           C  
ATOM   3759  HA  VAL B  20      -7.813 -13.776 -34.523  1.00 77.24           H  
ATOM   3760  C   VAL B  20      -7.179 -13.838 -32.489  1.00 77.24           C  
ATOM   3761  CB  VAL B  20      -6.997 -15.738 -34.164  1.00 77.24           C  
ATOM   3762  HB  VAL B  20      -6.202 -16.185 -33.566  1.00 77.24           H  
ATOM   3763  O   VAL B  20      -8.301 -13.589 -32.048  1.00 77.24           O  
ATOM   3764  CG1 VAL B  20      -8.334 -16.356 -33.734  1.00 77.24           C  
ATOM   3765 HG11 VAL B  20      -8.496 -16.198 -32.668  1.00 77.24           H  
ATOM   3766 HG12 VAL B  20      -9.152 -15.906 -34.297  1.00 77.24           H  
ATOM   3767 HG13 VAL B  20      -8.311 -17.430 -33.918  1.00 77.24           H  
ATOM   3768  CG2 VAL B  20      -6.773 -16.112 -35.638  1.00 77.24           C  
ATOM   3769 HG21 VAL B  20      -6.839 -17.193 -35.758  1.00 77.24           H  
ATOM   3770 HG22 VAL B  20      -7.515 -15.627 -36.272  1.00 77.24           H  
ATOM   3771 HG23 VAL B  20      -5.774 -15.814 -35.956  1.00 77.24           H  
ATOM   3772  N   GLY B  21      -6.085 -13.766 -31.730  1.00 80.60           N  
ATOM   3773  H   GLY B  21      -5.206 -14.024 -32.155  1.00 80.60           H  
ATOM   3774  CA  GLY B  21      -6.065 -13.467 -30.300  1.00 80.60           C  
ATOM   3775  HA2 GLY B  21      -6.937 -13.914 -29.822  1.00 80.60           H  
ATOM   3776  HA3 GLY B  21      -5.171 -13.925 -29.878  1.00 80.60           H  
ATOM   3777  C   GLY B  21      -6.028 -11.985 -29.920  1.00 80.60           C  
ATOM   3778  O   GLY B  21      -5.990 -11.699 -28.725  1.00 80.60           O  
ATOM   3779  N   ARG B  22      -6.069 -11.042 -30.880  1.00 83.37           N  
ATOM   3780  H   ARG B  22      -6.086 -11.358 -31.839  1.00 83.37           H  
ATOM   3781  CA  ARG B  22      -5.872  -9.600 -30.603  1.00 83.37           C  
ATOM   3782  HA  ARG B  22      -4.867  -9.453 -30.207  1.00 83.37           H  
ATOM   3783  C   ARG B  22      -6.818  -9.062 -29.534  1.00 83.37           C  
ATOM   3784  CB  ARG B  22      -6.055  -8.748 -31.871  1.00 83.37           C  
ATOM   3785  HB2 ARG B  22      -6.972  -9.042 -32.381  1.00 83.37           H  
ATOM   3786  HB3 ARG B  22      -6.153  -7.704 -31.573  1.00 83.37           H  
ATOM   3787  O   ARG B  22      -6.380  -8.397 -28.603  1.00 83.37           O  
ATOM   3788  CG  ARG B  22      -4.882  -8.841 -32.842  1.00 83.37           C  
ATOM   3789  HG2 ARG B  22      -4.802  -9.868 -33.197  1.00 83.37           H  
ATOM   3790  HG3 ARG B  22      -3.964  -8.571 -32.319  1.00 83.37           H  
ATOM   3791  CD  ARG B  22      -5.084  -7.894 -34.038  1.00 83.37           C  
ATOM   3792  HD2 ARG B  22      -5.966  -8.210 -34.595  1.00 83.37           H  
ATOM   3793  HD3 ARG B  22      -5.232  -6.877 -33.673  1.00 83.37           H  
ATOM   3794  NE  ARG B  22      -3.902  -7.935 -34.901  1.00 83.37           N  
ATOM   3795  HE  ARG B  22      -3.124  -8.443 -34.505  1.00 83.37           H  
ATOM   3796  NH1 ARG B  22      -4.600  -6.928 -36.831  1.00 83.37           N  
ATOM   3797 HH11 ARG B  22      -5.396  -6.556 -36.333  1.00 83.37           H  
ATOM   3798 HH12 ARG B  22      -4.430  -6.673 -37.794  1.00 83.37           H  
ATOM   3799  NH2 ARG B  22      -2.664  -8.064 -36.775  1.00 83.37           N  
ATOM   3800 HH21 ARG B  22      -2.471  -7.820 -37.735  1.00 83.37           H  
ATOM   3801 HH22 ARG B  22      -2.043  -8.668 -36.255  1.00 83.37           H  
ATOM   3802  CZ  ARG B  22      -3.734  -7.635 -36.168  1.00 83.37           C  
ATOM   3803  N   VAL B  23      -8.114  -9.347 -29.678  1.00 86.20           N  
ATOM   3804  H   VAL B  23      -8.386  -9.919 -30.464  1.00 86.20           H  
ATOM   3805  CA  VAL B  23      -9.143  -8.826 -28.766  1.00 86.20           C  
ATOM   3806  HA  VAL B  23      -8.958  -7.759 -28.638  1.00 86.20           H  
ATOM   3807  C   VAL B  23      -8.996  -9.430 -27.363  1.00 86.20           C  
ATOM   3808  CB  VAL B  23     -10.566  -8.952 -29.352  1.00 86.20           C  
ATOM   3809  HB  VAL B  23     -10.780  -9.982 -29.636  1.00 86.20           H  
ATOM   3810  O   VAL B  23      -8.885  -8.652 -26.419  1.00 86.20           O  
ATOM   3811  CG1 VAL B  23     -11.637  -8.501 -28.354  1.00 86.20           C  
ATOM   3812 HG11 VAL B  23     -11.433  -7.482 -28.022  1.00 86.20           H  
ATOM   3813 HG12 VAL B  23     -12.622  -8.529 -28.820  1.00 86.20           H  
ATOM   3814 HG13 VAL B  23     -11.652  -9.158 -27.484  1.00 86.20           H  
ATOM   3815  CG2 VAL B  23     -10.703  -8.124 -30.633  1.00 86.20           C  
ATOM   3816 HG21 VAL B  23     -10.504  -7.073 -30.419  1.00 86.20           H  
ATOM   3817 HG22 VAL B  23     -10.003  -8.473 -31.392  1.00 86.20           H  
ATOM   3818 HG23 VAL B  23     -11.715  -8.216 -31.027  1.00 86.20           H  
ATOM   3819  N   PRO B  24      -8.915 -10.767 -27.182  1.00 86.24           N  
ATOM   3820  CA  PRO B  24      -8.665 -11.336 -25.858  1.00 86.24           C  
ATOM   3821  HA  PRO B  24      -9.482 -11.050 -25.195  1.00 86.24           H  
ATOM   3822  C   PRO B  24      -7.345 -10.880 -25.220  1.00 86.24           C  
ATOM   3823  CB  PRO B  24      -8.692 -12.851 -26.052  1.00 86.24           C  
ATOM   3824  HB2 PRO B  24      -7.690 -13.209 -26.289  1.00 86.24           H  
ATOM   3825  HB3 PRO B  24      -9.093 -13.365 -25.179  1.00 86.24           H  
ATOM   3826  O   PRO B  24      -7.305 -10.680 -24.011  1.00 86.24           O  
ATOM   3827  CG  PRO B  24      -9.553 -13.060 -27.286  1.00 86.24           C  
ATOM   3828  HG2 PRO B  24      -9.303 -13.986 -27.805  1.00 86.24           H  
ATOM   3829  HG3 PRO B  24     -10.605 -13.047 -27.000  1.00 86.24           H  
ATOM   3830  CD  PRO B  24      -9.233 -11.832 -28.128  1.00 86.24           C  
ATOM   3831  HD2 PRO B  24      -8.379 -12.041 -28.773  1.00 86.24           H  
ATOM   3832  HD3 PRO B  24     -10.111 -11.612 -28.735  1.00 86.24           H  
ATOM   3833  N   LEU B  25      -6.284 -10.671 -26.008  1.00 89.04           N  
ATOM   3834  H   LEU B  25      -6.349 -10.877 -26.995  1.00 89.04           H  
ATOM   3835  CA  LEU B  25      -5.001 -10.192 -25.490  1.00 89.04           C  
ATOM   3836  HA  LEU B  25      -4.718 -10.825 -24.649  1.00 89.04           H  
ATOM   3837  C   LEU B  25      -5.107  -8.754 -24.967  1.00 89.04           C  
ATOM   3838  CB  LEU B  25      -3.931 -10.303 -26.590  1.00 89.04           C  
ATOM   3839  HB2 LEU B  25      -3.933 -11.312 -27.003  1.00 89.04           H  
ATOM   3840  HB3 LEU B  25      -4.186  -9.615 -27.396  1.00 89.04           H  
ATOM   3841  O   LEU B  25      -4.668  -8.476 -23.855  1.00 89.04           O  
ATOM   3842  CG  LEU B  25      -2.509  -9.983 -26.091  1.00 89.04           C  
ATOM   3843  HG  LEU B  25      -2.496  -9.013 -25.594  1.00 89.04           H  
ATOM   3844  CD1 LEU B  25      -2.018 -11.051 -25.112  1.00 89.04           C  
ATOM   3845 HD11 LEU B  25      -2.548 -10.954 -24.165  1.00 89.04           H  
ATOM   3846 HD12 LEU B  25      -0.955 -10.914 -24.913  1.00 89.04           H  
ATOM   3847 HD13 LEU B  25      -2.191 -12.048 -25.518  1.00 89.04           H  
ATOM   3848  CD2 LEU B  25      -1.561  -9.900 -27.287  1.00 89.04           C  
ATOM   3849 HD21 LEU B  25      -1.591 -10.827 -27.860  1.00 89.04           H  
ATOM   3850 HD22 LEU B  25      -0.544  -9.719 -26.938  1.00 89.04           H  
ATOM   3851 HD23 LEU B  25      -1.859  -9.072 -27.930  1.00 89.04           H  
ATOM   3852  N   LEU B  26      -5.727  -7.855 -25.740  1.00 90.21           N  
ATOM   3853  H   LEU B  26      -6.055  -8.140 -26.651  1.00 90.21           H  
ATOM   3854  CA  LEU B  26      -5.979  -6.480 -25.302  1.00 90.21           C  
ATOM   3855  HA  LEU B  26      -5.034  -6.019 -25.015  1.00 90.21           H  
ATOM   3856  C   LEU B  26      -6.863  -6.444 -24.056  1.00 90.21           C  
ATOM   3857  CB  LEU B  26      -6.634  -5.674 -26.436  1.00 90.21           C  
ATOM   3858  HB2 LEU B  26      -7.417  -6.282 -26.891  1.00 90.21           H  
ATOM   3859  HB3 LEU B  26      -7.111  -4.793 -26.008  1.00 90.21           H  
ATOM   3860  O   LEU B  26      -6.572  -5.687 -23.136  1.00 90.21           O  
ATOM   3861  CG  LEU B  26      -5.654  -5.201 -27.522  1.00 90.21           C  
ATOM   3862  HG  LEU B  26      -5.083  -6.048 -27.901  1.00 90.21           H  
ATOM   3863  CD1 LEU B  26      -6.446  -4.590 -28.679  1.00 90.21           C  
ATOM   3864 HD11 LEU B  26      -7.026  -3.738 -28.324  1.00 90.21           H  
ATOM   3865 HD12 LEU B  26      -7.119  -5.339 -29.097  1.00 90.21           H  
ATOM   3866 HD13 LEU B  26      -5.760  -4.256 -29.458  1.00 90.21           H  
ATOM   3867  CD2 LEU B  26      -4.684  -4.138 -26.998  1.00 90.21           C  
ATOM   3868 HD21 LEU B  26      -4.026  -4.561 -26.239  1.00 90.21           H  
ATOM   3869 HD22 LEU B  26      -5.236  -3.303 -26.567  1.00 90.21           H  
ATOM   3870 HD23 LEU B  26      -4.062  -3.769 -27.814  1.00 90.21           H  
ATOM   3871  N   LEU B  27      -7.899  -7.287 -23.998  1.00 90.85           N  
ATOM   3872  H   LEU B  27      -8.091  -7.872 -24.799  1.00 90.85           H  
ATOM   3873  CA  LEU B  27      -8.749  -7.405 -22.815  1.00 90.85           C  
ATOM   3874  HA  LEU B  27      -9.124  -6.415 -22.556  1.00 90.85           H  
ATOM   3875  C   LEU B  27      -7.959  -7.881 -21.595  1.00 90.85           C  
ATOM   3876  CB  LEU B  27      -9.935  -8.342 -23.091  1.00 90.85           C  
ATOM   3877  HB2 LEU B  27      -9.558  -9.259 -23.544  1.00 90.85           H  
ATOM   3878  HB3 LEU B  27     -10.391  -8.608 -22.137  1.00 90.85           H  
ATOM   3879  O   LEU B  27      -8.137  -7.302 -20.533  1.00 90.85           O  
ATOM   3880  CG  LEU B  27     -11.029  -7.738 -23.987  1.00 90.85           C  
ATOM   3881  HG  LEU B  27     -10.588  -7.353 -24.907  1.00 90.85           H  
ATOM   3882  CD1 LEU B  27     -12.040  -8.827 -24.351  1.00 90.85           C  
ATOM   3883 HD11 LEU B  27     -12.795  -8.420 -25.025  1.00 90.85           H  
ATOM   3884 HD12 LEU B  27     -12.533  -9.195 -23.452  1.00 90.85           H  
ATOM   3885 HD13 LEU B  27     -11.530  -9.651 -24.848  1.00 90.85           H  
ATOM   3886  CD2 LEU B  27     -11.789  -6.603 -23.294  1.00 90.85           C  
ATOM   3887 HD21 LEU B  27     -12.594  -6.248 -23.937  1.00 90.85           H  
ATOM   3888 HD22 LEU B  27     -11.119  -5.764 -23.104  1.00 90.85           H  
ATOM   3889 HD23 LEU B  27     -12.200  -6.948 -22.345  1.00 90.85           H  
ATOM   3890  N   LEU B  28      -7.064  -8.868 -21.727  1.00 90.77           N  
ATOM   3891  H   LEU B  28      -6.967  -9.325 -22.622  1.00 90.77           H  
ATOM   3892  CA  LEU B  28      -6.203  -9.294 -20.617  1.00 90.77           C  
ATOM   3893  HA  LEU B  28      -6.830  -9.576 -19.772  1.00 90.77           H  
ATOM   3894  C   LEU B  28      -5.316  -8.153 -20.107  1.00 90.77           C  
ATOM   3895  CB  LEU B  28      -5.321 -10.486 -21.028  1.00 90.77           C  
ATOM   3896  HB2 LEU B  28      -4.925 -10.308 -22.028  1.00 90.77           H  
ATOM   3897  HB3 LEU B  28      -4.467 -10.518 -20.351  1.00 90.77           H  
ATOM   3898  O   LEU B  28      -5.216  -7.966 -18.899  1.00 90.77           O  
ATOM   3899  CG  LEU B  28      -5.986 -11.872 -20.994  1.00 90.77           C  
ATOM   3900  HG  LEU B  28      -6.777 -11.922 -21.743  1.00 90.77           H  
ATOM   3901  CD1 LEU B  28      -4.920 -12.920 -21.318  1.00 90.77           C  
ATOM   3902 HD11 LEU B  28      -4.383 -12.643 -22.226  1.00 90.77           H  
ATOM   3903 HD12 LEU B  28      -4.196 -12.976 -20.505  1.00 90.77           H  
ATOM   3904 HD13 LEU B  28      -5.385 -13.899 -21.440  1.00 90.77           H  
ATOM   3905  CD2 LEU B  28      -6.566 -12.246 -19.628  1.00 90.77           C  
ATOM   3906 HD21 LEU B  28      -5.802 -12.154 -18.856  1.00 90.77           H  
ATOM   3907 HD22 LEU B  28      -7.406 -11.596 -19.381  1.00 90.77           H  
ATOM   3908 HD23 LEU B  28      -6.929 -13.273 -19.649  1.00 90.77           H  
ATOM   3909  N   VAL B  29      -4.713  -7.365 -21.002  1.00 90.27           N  
ATOM   3910  H   VAL B  29      -4.821  -7.579 -21.983  1.00 90.27           H  
ATOM   3911  CA  VAL B  29      -3.897  -6.205 -20.605  1.00 90.27           C  
ATOM   3912  HA  VAL B  29      -3.149  -6.534 -19.884  1.00 90.27           H  
ATOM   3913  C   VAL B  29      -4.750  -5.151 -19.894  1.00 90.27           C  
ATOM   3914  CB  VAL B  29      -3.159  -5.609 -21.819  1.00 90.27           C  
ATOM   3915  HB  VAL B  29      -3.879  -5.386 -22.607  1.00 90.27           H  
ATOM   3916  O   VAL B  29      -4.344  -4.634 -18.859  1.00 90.27           O  
ATOM   3917  CG1 VAL B  29      -2.407  -4.317 -21.472  1.00 90.27           C  
ATOM   3918 HG11 VAL B  29      -1.730  -4.491 -20.636  1.00 90.27           H  
ATOM   3919 HG12 VAL B  29      -1.834  -3.975 -22.334  1.00 90.27           H  
ATOM   3920 HG13 VAL B  29      -3.109  -3.529 -21.201  1.00 90.27           H  
ATOM   3921  CG2 VAL B  29      -2.126  -6.605 -22.367  1.00 90.27           C  
ATOM   3922 HG21 VAL B  29      -2.609  -7.538 -22.655  1.00 90.27           H  
ATOM   3923 HG22 VAL B  29      -1.376  -6.817 -21.605  1.00 90.27           H  
ATOM   3924 HG23 VAL B  29      -1.637  -6.184 -23.245  1.00 90.27           H  
ATOM   3925  N   LEU B  30      -5.954  -4.866 -20.398  1.00 92.81           N  
ATOM   3926  H   LEU B  30      -6.232  -5.318 -21.257  1.00 92.81           H  
ATOM   3927  CA  LEU B  30      -6.881  -3.914 -19.777  1.00 92.81           C  
ATOM   3928  HA  LEU B  30      -6.334  -2.989 -19.592  1.00 92.81           H  
ATOM   3929  C   LEU B  30      -7.374  -4.398 -18.408  1.00 92.81           C  
ATOM   3930  CB  LEU B  30      -8.049  -3.641 -20.749  1.00 92.81           C  
ATOM   3931  HB2 LEU B  30      -8.987  -3.999 -20.323  1.00 92.81           H  
ATOM   3932  HB3 LEU B  30      -7.896  -4.209 -21.666  1.00 92.81           H  
ATOM   3933  O   LEU B  30      -7.434  -3.608 -17.470  1.00 92.81           O  
ATOM   3934  CG  LEU B  30      -8.180  -2.153 -21.114  1.00 92.81           C  
ATOM   3935  HG  LEU B  30      -7.199  -1.677 -21.086  1.00 92.81           H  
ATOM   3936  CD1 LEU B  30      -8.717  -1.999 -22.536  1.00 92.81           C  
ATOM   3937 HD11 LEU B  30      -9.692  -2.478 -22.619  1.00 92.81           H  
ATOM   3938 HD12 LEU B  30      -8.022  -2.457 -23.240  1.00 92.81           H  
ATOM   3939 HD13 LEU B  30      -8.813  -0.940 -22.777  1.00 92.81           H  
ATOM   3940  CD2 LEU B  30      -9.116  -1.420 -20.156  1.00 92.81           C  
ATOM   3941 HD21 LEU B  30      -8.777  -1.564 -19.130  1.00 92.81           H  
ATOM   3942 HD22 LEU B  30      -9.104  -0.353 -20.378  1.00 92.81           H  
ATOM   3943 HD23 LEU B  30     -10.137  -1.790 -20.257  1.00 92.81           H  
ATOM   3944  N   ILE B  31      -7.670  -5.695 -18.280  1.00 92.75           N  
ATOM   3945  H   ILE B  31      -7.616  -6.272 -19.106  1.00 92.75           H  
ATOM   3946  CA  ILE B  31      -8.030  -6.345 -17.013  1.00 92.75           C  
ATOM   3947  HA  ILE B  31      -8.884  -5.831 -16.573  1.00 92.75           H  
ATOM   3948  C   ILE B  31      -6.880  -6.225 -16.023  1.00 92.75           C  
ATOM   3949  CB  ILE B  31      -8.407  -7.823 -17.256  1.00 92.75           C  
ATOM   3950  HB  ILE B  31      -7.670  -8.257 -17.932  1.00 92.75           H  
ATOM   3951  O   ILE B  31      -7.116  -5.853 -14.880  1.00 92.75           O  
ATOM   3952  CG1 ILE B  31      -9.799  -7.895 -17.915  1.00 92.75           C  
ATOM   3953 HG12 ILE B  31      -9.886  -7.135 -18.691  1.00 92.75           H  
ATOM   3954 HG13 ILE B  31     -10.569  -7.690 -17.172  1.00 92.75           H  
ATOM   3955  CG2 ILE B  31      -8.398  -8.664 -15.963  1.00 92.75           C  
ATOM   3956 HG21 ILE B  31      -9.092  -8.243 -15.235  1.00 92.75           H  
ATOM   3957 HG22 ILE B  31      -7.402  -8.688 -15.520  1.00 92.75           H  
ATOM   3958 HG23 ILE B  31      -8.675  -9.697 -16.171  1.00 92.75           H  
ATOM   3959  CD1 ILE B  31     -10.071  -9.250 -18.570  1.00 92.75           C  
ATOM   3960 HD11 ILE B  31      -9.283  -9.481 -19.286  1.00 92.75           H  
ATOM   3961 HD12 ILE B  31     -10.129 -10.044 -17.825  1.00 92.75           H  
ATOM   3962 HD13 ILE B  31     -11.020  -9.195 -19.103  1.00 92.75           H  
ATOM   3963  N   PHE B  32      -5.647  -6.496 -16.452  1.00 91.84           N  
ATOM   3964  H   PHE B  32      -5.517  -6.817 -17.401  1.00 91.84           H  
ATOM   3965  CA  PHE B  32      -4.474  -6.359 -15.597  1.00 91.84           C  
ATOM   3966  HA  PHE B  32      -4.612  -6.982 -14.713  1.00 91.84           H  
ATOM   3967  C   PHE B  32      -4.295  -4.920 -15.102  1.00 91.84           C  
ATOM   3968  CB  PHE B  32      -3.233  -6.852 -16.346  1.00 91.84           C  
ATOM   3969  HB2 PHE B  32      -3.343  -7.919 -16.538  1.00 91.84           H  
ATOM   3970  HB3 PHE B  32      -3.148  -6.339 -17.304  1.00 91.84           H  
ATOM   3971  O   PHE B  32      -4.183  -4.703 -13.898  1.00 91.84           O  
ATOM   3972  CG  PHE B  32      -1.966  -6.645 -15.553  1.00 91.84           C  
ATOM   3973  CD1 PHE B  32      -1.046  -5.647 -15.923  1.00 91.84           C  
ATOM   3974  HD1 PHE B  32      -1.217  -5.050 -16.807  1.00 91.84           H  
ATOM   3975  CD2 PHE B  32      -1.766  -7.387 -14.377  1.00 91.84           C  
ATOM   3976  HD2 PHE B  32      -2.489  -8.131 -14.077  1.00 91.84           H  
ATOM   3977  CE1 PHE B  32       0.083  -5.405 -15.123  1.00 91.84           C  
ATOM   3978  HE1 PHE B  32       0.786  -4.632 -15.398  1.00 91.84           H  
ATOM   3979  CE2 PHE B  32      -0.665  -7.110 -13.556  1.00 91.84           C  
ATOM   3980  HE2 PHE B  32      -0.562  -7.628 -12.613  1.00 91.84           H  
ATOM   3981  CZ  PHE B  32       0.274  -6.136 -13.937  1.00 91.84           C  
ATOM   3982  HZ  PHE B  32       1.122  -5.925 -13.302  1.00 91.84           H  
ATOM   3983  N   SER B  33      -4.342  -3.933 -16.001  1.00 91.14           N  
ATOM   3984  H   SER B  33      -4.381  -4.165 -16.983  1.00 91.14           H  
ATOM   3985  CA  SER B  33      -4.231  -2.517 -15.630  1.00 91.14           C  
ATOM   3986  HA  SER B  33      -3.288  -2.360 -15.106  1.00 91.14           H  
ATOM   3987  C   SER B  33      -5.361  -2.069 -14.701  1.00 91.14           C  
ATOM   3988  CB  SER B  33      -4.238  -1.641 -16.884  1.00 91.14           C  
ATOM   3989  HB2 SER B  33      -5.156  -1.812 -17.445  1.00 91.14           H  
ATOM   3990  HB3 SER B  33      -4.192  -0.593 -16.587  1.00 91.14           H  
ATOM   3991  O   SER B  33      -5.122  -1.328 -13.751  1.00 91.14           O  
ATOM   3992  OG  SER B  33      -3.122  -1.941 -17.699  1.00 91.14           O  
ATOM   3993  HG  SER B  33      -3.122  -1.348 -18.454  1.00 91.14           H  
ATOM   3994  N   CYS B  34      -6.589  -2.539 -14.936  1.00 92.22           N  
ATOM   3995  H   CYS B  34      -6.737  -3.138 -15.736  1.00 92.22           H  
ATOM   3996  CA  CYS B  34      -7.737  -2.210 -14.096  1.00 92.22           C  
ATOM   3997  HA  CYS B  34      -7.748  -1.132 -13.934  1.00 92.22           H  
ATOM   3998  C   CYS B  34      -7.632  -2.866 -12.712  1.00 92.22           C  
ATOM   3999  CB  CYS B  34      -9.014  -2.600 -14.847  1.00 92.22           C  
ATOM   4000  HB2 CYS B  34      -9.113  -3.684 -14.886  1.00 92.22           H  
ATOM   4001  HB3 CYS B  34      -8.968  -2.215 -15.866  1.00 92.22           H  
ATOM   4002  O   CYS B  34      -7.790  -2.181 -11.705  1.00 92.22           O  
ATOM   4003  SG  CYS B  34     -10.454  -1.875 -14.021  1.00 92.22           S  
ATOM   4004  HG  CYS B  34     -10.009  -0.619 -13.923  1.00 92.22           H  
ATOM   4005  N   ALA B  35      -7.267  -4.150 -12.647  1.00 91.50           N  
ATOM   4006  H   ALA B  35      -7.131  -4.664 -13.506  1.00 91.50           H  
ATOM   4007  CA  ALA B  35      -7.007  -4.850 -11.391  1.00 91.50           C  
ATOM   4008  HA  ALA B  35      -7.911  -4.831 -10.783  1.00 91.50           H  
ATOM   4009  C   ALA B  35      -5.896  -4.158 -10.589  1.00 91.50           C  
ATOM   4010  CB  ALA B  35      -6.650  -6.308 -11.701  1.00 91.50           C  
ATOM   4011  HB1 ALA B  35      -6.486  -6.843 -10.766  1.00 91.50           H  
ATOM   4012  HB2 ALA B  35      -7.468  -6.785 -12.240  1.00 91.50           H  
ATOM   4013  HB3 ALA B  35      -5.744  -6.355 -12.305  1.00 91.50           H  
ATOM   4014  O   ALA B  35      -6.031  -3.977  -9.381  1.00 91.50           O  
ATOM   4015  N   MET B  36      -4.839  -3.691 -11.261  1.00 89.80           N  
ATOM   4016  H   MET B  36      -4.758  -3.900 -12.246  1.00 89.80           H  
ATOM   4017  CA  MET B  36      -3.782  -2.912 -10.621  1.00 89.80           C  
ATOM   4018  HA  MET B  36      -3.413  -3.498  -9.779  1.00 89.80           H  
ATOM   4019  C   MET B  36      -4.296  -1.584 -10.059  1.00 89.80           C  
ATOM   4020  CB  MET B  36      -2.643  -2.669 -11.622  1.00 89.80           C  
ATOM   4021  HB2 MET B  36      -2.440  -3.582 -12.181  1.00 89.80           H  
ATOM   4022  HB3 MET B  36      -2.930  -1.896 -12.335  1.00 89.80           H  
ATOM   4023  O   MET B  36      -3.956  -1.222  -8.935  1.00 89.80           O  
ATOM   4024  CG  MET B  36      -1.366  -2.236 -10.898  1.00 89.80           C  
ATOM   4025  HG2 MET B  36      -0.581  -2.078 -11.638  1.00 89.80           H  
ATOM   4026  HG3 MET B  36      -1.545  -1.287 -10.393  1.00 89.80           H  
ATOM   4027  SD  MET B  36      -0.775  -3.435  -9.675  1.00 89.80           S  
ATOM   4028  CE  MET B  36      -0.489  -4.873 -10.735  1.00 89.80           C  
ATOM   4029  HE1 MET B  36       0.081  -4.567 -11.613  1.00 89.80           H  
ATOM   4030  HE2 MET B  36       0.067  -5.635 -10.188  1.00 89.80           H  
ATOM   4031  HE3 MET B  36      -1.443  -5.292 -11.053  1.00 89.80           H  
ATOM   4032  N   GLY B  37      -5.158  -0.886 -10.805  1.00 89.83           N  
ATOM   4033  H   GLY B  37      -5.374  -1.223 -11.732  1.00 89.83           H  
ATOM   4034  CA  GLY B  37      -5.825   0.329 -10.337  1.00 89.83           C  
ATOM   4035  HA2 GLY B  37      -5.079   1.093 -10.115  1.00 89.83           H  
ATOM   4036  HA3 GLY B  37      -6.485   0.696 -11.123  1.00 89.83           H  
ATOM   4037  C   GLY B  37      -6.668   0.091  -9.083  1.00 89.83           C  
ATOM   4038  O   GLY B  37      -6.621   0.899  -8.159  1.00 89.83           O  
ATOM   4039  N   VAL B  38      -7.379  -1.039  -9.010  1.00 92.06           N  
ATOM   4040  H   VAL B  38      -7.393  -1.646  -9.817  1.00 92.06           H  
ATOM   4041  CA  VAL B  38      -8.175  -1.414  -7.829  1.00 92.06           C  
ATOM   4042  HA  VAL B  38      -8.814  -0.574  -7.557  1.00 92.06           H  
ATOM   4043  C   VAL B  38      -7.267  -1.682  -6.626  1.00 92.06           C  
ATOM   4044  CB  VAL B  38      -9.087  -2.624  -8.122  1.00 92.06           C  
ATOM   4045  HB  VAL B  38      -8.480  -3.457  -8.476  1.00 92.06           H  
ATOM   4046  O   VAL B  38      -7.492  -1.114  -5.558  1.00 92.06           O  
ATOM   4047  CG1 VAL B  38      -9.858  -3.074  -6.874  1.00 92.06           C  
ATOM   4048 HG11 VAL B  38     -10.415  -2.237  -6.453  1.00 92.06           H  
ATOM   4049 HG12 VAL B  38      -9.172  -3.457  -6.118  1.00 92.06           H  
ATOM   4050 HG13 VAL B  38     -10.556  -3.870  -7.134  1.00 92.06           H  
ATOM   4051  CG2 VAL B  38     -10.138  -2.305  -9.191  1.00 92.06           C  
ATOM   4052 HG21 VAL B  38      -9.674  -1.913 -10.097  1.00 92.06           H  
ATOM   4053 HG22 VAL B  38     -10.694  -3.205  -9.452  1.00 92.06           H  
ATOM   4054 HG23 VAL B  38     -10.838  -1.564  -8.806  1.00 92.06           H  
ATOM   4055  N   VAL B  39      -6.206  -2.485  -6.783  1.00 87.66           N  
ATOM   4056  H   VAL B  39      -6.057  -2.919  -7.682  1.00 87.66           H  
ATOM   4057  CA  VAL B  39      -5.245  -2.748  -5.689  1.00 87.66           C  
ATOM   4058  HA  VAL B  39      -5.785  -3.175  -4.844  1.00 87.66           H  
ATOM   4059  C   VAL B  39      -4.598  -1.449  -5.197  1.00 87.66           C  
ATOM   4060  CB  VAL B  39      -4.156  -3.755  -6.114  1.00 87.66           C  
ATOM   4061  HB  VAL B  39      -3.658  -3.392  -7.013  1.00 87.66           H  
ATOM   4062  O   VAL B  39      -4.454  -1.245  -3.994  1.00 87.66           O  
ATOM   4063  CG1 VAL B  39      -3.095  -3.971  -5.026  1.00 87.66           C  
ATOM   4064 HG11 VAL B  39      -2.363  -4.704  -5.365  1.00 87.66           H  
ATOM   4065 HG12 VAL B  39      -3.566  -4.316  -4.107  1.00 87.66           H  
ATOM   4066 HG13 VAL B  39      -2.562  -3.041  -4.826  1.00 87.66           H  
ATOM   4067  CG2 VAL B  39      -4.752  -5.135  -6.404  1.00 87.66           C  
ATOM   4068 HG21 VAL B  39      -5.422  -5.062  -7.260  1.00 87.66           H  
ATOM   4069 HG22 VAL B  39      -5.305  -5.500  -5.538  1.00 87.66           H  
ATOM   4070 HG23 VAL B  39      -3.962  -5.843  -6.656  1.00 87.66           H  
ATOM   4071  N   PHE B  40      -4.245  -0.548  -6.113  1.00 88.17           N  
ATOM   4072  H   PHE B  40      -4.366  -0.775  -7.090  1.00 88.17           H  
ATOM   4073  CA  PHE B  40      -3.644   0.738  -5.776  1.00 88.17           C  
ATOM   4074  HA  PHE B  40      -2.784   0.568  -5.127  1.00 88.17           H  
ATOM   4075  C   PHE B  40      -4.612   1.652  -5.008  1.00 88.17           C  
ATOM   4076  CB  PHE B  40      -3.154   1.386  -7.073  1.00 88.17           C  
ATOM   4077  HB2 PHE B  40      -3.997   1.526  -7.750  1.00 88.17           H  
ATOM   4078  HB3 PHE B  40      -2.453   0.708  -7.561  1.00 88.17           H  
ATOM   4079  O   PHE B  40      -4.267   2.163  -3.942  1.00 88.17           O  
ATOM   4080  CG  PHE B  40      -2.464   2.713  -6.864  1.00 88.17           C  
ATOM   4081  CD1 PHE B  40      -3.158   3.918  -7.080  1.00 88.17           C  
ATOM   4082  HD1 PHE B  40      -4.194   3.906  -7.383  1.00 88.17           H  
ATOM   4083  CD2 PHE B  40      -1.128   2.740  -6.428  1.00 88.17           C  
ATOM   4084  HD2 PHE B  40      -0.605   1.817  -6.227  1.00 88.17           H  
ATOM   4085  CE1 PHE B  40      -2.505   5.146  -6.883  1.00 88.17           C  
ATOM   4086  HE1 PHE B  40      -3.038   6.074  -7.024  1.00 88.17           H  
ATOM   4087  CE2 PHE B  40      -0.473   3.967  -6.237  1.00 88.17           C  
ATOM   4088  HE2 PHE B  40       0.543   3.996  -5.873  1.00 88.17           H  
ATOM   4089  CZ  PHE B  40      -1.160   5.169  -6.475  1.00 88.17           C  
ATOM   4090  HZ  PHE B  40      -0.669   6.113  -6.290  1.00 88.17           H  
ATOM   4091  N   MET B  41      -5.841   1.818  -5.506  1.00 89.79           N  
ATOM   4092  H   MET B  41      -6.075   1.370  -6.381  1.00 89.79           H  
ATOM   4093  CA  MET B  41      -6.853   2.669  -4.868  1.00 89.79           C  
ATOM   4094  HA  MET B  41      -6.424   3.656  -4.697  1.00 89.79           H  
ATOM   4095  C   MET B  41      -7.283   2.148  -3.499  1.00 89.79           C  
ATOM   4096  CB  MET B  41      -8.087   2.797  -5.772  1.00 89.79           C  
ATOM   4097  HB2 MET B  41      -8.347   1.822  -6.184  1.00 89.79           H  
ATOM   4098  HB3 MET B  41      -8.936   3.131  -5.175  1.00 89.79           H  
ATOM   4099  O   MET B  41      -7.401   2.930  -2.555  1.00 89.79           O  
ATOM   4100  CG  MET B  41      -7.874   3.796  -6.913  1.00 89.79           C  
ATOM   4101  HG2 MET B  41      -7.104   3.407  -7.579  1.00 89.79           H  
ATOM   4102  HG3 MET B  41      -8.803   3.852  -7.482  1.00 89.79           H  
ATOM   4103  SD  MET B  41      -7.400   5.489  -6.438  1.00 89.79           S  
ATOM   4104  CE  MET B  41      -8.586   5.835  -5.111  1.00 89.79           C  
ATOM   4105  HE1 MET B  41      -8.229   5.403  -4.176  1.00 89.79           H  
ATOM   4106  HE2 MET B  41      -8.691   6.913  -4.983  1.00 89.79           H  
ATOM   4107  HE3 MET B  41      -9.549   5.387  -5.355  1.00 89.79           H  
ATOM   4108  N   THR B  42      -7.465   0.834  -3.361  1.00 89.48           N  
ATOM   4109  H   THR B  42      -7.372   0.243  -4.175  1.00 89.48           H  
ATOM   4110  CA  THR B  42      -7.835   0.223  -2.075  1.00 89.48           C  
ATOM   4111  HA  THR B  42      -8.730   0.721  -1.702  1.00 89.48           H  
ATOM   4112  C   THR B  42      -6.748   0.429  -1.023  1.00 89.48           C  
ATOM   4113  CB  THR B  42      -8.157  -1.271  -2.213  1.00 89.48           C  
ATOM   4114  HB  THR B  42      -8.270  -1.703  -1.219  1.00 89.48           H  
ATOM   4115  O   THR B  42      -7.058   0.726   0.132  1.00 89.48           O  
ATOM   4116  CG2 THR B  42      -9.448  -1.507  -2.992  1.00 89.48           C  
ATOM   4117 HG21 THR B  42     -10.290  -1.078  -2.449  1.00 89.48           H  
ATOM   4118 HG22 THR B  42      -9.412  -1.038  -3.976  1.00 89.48           H  
ATOM   4119 HG23 THR B  42      -9.623  -2.578  -3.101  1.00 89.48           H  
ATOM   4120  OG1 THR B  42      -7.128  -1.949  -2.892  1.00 89.48           O  
ATOM   4121  HG1 THR B  42      -7.238  -1.731  -3.820  1.00 89.48           H  
ATOM   4122  N   HIS B  43      -5.471   0.359  -1.415  1.00 85.15           N  
ATOM   4123  H   HIS B  43      -5.266   0.080  -2.364  1.00 85.15           H  
ATOM   4124  CA  HIS B  43      -4.364   0.661  -0.513  1.00 85.15           C  
ATOM   4125  HA  HIS B  43      -4.492   0.064   0.390  1.00 85.15           H  
ATOM   4126  C   HIS B  43      -4.345   2.132  -0.075  1.00 85.15           C  
ATOM   4127  CB  HIS B  43      -3.037   0.266  -1.159  1.00 85.15           C  
ATOM   4128  HB2 HIS B  43      -3.088  -0.772  -1.487  1.00 85.15           H  
ATOM   4129  HB3 HIS B  43      -2.847   0.888  -2.033  1.00 85.15           H  
ATOM   4130  O   HIS B  43      -4.280   2.402   1.124  1.00 85.15           O  
ATOM   4131  CG  HIS B  43      -1.898   0.411  -0.187  1.00 85.15           C  
ATOM   4132  CD2 HIS B  43      -1.041   1.473  -0.072  1.00 85.15           C  
ATOM   4133  HD2 HIS B  43      -1.061   2.378  -0.662  1.00 85.15           H  
ATOM   4134  ND1 HIS B  43      -1.529  -0.514   0.761  1.00 85.15           N  
ATOM   4135  HD1 HIS B  43      -1.978  -1.405   0.917  1.00 85.15           H  
ATOM   4136  CE1 HIS B  43      -0.442  -0.049   1.398  1.00 85.15           C  
ATOM   4137  HE1 HIS B  43       0.106  -0.568   2.171  1.00 85.15           H  
ATOM   4138  NE2 HIS B  43      -0.099   1.146   0.909  1.00 85.15           N  
ATOM   4139  N   HIS B  44      -4.446   3.075  -1.018  1.00 86.57           N  
ATOM   4140  H   HIS B  44      -4.488   2.796  -1.988  1.00 86.57           H  
ATOM   4141  CA  HIS B  44      -4.450   4.508  -0.702  1.00 86.57           C  
ATOM   4142  HA  HIS B  44      -3.559   4.738  -0.117  1.00 86.57           H  
ATOM   4143  C   HIS B  44      -5.643   4.920   0.161  1.00 86.57           C  
ATOM   4144  CB  HIS B  44      -4.406   5.331  -1.995  1.00 86.57           C  
ATOM   4145  HB2 HIS B  44      -4.886   6.295  -1.826  1.00 86.57           H  
ATOM   4146  HB3 HIS B  44      -4.951   4.824  -2.792  1.00 86.57           H  
ATOM   4147  O   HIS B  44      -5.485   5.701   1.095  1.00 86.57           O  
ATOM   4148  CG  HIS B  44      -2.992   5.604  -2.418  1.00 86.57           C  
ATOM   4149  CD2 HIS B  44      -2.301   5.005  -3.434  1.00 86.57           C  
ATOM   4150  HD2 HIS B  44      -2.687   4.256  -4.110  1.00 86.57           H  
ATOM   4151  ND1 HIS B  44      -2.123   6.464  -1.786  1.00 86.57           N  
ATOM   4152  HD1 HIS B  44      -2.313   7.010  -0.958  1.00 86.57           H  
ATOM   4153  CE1 HIS B  44      -0.938   6.392  -2.409  1.00 86.57           C  
ATOM   4154  HE1 HIS B  44      -0.052   6.939  -2.119  1.00 86.57           H  
ATOM   4155  NE2 HIS B  44      -0.995   5.511  -3.418  1.00 86.57           N  
ATOM   4156  N   THR B  45      -6.819   4.347  -0.083  1.00 90.47           N  
ATOM   4157  H   THR B  45      -6.916   3.764  -0.902  1.00 90.47           H  
ATOM   4158  CA  THR B  45      -8.000   4.605   0.749  1.00 90.47           C  
ATOM   4159  HA  THR B  45      -8.141   5.681   0.847  1.00 90.47           H  
ATOM   4160  C   THR B  45      -7.819   4.064   2.161  1.00 90.47           C  
ATOM   4161  CB  THR B  45      -9.260   4.018   0.114  1.00 90.47           C  
ATOM   4162  HB  THR B  45      -9.196   2.930   0.148  1.00 90.47           H  
ATOM   4163  O   THR B  45      -8.140   4.756   3.120  1.00 90.47           O  
ATOM   4164  CG2 THR B  45     -10.528   4.485   0.826  1.00 90.47           C  
ATOM   4165 HG21 THR B  45     -10.631   3.975   1.784  1.00 90.47           H  
ATOM   4166 HG22 THR B  45     -11.401   4.264   0.211  1.00 90.47           H  
ATOM   4167 HG23 THR B  45     -10.493   5.561   0.995  1.00 90.47           H  
ATOM   4168  OG1 THR B  45      -9.356   4.415  -1.229  1.00 90.47           O  
ATOM   4169  HG1 THR B  45      -8.869   3.787  -1.768  1.00 90.47           H  
ATOM   4170  N   ARG B  46      -7.229   2.871   2.329  1.00 85.60           N  
ATOM   4171  H   ARG B  46      -6.976   2.333   1.513  1.00 85.60           H  
ATOM   4172  CA  ARG B  46      -6.930   2.336   3.668  1.00 85.60           C  
ATOM   4173  HA  ARG B  46      -7.846   2.380   4.257  1.00 85.60           H  
ATOM   4174  C   ARG B  46      -5.919   3.212   4.423  1.00 85.60           C  
ATOM   4175  CB  ARG B  46      -6.488   0.868   3.554  1.00 85.60           C  
ATOM   4176  HB2 ARG B  46      -5.545   0.814   3.010  1.00 85.60           H  
ATOM   4177  HB3 ARG B  46      -7.243   0.314   2.996  1.00 85.60           H  
ATOM   4178  O   ARG B  46      -6.083   3.406   5.624  1.00 85.60           O  
ATOM   4179  CG  ARG B  46      -6.322   0.220   4.939  1.00 85.60           C  
ATOM   4180  HG2 ARG B  46      -5.544   0.759   5.480  1.00 85.60           H  
ATOM   4181  HG3 ARG B  46      -7.247   0.309   5.509  1.00 85.60           H  
ATOM   4182  CD  ARG B  46      -5.885  -1.251   4.866  1.00 85.60           C  
ATOM   4183  HD2 ARG B  46      -5.251  -1.391   3.990  1.00 85.60           H  
ATOM   4184  HD3 ARG B  46      -5.290  -1.457   5.756  1.00 85.60           H  
ATOM   4185  NE  ARG B  46      -7.026  -2.189   4.843  1.00 85.60           N  
ATOM   4186  HE  ARG B  46      -7.927  -1.795   5.073  1.00 85.60           H  
ATOM   4187  NH1 ARG B  46      -5.877  -4.094   4.253  1.00 85.60           N  
ATOM   4188 HH11 ARG B  46      -5.901  -5.080   4.035  1.00 85.60           H  
ATOM   4189 HH12 ARG B  46      -5.008  -3.581   4.276  1.00 85.60           H  
ATOM   4190  NH2 ARG B  46      -8.069  -4.194   4.565  1.00 85.60           N  
ATOM   4191 HH21 ARG B  46      -8.959  -3.759   4.759  1.00 85.60           H  
ATOM   4192 HH22 ARG B  46      -8.054  -5.144   4.222  1.00 85.60           H  
ATOM   4193  CZ  ARG B  46      -6.982  -3.482   4.563  1.00 85.60           C  
ATOM   4194  N   GLN B  47      -4.912   3.758   3.739  1.00 85.73           N  
ATOM   4195  H   GLN B  47      -4.820   3.548   2.756  1.00 85.73           H  
ATOM   4196  CA  GLN B  47      -3.992   4.729   4.345  1.00 85.73           C  
ATOM   4197  HA  GLN B  47      -3.577   4.308   5.261  1.00 85.73           H  
ATOM   4198  C   GLN B  47      -4.709   6.026   4.746  1.00 85.73           C  
ATOM   4199  CB  GLN B  47      -2.837   5.050   3.391  1.00 85.73           C  
ATOM   4200  HB2 GLN B  47      -3.231   5.308   2.409  1.00 85.73           H  
ATOM   4201  HB3 GLN B  47      -2.311   5.921   3.782  1.00 85.73           H  
ATOM   4202  O   GLN B  47      -4.499   6.511   5.854  1.00 85.73           O  
ATOM   4203  CG  GLN B  47      -1.816   3.912   3.251  1.00 85.73           C  
ATOM   4204  HG2 GLN B  47      -1.466   3.623   4.241  1.00 85.73           H  
ATOM   4205  HG3 GLN B  47      -2.279   3.047   2.776  1.00 85.73           H  
ATOM   4206  CD  GLN B  47      -0.609   4.346   2.419  1.00 85.73           C  
ATOM   4207  NE2 GLN B  47       0.463   3.593   2.409  1.00 85.73           N  
ATOM   4208 HE21 GLN B  47       1.216   3.936   1.830  1.00 85.73           H  
ATOM   4209 HE22 GLN B  47       0.421   2.635   2.729  1.00 85.73           H  
ATOM   4210  OE1 GLN B  47      -0.600   5.363   1.747  1.00 85.73           O  
ATOM   4211  N   ALA B  48      -5.595   6.550   3.893  1.00 91.52           N  
ATOM   4212  H   ALA B  48      -5.695   6.143   2.974  1.00 91.52           H  
ATOM   4213  CA  ALA B  48      -6.386   7.741   4.199  1.00 91.52           C  
ATOM   4214  HA  ALA B  48      -5.706   8.555   4.450  1.00 91.52           H  
ATOM   4215  C   ALA B  48      -7.303   7.520   5.415  1.00 91.52           C  
ATOM   4216  CB  ALA B  48      -7.171   8.147   2.946  1.00 91.52           C  
ATOM   4217  HB1 ALA B  48      -7.916   7.391   2.699  1.00 91.52           H  
ATOM   4218  HB2 ALA B  48      -7.676   9.097   3.126  1.00 91.52           H  
ATOM   4219  HB3 ALA B  48      -6.490   8.276   2.105  1.00 91.52           H  
ATOM   4220  O   ALA B  48      -7.359   8.367   6.299  1.00 91.52           O  
ATOM   4221  N   ILE B  49      -7.951   6.354   5.524  1.00 92.12           N  
ATOM   4222  H   ILE B  49      -7.909   5.710   4.747  1.00 92.12           H  
ATOM   4223  CA  ILE B  49      -8.765   6.003   6.700  1.00 92.12           C  
ATOM   4224  HA  ILE B  49      -9.523   6.773   6.842  1.00 92.12           H  
ATOM   4225  C   ILE B  49      -7.901   6.007   7.968  1.00 92.12           C  
ATOM   4226  CB  ILE B  49      -9.489   4.653   6.487  1.00 92.12           C  
ATOM   4227  HB  ILE B  49      -8.753   3.910   6.181  1.00 92.12           H  
ATOM   4228  O   ILE B  49      -8.278   6.622   8.958  1.00 92.12           O  
ATOM   4229  CG1 ILE B  49     -10.559   4.791   5.379  1.00 92.12           C  
ATOM   4230 HG12 ILE B  49     -11.387   5.394   5.752  1.00 92.12           H  
ATOM   4231 HG13 ILE B  49     -10.142   5.319   4.521  1.00 92.12           H  
ATOM   4232  CG2 ILE B  49     -10.159   4.167   7.788  1.00 92.12           C  
ATOM   4233 HG21 ILE B  49      -9.425   4.012   8.578  1.00 92.12           H  
ATOM   4234 HG22 ILE B  49     -10.876   4.907   8.142  1.00 92.12           H  
ATOM   4235 HG23 ILE B  49     -10.670   3.217   7.635  1.00 92.12           H  
ATOM   4236  CD1 ILE B  49     -11.111   3.454   4.866  1.00 92.12           C  
ATOM   4237 HD11 ILE B  49     -10.294   2.824   4.512  1.00 92.12           H  
ATOM   4238 HD12 ILE B  49     -11.662   2.935   5.651  1.00 92.12           H  
ATOM   4239 HD13 ILE B  49     -11.792   3.644   4.037  1.00 92.12           H  
ATOM   4240  N   SER B  50      -6.704   5.416   7.921  1.00 90.14           N  
ATOM   4241  H   SER B  50      -6.427   4.935   7.077  1.00 90.14           H  
ATOM   4242  CA  SER B  50      -5.786   5.449   9.066  1.00 90.14           C  
ATOM   4243  HA  SER B  50      -6.297   5.019   9.927  1.00 90.14           H  
ATOM   4244  C   SER B  50      -5.353   6.874   9.444  1.00 90.14           C  
ATOM   4245  CB  SER B  50      -4.546   4.608   8.764  1.00 90.14           C  
ATOM   4246  HB2 SER B  50      -3.971   5.079   7.967  1.00 90.14           H  
ATOM   4247  HB3 SER B  50      -4.851   3.614   8.438  1.00 90.14           H  
ATOM   4248  O   SER B  50      -5.171   7.151  10.626  1.00 90.14           O  
ATOM   4249  OG  SER B  50      -3.737   4.488   9.917  1.00 90.14           O  
ATOM   4250  HG  SER B  50      -3.855   5.277  10.452  1.00 90.14           H  
ATOM   4251  N   ALA B  51      -5.175   7.772   8.470  1.00 93.24           N  
ATOM   4252  H   ALA B  51      -5.292   7.479   7.511  1.00 93.24           H  
ATOM   4253  CA  ALA B  51      -4.831   9.173   8.723  1.00 93.24           C  
ATOM   4254  HA  ALA B  51      -4.013   9.215   9.442  1.00 93.24           H  
ATOM   4255  C   ALA B  51      -6.011   9.954   9.324  1.00 93.24           C  
ATOM   4256  CB  ALA B  51      -4.354   9.805   7.411  1.00 93.24           C  
ATOM   4257  HB1 ALA B  51      -5.156   9.800   6.673  1.00 93.24           H  
ATOM   4258  HB2 ALA B  51      -3.501   9.249   7.021  1.00 93.24           H  
ATOM   4259  HB3 ALA B  51      -4.049  10.835   7.595  1.00 93.24           H  
ATOM   4260  O   ALA B  51      -5.825  10.764  10.233  1.00 93.24           O  
ATOM   4261  N   LYS B  52      -7.234   9.670   8.862  1.00 94.81           N  
ATOM   4262  H   LYS B  52      -7.311   9.019   8.094  1.00 94.81           H  
ATOM   4263  CA  LYS B  52      -8.465  10.188   9.460  1.00 94.81           C  
ATOM   4264  HA  LYS B  52      -8.433  11.278   9.453  1.00 94.81           H  
ATOM   4265  C   LYS B  52      -8.561   9.768  10.928  1.00 94.81           C  
ATOM   4266  CB  LYS B  52      -9.667   9.717   8.626  1.00 94.81           C  
ATOM   4267  HB2 LYS B  52      -9.703   8.627   8.631  1.00 94.81           H  
ATOM   4268  HB3 LYS B  52      -9.551  10.048   7.595  1.00 94.81           H  
ATOM   4269  O   LYS B  52      -8.750  10.630  11.781  1.00 94.81           O  
ATOM   4270  CG  LYS B  52     -10.993  10.249   9.179  1.00 94.81           C  
ATOM   4271  HG2 LYS B  52     -11.026  11.335   9.085  1.00 94.81           H  
ATOM   4272  HG3 LYS B  52     -11.067   9.979  10.232  1.00 94.81           H  
ATOM   4273  CD  LYS B  52     -12.191   9.625   8.458  1.00 94.81           C  
ATOM   4274  HD2 LYS B  52     -12.057   8.544   8.410  1.00 94.81           H  
ATOM   4275  HD3 LYS B  52     -12.268  10.028   7.448  1.00 94.81           H  
ATOM   4276  CE  LYS B  52     -13.460   9.941   9.252  1.00 94.81           C  
ATOM   4277  HE2 LYS B  52     -13.298   9.671  10.295  1.00 94.81           H  
ATOM   4278  HE3 LYS B  52     -13.637  11.015   9.192  1.00 94.81           H  
ATOM   4279  NZ  LYS B  52     -14.635   9.222   8.722  1.00 94.81           N  
ATOM   4280  HZ1 LYS B  52     -14.769   9.511   7.763  1.00 94.81           H  
ATOM   4281  HZ2 LYS B  52     -15.481   9.495   9.200  1.00 94.81           H  
ATOM   4282  HZ3 LYS B  52     -14.504   8.221   8.743  1.00 94.81           H  
ATOM   4283  N   ASP B  53      -8.366   8.486  11.232  1.00 94.73           N  
ATOM   4284  H   ASP B  53      -8.288   7.819  10.478  1.00 94.73           H  
ATOM   4285  CA  ASP B  53      -8.433   7.971  12.607  1.00 94.73           C  
ATOM   4286  HA  ASP B  53      -9.416   8.198  13.021  1.00 94.73           H  
ATOM   4287  C   ASP B  53      -7.393   8.642  13.521  1.00 94.73           C  
ATOM   4288  CB  ASP B  53      -8.257   6.442  12.609  1.00 94.73           C  
ATOM   4289  HB2 ASP B  53      -7.332   6.188  12.092  1.00 94.73           H  
ATOM   4290  HB3 ASP B  53      -8.162   6.109  13.642  1.00 94.73           H  
ATOM   4291  O   ASP B  53      -7.704   9.013  14.652  1.00 94.73           O  
ATOM   4292  CG  ASP B  53      -9.423   5.668  11.973  1.00 94.73           C  
ATOM   4293  OD1 ASP B  53     -10.532   6.240  11.847  1.00 94.73           O  
ATOM   4294  OD2 ASP B  53      -9.196   4.486  11.621  1.00 94.73           O  
ATOM   4295  N   GLN B  54      -6.178   8.895  13.021  1.00 95.97           N  
ATOM   4296  H   GLN B  54      -5.964   8.565  12.091  1.00 95.97           H  
ATOM   4297  CA  GLN B  54      -5.164   9.661  13.757  1.00 95.97           C  
ATOM   4298  HA  GLN B  54      -5.015   9.199  14.733  1.00 95.97           H  
ATOM   4299  C   GLN B  54      -5.596  11.110  14.025  1.00 95.97           C  
ATOM   4300  CB  GLN B  54      -3.835   9.640  12.994  1.00 95.97           C  
ATOM   4301  HB2 GLN B  54      -3.175  10.401  13.410  1.00 95.97           H  
ATOM   4302  HB3 GLN B  54      -4.012   9.876  11.945  1.00 95.97           H  
ATOM   4303  O   GLN B  54      -5.408  11.604  15.136  1.00 95.97           O  
ATOM   4304  CG  GLN B  54      -3.130   8.283  13.112  1.00 95.97           C  
ATOM   4305  HG2 GLN B  54      -2.887   8.103  14.159  1.00 95.97           H  
ATOM   4306  HG3 GLN B  54      -3.796   7.486  12.779  1.00 95.97           H  
ATOM   4307  CD  GLN B  54      -1.843   8.211  12.298  1.00 95.97           C  
ATOM   4308  NE2 GLN B  54      -1.091   7.140  12.420  1.00 95.97           N  
ATOM   4309 HE21 GLN B  54      -0.231   7.157  11.891  1.00 95.97           H  
ATOM   4310 HE22 GLN B  54      -1.356   6.395  13.049  1.00 95.97           H  
ATOM   4311  OE1 GLN B  54      -1.472   9.090  11.539  1.00 95.97           O  
ATOM   4312  N   ALA B  55      -6.214  11.785  13.052  1.00 96.08           N  
ATOM   4313  H   ALA B  55      -6.340  11.343  12.152  1.00 96.08           H  
ATOM   4314  CA  ALA B  55      -6.736  13.136  13.248  1.00 96.08           C  
ATOM   4315  HA  ALA B  55      -5.929  13.760  13.631  1.00 96.08           H  
ATOM   4316  C   ALA B  55      -7.875  13.176  14.287  1.00 96.08           C  
ATOM   4317  CB  ALA B  55      -7.172  13.701  11.889  1.00 96.08           C  
ATOM   4318  HB1 ALA B  55      -6.351  13.624  11.176  1.00 96.08           H  
ATOM   4319  HB2 ALA B  55      -8.030  13.148  11.508  1.00 96.08           H  
ATOM   4320  HB3 ALA B  55      -7.443  14.750  12.002  1.00 96.08           H  
ATOM   4321  O   ALA B  55      -7.978  14.143  15.043  1.00 96.08           O  
ATOM   4322  N   PHE B  56      -8.696  12.124  14.374  1.00 95.96           N  
ATOM   4323  H   PHE B  56      -8.591  11.374  13.706  1.00 95.96           H  
ATOM   4324  CA  PHE B  56      -9.703  11.990  15.432  1.00 95.96           C  
ATOM   4325  HA  PHE B  56     -10.248  12.930  15.512  1.00 95.96           H  
ATOM   4326  C   PHE B  56      -9.083  11.751  16.812  1.00 95.96           C  
ATOM   4327  CB  PHE B  56     -10.713  10.888  15.083  1.00 95.96           C  
ATOM   4328  HB2 PHE B  56     -11.141  10.495  16.005  1.00 95.96           H  
ATOM   4329  HB3 PHE B  56     -10.209  10.060  14.583  1.00 95.96           H  
ATOM   4330  O   PHE B  56      -9.509  12.387  17.773  1.00 95.96           O  
ATOM   4331  CG  PHE B  56     -11.855  11.399  14.231  1.00 95.96           C  
ATOM   4332  CD1 PHE B  56     -12.908  12.113  14.831  1.00 95.96           C  
ATOM   4333  HD1 PHE B  56     -12.918  12.251  15.902  1.00 95.96           H  
ATOM   4334  CD2 PHE B  56     -11.843  11.220  12.840  1.00 95.96           C  
ATOM   4335  HD2 PHE B  56     -11.033  10.671  12.381  1.00 95.96           H  
ATOM   4336  CE1 PHE B  56     -13.940  12.646  14.040  1.00 95.96           C  
ATOM   4337  HE1 PHE B  56     -14.742  13.202  14.502  1.00 95.96           H  
ATOM   4338  CE2 PHE B  56     -12.848  11.794  12.045  1.00 95.96           C  
ATOM   4339  HE2 PHE B  56     -12.775  11.753  10.968  1.00 95.96           H  
ATOM   4340  CZ  PHE B  56     -13.905  12.496  12.643  1.00 95.96           C  
ATOM   4341  HZ  PHE B  56     -14.665  12.959  12.031  1.00 95.96           H  
ATOM   4342  N   MET B  57      -8.050  10.911  16.921  1.00 96.94           N  
ATOM   4343  H   MET B  57      -7.764  10.376  16.114  1.00 96.94           H  
ATOM   4344  CA  MET B  57      -7.340  10.730  18.195  1.00 96.94           C  
ATOM   4345  HA  MET B  57      -8.057  10.432  18.959  1.00 96.94           H  
ATOM   4346  C   MET B  57      -6.696  12.035  18.685  1.00 96.94           C  
ATOM   4347  CB  MET B  57      -6.271   9.637  18.077  1.00 96.94           C  
ATOM   4348  HB2 MET B  57      -5.628   9.837  17.220  1.00 96.94           H  
ATOM   4349  HB3 MET B  57      -5.659   9.662  18.978  1.00 96.94           H  
ATOM   4350  O   MET B  57      -6.721  12.326  19.879  1.00 96.94           O  
ATOM   4351  CG  MET B  57      -6.877   8.234  17.962  1.00 96.94           C  
ATOM   4352  HG2 MET B  57      -7.675   8.144  18.699  1.00 96.94           H  
ATOM   4353  HG3 MET B  57      -7.318   8.108  16.974  1.00 96.94           H  
ATOM   4354  SD  MET B  57      -5.699   6.883  18.269  1.00 96.94           S  
ATOM   4355  CE  MET B  57      -4.539   7.131  16.901  1.00 96.94           C  
ATOM   4356  HE1 MET B  57      -3.789   6.340  16.916  1.00 96.94           H  
ATOM   4357  HE2 MET B  57      -4.046   8.097  17.007  1.00 96.94           H  
ATOM   4358  HE3 MET B  57      -5.082   7.100  15.957  1.00 96.94           H  
ATOM   4359  N   GLU B  58      -6.168  12.858  17.775  1.00 96.48           N  
ATOM   4360  H   GLU B  58      -6.094  12.544  16.818  1.00 96.48           H  
ATOM   4361  CA  GLU B  58      -5.601  14.160  18.141  1.00 96.48           C  
ATOM   4362  HA  GLU B  58      -4.914  14.002  18.973  1.00 96.48           H  
ATOM   4363  C   GLU B  58      -6.669  15.143  18.638  1.00 96.48           C  
ATOM   4364  CB  GLU B  58      -4.814  14.725  16.949  1.00 96.48           C  
ATOM   4365  HB2 GLU B  58      -4.054  14.002  16.652  1.00 96.48           H  
ATOM   4366  HB3 GLU B  58      -5.492  14.853  16.105  1.00 96.48           H  
ATOM   4367  O   GLU B  58      -6.440  15.872  19.602  1.00 96.48           O  
ATOM   4368  CG  GLU B  58      -4.128  16.072  17.229  1.00 96.48           C  
ATOM   4369  HG2 GLU B  58      -3.611  16.377  16.319  1.00 96.48           H  
ATOM   4370  HG3 GLU B  58      -4.891  16.825  17.427  1.00 96.48           H  
ATOM   4371  CD  GLU B  58      -3.114  16.046  18.389  1.00 96.48           C  
ATOM   4372  OE1 GLU B  58      -2.658  17.135  18.794  1.00 96.48           O  
ATOM   4373  OE2 GLU B  58      -2.768  14.964  18.916  1.00 96.48           O  
ATOM   4374  N   ARG B  59      -7.871  15.116  18.051  1.00 96.33           N  
ATOM   4375  H   ARG B  59      -8.012  14.483  17.278  1.00 96.33           H  
ATOM   4376  CA  ARG B  59      -9.010  15.889  18.561  1.00 96.33           C  
ATOM   4377  HA  ARG B  59      -8.753  16.949  18.555  1.00 96.33           H  
ATOM   4378  C   ARG B  59      -9.329  15.514  20.007  1.00 96.33           C  
ATOM   4379  CB  ARG B  59     -10.229  15.653  17.668  1.00 96.33           C  
ATOM   4380  HB2 ARG B  59     -10.524  14.606  17.728  1.00 96.33           H  
ATOM   4381  HB3 ARG B  59      -9.979  15.875  16.631  1.00 96.33           H  
ATOM   4382  O   ARG B  59      -9.467  16.394  20.852  1.00 96.33           O  
ATOM   4383  CG  ARG B  59     -11.411  16.516  18.114  1.00 96.33           C  
ATOM   4384  HG2 ARG B  59     -11.197  17.564  17.906  1.00 96.33           H  
ATOM   4385  HG3 ARG B  59     -11.599  16.390  19.180  1.00 96.33           H  
ATOM   4386  CD  ARG B  59     -12.660  16.081  17.363  1.00 96.33           C  
ATOM   4387  HD2 ARG B  59     -12.531  16.302  16.303  1.00 96.33           H  
ATOM   4388  HD3 ARG B  59     -12.796  15.007  17.487  1.00 96.33           H  
ATOM   4389  NE  ARG B  59     -13.836  16.777  17.889  1.00 96.33           N  
ATOM   4390  HE  ARG B  59     -13.753  17.125  18.833  1.00 96.33           H  
ATOM   4391  NH1 ARG B  59     -15.176  16.461  16.049  1.00 96.33           N  
ATOM   4392 HH11 ARG B  59     -14.408  16.011  15.573  1.00 96.33           H  
ATOM   4393 HH12 ARG B  59     -16.057  16.595  15.573  1.00 96.33           H  
ATOM   4394  NH2 ARG B  59     -15.973  17.509  17.867  1.00 96.33           N  
ATOM   4395 HH21 ARG B  59     -16.868  17.625  17.414  1.00 96.33           H  
ATOM   4396 HH22 ARG B  59     -15.817  17.846  18.806  1.00 96.33           H  
ATOM   4397  CZ  ARG B  59     -14.987  16.910  17.264  1.00 96.33           C  
ATOM   4398  N   GLU B  60      -9.423  14.218  20.298  1.00 96.96           N  
ATOM   4399  H   GLU B  60      -9.304  13.543  19.556  1.00 96.96           H  
ATOM   4400  CA  GLU B  60      -9.692  13.741  21.659  1.00 96.96           C  
ATOM   4401  HA  GLU B  60     -10.611  14.199  22.024  1.00 96.96           H  
ATOM   4402  C   GLU B  60      -8.579  14.138  22.635  1.00 96.96           C  
ATOM   4403  CB  GLU B  60      -9.864  12.217  21.677  1.00 96.96           C  
ATOM   4404  HB2 GLU B  60      -9.019  11.746  21.176  1.00 96.96           H  
ATOM   4405  HB3 GLU B  60      -9.871  11.896  22.719  1.00 96.96           H  
ATOM   4406  O   GLU B  60      -8.857  14.470  23.790  1.00 96.96           O  
ATOM   4407  CG  GLU B  60     -11.177  11.760  21.026  1.00 96.96           C  
ATOM   4408  HG2 GLU B  60     -11.162  12.021  19.968  1.00 96.96           H  
ATOM   4409  HG3 GLU B  60     -11.999  12.301  21.494  1.00 96.96           H  
ATOM   4410  CD  GLU B  60     -11.426  10.249  21.176  1.00 96.96           C  
ATOM   4411  OE1 GLU B  60     -12.523   9.812  20.759  1.00 96.96           O  
ATOM   4412  OE2 GLU B  60     -10.551   9.540  21.726  1.00 96.96           O  
ATOM   4413  N   ARG B  61      -7.319  14.155  22.185  1.00 97.49           N  
ATOM   4414  H   ARG B  61      -7.144  13.832  21.244  1.00 97.49           H  
ATOM   4415  CA  ARG B  61      -6.197  14.653  22.988  1.00 97.49           C  
ATOM   4416  HA  ARG B  61      -6.186  14.113  23.934  1.00 97.49           H  
ATOM   4417  C   ARG B  61      -6.375  16.136  23.329  1.00 97.49           C  
ATOM   4418  CB  ARG B  61      -4.874  14.389  22.252  1.00 97.49           C  
ATOM   4419  HB2 ARG B  61      -4.864  13.367  21.874  1.00 97.49           H  
ATOM   4420  HB3 ARG B  61      -4.786  15.067  21.403  1.00 97.49           H  
ATOM   4421  O   ARG B  61      -6.286  16.487  24.504  1.00 97.49           O  
ATOM   4422  CG  ARG B  61      -3.673  14.579  23.190  1.00 97.49           C  
ATOM   4423  HG2 ARG B  61      -3.696  13.792  23.945  1.00 97.49           H  
ATOM   4424  HG3 ARG B  61      -3.742  15.539  23.701  1.00 97.49           H  
ATOM   4425  CD  ARG B  61      -2.336  14.500  22.438  1.00 97.49           C  
ATOM   4426  HD2 ARG B  61      -1.527  14.389  23.160  1.00 97.49           H  
ATOM   4427  HD3 ARG B  61      -2.339  13.617  21.799  1.00 97.49           H  
ATOM   4428  NE  ARG B  61      -2.079  15.690  21.606  1.00 97.49           N  
ATOM   4429  HE  ARG B  61      -2.238  15.591  20.613  1.00 97.49           H  
ATOM   4430  NH1 ARG B  61      -1.526  17.197  23.266  1.00 97.49           N  
ATOM   4431 HH11 ARG B  61      -1.645  18.161  23.545  1.00 97.49           H  
ATOM   4432 HH12 ARG B  61      -1.731  16.500  23.968  1.00 97.49           H  
ATOM   4433  NH2 ARG B  61      -1.557  17.852  21.152  1.00 97.49           N  
ATOM   4434 HH21 ARG B  61      -1.850  17.678  20.201  1.00 97.49           H  
ATOM   4435 HH22 ARG B  61      -1.358  18.793  21.461  1.00 97.49           H  
ATOM   4436  CZ  ARG B  61      -1.711  16.896  22.010  1.00 97.49           C  
ATOM   4437  N   LEU B  62      -6.682  16.976  22.339  1.00 97.45           N  
ATOM   4438  H   LEU B  62      -6.735  16.599  21.403  1.00 97.45           H  
ATOM   4439  CA  LEU B  62      -6.881  18.420  22.518  1.00 97.45           C  
ATOM   4440  HA  LEU B  62      -6.014  18.830  23.035  1.00 97.45           H  
ATOM   4441  C   LEU B  62      -8.103  18.749  23.390  1.00 97.45           C  
ATOM   4442  CB  LEU B  62      -7.004  19.090  21.136  1.00 97.45           C  
ATOM   4443  HB2 LEU B  62      -7.768  18.563  20.564  1.00 97.45           H  
ATOM   4444  HB3 LEU B  62      -7.342  20.117  21.276  1.00 97.45           H  
ATOM   4445  O   LEU B  62      -8.053  19.687  24.186  1.00 97.45           O  
ATOM   4446  CG  LEU B  62      -5.694  19.122  20.324  1.00 97.45           C  
ATOM   4447  HG  LEU B  62      -5.254  18.126  20.289  1.00 97.45           H  
ATOM   4448  CD1 LEU B  62      -5.982  19.575  18.892  1.00 97.45           C  
ATOM   4449 HD11 LEU B  62      -6.728  18.920  18.442  1.00 97.45           H  
ATOM   4450 HD12 LEU B  62      -6.333  20.607  18.888  1.00 97.45           H  
ATOM   4451 HD13 LEU B  62      -5.065  19.510  18.307  1.00 97.45           H  
ATOM   4452  CD2 LEU B  62      -4.674  20.090  20.930  1.00 97.45           C  
ATOM   4453 HD21 LEU B  62      -5.101  21.089  21.016  1.00 97.45           H  
ATOM   4454 HD22 LEU B  62      -3.791  20.132  20.292  1.00 97.45           H  
ATOM   4455 HD23 LEU B  62      -4.359  19.746  21.914  1.00 97.45           H  
ATOM   4456  N   ASP B  63      -9.183  17.971  23.300  1.00 96.80           N  
ATOM   4457  H   ASP B  63      -9.216  17.277  22.567  1.00 96.80           H  
ATOM   4458  CA  ASP B  63     -10.363  18.151  24.156  1.00 96.80           C  
ATOM   4459  HA  ASP B  63     -10.600  19.214  24.206  1.00 96.80           H  
ATOM   4460  C   ASP B  63     -10.101  17.711  25.609  1.00 96.80           C  
ATOM   4461  CB  ASP B  63     -11.572  17.417  23.544  1.00 96.80           C  
ATOM   4462  HB2 ASP B  63     -11.265  16.427  23.207  1.00 96.80           H  
ATOM   4463  HB3 ASP B  63     -12.323  17.282  24.322  1.00 96.80           H  
ATOM   4464  O   ASP B  63     -10.556  18.363  26.554  1.00 96.80           O  
ATOM   4465  CG  ASP B  63     -12.245  18.183  22.389  1.00 96.80           C  
ATOM   4466  OD1 ASP B  63     -12.199  19.442  22.404  1.00 96.80           O  
ATOM   4467  OD2 ASP B  63     -12.889  17.522  21.534  1.00 96.80           O  
ATOM   4468  N   ASN B  64      -9.318  16.647  25.818  1.00 97.40           N  
ATOM   4469  H   ASN B  64      -8.977  16.135  25.017  1.00 97.40           H  
ATOM   4470  CA  ASN B  64      -8.871  16.263  27.160  1.00 97.40           C  
ATOM   4471  HA  ASN B  64      -9.739  16.211  27.817  1.00 97.40           H  
ATOM   4472  C   ASN B  64      -7.928  17.312  27.769  1.00 97.40           C  
ATOM   4473  CB  ASN B  64      -8.200  14.883  27.106  1.00 97.40           C  
ATOM   4474  HB2 ASN B  64      -7.514  14.842  26.261  1.00 97.40           H  
ATOM   4475  HB3 ASN B  64      -7.615  14.735  28.014  1.00 97.40           H  
ATOM   4476  O   ASN B  64      -8.041  17.611  28.958  1.00 97.40           O  
ATOM   4477  CG  ASN B  64      -9.196  13.740  27.028  1.00 97.40           C  
ATOM   4478  ND2 ASN B  64      -8.987  12.806  26.136  1.00 97.40           N  
ATOM   4479 HD21 ASN B  64      -9.706  12.104  26.034  1.00 97.40           H  
ATOM   4480 HD22 ASN B  64      -8.424  13.057  25.337  1.00 97.40           H  
ATOM   4481  OD1 ASN B  64     -10.137  13.639  27.808  1.00 97.40           O  
ATOM   4482  N   GLU B  65      -7.032  17.883  26.964  1.00 96.94           N  
ATOM   4483  H   GLU B  65      -6.959  17.554  26.012  1.00 96.94           H  
ATOM   4484  CA  GLU B  65      -6.143  18.973  27.370  1.00 96.94           C  
ATOM   4485  HA  GLU B  65      -5.577  18.659  28.248  1.00 96.94           H  
ATOM   4486  C   GLU B  65      -6.942  20.219  27.774  1.00 96.94           C  
ATOM   4487  CB  GLU B  65      -5.146  19.231  26.232  1.00 96.94           C  
ATOM   4488  HB2 GLU B  65      -4.662  18.283  25.999  1.00 96.94           H  
ATOM   4489  HB3 GLU B  65      -5.682  19.571  25.346  1.00 96.94           H  
ATOM   4490  O   GLU B  65      -6.753  20.727  28.874  1.00 96.94           O  
ATOM   4491  CG  GLU B  65      -4.061  20.253  26.591  1.00 96.94           C  
ATOM   4492  HG2 GLU B  65      -3.578  19.936  27.515  1.00 96.94           H  
ATOM   4493  HG3 GLU B  65      -4.538  21.217  26.765  1.00 96.94           H  
ATOM   4494  CD  GLU B  65      -2.995  20.402  25.489  1.00 96.94           C  
ATOM   4495  OE1 GLU B  65      -2.231  21.380  25.581  1.00 96.94           O  
ATOM   4496  OE2 GLU B  65      -2.925  19.545  24.567  1.00 96.94           O  
ATOM   4497  N   TRP B  66      -7.929  20.630  26.972  1.00 96.66           N  
ATOM   4498  H   TRP B  66      -8.038  20.171  26.079  1.00 96.66           H  
ATOM   4499  CA  TRP B  66      -8.834  21.739  27.295  1.00 96.66           C  
ATOM   4500  HA  TRP B  66      -8.267  22.669  27.342  1.00 96.66           H  
ATOM   4501  C   TRP B  66      -9.545  21.563  28.639  1.00 96.66           C  
ATOM   4502  CB  TRP B  66      -9.882  21.849  26.190  1.00 96.66           C  
ATOM   4503  HB2 TRP B  66     -10.383  20.888  26.071  1.00 96.66           H  
ATOM   4504  HB3 TRP B  66      -9.370  22.064  25.253  1.00 96.66           H  
ATOM   4505  O   TRP B  66      -9.608  22.492  29.443  1.00 96.66           O  
ATOM   4506  CG  TRP B  66     -10.924  22.896  26.423  1.00 96.66           C  
ATOM   4507  CD1 TRP B  66     -12.237  22.670  26.648  1.00 96.66           C  
ATOM   4508  HD1 TRP B  66     -12.691  21.691  26.692  1.00 96.66           H  
ATOM   4509  CD2 TRP B  66     -10.747  24.340  26.489  1.00 96.66           C  
ATOM   4510  CE2 TRP B  66     -12.013  24.938  26.759  1.00 96.66           C  
ATOM   4511  CE3 TRP B  66      -9.650  25.205  26.324  1.00 96.66           C  
ATOM   4512  HE3 TRP B  66      -8.675  24.799  26.097  1.00 96.66           H  
ATOM   4513  NE1 TRP B  66     -12.888  23.875  26.817  1.00 96.66           N  
ATOM   4514  HE1 TRP B  66     -13.860  23.956  27.077  1.00 96.66           H  
ATOM   4515  CH2 TRP B  66     -11.061  27.157  26.755  1.00 96.66           C  
ATOM   4516  HH2 TRP B  66     -11.155  28.228  26.865  1.00 96.66           H  
ATOM   4517  CZ2 TRP B  66     -12.177  26.322  26.915  1.00 96.66           C  
ATOM   4518  HZ2 TRP B  66     -13.141  26.744  27.160  1.00 96.66           H  
ATOM   4519  CZ3 TRP B  66      -9.816  26.595  26.431  1.00 96.66           C  
ATOM   4520  HZ3 TRP B  66      -8.975  27.242  26.229  1.00 96.66           H  
ATOM   4521  N   ARG B  67     -10.055  20.356  28.916  1.00 96.79           N  
ATOM   4522  H   ARG B  67      -9.983  19.639  28.208  1.00 96.79           H  
ATOM   4523  CA  ARG B  67     -10.711  20.062  30.196  1.00 96.79           C  
ATOM   4524  HA  ARG B  67     -11.508  20.790  30.347  1.00 96.79           H  
ATOM   4525  C   ARG B  67      -9.752  20.238  31.375  1.00 96.79           C  
ATOM   4526  CB  ARG B  67     -11.306  18.651  30.153  1.00 96.79           C  
ATOM   4527  HB2 ARG B  67     -10.497  17.929  30.034  1.00 96.79           H  
ATOM   4528  HB3 ARG B  67     -11.967  18.573  29.290  1.00 96.79           H  
ATOM   4529  O   ARG B  67     -10.166  20.747  32.411  1.00 96.79           O  
ATOM   4530  CG  ARG B  67     -12.108  18.338  31.430  1.00 96.79           C  
ATOM   4531  HG2 ARG B  67     -12.898  19.079  31.544  1.00 96.79           H  
ATOM   4532  HG3 ARG B  67     -11.458  18.390  32.303  1.00 96.79           H  
ATOM   4533  CD  ARG B  67     -12.739  16.945  31.379  1.00 96.79           C  
ATOM   4534  HD2 ARG B  67     -13.335  16.802  32.281  1.00 96.79           H  
ATOM   4535  HD3 ARG B  67     -13.395  16.897  30.510  1.00 96.79           H  
ATOM   4536  NE  ARG B  67     -11.705  15.898  31.301  1.00 96.79           N  
ATOM   4537  HE  ARG B  67     -10.762  16.191  31.511  1.00 96.79           H  
ATOM   4538  NH1 ARG B  67     -13.030  14.182  30.543  1.00 96.79           N  
ATOM   4539 HH11 ARG B  67     -13.090  13.260  30.135  1.00 96.79           H  
ATOM   4540 HH12 ARG B  67     -13.847  14.755  30.694  1.00 96.79           H  
ATOM   4541  NH2 ARG B  67     -10.811  13.951  30.573  1.00 96.79           N  
ATOM   4542 HH21 ARG B  67     -10.857  13.315  29.790  1.00 96.79           H  
ATOM   4543 HH22 ARG B  67      -9.901  14.348  30.759  1.00 96.79           H  
ATOM   4544  CZ  ARG B  67     -11.857  14.681  30.817  1.00 96.79           C  
ATOM   4545  N   ASN B  68      -8.495  19.828  31.223  1.00 96.89           N  
ATOM   4546  H   ASN B  68      -8.212  19.458  30.327  1.00 96.89           H  
ATOM   4547  CA  ASN B  68      -7.484  20.018  32.260  1.00 96.89           C  
ATOM   4548  HA  ASN B  68      -7.886  19.687  33.218  1.00 96.89           H  
ATOM   4549  C   ASN B  68      -7.125  21.503  32.424  1.00 96.89           C  
ATOM   4550  CB  ASN B  68      -6.248  19.169  31.934  1.00 96.89           C  
ATOM   4551  HB2 ASN B  68      -5.469  19.394  32.662  1.00 96.89           H  
ATOM   4552  HB3 ASN B  68      -5.871  19.443  30.949  1.00 96.89           H  
ATOM   4553  O   ASN B  68      -7.025  21.967  33.555  1.00 96.89           O  
ATOM   4554  CG  ASN B  68      -6.494  17.671  31.972  1.00 96.89           C  
ATOM   4555  ND2 ASN B  68      -5.591  16.911  31.399  1.00 96.89           N  
ATOM   4556 HD21 ASN B  68      -5.751  15.914  31.419  1.00 96.89           H  
ATOM   4557 HD22 ASN B  68      -4.800  17.344  30.943  1.00 96.89           H  
ATOM   4558  OD1 ASN B  68      -7.460  17.150  32.516  1.00 96.89           O  
ATOM   4559  N   LEU B  69      -7.008  22.249  31.318  1.00 96.93           N  
ATOM   4560  H   LEU B  69      -7.074  21.795  30.418  1.00 96.93           H  
ATOM   4561  CA  LEU B  69      -6.735  23.688  31.342  1.00 96.93           C  
ATOM   4562  HA  LEU B  69      -5.830  23.859  31.925  1.00 96.93           H  
ATOM   4563  C   LEU B  69      -7.852  24.465  32.054  1.00 96.93           C  
ATOM   4564  CB  LEU B  69      -6.509  24.216  29.912  1.00 96.93           C  
ATOM   4565  HB2 LEU B  69      -6.436  25.303  29.967  1.00 96.93           H  
ATOM   4566  HB3 LEU B  69      -7.384  23.973  29.309  1.00 96.93           H  
ATOM   4567  O   LEU B  69      -7.548  25.286  32.908  1.00 96.93           O  
ATOM   4568  CG  LEU B  69      -5.243  23.703  29.199  1.00 96.93           C  
ATOM   4569  HG  LEU B  69      -5.210  22.615  29.243  1.00 96.93           H  
ATOM   4570  CD1 LEU B  69      -5.270  24.129  27.729  1.00 96.93           C  
ATOM   4571 HD11 LEU B  69      -4.381  23.749  27.225  1.00 96.93           H  
ATOM   4572 HD12 LEU B  69      -6.153  23.721  27.237  1.00 96.93           H  
ATOM   4573 HD13 LEU B  69      -5.275  25.217  27.655  1.00 96.93           H  
ATOM   4574  CD2 LEU B  69      -3.949  24.235  29.811  1.00 96.93           C  
ATOM   4575 HD21 LEU B  69      -3.100  23.766  29.314  1.00 96.93           H  
ATOM   4576 HD22 LEU B  69      -3.881  25.313  29.664  1.00 96.93           H  
ATOM   4577 HD23 LEU B  69      -3.897  24.002  30.874  1.00 96.93           H  
ATOM   4578  N   ILE B  70      -9.132  24.163  31.799  1.00 96.35           N  
ATOM   4579  H   ILE B  70      -9.334  23.515  31.052  1.00 96.35           H  
ATOM   4580  CA  ILE B  70     -10.246  24.793  32.537  1.00 96.35           C  
ATOM   4581  HA  ILE B  70     -10.181  25.873  32.410  1.00 96.35           H  
ATOM   4582  C   ILE B  70     -10.133  24.529  34.044  1.00 96.35           C  
ATOM   4583  CB  ILE B  70     -11.619  24.323  31.998  1.00 96.35           C  
ATOM   4584  HB  ILE B  70     -11.606  23.237  31.905  1.00 96.35           H  
ATOM   4585  O   ILE B  70     -10.282  25.447  34.843  1.00 96.35           O  
ATOM   4586  CG1 ILE B  70     -11.879  24.945  30.610  1.00 96.35           C  
ATOM   4587 HG12 ILE B  70     -11.988  26.024  30.722  1.00 96.35           H  
ATOM   4588 HG13 ILE B  70     -11.026  24.766  29.955  1.00 96.35           H  
ATOM   4589  CG2 ILE B  70     -12.759  24.715  32.969  1.00 96.35           C  
ATOM   4590 HG21 ILE B  70     -12.768  25.795  33.114  1.00 96.35           H  
ATOM   4591 HG22 ILE B  70     -12.629  24.242  33.942  1.00 96.35           H  
ATOM   4592 HG23 ILE B  70     -13.737  24.392  32.611  1.00 96.35           H  
ATOM   4593  CD1 ILE B  70     -13.132  24.394  29.916  1.00 96.35           C  
ATOM   4594 HD11 ILE B  70     -13.362  25.030  29.061  1.00 96.35           H  
ATOM   4595 HD12 ILE B  70     -14.013  24.430  30.556  1.00 96.35           H  
ATOM   4596 HD13 ILE B  70     -12.956  23.366  29.598  1.00 96.35           H  
ATOM   4597  N   LEU B  71      -9.869  23.280  34.451  1.00 96.51           N  
ATOM   4598  H   LEU B  71      -9.716  22.566  33.754  1.00 96.51           H  
ATOM   4599  CA  LEU B  71      -9.748  22.939  35.874  1.00 96.51           C  
ATOM   4600  HA  LEU B  71     -10.659  23.243  36.389  1.00 96.51           H  
ATOM   4601  C   LEU B  71      -8.602  23.705  36.552  1.00 96.51           C  
ATOM   4602  CB  LEU B  71      -9.538  21.421  36.026  1.00 96.51           C  
ATOM   4603  HB2 LEU B  71      -8.719  21.119  35.373  1.00 96.51           H  
ATOM   4604  HB3 LEU B  71      -9.229  21.215  37.051  1.00 96.51           H  
ATOM   4605  O   LEU B  71      -8.721  24.103  37.709  1.00 96.51           O  
ATOM   4606  CG  LEU B  71     -10.776  20.565  35.712  1.00 96.51           C  
ATOM   4607  HG  LEU B  71     -11.188  20.841  34.742  1.00 96.51           H  
ATOM   4608  CD1 LEU B  71     -10.380  19.086  35.673  1.00 96.51           C  
ATOM   4609 HD11 LEU B  71     -11.255  18.477  35.444  1.00 96.51           H  
ATOM   4610 HD12 LEU B  71      -9.633  18.937  34.894  1.00 96.51           H  
ATOM   4611 HD13 LEU B  71      -9.962  18.788  36.635  1.00 96.51           H  
ATOM   4612  CD2 LEU B  71     -11.875  20.732  36.764  1.00 96.51           C  
ATOM   4613 HD21 LEU B  71     -12.239  21.759  36.757  1.00 96.51           H  
ATOM   4614 HD22 LEU B  71     -11.484  20.500  37.755  1.00 96.51           H  
ATOM   4615 HD23 LEU B  71     -12.712  20.072  36.535  1.00 96.51           H  
ATOM   4616  N   GLU B  72      -7.501  23.907  35.832  1.00 96.36           N  
ATOM   4617  H   GLU B  72      -7.473  23.543  34.890  1.00 96.36           H  
ATOM   4618  CA  GLU B  72      -6.331  24.640  36.306  1.00 96.36           C  
ATOM   4619  HA  GLU B  72      -6.100  24.313  37.320  1.00 96.36           H  
ATOM   4620  C   GLU B  72      -6.571  26.155  36.366  1.00 96.36           C  
ATOM   4621  CB  GLU B  72      -5.161  24.259  35.395  1.00 96.36           C  
ATOM   4622  HB2 GLU B  72      -5.358  24.590  34.375  1.00 96.36           H  
ATOM   4623  HB3 GLU B  72      -5.098  23.170  35.388  1.00 96.36           H  
ATOM   4624  O   GLU B  72      -6.245  26.780  37.376  1.00 96.36           O  
ATOM   4625  CG  GLU B  72      -3.820  24.828  35.860  1.00 96.36           C  
ATOM   4626  HG2 GLU B  72      -3.714  24.669  36.934  1.00 96.36           H  
ATOM   4627  HG3 GLU B  72      -3.799  25.901  35.671  1.00 96.36           H  
ATOM   4628  CD  GLU B  72      -2.654  24.134  35.148  1.00 96.36           C  
ATOM   4629  OE1 GLU B  72      -1.668  24.803  34.795  1.00 96.36           O  
ATOM   4630  OE2 GLU B  72      -2.579  22.893  35.156  1.00 96.36           O  
ATOM   4631  N   GLU B  73      -7.196  26.726  35.333  1.00 94.82           N  
ATOM   4632  H   GLU B  73      -7.435  26.147  34.541  1.00 94.82           H  
ATOM   4633  CA  GLU B  73      -7.622  28.127  35.285  1.00 94.82           C  
ATOM   4634  HA  GLU B  73      -6.746  28.773  35.339  1.00 94.82           H  
ATOM   4635  C   GLU B  73      -8.511  28.456  36.474  1.00 94.82           C  
ATOM   4636  CB  GLU B  73      -8.351  28.394  33.960  1.00 94.82           C  
ATOM   4637  HB2 GLU B  73      -7.655  28.137  33.161  1.00 94.82           H  
ATOM   4638  HB3 GLU B  73      -9.201  27.720  33.857  1.00 94.82           H  
ATOM   4639  O   GLU B  73      -8.174  29.347  37.244  1.00 94.82           O  
ATOM   4640  CG  GLU B  73      -8.815  29.847  33.742  1.00 94.82           C  
ATOM   4641  HG2 GLU B  73      -7.999  30.531  33.978  1.00 94.82           H  
ATOM   4642  HG3 GLU B  73      -9.058  29.947  32.684  1.00 94.82           H  
ATOM   4643  CD  GLU B  73     -10.104  30.266  34.461  1.00 94.82           C  
ATOM   4644  OE1 GLU B  73     -10.251  31.491  34.684  1.00 94.82           O  
ATOM   4645  OE2 GLU B  73     -10.951  29.391  34.750  1.00 94.82           O  
ATOM   4646  N   THR B  74      -9.580  27.687  36.688  1.00 94.58           N  
ATOM   4647  H   THR B  74      -9.808  26.989  35.994  1.00 94.58           H  
ATOM   4648  CA  THR B  74     -10.576  27.990  37.719  1.00 94.58           C  
ATOM   4649  HA  THR B  74     -10.926  29.012  37.568  1.00 94.58           H  
ATOM   4650  C   THR B  74      -9.980  27.897  39.128  1.00 94.58           C  
ATOM   4651  CB  THR B  74     -11.780  27.060  37.553  1.00 94.58           C  
ATOM   4652  HB  THR B  74     -11.455  26.027  37.676  1.00 94.58           H  
ATOM   4653  O   THR B  74     -10.356  28.663  40.015  1.00 94.58           O  
ATOM   4654  CG2 THR B  74     -12.906  27.342  38.549  1.00 94.58           C  
ATOM   4655 HG21 THR B  74     -13.769  26.722  38.303  1.00 94.58           H  
ATOM   4656 HG22 THR B  74     -12.581  27.109  39.562  1.00 94.58           H  
ATOM   4657 HG23 THR B  74     -13.190  28.393  38.492  1.00 94.58           H  
ATOM   4658  OG1 THR B  74     -12.339  27.208  36.266  1.00 94.58           O  
ATOM   4659  HG1 THR B  74     -11.863  27.898  35.799  1.00 94.58           H  
ATOM   4660  N   ALA B  75      -9.007  27.005  39.344  1.00 95.09           N  
ATOM   4661  H   ALA B  75      -8.717  26.417  38.575  1.00 95.09           H  
ATOM   4662  CA  ALA B  75      -8.290  26.901  40.614  1.00 95.09           C  
ATOM   4663  HA  ALA B  75      -9.016  26.888  41.427  1.00 95.09           H  
ATOM   4664  C   ALA B  75      -7.347  28.094  40.865  1.00 95.09           C  
ATOM   4665  CB  ALA B  75      -7.523  25.573  40.622  1.00 95.09           C  
ATOM   4666  HB1 ALA B  75      -8.219  24.746  40.485  1.00 95.09           H  
ATOM   4667  HB2 ALA B  75      -6.792  25.560  39.813  1.00 95.09           H  
ATOM   4668  HB3 ALA B  75      -7.009  25.455  41.576  1.00 95.09           H  
ATOM   4669  O   ALA B  75      -7.205  28.556  41.996  1.00 95.09           O  
ATOM   4670  N   LEU B  76      -6.686  28.606  39.824  1.00 94.20           N  
ATOM   4671  H   LEU B  76      -6.841  28.200  38.912  1.00 94.20           H  
ATOM   4672  CA  LEU B  76      -5.793  29.765  39.927  1.00 94.20           C  
ATOM   4673  HA  LEU B  76      -5.228  29.697  40.857  1.00 94.20           H  
ATOM   4674  C   LEU B  76      -6.565  31.094  39.973  1.00 94.20           C  
ATOM   4675  CB  LEU B  76      -4.824  29.727  38.738  1.00 94.20           C  
ATOM   4676  HB2 LEU B  76      -5.412  29.653  37.824  1.00 94.20           H  
ATOM   4677  HB3 LEU B  76      -4.277  30.669  38.701  1.00 94.20           H  
ATOM   4678  O   LEU B  76      -6.117  32.054  40.599  1.00 94.20           O  
ATOM   4679  CG  LEU B  76      -3.807  28.575  38.780  1.00 94.20           C  
ATOM   4680  HG  LEU B  76      -4.307  27.628  38.981  1.00 94.20           H  
ATOM   4681  CD1 LEU B  76      -3.130  28.485  37.417  1.00 94.20           C  
ATOM   4682 HD11 LEU B  76      -2.699  29.447  37.140  1.00 94.20           H  
ATOM   4683 HD12 LEU B  76      -2.371  27.703  37.412  1.00 94.20           H  
ATOM   4684 HD13 LEU B  76      -3.882  28.227  36.671  1.00 94.20           H  
ATOM   4685  CD2 LEU B  76      -2.728  28.786  39.848  1.00 94.20           C  
ATOM   4686 HD21 LEU B  76      -2.034  27.945  39.833  1.00 94.20           H  
ATOM   4687 HD22 LEU B  76      -3.189  28.840  40.835  1.00 94.20           H  
ATOM   4688 HD23 LEU B  76      -2.184  29.707  39.640  1.00 94.20           H  
ATOM   4689  N   ALA B  77      -7.727  31.127  39.339  1.00 91.59           N  
ATOM   4690  H   ALA B  77      -7.971  30.311  38.797  1.00 91.59           H  
ATOM   4691  CA  ALA B  77      -8.656  32.239  39.223  1.00 91.59           C  
ATOM   4692  HA  ALA B  77      -8.137  33.140  38.895  1.00 91.59           H  
ATOM   4693  C   ALA B  77      -9.454  32.566  40.488  1.00 91.59           C  
ATOM   4694  CB  ALA B  77      -9.652  31.790  38.165  1.00 91.59           C  
ATOM   4695  HB1 ALA B  77      -9.174  31.729  37.188  1.00 91.59           H  
ATOM   4696  HB2 ALA B  77     -10.044  30.807  38.427  1.00 91.59           H  
ATOM   4697  HB3 ALA B  77     -10.517  32.454  38.157  1.00 91.59           H  
ATOM   4698  O   ALA B  77     -10.199  33.542  40.497  1.00 91.59           O  
ATOM   4699  N   GLU B  78      -9.372  31.739  41.532  1.00 93.60           N  
ATOM   4700  H   GLU B  78      -8.798  30.913  41.447  1.00 93.60           H  
ATOM   4701  CA  GLU B  78     -10.252  31.862  42.691  1.00 93.60           C  
ATOM   4702  HA  GLU B  78     -11.272  31.706  42.341  1.00 93.60           H  
ATOM   4703  C   GLU B  78     -10.161  33.266  43.326  1.00 93.60           C  
ATOM   4704  CB  GLU B  78      -9.913  30.753  43.702  1.00 93.60           C  
ATOM   4705  HB2 GLU B  78      -9.729  29.821  43.168  1.00 93.60           H  
ATOM   4706  HB3 GLU B  78      -9.010  31.025  44.249  1.00 93.60           H  
ATOM   4707  O   GLU B  78      -9.071  33.729  43.673  1.00 93.60           O  
ATOM   4708  CG  GLU B  78     -11.071  30.529  44.682  1.00 93.60           C  
ATOM   4709  HG2 GLU B  78     -11.398  31.497  45.062  1.00 93.60           H  
ATOM   4710  HG3 GLU B  78     -11.910  30.084  44.147  1.00 93.60           H  
ATOM   4711  CD  GLU B  78     -10.690  29.638  45.874  1.00 93.60           C  
ATOM   4712  OE1 GLU B  78     -11.184  29.956  46.985  1.00 93.60           O  
ATOM   4713  OE2 GLU B  78      -9.892  28.690  45.708  1.00 93.60           O  
ATOM   4714  N   HIS B  79     -11.301  33.947  43.521  1.00 92.09           N  
ATOM   4715  H   HIS B  79     -12.143  33.579  43.102  1.00 92.09           H  
ATOM   4716  CA  HIS B  79     -11.346  35.336  44.012  1.00 92.09           C  
ATOM   4717  HA  HIS B  79     -10.947  35.995  43.241  1.00 92.09           H  
ATOM   4718  C   HIS B  79     -10.534  35.563  45.300  1.00 92.09           C  
ATOM   4719  CB  HIS B  79     -12.795  35.738  44.315  1.00 92.09           C  
ATOM   4720  HB2 HIS B  79     -13.212  35.032  45.033  1.00 92.09           H  
ATOM   4721  HB3 HIS B  79     -12.785  36.717  44.794  1.00 92.09           H  
ATOM   4722  O   HIS B  79      -9.927  36.619  45.473  1.00 92.09           O  
ATOM   4723  CG  HIS B  79     -13.734  35.836  43.141  1.00 92.09           C  
ATOM   4724  CD2 HIS B  79     -15.042  35.432  43.153  1.00 92.09           C  
ATOM   4725  HD2 HIS B  79     -15.546  34.950  43.978  1.00 92.09           H  
ATOM   4726  ND1 HIS B  79     -13.524  36.445  41.920  1.00 92.09           N  
ATOM   4727  HD1 HIS B  79     -12.671  36.748  41.472  1.00 92.09           H  
ATOM   4728  CE1 HIS B  79     -14.671  36.389  41.227  1.00 92.09           C  
ATOM   4729  HE1 HIS B  79     -14.792  36.732  40.210  1.00 92.09           H  
ATOM   4730  NE2 HIS B  79     -15.630  35.784  41.942  1.00 92.09           N  
ATOM   4731  N   SER B  80     -10.510  34.580  46.208  1.00 94.25           N  
ATOM   4732  H   SER B  80     -10.944  33.703  45.957  1.00 94.25           H  
ATOM   4733  CA  SER B  80      -9.751  34.625  47.464  1.00 94.25           C  
ATOM   4734  HA  SER B  80     -10.069  35.496  48.038  1.00 94.25           H  
ATOM   4735  C   SER B  80      -8.242  34.759  47.208  1.00 94.25           C  
ATOM   4736  CB  SER B  80     -10.067  33.355  48.276  1.00 94.25           C  
ATOM   4737  HB2 SER B  80     -11.140  33.304  48.463  1.00 94.25           H  
ATOM   4738  HB3 SER B  80      -9.542  33.392  49.230  1.00 94.25           H  
ATOM   4739  O   SER B  80      -7.580  35.627  47.788  1.00 94.25           O  
ATOM   4740  OG  SER B  80      -9.660  32.205  47.557  1.00 94.25           O  
ATOM   4741  HG  SER B  80     -10.287  31.479  47.599  1.00 94.25           H  
ATOM   4742  N   ARG B  81      -7.719  33.947  46.280  1.00 93.21           N  
ATOM   4743  H   ARG B  81      -8.354  33.289  45.852  1.00 93.21           H  
ATOM   4744  CA  ARG B  81      -6.333  33.962  45.810  1.00 93.21           C  
ATOM   4745  HA  ARG B  81      -5.669  33.927  46.674  1.00 93.21           H  
ATOM   4746  C   ARG B  81      -6.030  35.269  45.083  1.00 93.21           C  
ATOM   4747  CB  ARG B  81      -6.085  32.710  44.940  1.00 93.21           C  
ATOM   4748  HB2 ARG B  81      -6.201  31.823  45.563  1.00 93.21           H  
ATOM   4749  HB3 ARG B  81      -6.823  32.658  44.139  1.00 93.21           H  
ATOM   4750  O   ARG B  81      -5.068  35.942  45.452  1.00 93.21           O  
ATOM   4751  CG  ARG B  81      -4.689  32.700  44.303  1.00 93.21           C  
ATOM   4752  HG2 ARG B  81      -4.639  33.519  43.585  1.00 93.21           H  
ATOM   4753  HG3 ARG B  81      -3.939  32.845  45.080  1.00 93.21           H  
ATOM   4754  CD  ARG B  81      -4.379  31.411  43.532  1.00 93.21           C  
ATOM   4755  HD2 ARG B  81      -4.480  30.563  44.209  1.00 93.21           H  
ATOM   4756  HD3 ARG B  81      -5.113  31.282  42.736  1.00 93.21           H  
ATOM   4757  NE  ARG B  81      -3.002  31.436  42.982  1.00 93.21           N  
ATOM   4758  HE  ARG B  81      -2.265  31.151  43.612  1.00 93.21           H  
ATOM   4759  NH1 ARG B  81      -3.410  32.186  40.825  1.00 93.21           N  
ATOM   4760 HH11 ARG B  81      -3.017  32.527  39.959  1.00 93.21           H  
ATOM   4761 HH12 ARG B  81      -4.410  32.221  40.962  1.00 93.21           H  
ATOM   4762  NH2 ARG B  81      -1.351  31.863  41.451  1.00 93.21           N  
ATOM   4763 HH21 ARG B  81      -0.612  31.709  42.122  1.00 93.21           H  
ATOM   4764 HH22 ARG B  81      -1.124  32.251  40.546  1.00 93.21           H  
ATOM   4765  CZ  ARG B  81      -2.611  31.816  41.772  1.00 93.21           C  
ATOM   4766  N   VAL B  82      -6.864  35.655  44.115  1.00 93.02           N  
ATOM   4767  H   VAL B  82      -7.631  35.040  43.884  1.00 93.02           H  
ATOM   4768  CA  VAL B  82      -6.699  36.898  43.339  1.00 93.02           C  
ATOM   4769  HA  VAL B  82      -5.750  36.857  42.805  1.00 93.02           H  
ATOM   4770  C   VAL B  82      -6.640  38.112  44.268  1.00 93.02           C  
ATOM   4771  CB  VAL B  82      -7.824  37.053  42.294  1.00 93.02           C  
ATOM   4772  HB  VAL B  82      -8.787  36.983  42.800  1.00 93.02           H  
ATOM   4773  O   VAL B  82      -5.712  38.909  44.173  1.00 93.02           O  
ATOM   4774  CG1 VAL B  82      -7.765  38.399  41.561  1.00 93.02           C  
ATOM   4775 HG11 VAL B  82      -8.580  38.450  40.838  1.00 93.02           H  
ATOM   4776 HG12 VAL B  82      -7.894  39.230  42.255  1.00 93.02           H  
ATOM   4777 HG13 VAL B  82      -6.817  38.510  41.035  1.00 93.02           H  
ATOM   4778  CG2 VAL B  82      -7.740  35.945  41.236  1.00 93.02           C  
ATOM   4779 HG21 VAL B  82      -7.817  34.961  41.698  1.00 93.02           H  
ATOM   4780 HG22 VAL B  82      -8.568  36.046  40.535  1.00 93.02           H  
ATOM   4781 HG23 VAL B  82      -6.799  36.011  40.689  1.00 93.02           H  
ATOM   4782  N   GLN B  83      -7.553  38.220  45.238  1.00 93.38           N  
ATOM   4783  H   GLN B  83      -8.304  37.546  45.270  1.00 93.38           H  
ATOM   4784  CA  GLN B  83      -7.571  39.324  46.200  1.00 93.38           C  
ATOM   4785  HA  GLN B  83      -7.625  40.259  45.642  1.00 93.38           H  
ATOM   4786  C   GLN B  83      -6.310  39.365  47.076  1.00 93.38           C  
ATOM   4787  CB  GLN B  83      -8.823  39.196  47.084  1.00 93.38           C  
ATOM   4788  HB2 GLN B  83      -9.702  39.067  46.453  1.00 93.38           H  
ATOM   4789  HB3 GLN B  83      -8.733  38.315  47.720  1.00 93.38           H  
ATOM   4790  O   GLN B  83      -5.798  40.445  47.379  1.00 93.38           O  
ATOM   4791  CG  GLN B  83      -9.022  40.440  47.959  1.00 93.38           C  
ATOM   4792  HG2 GLN B  83      -8.160  40.562  48.615  1.00 93.38           H  
ATOM   4793  HG3 GLN B  83      -9.093  41.321  47.320  1.00 93.38           H  
ATOM   4794  CD  GLN B  83     -10.272  40.379  48.829  1.00 93.38           C  
ATOM   4795  NE2 GLN B  83     -10.324  41.153  49.891  1.00 93.38           N  
ATOM   4796 HE21 GLN B  83      -9.519  41.712  50.136  1.00 93.38           H  
ATOM   4797 HE22 GLN B  83     -11.151  41.014  50.453  1.00 93.38           H  
ATOM   4798  OE1 GLN B  83     -11.230  39.662  48.616  1.00 93.38           O  
ATOM   4799  N   GLN B  84      -5.818  38.205  47.522  1.00 94.11           N  
ATOM   4800  H   GLN B  84      -6.277  37.346  47.252  1.00 94.11           H  
ATOM   4801  CA  GLN B  84      -4.619  38.125  48.354  1.00 94.11           C  
ATOM   4802  HA  GLN B  84      -4.737  38.813  49.191  1.00 94.11           H  
ATOM   4803  C   GLN B  84      -3.369  38.560  47.579  1.00 94.11           C  
ATOM   4804  CB  GLN B  84      -4.474  36.703  48.915  1.00 94.11           C  
ATOM   4805  HB2 GLN B  84      -5.397  36.429  49.426  1.00 94.11           H  
ATOM   4806  HB3 GLN B  84      -4.311  36.001  48.096  1.00 94.11           H  
ATOM   4807  O   GLN B  84      -2.592  39.361  48.100  1.00 94.11           O  
ATOM   4808  CG  GLN B  84      -3.309  36.605  49.912  1.00 94.11           C  
ATOM   4809  HG2 GLN B  84      -2.376  36.866  49.414  1.00 94.11           H  
ATOM   4810  HG3 GLN B  84      -3.474  37.314  50.724  1.00 94.11           H  
ATOM   4811  CD  GLN B  84      -3.140  35.213  50.512  1.00 94.11           C  
ATOM   4812  NE2 GLN B  84      -2.210  35.040  51.425  1.00 94.11           N  
ATOM   4813 HE21 GLN B  84      -2.139  34.097  51.782  1.00 94.11           H  
ATOM   4814 HE22 GLN B  84      -1.615  35.806  51.708  1.00 94.11           H  
ATOM   4815  OE1 GLN B  84      -3.819  34.255  50.198  1.00 94.11           O  
ATOM   4816  N   LEU B  85      -3.200  38.067  46.348  1.00 93.99           N  
ATOM   4817  H   LEU B  85      -3.892  37.428  45.985  1.00 93.99           H  
ATOM   4818  CA  LEU B  85      -2.096  38.453  45.465  1.00 93.99           C  
ATOM   4819  HA  LEU B  85      -1.147  38.330  45.987  1.00 93.99           H  
ATOM   4820  C   LEU B  85      -2.188  39.935  45.081  1.00 93.99           C  
ATOM   4821  CB  LEU B  85      -2.088  37.539  44.227  1.00 93.99           C  
ATOM   4822  HB2 LEU B  85      -1.519  38.036  43.441  1.00 93.99           H  
ATOM   4823  HB3 LEU B  85      -3.110  37.418  43.866  1.00 93.99           H  
ATOM   4824  O   LEU B  85      -1.207  40.656  45.228  1.00 93.99           O  
ATOM   4825  CG  LEU B  85      -1.443  36.163  44.501  1.00 93.99           C  
ATOM   4826  HG  LEU B  85      -1.478  35.953  45.570  1.00 93.99           H  
ATOM   4827  CD1 LEU B  85      -2.157  35.019  43.791  1.00 93.99           C  
ATOM   4828 HD11 LEU B  85      -3.225  35.100  43.997  1.00 93.99           H  
ATOM   4829 HD12 LEU B  85      -1.779  34.066  44.160  1.00 93.99           H  
ATOM   4830 HD13 LEU B  85      -2.002  35.077  42.713  1.00 93.99           H  
ATOM   4831  CD2 LEU B  85       0.008  36.122  44.037  1.00 93.99           C  
ATOM   4832 HD21 LEU B  85       0.452  35.148  44.242  1.00 93.99           H  
ATOM   4833 HD22 LEU B  85       0.569  36.881  44.581  1.00 93.99           H  
ATOM   4834 HD23 LEU B  85       0.084  36.337  42.971  1.00 93.99           H  
ATOM   4835  N   ALA B  86      -3.372  40.434  44.718  1.00 92.88           N  
ATOM   4836  H   ALA B  86      -4.144  39.800  44.571  1.00 92.88           H  
ATOM   4837  CA  ALA B  86      -3.571  41.841  44.371  1.00 92.88           C  
ATOM   4838  HA  ALA B  86      -2.909  42.085  43.540  1.00 92.88           H  
ATOM   4839  C   ALA B  86      -3.228  42.801  45.525  1.00 92.88           C  
ATOM   4840  CB  ALA B  86      -5.016  42.024  43.903  1.00 92.88           C  
ATOM   4841  HB1 ALA B  86      -5.172  43.054  43.583  1.00 92.88           H  
ATOM   4842  HB2 ALA B  86      -5.203  41.365  43.056  1.00 92.88           H  
ATOM   4843  HB3 ALA B  86      -5.713  41.784  44.707  1.00 92.88           H  
ATOM   4844  O   ALA B  86      -2.620  43.845  45.310  1.00 92.88           O  
ATOM   4845  N   ARG B  87      -3.565  42.449  46.774  1.00 94.33           N  
ATOM   4846  H   ARG B  87      -4.087  41.593  46.897  1.00 94.33           H  
ATOM   4847  CA  ARG B  87      -3.189  43.262  47.946  1.00 94.33           C  
ATOM   4848  HA  ARG B  87      -3.405  44.311  47.743  1.00 94.33           H  
ATOM   4849  C   ARG B  87      -1.701  43.210  48.260  1.00 94.33           C  
ATOM   4850  CB  ARG B  87      -3.958  42.804  49.187  1.00 94.33           C  
ATOM   4851  HB2 ARG B  87      -3.480  43.229  50.070  1.00 94.33           H  
ATOM   4852  HB3 ARG B  87      -3.925  41.717  49.264  1.00 94.33           H  
ATOM   4853  O   ARG B  87      -1.147  44.211  48.699  1.00 94.33           O  
ATOM   4854  CG  ARG B  87      -5.403  43.288  49.149  1.00 94.33           C  
ATOM   4855  HG2 ARG B  87      -5.413  44.374  49.062  1.00 94.33           H  
ATOM   4856  HG3 ARG B  87      -5.919  42.843  48.298  1.00 94.33           H  
ATOM   4857  CD  ARG B  87      -6.120  42.887  50.432  1.00 94.33           C  
ATOM   4858  HD2 ARG B  87      -6.176  41.800  50.474  1.00 94.33           H  
ATOM   4859  HD3 ARG B  87      -5.540  43.253  51.280  1.00 94.33           H  
ATOM   4860  NE  ARG B  87      -7.471  43.467  50.464  1.00 94.33           N  
ATOM   4861  HE  ARG B  87      -7.757  43.943  49.620  1.00 94.33           H  
ATOM   4862  NH1 ARG B  87      -7.961  42.916  52.631  1.00 94.33           N  
ATOM   4863 HH11 ARG B  87      -8.578  42.943  53.431  1.00 94.33           H  
ATOM   4864 HH12 ARG B  87      -7.053  42.479  52.697  1.00 94.33           H  
ATOM   4865  NH2 ARG B  87      -9.445  44.062  51.413  1.00 94.33           N  
ATOM   4866 HH21 ARG B  87     -10.045  44.121  52.224  1.00 94.33           H  
ATOM   4867 HH22 ARG B  87      -9.693  44.547  50.563  1.00 94.33           H  
ATOM   4868  CZ  ARG B  87      -8.280  43.487  51.503  1.00 94.33           C  
ATOM   4869  N   LYS B  88      -1.095  42.028  48.144  1.00 93.10           N  
ATOM   4870  H   LYS B  88      -1.623  41.259  47.755  1.00 93.10           H  
ATOM   4871  CA  LYS B  88       0.275  41.778  48.598  1.00 93.10           C  
ATOM   4872  HA  LYS B  88       0.469  42.361  49.499  1.00 93.10           H  
ATOM   4873  C   LYS B  88       1.312  42.233  47.574  1.00 93.10           C  
ATOM   4874  CB  LYS B  88       0.416  40.287  48.919  1.00 93.10           C  
ATOM   4875  HB2 LYS B  88       0.316  39.727  47.990  1.00 93.10           H  
ATOM   4876  HB3 LYS B  88      -0.382  39.980  49.596  1.00 93.10           H  
ATOM   4877  O   LYS B  88       2.284  42.864  47.964  1.00 93.10           O  
ATOM   4878  CG  LYS B  88       1.766  39.975  49.574  1.00 93.10           C  
ATOM   4879  HG2 LYS B  88       1.774  40.339  50.601  1.00 93.10           H  
ATOM   4880  HG3 LYS B  88       2.568  40.465  49.021  1.00 93.10           H  
ATOM   4881  CD  LYS B  88       2.018  38.471  49.544  1.00 93.10           C  
ATOM   4882  HD2 LYS B  88       1.354  37.955  50.237  1.00 93.10           H  
ATOM   4883  HD3 LYS B  88       1.829  38.120  48.529  1.00 93.10           H  
ATOM   4884  CE  LYS B  88       3.482  38.219  49.890  1.00 93.10           C  
ATOM   4885  HE2 LYS B  88       4.066  39.019  49.435  1.00 93.10           H  
ATOM   4886  HE3 LYS B  88       3.622  38.256  50.970  1.00 93.10           H  
ATOM   4887  NZ  LYS B  88       3.917  36.936  49.308  1.00 93.10           N  
ATOM   4888  HZ1 LYS B  88       4.899  36.774  49.480  1.00 93.10           H  
ATOM   4889  HZ2 LYS B  88       3.350  36.164  49.629  1.00 93.10           H  
ATOM   4890  HZ3 LYS B  88       3.804  37.017  48.308  1.00 93.10           H  
ATOM   4891  N   ASP B  89       1.089  41.906  46.304  1.00 91.32           N  
ATOM   4892  H   ASP B  89       0.259  41.377  46.076  1.00 91.32           H  
ATOM   4893  CA  ASP B  89       2.088  42.058  45.245  1.00 91.32           C  
ATOM   4894  HA  ASP B  89       3.060  42.264  45.694  1.00 91.32           H  
ATOM   4895  C   ASP B  89       1.782  43.251  44.316  1.00 91.32           C  
ATOM   4896  CB  ASP B  89       2.223  40.728  44.475  1.00 91.32           C  
ATOM   4897  HB2 ASP B  89       2.967  40.860  43.689  1.00 91.32           H  
ATOM   4898  HB3 ASP B  89       1.271  40.506  43.991  1.00 91.32           H  
ATOM   4899  O   ASP B  89       2.697  43.779  43.693  1.00 91.32           O  
ATOM   4900  CG  ASP B  89       2.645  39.514  45.335  1.00 91.32           C  
ATOM   4901  OD1 ASP B  89       3.211  39.665  46.448  1.00 91.32           O  
ATOM   4902  OD2 ASP B  89       2.375  38.372  44.912  1.00 91.32           O  
ATOM   4903  N   LEU B  90       0.526  43.720  44.251  1.00 90.25           N  
ATOM   4904  H   LEU B  90      -0.189  43.228  44.768  1.00 90.25           H  
ATOM   4905  CA  LEU B  90       0.116  44.888  43.447  1.00 90.25           C  
ATOM   4906  HA  LEU B  90       0.973  45.241  42.873  1.00 90.25           H  
ATOM   4907  C   LEU B  90      -0.321  46.102  44.289  1.00 90.25           C  
ATOM   4908  CB  LEU B  90      -0.984  44.467  42.450  1.00 90.25           C  
ATOM   4909  HB2 LEU B  90      -1.391  45.357  41.970  1.00 90.25           H  
ATOM   4910  HB3 LEU B  90      -1.797  43.997  43.003  1.00 90.25           H  
ATOM   4911  O   LEU B  90      -0.769  47.099  43.725  1.00 90.25           O  
ATOM   4912  CG  LEU B  90      -0.533  43.514  41.334  1.00 90.25           C  
ATOM   4913  HG  LEU B  90       0.077  42.708  41.743  1.00 90.25           H  
ATOM   4914  CD1 LEU B  90      -1.768  42.901  40.674  1.00 90.25           C  
ATOM   4915 HD11 LEU B  90      -1.464  42.287  39.826  1.00 90.25           H  
ATOM   4916 HD12 LEU B  90      -2.298  42.266  41.384  1.00 90.25           H  
ATOM   4917 HD13 LEU B  90      -2.435  43.691  40.327  1.00 90.25           H  
ATOM   4918  CD2 LEU B  90       0.265  44.278  40.276  1.00 90.25           C  
ATOM   4919 HD21 LEU B  90       1.172  44.692  40.716  1.00 90.25           H  
ATOM   4920 HD22 LEU B  90      -0.345  45.073  39.847  1.00 90.25           H  
ATOM   4921 HD23 LEU B  90       0.553  43.603  39.470  1.00 90.25           H  
ATOM   4922  N   GLU B  91      -0.231  46.013  45.623  1.00 90.66           N  
ATOM   4923  H   GLU B  91       0.235  45.197  45.992  1.00 90.66           H  
ATOM   4924  CA  GLU B  91      -0.656  47.050  46.585  1.00 90.66           C  
ATOM   4925  HA  GLU B  91      -0.713  46.564  47.559  1.00 90.66           H  
ATOM   4926  C   GLU B  91      -2.076  47.592  46.336  1.00 90.66           C  
ATOM   4927  CB  GLU B  91       0.399  48.161  46.723  1.00 90.66           C  
ATOM   4928  HB2 GLU B  91       0.530  48.664  45.765  1.00 90.66           H  
ATOM   4929  HB3 GLU B  91       0.045  48.884  47.457  1.00 90.66           H  
ATOM   4930  O   GLU B  91      -2.415  48.728  46.669  1.00 90.66           O  
ATOM   4931  CG  GLU B  91       1.747  47.606  47.211  1.00 90.66           C  
ATOM   4932  HG2 GLU B  91       2.159  46.942  46.450  1.00 90.66           H  
ATOM   4933  HG3 GLU B  91       1.569  47.015  48.110  1.00 90.66           H  
ATOM   4934  CD  GLU B  91       2.781  48.698  47.531  1.00 90.66           C  
ATOM   4935  OE1 GLU B  91       3.820  48.334  48.130  1.00 90.66           O  
ATOM   4936  OE2 GLU B  91       2.531  49.884  47.223  1.00 90.66           O  
ATOM   4937  N   MET B  92      -2.943  46.760  45.757  1.00 92.12           N
[truncated: 657,731 more chars]
